# Supplementary material for: Gene Co-expression Network Reveals Potential New Genes Related to Sugarcane Bagasse Degradation in Trichoderma reesei RUT-30
Source: Front Bioeng Biotechnol. 2018 Oct 22;6:151. doi: 10.3389/fbioe.2018.00151 (PMC6204389; doi:10.3389/fbioe.2018.00151)
Supplement: Supplementary file 1 [file Table_1.XLSX]

## Sheet: Plan1
Co-expressed genes in the WGCNA modules
ᵞ JGI database was used to recover the T. reesei proteins ID
⁺ QM6a ortholog IDs were obtained applying the OrthoMCL pipeline. It was only considered orthologs 1:1
ᶲ BP: Biological Process; CC: Cellular Component; MF: Molecular Function
ᶿ Number of transmembrane helices predicted by the TMHMM Server
ᵝ Presence of signal peptide predicted by SignalP 4.1 Server
ᵟ Genes differentially expressed in bagasse; Up: upreregulated, Down: downregulated
ᵠ Expression data from Borin et al., 2017. Log2 fold change; B: bagasse
† General annotation retrieved from Borin et al., 2017. Please see more details below the table
ᵡ Number of links
ᵜ Number of predicted Xyr1 bindind site (XBS) in the 1.5-kbp promoter
RUT-C30 IDᵞ	QM6a ortholog ID⁺	NCBI Description	trichoCODE Description	InterPro Description	GO_BPᶲ	GO_CCᶲ	GO_MFᶲ	KOG class	KEGG pathway class	Transmembrane domainᶿ	Signal Peptideᵝ	DEGᵟ	log₂FCᵠ			RNASeq class†	Module	Hub degreeᵡ	Number of predicted XBSᵜ
													B6h	B12h	B24h
4462	41800	Emopamil-binding protein [Trichoderma reesei RUT C-30]	unknown protein	Emopamil-binding	sterol metabolic process [GO:0016125]	integral component of membrane [GO:0016021]	cholestenol delta-isomerase activity [GO:0047750]	Lipid transport and metabolism	Lipid Metabolism	5	N	-	-	-	-	-	lightcyan1	-	-
4475	102401	hypothetical protein M419DRAFT_4475 [Trichoderma reesei RUT C-30]	DNA polymeraseDelta	DNA polymerase alpha/epsilon, subunit B	DNA replication [GO:0006260]	-	DNA binding [GO:0003677]; DNA-directed DNA polymerase activity [GO:0003887]	Replication, recombination and repair	Nucleotide Metabolism	0	N	-	-	-	-	-	brown	-	-
4481	53672	hypothetical protein M419DRAFT_4481 [Trichoderma reesei RUT C-30]	unknown protein	-	-	-	-	RNA processing and modification	-	-	N	-	-	-	-	-	firebrick4	-	-
4488	102414	hypothetical protein M419DRAFT_4488 [Trichoderma reesei RUT C-30]	unknown protein	-	-	-	-	RNA processing and modification	-	-	N	-	-	-	-	-	lightcyan1	-	-
4494	119548	WD40 repeat-like protein [Trichoderma reesei RUT C-30]	mitotic checkpoint protein BUB3	WD40 repeat	-	-	-	Cell cycle control, cell division, chromosome partitioning	-	-	N	-	-	-	-	-	brown	-	1
4496	-	LexA/Signal peptidase [Trichoderma reesei RUT C-30]	-	Peptidase S26A, signal peptidase I	-	membrane [GO:0016020]	serine-type peptidase activity [GO:0008236]	Posttranslational modification, protein turnover, chaperones	SORTING AND DEGRADATION	0	N	-	-	-	-	-	ivory	-	-
4514	102437	hypothetical protein M419DRAFT_4514 [Trichoderma reesei RUT C-30]	orphan protein	-	-	-	-	Inorganic ion transport and metabolism	Metabolism of Complex Carbohydrates	-	Y	-	-	-	-	-	darkorange	-	1
4529	102454	hypothetical protein M419DRAFT_4529 [Trichoderma reesei RUT C-30]	unknown protein	-	-	-	-	-	-	-	N	-	-	-	-	-	royalblue	-	1
4546	-	hypothetical protein M419DRAFT_4546 [Trichoderma reesei RUT C-30]	-	-	-	-	-	-	-	-	N	-	-	-	-	-	coral1	-	-
4547	-	hypothetical protein M419DRAFT_4547 [Trichoderma reesei RUT C-30]	-	-	-	-	-	-	-	-	N	-	-	-	-	-	coral1	-	-
4554	-	hypothetical protein M419DRAFT_4554 [Trichoderma reesei RUT C-30]	-	-	-	-	-	-	-	-	N	-	-	-	-	-	lightcyan1	-	-
4579	73631	putative isoamyl alcohol oxidase [Trichoderma reesei RUT C-30]	isoamyl alcohol oxidase SOR7	FAD linked oxidase, N-terminal	-	-	flavin adenine dinucleotide binding [GO:0050660]; oxidoreductase activity, acting on CH-OH group of donors [GO:0016614]	Energy production and conversion	-	0	Y	-	-	-	-	-	coral2	-	-
4593	1735	hypothetical protein M419DRAFT_4593 [Trichoderma reesei RUT C-30]	unknown protein	-	mRNA processing [GO:0006397]	THO complex part of transcription export complex [GO:0000445]	-	Function unknown	-	-	N	-	-	-	-	-	coral1	-	1
4597	-	hypothetical protein M419DRAFT_4597 [Trichoderma reesei RUT C-30]	-	-	-	-	-	-	-	-	N	-	-	-	-	-	grey60	-	-
4603	54469	vacuolar transporter chaperone 4 [Trichoderma reesei RUT C-30]	Vacuolar transporter chaperone 4 (vtc4)	SPX, N-terminal	-	integral component of membrane [GO:0016021]	-	Inorganic ion transport and metabolism	-	2	N	-	-	-	-	-	darkolivegreen4	571	1
4620	53302	oxidoreductase [Trichoderma reesei RUT C-30]	unknown protein	FMN-dependent alpha-hydroxy acid dehydrogenase	-	-	FMN binding [GO:0010181]; oxidoreductase activity [GO:0016491]	Energy production and conversion	Carbohydrate Metabolism	0	N	-	-	-	-	-	darkred	-	-
4649	119624	hypothetical protein M419DRAFT_4649 [Trichoderma reesei RUT C-30]	unknown protein	-	-	-	-	-	-	-	N	-	-	-	-	-	darkorange	-	-
4650	102572	FKBP-like protein [Trichoderma reesei RUT C-30]	Peptidyl-prolyl cis-trans isomerase PIN4 (EC 5.2.1.8) (PPIase PIN4)	Peptidyl-prolyl cis-trans isomerase, PpiC-type	-	-	peptidyl-prolyl cis-trans isomerase activity [GO:0003755]	Posttranslational modification, protein turnover, chaperones	\N	0	N	-	-	-	-	-	brown	-	1
4667	54202	DUF155-domain-containing protein [Trichoderma reesei RUT C-30]	unknown protein	Protein of unknown function DUF155	-	integral component of membrane [GO:0016021]	-	Function unknown	-	1	N	-	-	-	-	-	darkolivegreen4	-	1
4696	73769	WD40 repeat-like protein [Trichoderma reesei RUT C-30]	Unknown protein with WD40 repeats and a LisH domain which mediation protein dimerisation and tetramerisation	WD40 repeat	-	-	-	Chromatin structure and dynamics	-	-	N	-	-	-	-	-	brown	-	1
4697	102619	hypothetical protein M419DRAFT_4697 [Trichoderma reesei RUT C-30]	unknown protein	-	-	-	-	Transcription	-	-	N	-	-	-	-	-	darkred	-	2
4702	25225	DNA replication factor C, large subunit [Trichoderma reesei RUT C-30]	Rfc1p of Saccharomyces cerevisiae.	BRCT	DNA repair [GO:0006281]; DNA replication [GO:0006260]	DNA replication factor C complex [GO:0005663]; nucleus [GO:0005634]	ATP binding [GO:0005524]; DNA clamp loader activity [GO:0003689]	Replication, recombination and repair	\N	0	N	-	-	-	-	-	black	-	-
4752	102673	zinc finger protein [Trichoderma reesei RUT C-30]	unknwon zinc finger protein	Zinc finger, C2H2-like	-	-	nucleic acid binding [GO:0003676]	Intracellular trafficking, secretion, and vesicular transport	-	0	N	-	-	-	-	-	darkred	-	-
4758	53647	serine/threonine-protein kinase hal4 [Trichoderma reesei RUT C-30]	serine/threonine-protein kinase hal4	Protein kinase, core	-	-	ATP binding [GO:0005524]; protein serine/threonine kinase activity [GO:0004674]	Cell cycle control, cell division, chromosome partitioning	-	0	N	-	-	-	-	-	brown	-	-
4768	1847	putative RNA polymerase II transcription elongation factor [Trichoderma reesei RUT C-30]	RNA polymerase II transcription elongation factor (Ctr9)	Tetratricopeptide TPR-1	histone modification [GO:0016570]; regulation of transcription, DNA-templated [GO:0006355]	-	translation elongation factor activity [GO:0003746]	Inorganic ion transport and metabolism	\N	0	N	-	-	-	-	-	coral1	-	-
4819	-	hypothetical protein M419DRAFT_4819 [Trichoderma reesei RUT C-30]	-	-	-	-	-	-	-	-	N	-	-	-	-	-	coral2	-	-
4842	102763	hypothetical protein M419DRAFT_4842 [Trichoderma reesei RUT C-30]	unknown protein	-	-	-	-	Carbohydrate transport and metabolism	-	-	N	-	-	-	-	-	darkorange	-	-
4883	1912	hypothetical protein M419DRAFT_4883 [Trichoderma reesei RUT C-30]	unknown protein	-	retrograde vesicle-mediated transport, Golgi to ER [GO:0006890]	integral component of membrane [GO:0016021]	-	Function unknown	-	5	N	-	-	-	-	-	black	-	1
4914	53986	TatD family hydrolase [Trichoderma reesei RUT C-30]	deounknown proteinribonuclease TatD	Deoxyribonuclease, TatD-related	-	-	hydrolase activity, acting on ester bonds [GO:0016788]	Replication, recombination and repair	\N	0	N	-	-	-	-	-	darkred	-	-
4950	102871	hypothetical protein M419DRAFT_4950 [Trichoderma reesei RUT C-30]	orphan protein	-	-	integral component of membrane [GO:0016021]	-	-	-	4	N	-	-	-	-	-	darkolivegreen4	-	-
4992	54846	heavy metal tolerance protein [Trichoderma reesei RUT C-30]	half-sized ABC transporter	ABC transporter-like	-	integral component of membrane [GO:0016021]	ATPase activity, coupled to transmembrane movement of substances [GO:0042626]; ATP binding [GO:0005524]	Inorganic ion transport and metabolism	-	10	N	-	-	-	-	-	coral1	-	-
4997	-	hypothetical protein M419DRAFT_4997 [Trichoderma reesei RUT C-30]	-	-	-	-	-	-	-	-	N	-	-	-	-	-	blue2	-	-
4998	54703	hypothetical protein M419DRAFT_4998 [Trichoderma reesei RUT C-30]	C2H2 transcriptional regulator	Zinc finger, C2H2-like	-	-	nucleic acid binding [GO:0003676]	General function prediction only	-	0	N	-	-	-	-	-	darkred	-	-
5005	1983	hypothetical protein M419DRAFT_5005 [Trichoderma reesei RUT C-30]	RNA binding domain protein PUA	PUA	-	cytoplasm [GO:0005737]	RNA binding [GO:0003723]	Translation, ribosomal structure and biogenesis	-	0	N	-	-	-	-	-	brown	-	-
5049	74158	Brix-domain-containing protein [Trichoderma reesei RUT C-30]	ribosome biogenesis protein Ssf2	Brix	-	-	-	Translation, ribosomal structure and biogenesis	-	-	N	-	-	-	-	-	brown2	-	-
5051	102973	transcriptional corepressor [Trichoderma reesei RUT C-30]	unknown protein	-	DNA replication-independent nucleosome assembly [GO:0006336]	-	-	Translation, ribosomal structure and biogenesis	-	-	N	-	-	-	-	-	darkred	-	-
5061	38640	hypothetical protein M419DRAFT_5061 [Trichoderma reesei RUT C-30]	unknown protein	-	-	-	-	Transcription	-	-	N	-	-	-	-	-	grey60	-	2
5076	102998	putative ADP-ribosylglycohydrolase [Trichoderma reesei RUT C-30]	ADP-ribosylglycohydrolase-like protein	ADP-ribosylation/Crystallin J1	-	-	hydrolase activity [GO:0016787]	-	\N	0	N	-	-	-	-	-	coral2	-	-
5080	-	hypothetical protein M419DRAFT_5080 [Trichoderma reesei RUT C-30]	-	HMG-I and HMG-Y, DNA-binding	-	-	-	-	-	-	N	-	-	-	-	-	brown4	-	-
5098	-	hypothetical protein M419DRAFT_5098 [Trichoderma reesei RUT C-30]	-	-	-	-	-	Extracellular structures	-	-	Y	-	-	-	-	-	coral1	-	3
5183	62386	hypothetical protein M419DRAFT_5183 [Trichoderma reesei RUT C-30]	Zn2Cys6 transcriptional regulator	Fungal transcriptional regulatory protein, N-terminal	-	nucleus [GO:0005634]	RNA polymerase II transcription factor activity, sequence-specific DNA binding [GO:0000981]; zinc ion binding [GO:0008270]	-	-	0	N	-	-	-	-	-	darkred	-	-
5232	62676	COP9 signalosome subunit 7 [Trichoderma reesei RUT C-30]	unknown protein	Proteasome component region PCI	-	-	-	Posttranslational modification, protein turnover, chaperones	-	-	N	-	-	-	-	-	brown	-	1
5239	62556	hypothetical protein M419DRAFT_5239 [Trichoderma reesei RUT C-30]	unknown protein	-	-	-	-	-	-	-	N	-	-	-	-	-	darkorange	-	-
5247	-	hypothetical protein M419DRAFT_5247 [Trichoderma reesei RUT C-30]	-	-	-	-	-	-	-	-	N	-	-	-	-	-	coral1	-	-
5288	62721	ribosomal protein S8 [Trichoderma reesei RUT C-30]	ribosomal protein S8	Ribosomal protein S8	translation [GO:0006412]	ribosome [GO:0005840]	structural constituent of ribosome [GO:0003735]	-	-	0	N	-	-	-	-	-	brown2	-	-
5289	122075	hypothetical protein M419DRAFT_5289 [Trichoderma reesei RUT C-30]	unknown protein	-	-	-	-	Nuclear structure	-	-	N	-	-	-	-	-	brown4	-	-
5294	62720	hypothetical protein M419DRAFT_5294 [Trichoderma reesei RUT C-30]	unknown protein	-	-	-	-	-	-	-	N	-	-	-	-	-	darkslateblue	-	1
5300	62171	putative efflux pump antibiotic resistance protein [Trichoderma reesei RUT C-30]	MFS permease	Tetracycline resistance protein, TetB	transmembrane transport [GO:0055085]	integral component of membrane [GO:0016021]	-	General function prediction only	-	14	N	-	-	-	-	-	darkolivegreen4	-	-
5311	107848	hypothetical protein M419DRAFT_5311 [Trichoderma reesei RUT C-30]	multicopper oxidase type 1	-	-	integral component of membrane [GO:0016021]	-	-	-	3	N	-	-	-	-	-	darkorange	659	-
5319	107857	hypothetical protein M419DRAFT_5319 [Trichoderma reesei RUT C-30]	unknown protein	-	-	-	-	-	-	-	N	-	-	-	-	-	coral1	-	-
5334	22426	NAD(P)-binding protein [Trichoderma reesei RUT C-30]	GH109 protein	Oxidoreductase, N-terminal	-	-	oxidoreductase activity [GO:0016491]	Carbohydrate transport and metabolism	-	0	N	-	-	-	-	-	brown	-	-
5346	107888	hypothetical protein M419DRAFT_5346 [Trichoderma reesei RUT C-30]	unknown protein	-	-	-	-	Chromatin structure and dynamics	-	-	N	-	-	-	-	-	coral2	-	-
5371	122110	acetyl-CoA synthetase-like protein [Trichoderma reesei RUT C-30]	4-coumarate:coenzyme A ligase	AMP-dependent synthetase and ligase	metabolic process [GO:0008152]	-	catalytic activity [GO:0003824]	Lipid transport and metabolism	Biosynthesis of Secondary Metabolites	0	N	-	-	-	-	-	plum1	-	1
5375	78437	hypothetical protein M419DRAFT_5375 [Trichoderma reesei RUT C-30]	unknown protein	-	-	-	-	Cytoskeleton	-	-	N	-	-	-	-	-	bisque4	-	-
5378	62488	putative bicyclomycin resistance protein [Trichoderma reesei RUT C-30]	MFS permease	Major facilitator superfamily MFS-1	transmembrane transport [GO:0055085]	integral component of membrane [GO:0016021]	-	General function prediction only	-	12	N	-	-	-	-	-	brown	-	-
5382	-	putative P-type calcium ATPase [Trichoderma reesei RUT C-30]	-	ATPase, P-type, K/Mg/Cd/Cu/Zn/Na/Ca/Na/H-transporter	-	integral component of membrane [GO:0016021]	ATP binding [GO:0005524]; calcium-transporting ATPase activity [GO:0005388]	Inorganic ion transport and metabolism	\N	8	N	-	-	-	-	-	bisque4	-	-
5398	62165	putative dioxygenase [Trichoderma reesei RUT C-30]	catechol dioxigenase	Intradiol ring-cleavage dioxygenase, C-terminal	catechol-containing compound metabolic process [GO:0009712]	-	catechol 1,2-dioxygenase activity [GO:0018576]; ferric iron binding [GO:0008199]	-	-	0	N	-	-	-	-	-	coral2	-	-
5405	4152	GMP synthase [Trichoderma reesei RUT C-30]	GMP synthase GuA	Glutamine amidotransferase superfamily	GMP biosynthetic process [GO:0006177]	-	ATP binding [GO:0005524]; GMP synthase (glutamine-hydrolyzing) activity [GO:0003922]; pyrophosphatase activity [GO:0016462]	Nucleotide transport and metabolism	Amino Acid Metabolism	0	N	-	-	-	-	-	brown	-	-
5410	107960	hypothetical protein M419DRAFT_5410 [Trichoderma reesei RUT C-30]	orphan protein with WSC domain	Carbohydrate-binding WSC	-	-	-	-	-	-	Y	-	-	-	-	-	darkolivegreen4	-	1
5430	62271	putative glucosamine 6-phosphate N-acetyltransferase [Trichoderma reesei RUT C-30]	Acetyltransf_Acetyltransferase (GNAT) family	GCN5-related N-acetyltransferase	-	-	N-acetyltransferase activity [GO:0008080]	Cell wall/membrane/envelope biogenesis	Metabolism of Complex Carbohydrates	0	N	-	-	-	-	-	darkorange	-	1
5475	55570	Exo70 exocyst complex subunit [Trichoderma reesei RUT C-30]	Exocyst component Exo70	Exo70 exocyst complex subunit	exocytosis [GO:0006887]	exocyst [GO:0000145]	-	Intracellular trafficking, secretion, and vesicular transport	-	-	N	-	-	-	-	-	coral1	-	-
5478	2476	putative vacuolar ATP synthase subunit D [Trichoderma reesei RUT C-30]	vacuolar ATP synthase subunit D	ATPase, V1/A1 complex, subunit D	-	-	ATPase activity, coupled to transmembrane movement of substances [GO:0042626]	Energy production and conversion	Energy Metabolism	0	N	-	-	-	-	-	darkolivegreen4	-	-
5514	55183	putative 60S ribosomal biogenesis protein Nop53 [Trichoderma reesei RUT C-30]	unknown protein	P60-like	-	-	-	General function prediction only	-	-	N	-	-	-	-	-	brown2	-	-
5520	55208	putative maintenance of ploidy protein mob1 [Trichoderma reesei RUT C-30]	maintenance of ploidy protein mob1	Mob1/phocein	-	-	-	Cell cycle control, cell division, chromosome partitioning	-	-	N	-	-	-	-	-	black	-	-
5539	2433	methyltransferase [Trichoderma reesei RUT C-30]	methyltransferase	-	-	-	methyltransferase activity [GO:0008168]	-	-	0	N	-	-	-	-	-	darkred	-	1
5560	55204	vacuolar ATP synthase [Trichoderma reesei RUT C-30]	vacuolar ATP synthase subunit F	ATPase, V1/A1 complex, subunit F	ATP hydrolysis coupled proton transport [GO:0015991]	proton-transporting V-type ATPase, V1 domain [GO:0033180]	proton-transporting ATPase activity, rotational mechanism [GO:0046961]	Energy production and conversion	Energy Metabolism	0	N	-	-	-	-	-	brown	-	-
5566	103920	hypothetical protein M419DRAFT_5566 [Trichoderma reesei RUT C-30]	unknown protein	-	-	-	-	-	-	-	N	-	-	-	-	-	darkolivegreen4	-	1
5593	55417	hypothetical protein M419DRAFT_5593 [Trichoderma reesei RUT C-30]	dynein heavy chain	Dynein heavy chain	microtubule-based movement [GO:0007018]	dynein complex [GO:0030286]	ATPase activity [GO:0016887]; ATP binding [GO:0005524]; microtubule motor activity [GO:0003777]	Cytoskeleton	\N	0	N	-	-	-	-	-	navajowhite2	-	-
5603	55180	hypothetical protein M419DRAFT_5603 [Trichoderma reesei RUT C-30]	unknown protein	Mov34-1	protein deneddylation [GO:0000338]	COP9 signalosome [GO:0008180]	-	Posttranslational modification, protein turnover, chaperones	-	-	N	-	-	-	-	-	brown	-	-
5605	2399	UMTA methyltransferase family protein [Trichoderma reesei RUT C-30]	unknown protein	Methyltransferase type 12	-	-	methyltransferase activity [GO:0008168]	-	-	0	N	-	-	-	-	-	darkorange	-	-
5610	-	Metallo-dependent phosphatase [Trichoderma reesei RUT C-30]	-	Serine/threonine-specific protein phosphatase and bis(5-nucleosyl)-tetraphosphatase	-	-	phosphoprotein phosphatase activity [GO:0004721]	Signal transduction mechanisms	\N	0	N	-	-	-	-	-	brown	-	1
5619	103853	mitochondrial carrier [Trichoderma reesei RUT C-30]	Mitochondrial carnitine/acyl carnitine carrier	Mitochondrial substrate carrier	-	integral component of membrane [GO:0016021]	-	Energy production and conversion	-	-	N	-	-	-	-	-	darkolivegreen4	-	-
5621	103850	putative beta-1,4-mannosyltransferase [Trichoderma reesei RUT C-30]	GT33 ß-1	Glycosyl transferase, group 1	-	integral component of membrane [GO:0016021]	transferase activity, transferring glycosyl groups [GO:0016757]	Posttranslational modification, protein turnover, chaperones	Metabolism of Complex Carbohydrates	1	N	-	-	-	-	-	coral1	-	-
5623	55401	putative C2H2 finger domain protein [Trichoderma reesei RUT C-30]	C2H2 transcriptional regulator	Zinc finger, U1-type	-	-	nucleic acid binding [GO:0003676]; zinc ion binding [GO:0008270]	General function prediction only	-	0	N	-	-	-	-	-	brown	-	1
5624	74943	Diphthine synthase [Trichoderma reesei RUT C-30]	Diphthine synthase	Tetrapyrrole methylase	peptidyl-diphthamide biosynthetic process from peptidyl-histidine [GO:0017183]	-	diphthine synthase activity [GO:0004164]	Translation, ribosomal structure and biogenesis	\N	0	N	-	-	-	-	-	darkolivegreen4	-	-
5633	26151	hypothetical protein M419DRAFT_5633 [Trichoderma reesei RUT C-30]	unknown protein of Lalv9 family	-	-	-	-	Function unknown	-	-	N	-	-	-	-	-	brown4	-	-
5640	-	carbamoyl-phosphate synth [Trichoderma reesei RUT C-30]	-	Glutamine amidotransferase superfamily	'de novo' pyrimidine nucleobase biosynthetic process [GO:0006207]; glutamine metabolic process [GO:0006541]	-	amino acid binding [GO:0016597]; aspartate carbamoyltransferase activity [GO:0004070]; ATP binding [GO:0005524]; carbamoyl-phosphate synthase (glutamine-hydrolyzing) activity [GO:0004088]; metal ion binding [GO:0046872]	General function prediction only	-	0	N	-	-	-	-	-	black	-	-
5665	2374	actin-related protein, ARP5 class [Trichoderma reesei RUT C-30]	actin-like protein	Actin/actin-like	-	-	-	Cytoskeleton	-	-	N	-	-	-	-	-	black	-	-
5667	2373	hypothetical protein M419DRAFT_5667 [Trichoderma reesei RUT C-30]	unknown protein	YL1 nuclear, C-terminal	chromatin remodeling [GO:0006338]	Ino80 complex [GO:0031011]	-	Function unknown	-	-	N	-	-	-	-	-	coral1	-	1
5677	120172	hypothetical protein M419DRAFT_5677 [Trichoderma reesei RUT C-30]	flavodoxin and radical SAM domain protein	Flavodoxin/nitric oxide synthase	tRNA processing [GO:0008033]	-	4 iron, 4 sulfur cluster binding [GO:0051539]; catalytic activity [GO:0003824]; FMN binding [GO:0010181]	Energy production and conversion	-	0	N	-	-	-	-	-	brown2	-	-
5678	2365	hypothetical protein M419DRAFT_5678 [Trichoderma reesei RUT C-30]	Unknown protein	-	-	-	-	RNA processing and modification	-	-	N	-	-	-	-	-	bisque4	-	1
5702	103756	ATP-dependent protease La [Trichoderma reesei RUT C-30]	ATP-dependent protease La	Peptidase S16, Lon protease	cellular response to oxidative stress [GO:0034599]; chaperone-mediated protein complex assembly [GO:0051131]; oxidation-dependent protein catabolic process [GO:0070407]; protein quality control for misfolded or incompletely synthesized proteins [GO:0006515]; regulation of mitochondrial DNA replication [GO:0090296]	mitochondrial matrix [GO:0005759]	ATP binding [GO:0005524]; ATP-dependent peptidase activity [GO:0004176]; sequence-specific DNA binding [GO:0043565]; serine-type endopeptidase activity [GO:0004252]	Posttranslational modification, protein turnover, chaperones	\N	0	N	-	-	-	-	-	grey60	-	-
5706	103751	hypothetical protein M419DRAFT_5706 [Trichoderma reesei RUT C-30]	Zn2Cys6 transcriptional regulator	ATPase, F0 complex, subunit A	-	nucleus [GO:0005634]	RNA polymerase II transcription factor activity, sequence-specific DNA binding [GO:0000981]; zinc ion binding [GO:0008270]	-	-	0	N	-	-	-	-	-	darkolivegreen4	-	-
5710	103747	BSP-domain-containing protein [Trichoderma reesei RUT C-30]	unknown protein	Plant Basic Secretory Protein	-	-	-	-	-	-	N	-	-	-	-	-	ivory	-	-
5715	103739	hypothetical protein M419DRAFT_5715 [Trichoderma reesei RUT C-30]	Hsp27-ERE-TATA-binding protein/Scaffold attachment factor (SAF-B)	-	-	-	-	Transcription	-	-	N	-	-	-	-	-	darkolivegreen4	-	1
5727	103725	hypothetical protein M419DRAFT_5727 [Trichoderma reesei RUT C-30]	unknown protein	Proteinase inhibitor I1, Kazal	-	nucleus [GO:0005634]	RNA polymerase II transcription factor activity, sequence-specific DNA binding [GO:0000981]; zinc ion binding [GO:0008270]	Posttranslational modification, protein turnover, chaperones	-	0	N	-	-	-	-	-	coral1	-	-
5729	21481	Molybdopterin binding protein [Trichoderma reesei RUT C-30]	CinA Predicted nucleotide-utilizing enzyme related to molybdopterin-biosynthesis enzyme MoeA	Molybdopterin binding	-	-	-	Amino acid transport and metabolism	Metabolism of Cofactors and Vitamins	-	N	-	-	-	-	-	brown	-	-
5730	103720	glia maturation factor beta [Trichoderma reesei RUT C-30]	unknown protein	Actin-binding, cofilin/tropomyosin type	negative regulation of Arp2/3 complex-mediated actin nucleation [GO:0034316]	intracellular [GO:0005622]	actin binding [GO:0003779]; Arp2/3 complex binding [GO:0071933]	Extracellular structures	-	0	N	-	-	-	-	-	grey60	-	1
5746	55584	hypothetical protein M419DRAFT_5746 [Trichoderma reesei RUT C-30]	unknown protein	Cyclin-like F-box	-	-	-	-	-	-	N	-	-	-	-	-	darkred	-	-
5756	103694	hypothetical protein M419DRAFT_5756 [Trichoderma reesei RUT C-30]	PTH11 GPCR	-	-	integral component of membrane [GO:0016021]	-	-	-	7	N	-	-	-	-	-	firebrick4	-	1
5766	56026	hypothetical protein M419DRAFT_5766 [Trichoderma reesei RUT C-30]	unknown protein	GCN5-related N-acetyltransferase	-	integral component of membrane [GO:0016021]	N-acetyltransferase activity [GO:0008080]	-	-	2	N	-	-	-	-	-	darkred	577	-
5778	34277	DUF427-domain-containing protein [Trichoderma reesei RUT C-30]	unknown protein	Protein of unknown function DUF427	-	-	-	-	-	-	N	-	-	-	-	-	coral2	-	-
5793	120114	putative ABC ATPase [Trichoderma reesei RUT C-30]	ABC transporter	ABC transporter-like	-	-	ATPase activity [GO:0016887]; ATP binding [GO:0005524]	Translation, ribosomal structure and biogenesis	-	0	N	-	-	-	-	-	brown	-	-
5796	44849	ArfGAP family protein [Trichoderma reesei RUT C-30]	ADP-ribosylation factor GTPase activating protein	Arf GTPase activating protein	-	-	GTPase activator activity [GO:0005096]; metal ion binding [GO:0046872]	Signal transduction mechanisms	-	0	N	-	-	-	-	-	black	860	-
5799	56002	Dihydropteroate synthase [Trichoderma reesei RUT C-30]	unknown protein	Dihydropteroate synthase, DHPS	folic acid-containing compound biosynthetic process [GO:0009396]	-	2-amino-4-hydroxy-6-hydroxymethyldihydropteridine diphosphokinase activity [GO:0003848]; dihydropteroate synthase activity [GO:0004156]	Coenzyme transport and metabolism	-	0	N	-	-	-	-	-	orangered3	-	-
5802	-	hypothetical protein M419DRAFT_5802 [Trichoderma reesei RUT C-30]	-	-	-	-	-	-	-	-	N	-	-	-	-	-	coral2	-	-
5806	56074	EF-hand [Trichoderma reesei RUT C-30]	EH domain-containing protein	Calcium-binding EF-hand	actin filament organization [GO:0007015]; endocytosis [GO:0006897]	-	calcium ion binding [GO:0005509]	Signal transduction mechanisms	\N	0	N	-	-	-	-	-	lightcyan1	-	-
5884	104978	hypothetical protein M419DRAFT_5884 [Trichoderma reesei RUT C-30]	unknown protein	-	-	-	-	-	-	-	N	-	-	-	-	-	navajowhite2	-	2
5890	58225	hypothetical protein M419DRAFT_5890 [Trichoderma reesei RUT C-30]	Snf2 family proteins	SNF2-related	-	-	ATP binding [GO:0005524]	Transcription	Metabolism of Complex Carbohydrates	0	N	-	-	-	-	-	brown	-	-
5893	75992	TMP-TENI-domain-containing protein [Trichoderma reesei RUT C-30]	hydroxyethylthiazole kinase	Thiamine monophosphate synthase	thiamine biosynthetic process [GO:0009228]	-	hydroxyethylthiazole kinase activity [GO:0004417]; thiamine-phosphate diphosphorylase activity [GO:0004789]	Coenzyme transport and metabolism	-	0	N	-	-	-	-	-	coral2	-	2
5917	104942	hypothetical protein M419DRAFT_5917 [Trichoderma reesei RUT C-30]	unknown protein	-	-	-	-	Function unknown	-	-	N	-	-	-	-	-	grey60	-	1
5941	75923	hypothetical protein M419DRAFT_5941 [Trichoderma reesei RUT C-30]	unknown protein	Fungal transcriptional regulatory protein, N-terminal	-	nucleus [GO:0005634]	RNA polymerase II transcription factor activity, sequence-specific DNA binding [GO:0000981]; zinc ion binding [GO:0008270]	-	-	0	N	-	-	-	-	-	lavenderblush3	-	-
5943	75921	FMN-linked oxidoreductase [Trichoderma reesei RUT C-30]	tRNA-dihydrouridine synthase.	Dihydrouridine synthase, DuS	-	-	flavin adenine dinucleotide binding [GO:0050660]; tRNA dihydrouridine synthase activity [GO:0017150]	Translation, ribosomal structure and biogenesis	\N	0	N	-	-	-	-	-	brown2	-	-
5944	57383	hypothetical protein M419DRAFT_5944 [Trichoderma reesei RUT C-30]	unknown protein	-	-	-	-	-	-	-	N	-	-	-	-	-	brown4	-	-
5956	58213	Ku70/Ku80 N-terminal alpha/beta domain-containing protein [Trichoderma reesei RUT C-30]	Ku80p (Hdf2p)	DNA helicase, ATP-dependent, Ku type	DNA recombination [GO:0006310]; double-strand break repair via nonhomologous end joining [GO:0006303]; telomere maintenance [GO:0000723]	Ku70:Ku80 complex [GO:0043564]	ATP binding [GO:0005524]; damaged DNA binding [GO:0003684]; helicase activity [GO:0004386]; telomeric DNA binding [GO:0042162]	Replication, recombination and repair	-	0	N	-	-	-	-	-	black	-	-
5975	57581	hypothetical protein M419DRAFT_5975 [Trichoderma reesei RUT C-30]	unknown protein	Rho termination factor, N-terminal	-	-	-	Transcription	-	3	N	-	-	-	-	-	lightsteelblue	-	-
5979	57435	hypothetical protein M419DRAFT_5979 [Trichoderma reesei RUT C-30]	unknown protein	Spc97/Spc98	microtubule nucleation [GO:0007020]	cytoplasm [GO:0005737]; microtubule [GO:0005874]; microtubule organizing center [GO:0005815]; spindle pole [GO:0000922]	gamma-tubulin binding [GO:0043015]	Cytoskeleton	\N	0	N	-	-	-	-	-	coral1	1103	-
5984	105011	Phosphoribosylformimino-5-aminoimidazole carboxamide ribotide isomerase [Trichoderma reesei RUT C-30]	Phosphoribosylformimino--aminoimidazole carboxamide ribonucleotide (ProFAR) isomerase	Histidine biosynthesis	histidine biosynthetic process [GO:0000105]	-	isomerase activity [GO:0016853]	Amino acid transport and metabolism	Amino Acid Metabolism	0	N	-	-	-	-	-	black	859	-
6017	105055	PTPLA-domain-containing protein [Trichoderma reesei RUT C-30]	Ptpl Protein tyrosine phosphatase-like protein	Protein-tyrosine phosphatase-like, PTPLA	fatty acid biosynthetic process [GO:0006633]	endoplasmic reticulum membrane [GO:0005789]; integral component of membrane [GO:0016021]	3-hydroxy-arachidoyl-CoA dehydratase activity [GO:0102343]; 3-hydroxy-behenoyl-CoA dehydratase activity [GO:0102344]; 3-hydroxy-lignoceroyl-CoA dehydratase activity [GO:0102345]; very-long-chain 3-hydroxyacyl-CoA dehydratase activity [GO:0102158]	General function prediction only	-	6	N	-	-	-	-	-	black	-	-
6020	57217	WD40 repeat-like protein [Trichoderma reesei RUT C-30]	unknown protein	WD40 repeat	-	-	-	Function unknown	-	-	N	-	-	-	-	-	darkorange	-	-
6022	105062	hypothetical protein M419DRAFT_6022 [Trichoderma reesei RUT C-30]	SSCRP	-	-	-	-	-	-	-	Y	-	-	-	-	-	brown	-	-
6037	33207	ChaC-domain-containing protein [Trichoderma reesei RUT C-30]	cation transport protein ChaC	ChaC-like protein	glutathione catabolic process [GO:0006751]	-	gamma-glutamylcyclotransferase activity [GO:0003839]; lyase activity [GO:0016829]	Inorganic ion transport and metabolism	-	0	N	-	-	-	-	-	darkolivegreen4	-	-
6054	120813	hypothetical protein M419DRAFT_6054 [Trichoderma reesei RUT C-30]	CAP-Gly domain aligned	Leucine-rich repeat	-	-	-	Posttranslational modification, protein turnover, chaperones	-	-	N	-	-	-	-	-	coral1	-	-
6070	57513	MAP kinase [Trichoderma reesei RUT C-30]	MAPKK	Protein kinase, core	stress-activated MAPK cascade [GO:0051403]	cytoplasm [GO:0005737]	ATP binding [GO:0005524]; MAP kinase kinase kinase activity [GO:0004709]	Signal transduction mechanisms	Metabolism of Complex Lipids	0	N	-	-	-	-	-	grey60	-	-
6129	57252	hypothetical protein M419DRAFT_6129 [Trichoderma reesei RUT C-30]	polyadenylation factor subunit CstF64	RNA recognition motif, RNP-1	mRNA 3'-end processing [GO:0031124]	-	RNA binding [GO:0003723]	RNA processing and modification	-	0	N	-	-	-	-	-	brown	-	-
6132	105189	proteasome subunit beta type 7 precursor [Trichoderma reesei RUT C-30]	20S proteasome beta-type subunit Pup1	Peptidase T1A, proteasome beta-subunit	proteolysis involved in cellular protein catabolic process [GO:0051603]	proteasome core complex [GO:0005839]	threonine-type endopeptidase activity [GO:0004298]	Posttranslational modification, protein turnover, chaperones	\N	0	N	-	-	-	-	-	brown	-	-
6133	105190	hypothetical protein M419DRAFT_6133 [Trichoderma reesei RUT C-30]	unknown protein	-	-	-	-	Nuclear structure	-	-	N	-	-	-	-	-	orangered3	-	2
6142	105202	P34-Arc-domain-containing protein [Trichoderma reesei RUT C-30]	Arp2/3 complex	Arp2/3 complex, 34kDa subunit p34-Arc	actin filament polymerization [GO:0030041]; Arp2/3 complex-mediated actin nucleation [GO:0034314]	Arp2/3 protein complex [GO:0005885]; cytoplasm [GO:0005737]	actin binding [GO:0003779]	Cytoskeleton	-	0	N	-	-	-	-	-	brown	1636	1
6161	75620	bromodomain associated protein [Trichoderma reesei RUT C-30]	Bromodomain transcription factor	Bromodomain transcription factor	-	-	-	Transcription	-	-	N	-	-	-	-	-	coral1	-	1
6167	-	hypothetical protein M419DRAFT_6167 [Trichoderma reesei RUT C-30]	-	-	-	integral component of membrane [GO:0016021]	-	-	-	1	N	-	-	-	-	-	brown	-	-
6176	56203	mannosyltransferase [Trichoderma reesei RUT C-30]	GT76 dolichyl-phosphate-mannose a-mannosyltransferases	Mannosyltransferase, PIG-V	GPI anchor biosynthetic process [GO:0006506]	endoplasmic reticulum membrane [GO:0005789]; integral component of membrane [GO:0016021]	dolichyl-phosphate-mannose-glycolipid alpha-mannosyltransferase activity [GO:0004584]	General function prediction only	-	9	N	-	-	-	-	-	darkred	-	-
6184	26214	hypothetical protein M419DRAFT_6184 [Trichoderma reesei RUT C-30]	HEC/Ndc80p family protein	HEC/Ndc80p	-	-	-	Cell cycle control, cell division, chromosome partitioning	-	-	N	-	-	-	-	-	darkorange	-	-
6185	75593	hypothetical protein M419DRAFT_6185 [Trichoderma reesei RUT C-30]	peroxisomal membrane anchor protein (Pex14)	Peroxisome membrane anchor protein Pex14p, N-terminal	protein import into peroxisome matrix, docking [GO:0016560]	peroxisomal membrane [GO:0005778]	-	Cell wall/membrane/envelope biogenesis	-	-	N	-	-	-	-	-	darkred	-	-
6230	104541	NuA4-domain-containing protein [Trichoderma reesei RUT C-30]	unknown protein	Histone H4 acetyltransferase, NuA4 complex, Eaf6	histone acetylation [GO:0016573]	histone acetyltransferase complex [GO:0000123]	-	Function unknown	-	-	N	-	-	-	-	-	lightcyan1	-	-
6236	2716	RNA-3'-phosphate cyclase family protein [Trichoderma reesei RUT C-30]	RNA 3'-terminal phosphate cyclase	RNA 3'-terminal phosphate cyclase	ribosome biogenesis [GO:0042254]; RNA processing [GO:0006396]	nucleolus [GO:0005730]	catalytic activity [GO:0003824]	RNA processing and modification	\N	0	N	-	-	-	-	-	brown2	-	-
6247	56267	pyridoxine kinase [Trichoderma reesei RUT C-30]	pyridoxal kinase	Carbohydrate/purine kinase	pyridoxal 5'-phosphate salvage [GO:0009443]	-	pyridoxal kinase activity [GO:0008478]	Coenzyme transport and metabolism	Metabolism of Cofactors and Vitamins	0	N	-	-	-	-	-	brown	-	-
6253	-	hypothetical protein M419DRAFT_6253 [Trichoderma reesei RUT C-30]	-	Zinc finger, RING-type	-	-	-	Posttranslational modification, protein turnover, chaperones	-	-	N	-	-	-	-	-	darkorange	-	-
6266	56864	hypothetical protein M419DRAFT_6266 [Trichoderma reesei RUT C-30]	unknown protein	RED-like, N-terminal	-	nucleus [GO:0005634]	-	Signal transduction mechanisms	-	-	N	-	-	-	-	-	yellowgreen	-	1
6272	56789	cell division control protein Cdc6 [Trichoderma reesei RUT C-30]	cell division control protein Cdc6	Cell division control, Cdc6	cell division [GO:0051301]; DNA replication initiation [GO:0006270]	-	-	Replication, recombination and repair	-	-	N	-	-	-	-	-	darkorange	-	-
6285	56934	carbohydrate kinase [Trichoderma reesei RUT C-30]	gluconokinase	Shikimate kinase	D-gluconate catabolic process [GO:0046177]	-	ATP binding [GO:0005524]; gluconokinase activity [GO:0046316]	Carbohydrate transport and metabolism	Carbohydrate Metabolism	0	N	-	-	-	-	-	darkolivegreen4	-	-
6297	57078	hypothetical protein M419DRAFT_6297 [Trichoderma reesei RUT C-30]	unknown protein	-	-	-	-	-	-	-	N	-	-	-	-	-	ivory	-	-
6310	-	hypothetical protein M419DRAFT_6310 [Trichoderma reesei RUT C-30]	-	Protein kinase, core	-	-	protein kinase activity [GO:0004672]	-	-	0	N	-	-	-	-	-	darkred	-	-
6312	104461	alpha/beta hydrolase fold domain-containing protein [Trichoderma reesei RUT C-30]	Epoxide hydrolase	Alpha/beta hydrolase	-	-	hydrolase activity [GO:0016787]	Lipid transport and metabolism	-	0	Y	-	-	-	-	-	darkolivegreen4	-	-
6341	2662	mannosyl-oligosaccharide 1,2-alpha-mannosidase [Trichoderma reesei RUT C-30]	GH47 ?-1	Glycoside hydrolase, family 47	metabolic process [GO:0008152]	integral component of membrane [GO:0016021]	calcium ion binding [GO:0005509]; mannosyl-oligosaccharide 1,2-alpha-mannosidase activity [GO:0004571]	Carbohydrate transport and metabolism	-	1	N	-	-	-	-	-	coral1	1117	1
6342	56568	hypothetical protein M419DRAFT_6342 [Trichoderma reesei RUT C-30]	unknown protein	-	-	-	-	Function unknown	-	-	N	-	-	-	-	-	yellowgreen	-	-
6360	56625	CoA-transferase family III [Trichoderma reesei RUT C-30]	CoA-transferase family III	CoA-transferase family III	metabolic process [GO:0008152]	-	formyl-CoA transferase activity [GO:0033608]	Lipid transport and metabolism	\N	0	N	-	-	-	-	-	coral2	-	-
6427	56525	NAD(P)-binding protein [Trichoderma reesei RUT C-30]	UbiD family decarbounknown proteinlase	Ornithine cyclodeaminase/mu-crystallin	-	-	-	Amino acid transport and metabolism	Amino Acid Metabolism	-	N	-	-	-	-	-	lightcyan1	-	1
6428	56720	hypothetical protein M419DRAFT_6428 [Trichoderma reesei RUT C-30]	unknown protein	-	-	integral component of membrane [GO:0016021]	-	-	-	4	N	-	-	-	-	-	black	-	-
6433	72632	alpha-galactosidase [Trichoderma reesei RUT C-30]	GH27 ?-galactosidase AGL1	Glycoside hydrolase, clan GH-D	carbohydrate metabolic process [GO:0005975]	-	raffinose alpha-galactosidase activity [GO:0052692]	Carbohydrate transport and metabolism	Carbohydrate Metabolism	0	Y	-	-	-	-	-	coral2	-	-
6447	36159	hypothetical protein M419DRAFT_6447 [Trichoderma reesei RUT C-30]	unknown protein	Nucleic acid binding, OB-fold, tRNA/helicase-type	DNA replication [GO:0006260]	nucleus [GO:0005634]	-	Cell cycle control, cell division, chromosome partitioning	-	-	N	-	-	-	-	-	grey60	-	-
6450	38672	G-protein coupled receptor [Trichoderma reesei RUT C-30]	-	GPCR, family 2, secretin-like	cell surface receptor signaling pathway [GO:0007166]	integral component of membrane [GO:0016021]	G-protein coupled receptor activity [GO:0004930]	-	-	7	N	-	-	-	-	-	coral2	-	1
6454	57129	Yos1-like protein [Trichoderma reesei RUT C-30]	Protein transport protein Yos1	Yos1-like	-	-	-	Function unknown	-	2	Y	-	-	-	-	-	lightcyan1	-	-
6474	120391	hypothetical protein M419DRAFT_6474 [Trichoderma reesei RUT C-30]	CAMK kinase	Protein kinase, core	-	-	ATP binding [GO:0005524]; protein kinase activity [GO:0004672]	Signal transduction mechanisms	-	0	N	-	-	-	-	-	navajowhite2	-	-
6487	40199	acetylornithine deacetylase [Trichoderma reesei RUT C-30]	unknown protein	Peptidase M20	-	-	metallopeptidase activity [GO:0008237]	Amino acid transport and metabolism	Amino Acid Metabolism	0	Y	-	-	-	-	-	darkred	-	-
6495	120381	hypothetical protein M419DRAFT_6495 [Trichoderma reesei RUT C-30]	orphan protein	-	-	-	-	Function unknown	-	-	N	-	-	-	-	-	darkred	-	-
6507	57049	RNA-binding domain-containing protein [Trichoderma reesei RUT C-30]	tRNA selenocysteine-associated protein 1	RNA recognition motif, RNP-1	-	-	RNA binding [GO:0003723]	General function prediction only	-	0	N	-	-	-	-	-	brown	-	-
6566	57098	hypothetical protein M419DRAFT_6566 [Trichoderma reesei RUT C-30]	GH92 protein	Glycosyl hydrolase 92	-	-	carbohydrate binding [GO:0030246]; catalytic activity [GO:0003824]	-	-	0	Y	-	-	-	-	-	coral2	-	-
6567	120357	alcohol dehydrogenase [Trichoderma reesei RUT C-30]	Zinc-binding oxidoreductase	Alcohol dehydrogenase, zinc-binding	-	-	oxidoreductase activity [GO:0016491]	Energy production and conversion	\N	0	N	-	-	-	-	-	thistle2	-	-
6568	-	hypothetical protein M419DRAFT_6568 [Trichoderma reesei RUT C-30]	-	-	eisosome assembly [GO:0070941]	eisosome [GO:0032126]	-	-	-	-	N	-	-	-	-	-	black	-	1
6577	72602	hypothetical protein M419DRAFT_6577 [Trichoderma reesei RUT C-30]	ribosomal protein P2.	-	-	-	-	Signal transduction mechanisms	-	-	N	-	-	-	-	-	royalblue	-	1
6594	104168	hypothetical protein M419DRAFT_6594 [Trichoderma reesei RUT C-30]	unknown protein	-	-	integral component of membrane [GO:0016021]	-	-	-	1	N	-	-	-	-	-	lightsteelblue	-	1
6596	56440	hypothetical protein M419DRAFT_6596 [Trichoderma reesei RUT C-30]	Ion transport protein	Ion transport	-	integral component of membrane [GO:0016021]	ion channel activity [GO:0005216]	Inorganic ion transport and metabolism	-	5	N	-	-	-	-	-	darkred	558	-
6619	56872	Metallo-dependent phosphatase [Trichoderma reesei RUT C-30]	PP2Ac	Serine/threonine-specific protein phosphatase and bis(5-nucleosyl)-tetraphosphatase	-	-	phosphoprotein phosphatase activity [GO:0004721]	Signal transduction mechanisms	\N	0	N	-	-	-	-	-	yellowgreen	-	1
6620	2537	E set domain-containing protein [Trichoderma reesei RUT C-30]	RHO protein GDP dissociation inhibitor	RHO protein GDP dissociation inhibitor	-	cytoplasm [GO:0005737]	Rho GDP-dissociation inhibitor activity [GO:0005094]	Signal transduction mechanisms	-	0	N	-	-	-	-	-	black	-	-
6675	45242	serine/threonine kinase [Trichoderma reesei RUT C-30]	Transmembran serin/threoninkinase Ire1	Protein kinase, core	mRNA processing [GO:0006397]	-	ATP binding [GO:0005524]; protein kinase activity [GO:0004672]; ribonuclease activity [GO:0004540]	Signal transduction mechanisms	-	0	Y	-	-	-	-	-	navajowhite2	-	-
6678	104084	hypothetical protein M419DRAFT_6678 [Trichoderma reesei RUT C-30]	unknown protein	-	-	-	-	-	-	1	Y	-	-	-	-	-	coral2	-	-
6738	-	hypothetical protein M419DRAFT_6738 [Trichoderma reesei RUT C-30]	-	Basic helix-loop-helix dimerisation region bHLH	-	-	protein dimerization activity [GO:0046983]	-	-	0	N	-	-	-	-	-	grey60	-	-
6751	120889	putative cytochrome P450 [Trichoderma reesei RUT C-30]	cytochrome P450	Cytochrome P450, E-class, group I	-	integral component of membrane [GO:0016021]	heme binding [GO:0020037]; iron ion binding [GO:0005506]; oxidoreductase activity, acting on paired donors, with incorporation or reduction of molecular oxygen [GO:0016705]	Secondary metabolites biosynthesis, transport and catabolism	Biodegradation of Xenobiotics	1	N	-	-	-	-	-	darkgreen	-	-
6883	58587	protein phosphatase 2C [Trichoderma reesei RUT C-30]	Protein phosphatase 2C type Ptc1	Protein phosphatase 2C, N-terminal	-	-	metal ion binding [GO:0046872]; protein serine/threonine phosphatase activity [GO:0004722]	Signal transduction mechanisms	\N	0	N	-	-	-	-	-	lavenderblush3	-	-
6893	-	hypothetical protein M419DRAFT_6893 [Trichoderma reesei RUT C-30]	-	-	-	-	-	-	-	-	N	-	-	-	-	-	brown	-	1
6938	59083	hypothetical protein M419DRAFT_6938 [Trichoderma reesei RUT C-30]	-	Aminoacyl-tRNA synthetase, class I, conserved site	-	integral component of membrane [GO:0016021]	-	General function prediction only	-	3	N	-	-	-	-	-	brown4	-	1
6951	58361	dual specificity phosphatase catalytic domain protein [Trichoderma reesei RUT C-30]	dual specificity phosphatase	Alpha/beta hydrolase fold-1	-	-	protein tyrosine/serine/threonine phosphatase activity [GO:0008138]; protein tyrosine phosphatase activity [GO:0004725]	RNA processing and modification	\N	0	N	-	-	-	-	-	darkorange	-	-
6961	-	amidohydrolase 3 [Trichoderma reesei RUT C-30]	-	Amidohydrolase 3	-	-	hydrolase activity, acting on carbon-nitrogen (but not peptide) bonds [GO:0016810]	-	-	0	N	-	-	-	-	-	darkred	-	-
6999	105565	MFS general substrate transporter [Trichoderma reesei RUT C-30]	MFS permease	Major facilitator superfamily MFS-1	transmembrane transport [GO:0055085]	integral component of membrane [GO:0016021]	-	General function prediction only	-	12	N	-	-	-	-	-	brown	-	1
7019	105593	hypothetical protein M419DRAFT_7019 [Trichoderma reesei RUT C-30]	unknown protein	-	-	mitochondrial large ribosomal subunit [GO:0005762]	structural constituent of ribosome [GO:0003735]	-	-	0	N	-	-	-	-	-	black	-	1
7040	-	hypothetical protein M419DRAFT_7040 [Trichoderma reesei RUT C-30]	-	-	-	-	-	-	-	-	N	-	-	-	-	-	coral1	-	-
7046	105623	ATP synthase gamma chain precursor [Trichoderma reesei RUT C-30]	ATP synthase subunit gamma precursor	ATPase, F1 complex, gamma subunit	ATP synthesis coupled proton transport [GO:0015986]	proton-transporting ATP synthase complex, catalytic core F(1) [GO:0045261]	proton-transporting ATP synthase activity, rotational mechanism [GO:0046933]	Energy production and conversion	Energy Metabolism	0	N	-	-	-	-	-	black	-	1
7050	-	hypothetical protein M419DRAFT_7050 [Trichoderma reesei RUT C-30]	-	-	-	-	-	-	-	-	N	-	-	-	-	-	coral1	-	1
7051	105628	hypothetical protein M419DRAFT_7051 [Trichoderma reesei RUT C-30]	unknown protein	Lipase, active site	-	-	-	Function unknown	-	-	N	-	-	-	-	-	coral1	-	1
7053	105631	hypothetical protein M419DRAFT_7053 [Trichoderma reesei RUT C-30]	unknown protein	-	-	-	-	-	-	-	N	-	-	-	-	-	coral1	-	1
7087	58654	geranylgeranyltransferase beta subunit [Trichoderma reesei RUT C-30]	geranylgeranyltransferase beta subunit	Prenyltransferase/squalene oxidase	protein geranylgeranylation [GO:0018344]	-	Rab geranylgeranyltransferase activity [GO:0004663]	Posttranslational modification, protein turnover, chaperones	-	0	N	-	-	-	-	-	plum1	-	-
7104	105692	golgi reassembly-stacking protein 2 [Trichoderma reesei RUT C-30]	Golgi reassembly stacking protein GRASP65	GRASP55/65	-	-	-	Intracellular trafficking, secretion, and vesicular transport	-	-	N	-	-	-	-	-	black	-	2
7110	58976	RNA polymerase I-specific transcription initiation factor RRN3 [Trichoderma reesei RUT C-30]	RRN3	RNA polymerase I specific transcription initiation factor RRN3	-	-	translation initiation factor activity [GO:0003743]	Transcription	-	0	N	-	-	-	-	-	brown2	-	-
7117	58918	hypothetical protein M419DRAFT_7117 [Trichoderma reesei RUT C-30]	Zn2Cys6 transcriptional regulator	Fungal transcriptional regulatory protein, N-terminal	transcription, DNA-templated [GO:0006351]	nucleus [GO:0005634]	DNA binding [GO:0003677]; RNA polymerase II transcription factor activity, sequence-specific DNA binding [GO:0000981]; zinc ion binding [GO:0008270]	-	-	0	N	-	-	-	-	-	brown	-	-
7181	105847	hypothetical protein M419DRAFT_7181 [Trichoderma reesei RUT C-30]	orphan protein	-	-	-	-	-	-	-	N	-	-	-	-	-	darkred	581	-
7183	105849	hypothetical protein M419DRAFT_7183 [Trichoderma reesei RUT C-30]	Zn2Cys6 transcriptional regulator	Fungal specific transcription factor	transcription, DNA-templated [GO:0006351]	nucleus [GO:0005634]	DNA binding [GO:0003677]; zinc ion binding [GO:0008270]	-	-	0	N	-	-	-	-	-	coral2	-	-
7188	105854	hypothetical protein M419DRAFT_7188 [Trichoderma reesei RUT C-30]	unknown protein	-	-	-	-	Transcription	-	-	N	-	-	-	-	-	black	-	-
7217	105888	putative short-chain dehydrogenases/reductase [Trichoderma reesei RUT C-30]	short chain dehydrogenase/reductase	Glucose/ribitol dehydrogenase	-	-	oxidoreductase activity [GO:0016491]	General function prediction only	Biosynthesis of Secondary Metabolites	0	N	-	-	-	-	-	coral1	-	-
7231	105904	hypothetical protein M419DRAFT_7231 [Trichoderma reesei RUT C-30]	unknown protein	-	-	-	-	RNA processing and modification	-	-	N	-	-	-	-	-	black	-	-
7263	59584	hypothetical protein M419DRAFT_7263 [Trichoderma reesei RUT C-30]	unknown protein	Complex 1 LYR protein	-	-	-	-	-	-	N	-	-	-	-	-	brown	-	-
7291	-	hypothetical protein M419DRAFT_7291 [Trichoderma reesei RUT C-30]	-	-	-	integral component of membrane [GO:0016021]	-	-	-	1	N	-	-	-	-	-	bisque4	-	-
7294	59234	hypothetical protein M419DRAFT_7294 [Trichoderma reesei RUT C-30]	Zn2Cys6 transcriptional regulator	Fungal transcriptional regulatory protein, N-terminal	transcription, DNA-templated [GO:0006351]	nucleus [GO:0005634]	DNA binding [GO:0003677]; RNA polymerase II transcription factor activity, sequence-specific DNA binding [GO:0000981]; zinc ion binding [GO:0008270]	RNA processing and modification	TRANSCRIPTION	0	N	-	-	-	-	-	darkolivegreen4	-	1
7314	-	hypothetical protein M419DRAFT_7314 [Trichoderma reesei RUT C-30]	-	-	-	-	-	Extracellular structures	-	-	N	-	-	-	-	-	coral1	-	1
7322	3340	SNARE domain-containing protein [Trichoderma reesei RUT C-30]	t-SNARE syntaxin	Syntaxin, N-terminal	vesicle-mediated transport [GO:0016192]	integral component of membrane [GO:0016021]	-	Intracellular trafficking, secretion, and vesicular transport	-	1	N	-	-	-	-	-	black	-	-
7332	106018	MAGE-domain-containing protein [Trichoderma reesei RUT C-30]	unknown protein	MAGE protein	-	-	-	Function unknown	-	-	N	-	-	-	-	-	coral1	1098	-
7341	106029	putative MFS monocarboxylate transporter [Trichoderma reesei RUT C-30]	MFS permease	Major facilitator superfamily MFS-1	transmembrane transport [GO:0055085]	integral component of membrane [GO:0016021]	-	Carbohydrate transport and metabolism	-	12	N	-	-	-	-	-	yellowgreen	-	-
7354	59751	hypothetical protein M419DRAFT_7354 [Trichoderma reesei RUT C-30]	Ribonucleases P/MRP protein subunit POP1 containing protein	Ribonuclease P/MRP, POP1	tRNA 5'-leader removal [GO:0001682]	-	ribonuclease P activity [GO:0004526]	RNA processing and modification	\N	0	N	-	-	-	-	-	brown2	-	2
7359	-	S-adenosyl-L-methionine-dependent methyltransferase [Trichoderma reesei RUT C-30]	-	C-5 cytosine-specific DNA methylase	-	-	methyltransferase activity [GO:0008168]	-	-	0	N	-	-	-	-	-	brown	-	-
7363	59346	hypothetical protein M419DRAFT_7363 [Trichoderma reesei RUT C-30]	chitin biosynthesis protein CHS5	Fibronectin, type III	-	-	protein dimerization activity [GO:0046983]	Function unknown	-	0	N	-	-	-	-	-	darkolivegreen4	-	1
7365	3362	hypothetical protein M419DRAFT_7365 [Trichoderma reesei RUT C-30]	Phosphatidylinositol 3- and 4-kinase	Phosphatidylinositol 3- and 4-kinase, catalytic	-	-	ATP binding [GO:0005524]; kinase activity [GO:0016301]	Signal transduction mechanisms	-	0	N	-	-	-	-	-	darkolivegreen4	-	-
7371	76833	eukaryotic type KH-domain (KH-domain type I) [Trichoderma reesei RUT C-30]	rRNA assembly protein Mis3	K Homology, type 1	rRNA processing [GO:0006364]	intracellular ribonucleoprotein complex [GO:0030529]; nucleolus [GO:0005730]	RNA binding [GO:0003723]	Translation, ribosomal structure and biogenesis	-	0	N	-	-	-	-	-	brown2	-	-
7378	59232	AAA family ATPase [Trichoderma reesei RUT C-30]	AAA ATPase	AAA ATPase, core	-	-	ATP binding [GO:0005524]	Posttranslational modification, protein turnover, chaperones	Nucleotide Metabolism	0	N	-	-	-	-	-	orangered3	-	-
7395	59280	ARP23 complex 20 kDa subunit [Trichoderma reesei RUT C-30]	ARP23 complex 20 kDa subunit	ARP23 complex 20 kDa subunit	actin filament polymerization [GO:0030041]; Arp2/3 complex-mediated actin nucleation [GO:0034314]	actin cortical patch [GO:0030479]; Arp2/3 protein complex [GO:0005885]	actin binding [GO:0003779]	Cytoskeleton	-	0	N	-	-	-	-	-	lightcyan1	-	1
7446	59166	Mob1/phocein [Trichoderma reesei RUT C-30]	Mob1/phocein family protein	Mob1/phocein	-	-	-	Cell cycle control, cell division, chromosome partitioning	-	-	N	-	-	-	-	-	coral1	-	-
7448	-	hypothetical protein M419DRAFT_7448 [Trichoderma reesei RUT C-30]	-	-	-	-	-	Signal transduction mechanisms	-	-	N	-	-	-	-	-	plum1	-	-
7475	-	TRP-domain-containing protein [Trichoderma reesei RUT C-30]	-	Protein of unknown function DUF907, fungi	-	integral component of membrane [GO:0016021]	-	-	-	7	N	-	-	-	-	-	lightcyan1	-	-
7524	106680	H/ACA ribonucleo protein complex subunit 3 [Trichoderma reesei RUT C-30]	Nop10p family Nucleolar RNA-binding protein	Nucleolar RNA-binding protein Nop10p	pseudouridine synthesis [GO:0001522]; ribosome biogenesis [GO:0042254]	-	snoRNA binding [GO:0030515]	Lipid transport and metabolism	-	0	N	-	-	-	-	-	brown2	-	-
7543	106657	hypothetical protein M419DRAFT_7543 [Trichoderma reesei RUT C-30]	Zn2Cys6 transcriptional regulator	-	-	integral component of membrane [GO:0016021]	-	-	-	2	N	-	-	-	-	-	darkred	-	-
7560	60091	LexA/Signal peptidase [Trichoderma reesei RUT C-30]	unknown protein	Peptidase S26A, signal peptidase I	-	integral component of membrane [GO:0016021]	serine-type peptidase activity [GO:0008236]	Posttranslational modification, protein turnover, chaperones	SORTING AND DEGRADATION	0	Y	-	-	-	-	-	bisque4	-	1
7564	-	hypothetical protein M419DRAFT_7564 [Trichoderma reesei RUT C-30]	-	-	-	-	-	-	-	-	N	-	-	-	-	-	black	-	2
7565	-	hypothetical protein M419DRAFT_7565 [Trichoderma reesei RUT C-30]	-	-	-	-	-	-	-	-	N	-	-	-	-	-	lightcyan1	-	-
7579	106617	NDUFA12-domain-containing protein [Trichoderma reesei RUT C-30]	NADH:ubiquinone oxidoreductase 17.2 kD subunit	NADH:ubiquinone oxidoreductase 17.2 kD subunit	-	mitochondrial inner membrane [GO:0005743]; respiratory chain [GO:0070469]	electron transfer activity [GO:0009055]; NADH dehydrogenase (ubiquinone) activity [GO:0008137]	Energy production and conversion	-	0	N	-	-	-	-	-	darkslateblue	-	-
7604	60562	hypothetical protein M419DRAFT_7604 [Trichoderma reesei RUT C-30]	unknown protein	AIG2-like	-	-	-	-	-	-	N	-	-	-	-	-	darkslateblue	-	-
7614	121453	hypothetical protein M419DRAFT_7614 [Trichoderma reesei RUT C-30]	translation initiation factor eIF2B subunit (Gcd2p).	Peptidase M, neutral zinc metallopeptidases, zinc-binding site	-	-	-	Carbohydrate transport and metabolism	-	-	N	-	-	-	-	-	brown	-	-
7615	-	NADH:ubiquinone oxidoreductase kd subunit [Trichoderma reesei RUT C-30]	-	-	-	integral component of membrane [GO:0016021]	-	-	-	2	N	-	-	-	-	-	lavenderblush3	-	-
7623	106556	hexose transporter-like protein [Trichoderma reesei RUT C-30]	sugar transporter containing IPR003663 domain	Sugar transporter	-	integral component of membrane [GO:0016021]	transmembrane transporter activity [GO:0022857]	General function prediction only	Carbohydrate Metabolism	12	N	-	-	-	-	-	darkolivegreen4	-	-
7641	106533	Yip1-domain-containing protein [Trichoderma reesei RUT C-30]	Rab GTPase interacting factor Yip1	Yip1 domain	-	integral component of membrane [GO:0016021]	-	Intracellular trafficking, secretion, and vesicular transport	-	4	N	-	-	-	-	-	coral1	-	-
7650	22117	PHD transcription factor [Trichoderma reesei RUT C-30]	RUM1 repressor of b mating type related genes	Zinc finger, PHD-type	-	nucleus [GO:0005634]	DNA binding [GO:0003677]; metal ion binding [GO:0046872]	General function prediction only	-	0	N	-	-	-	-	-	navajowhite2	-	-
7664	60345	hypothetical protein M419DRAFT_7664 [Trichoderma reesei RUT C-30]	unknown protein	-	Golgi organization [GO:0007030]; protein transport [GO:0015031]	membrane [GO:0016020]	-	Intracellular trafficking, secretion, and vesicular transport	-	-	N	-	-	-	-	-	coral1	1096	1
7678	106488	NUDIX domain-containing protein [Trichoderma reesei RUT C-30]	unknown protein	NUDIX hydrolase, core	-	-	hydrolase activity [GO:0016787]	-	-	0	N	-	-	-	-	-	orangered3	-	-
7681	73248	pectin lyase-like protein [Trichoderma reesei RUT C-30]	GH55 exo-1	Pectin lyase fold/virulence factor	-	-	lyase activity [GO:0016829]	-	-	0	Y	-	-	-	-	-	coral1	-	-
7735	60498	hypothetical protein M419DRAFT_7735 [Trichoderma reesei RUT C-30]	unknown protein	Protein of unknown function DUF618	-	-	-	General function prediction only	-	-	N	-	-	-	-	-	darkorange	-	-
7742	-	hypothetical protein M419DRAFT_7742 [Trichoderma reesei RUT C-30]	-	-	-	-	-	-	-	-	N	-	-	-	-	-	darkviolet	-	-
7743	60426	hypothetical protein M419DRAFT_7743 [Trichoderma reesei RUT C-30]	unknown protein	Terpenoid synthase	-	-	-	Cell cycle control, cell division, chromosome partitioning	-	-	N	-	-	-	-	-	brown	-	-
7754	-	hypothetical protein M419DRAFT_7754 [Trichoderma reesei RUT C-30]	-	Acyl-CoA N-acyltransferase	-	-	N-acetyltransferase activity [GO:0008080]	Carbohydrate transport and metabolism	-	0	N	-	-	-	-	-	coral2	-	-
7762	60349	putative exocyst complex component sec8 [Trichoderma reesei RUT C-30]	Exocyst component Sec8	Sec8 exocyst complex component specific domain	protein transport [GO:0015031]; vesicle docking involved in exocytosis [GO:0006904]	exocyst [GO:0000145]	-	Intracellular trafficking, secretion, and vesicular transport	-	-	N	-	-	-	-	-	darkorange	-	-
7764	77098	hypothetical protein M419DRAFT_7764 [Trichoderma reesei RUT C-30]	unknown protein	-	-	-	-	General function prediction only	-	-	N	-	-	-	-	-	darkolivegreen4	592	1
7778	60123	hypothetical protein M419DRAFT_7778 [Trichoderma reesei RUT C-30]	unknown protein	-	-	-	-	-	-	-	N	-	-	-	-	-	navajowhite2	-	-
7793	59936	hypothetical protein M419DRAFT_7793 [Trichoderma reesei RUT C-30]	unknown protein	-	-	integral component of membrane [GO:0016021]	-	-	-	2	N	-	-	-	-	-	coral1	-	-
7805	106337	hypothetical protein M419DRAFT_7805, partial [Trichoderma reesei RUT C-30]	unknown protein	-	-	-	-	RNA processing and modification	-	-	N	-	-	-	-	-	black	-	-
7806	-	hypothetical protein M419DRAFT_7806, partial [Trichoderma reesei RUT C-30]	-	-	-	-	-	-	-	-	N	-	-	-	-	-	black	-	1
7836	-	hypothetical protein M419DRAFT_7836 [Trichoderma reesei RUT C-30]	-	NADH:cytochrome b5 reductase (CBR)	-	integral component of membrane [GO:0016021]	oxidoreductase activity [GO:0016491]	Coenzyme transport and metabolism	-	1	N	-	-	-	-	-	coral2	-	-
7847	3464	acyl-CoA dehydrogenase NM domain-like protein [Trichoderma reesei RUT C-30]	acyl-CoA dehydrogenase	Acyl-CoA oxidase/dehydrogenase, type 1	-	-	flavin adenine dinucleotide binding [GO:0050660]; oxidoreductase activity, acting on the CH-CH group of donors [GO:0016627]	General function prediction only	Amino Acid Metabolism	0	N	-	-	-	-	-	navajowhite2	-	-
7848	106287	hypothetical protein M419DRAFT_7848 [Trichoderma reesei RUT C-30]	unknown protein	-	-	-	-	-	-	-	N	-	-	-	-	-	darkolivegreen4	-	-
7882	106248	heme oxygenase-like protein [Trichoderma reesei RUT C-30]	monosaccharide transporter (galactose permease ?)	Haem oxygenase-like, multi-helical	heme oxidation [GO:0006788]	integral component of membrane [GO:0016021]	heme oxygenase (decyclizing) activity [GO:0004392]	-	-	1	N	-	-	-	-	-	royalblue	-	2
7887	106242	hypothetical protein M419DRAFT_7887 [Trichoderma reesei RUT C-30]	orphan protein	-	-	-	-	-	-	-	N	-	-	-	-	-	grey	-	-
7909	121292	emp24/gp25L/p24 family protein [Trichoderma reesei RUT C-30]	Emp24/gp25L/p24 family protein Erp3	emp24/gp25L/p24	-	integral component of membrane [GO:0016021]	-	Intracellular trafficking, secretion, and vesicular transport	-	2	Y	-	-	-	-	-	black	-	-
7919	60232	trimethyllysine dioxygenase [Trichoderma reesei RUT C-30]	unknown protein	Taurine catabolism dioxygenase TauD/TfdA	carnitine biosynthetic process [GO:0045329]	-	iron ion binding [GO:0005506]; trimethyllysine dioxygenase activity [GO:0050353]	Lipid transport and metabolism	Amino Acid Metabolism	0	N	-	-	-	-	-	coral2	-	-
7928	61075	Rad4-domain-containing protein [Trichoderma reesei RUT C-30]	Rad4p	DNA repair protein Rad4	nucleotide-excision repair [GO:0006289]	nucleus [GO:0005634]	damaged DNA binding [GO:0003684]	Replication, recombination and repair	-	0	N	-	-	-	-	-	thistle2	-	-
7933	-	hypothetical protein M419DRAFT_7933 [Trichoderma reesei RUT C-30]	-	-	-	-	-	-	-	-	N	-	-	-	-	-	thistle2	-	-
7990	39911	S-adenosyl-L-methionine-dependent methyltransferase [Trichoderma reesei RUT C-30]	SAM-dependent methyltransferases	-	-	-	methyltransferase activity [GO:0008168]	-	-	0	N	-	-	-	-	-	brown	-	-
8032	60769	hypothetical protein M419DRAFT_8032 [Trichoderma reesei RUT C-30]	Exonuclease	DNA repair protein (XPGC)/yeast Rad	DNA repair [GO:0006281]	-	5'-3' exodeoxyribonuclease activity [GO:0035312]; DNA binding [GO:0003677]	Replication, recombination and repair	\N	0	N	-	-	-	-	-	coral1	-	1
8037	61189	TBCC-domain-containing protein [Trichoderma reesei RUT C-30]	tubulin-specific chaperone c	Tubulin binding cofactor C	post-chaperonin tubulin folding pathway [GO:0007023]	-	tubulin binding [GO:0015631]	Posttranslational modification, protein turnover, chaperones	-	0	N	-	-	-	-	-	black	-	-
8059	34280	UPF0203-domain-containing protein [Trichoderma reesei RUT C-30]	unknown protein	Mitochondrial distribution and morphology family 35/apoptosis	-	-	-	Function unknown	-	-	N	-	-	-	-	-	brown	-	-
8091	77609	hypothetical protein M419DRAFT_8091 [Trichoderma reesei RUT C-30]	arid/bright domain protein	AT-rich interaction region	-	nucleus [GO:0005634]	DNA binding [GO:0003677]	Transcription	\N	0	N	-	-	-	-	-	darkslateblue	-	-
8102	106982	hypothetical protein M419DRAFT_8102 [Trichoderma reesei RUT C-30]	unknown protein	-	-	-	-	Nuclear structure	-	-	N	-	-	-	-	-	brown	-	-
8126	60756	hypothetical protein M419DRAFT_8126 [Trichoderma reesei RUT C-30]	unknown protein	-	-	-	-	-	-	-	N	-	-	-	-	-	lightcyan1	296	-
8168	61229	DUF602-domain-containing protein [Trichoderma reesei RUT C-30]	unknown protein	Protein of unknown function DUF602	mitotic DNA replication termination [GO:1902979]	nucleus [GO:0005634]	-	Function unknown	-	-	N	-	-	-	-	-	lightcyan1	-	1
8191	106877	hypothetical protein M419DRAFT_8191 [Trichoderma reesei RUT C-30]	unknown protein	-	-	-	-	Transcription	TRANSCRIPTION	-	N	-	-	-	-	-	navajowhite2	-	-
8208	47670	NGG1p interacting factor 3 [Trichoderma reesei RUT C-30]	unknown protein	NGG1p interacting factor 3, NIF3	-	-	-	General function prediction only	-	-	N	-	-	-	-	-	black	-	1
8232	61042	DNA mismatch repair protein MSH2 [Trichoderma reesei RUT C-30]	MMR; inhibition of homeologous recombination	DNA mismatch repair protein MutS, C-terminal	mismatch repair [GO:0006298]	mismatch repair complex [GO:0032300]	ATP binding [GO:0005524]; mismatched DNA binding [GO:0030983]	Replication, recombination and repair	-	0	N	-	-	-	-	-	coral1	1087	1
8272	77412	hypothetical protein M419DRAFT_8272 [Trichoderma reesei RUT C-30]	unknown protein	Nuclear hormone receptor, ligand-binding	-	-	-	Signal transduction mechanisms	-	-	N	-	-	-	-	-	black	-	-
8279	106781	hypothetical protein M419DRAFT_8279 [Trichoderma reesei RUT C-30]	unknown protein	-	-	integral component of membrane [GO:0016021]	-	-	-	1	N	-	-	-	-	-	darkolivegreen4	-	-
8307	3645	HIT family protein 1 [Trichoderma reesei RUT C-30]	unknown protein with HIT domain	Histidine triad (HIT) protein	-	-	catalytic activity [GO:0003824]	Signal transduction mechanisms	Nucleotide Metabolism	0	N	-	-	-	-	-	darkorange	-	-
8316	106731	hypothetical protein M419DRAFT_8316 [Trichoderma reesei RUT C-30]	unknown protein	-	-	-	-	-	-	-	N	-	-	-	-	-	coral1	-	1
8319	-	hypothetical protein M419DRAFT_8319 [Trichoderma reesei RUT C-30]	-	SNF2-related	-	-	ATP binding [GO:0005524]; hydrolase activity, acting on acid anhydrides [GO:0016817]	Replication, recombination and repair	Metabolism of Complex Carbohydrates	0	N	-	-	-	-	-	grey60	-	2
8338	63006	myo-inositol-1-monophosphatase [Trichoderma reesei RUT C-30]	inositol monophosphatase	Inositol monophosphatase	inositol biosynthetic process [GO:0006021]; inositol phosphate dephosphorylation [GO:0046855]; phosphatidylinositol phosphorylation [GO:0046854]	-	inositol monophosphate 1-phosphatase activity [GO:0008934]; inositol monophosphate 3-phosphatase activity [GO:0052832]; inositol monophosphate 4-phosphatase activity [GO:0052833]; metal ion binding [GO:0046872]	Carbohydrate transport and metabolism	Metabolism of Complex Lipids	0	N	-	-	-	-	-	brown	-	-
8367	122198	hypothetical protein M419DRAFT_8367 [Trichoderma reesei RUT C-30]	orphan protein	-	-	integral component of membrane [GO:0016021]	-	Carbohydrate transport and metabolism	-	1	N	-	-	-	-	-	darkorange	-	1
8369	108082	mitochondrial fission 1 protein [Trichoderma reesei RUT C-30]	mitochondrial membrane fission protein (Fis1)	Tetratricopeptide repeat 11 Fission 1 protein	mitochondrial fission [GO:0000266]	integral component of membrane [GO:0016021]; mitochondrial outer membrane [GO:0005741]	-	Cell wall/membrane/envelope biogenesis	-	1	N	-	-	-	-	-	darkolivegreen4	-	-
8372	63200	ku70 protein [Trichoderma reesei RUT C-30]	ku70	DNA-binding SAP	double-strand break repair via nonhomologous end joining [GO:0006303]; telomere maintenance [GO:0000723]	Ku70:Ku80 complex [GO:0043564]	ATP-dependent DNA helicase activity [GO:0004003]; damaged DNA binding [GO:0003684]; telomeric DNA binding [GO:0042162]	Replication, recombination and repair	-	0	N	-	-	-	-	-	lightcyan1	-	-
8387	122212	BRO1-domain-containing protein [Trichoderma reesei RUT C-30]	vacuolar protein-sorting protein BRO1	BRO1	-	-	-	General function prediction only	\N	-	N	-	-	-	-	-	coral2	-	-
8411	22492	COMPASS complex protein [Trichoderma reesei RUT C-30]	COMPASS complex protein	SPla/RYanodine receptor SPRY	histone H3-K4 methylation [GO:0051568]	Set1C/COMPASS complex [GO:0048188]	-	Chromatin structure and dynamics	-	-	N	-	-	-	-	-	darkgreen	-	1
8421	-	DNA-directed RNA polymerase III 130 kDa polypeptide [Trichoderma reesei RUT C-30]	-	DNA-directed RNA polymerase, subunit 2, domain 6	transcription, DNA-templated [GO:0006351]	-	DNA binding [GO:0003677]; DNA-directed 5'-3' RNA polymerase activity [GO:0003899]; ribonucleoside binding [GO:0032549]	Transcription	TRANSCRIPTION	0	N	-	-	-	-	-	brown2	-	-
8425	-	hypothetical protein M419DRAFT_8425 [Trichoderma reesei RUT C-30]	-	-	-	-	-	-	-	-	N	-	-	-	-	-	navajowhite2	-	-
8451	108183	cyclophilin-like protein [Trichoderma reesei RUT C-30]	Peptidyl-prolyl cis-trans isomerase	Peptidyl-prolyl cis-trans isomerase, cyclophilin-type	protein folding [GO:0006457]	-	peptidyl-prolyl cis-trans isomerase activity [GO:0003755]	Posttranslational modification, protein turnover, chaperones	\N	0	N	-	-	-	-	-	brown	-	-
8464	-	hypothetical protein M419DRAFT_8464 [Trichoderma reesei RUT C-30]	-	-	-	-	-	-	-	-	N	-	-	-	-	-	grey60	-	-
8492	108227	hypothetical protein M419DRAFT_8492 [Trichoderma reesei RUT C-30]	unknown protein	Cell surface receptor IPT/TIG	-	integral component of membrane [GO:0016021]	-	Transcription	-	1	N	-	-	-	-	-	brown2	-	-
8510	63257	hypothetical protein M419DRAFT_8510 [Trichoderma reesei RUT C-30]	unknown protein	WD40 repeat-like	-	-	-	General function prediction only	-	-	N	-	-	-	-	-	darkred	-	-
8526	108271	mitotic-spindle organizing protein 1 [Trichoderma reesei RUT C-30]	unknown protein	-	gamma-tubulin complex localization [GO:0033566]	gamma-tubulin ring complex [GO:0008274]	-	-	-	-	N	-	-	-	-	-	coral1	-	-
8534	29932	hypothetical protein M419DRAFT_8534 [Trichoderma reesei RUT C-30]	unknown protein	Ubiquitin system component Cue	-	-	-	-	-	-	N	-	-	-	-	-	brown	-	-
8541	108290	hypothetical protein M419DRAFT_8541 [Trichoderma reesei RUT C-30]	unknown protein	Shugoshin, C-terminal	meiotic chromosome segregation [GO:0045132]	chromosome, centromeric region [GO:0000775]; nucleus [GO:0005634]	-	-	-	-	N	-	-	-	-	-	brown4	-	-
8547	78792	phosphoglycerate mutase-like protein [Trichoderma reesei RUT C-30]	unknown protein	Histidine acid phosphatase	-	integral component of membrane [GO:0016021]	-	-	-	1	Y	-	-	-	-	-	thistle2	-	-
8552	78799	hypothetical protein M419DRAFT_8552 [Trichoderma reesei RUT C-30]	Zn2Cys6 transcriptional regulator	-	-	-	-	-	-	-	N	-	-	-	-	-	darkorange	-	1
8569	63007	meiotic chromosome segregation protein [Trichoderma reesei RUT C-30]	meiotic chromosome segregation protein	-	-	-	-	-	-	-	N	-	-	-	-	-	darkolivegreen4	-	1
8609	34378	cytochrome-c oxidase chain VIIc-like protein [Trichoderma reesei RUT C-30]	Mitochondrial cytochrome c oxidase subunit VIIc	Cytochrome c oxidase subunit VIIc	-	integral component of membrane [GO:0016021]	cytochrome-c oxidase activity [GO:0004129]	-	-	1	N	-	-	-	-	-	lightcyan1	-	-
8628	58036	Prefoldin [Trichoderma reesei RUT C-30]	prefoldin subunit 1	Prefoldin beta-like	protein folding [GO:0006457]	prefoldin complex [GO:0016272]	unfolded protein binding [GO:0051082]	Posttranslational modification, protein turnover, chaperones	-	0	N	-	-	-	-	-	coral1	-	1
8633	75648	OPT superfamily oligopeptide transporter [Trichoderma reesei RUT C-30]	unknown protein	Oligopeptide transporter OPT superfamily	transmembrane transport [GO:0055085]	integral component of membrane [GO:0016021]	-	-	-	14	N	-	-	-	-	-	darkorange	-	-
8641	57537	hypothetical protein M419DRAFT_8641 [Trichoderma reesei RUT C-30]	unknown protein	Protein of unknown function DUF786	-	ER membrane protein complex [GO:0072546]	-	Function unknown	-	2	N	-	-	-	-	-	yellowgreen	-	-
8652	58076	AP endonuclease [Trichoderma reesei RUT C-30]	apurinic/apyrimidinic endonuclease-like protein	Xylose isomerase-type TIM barrel	DNA repair [GO:0006281]	-	DNA binding [GO:0003677]; endonuclease activity [GO:0004519]; zinc ion binding [GO:0008270]	Replication, recombination and repair	\N	0	N	-	-	-	-	-	black	-	-
8667	33728	Prefoldin alpha subunit [Trichoderma reesei RUT C-30]	unknown protein	Prefoldin alpha-like	protein folding [GO:0006457]	prefoldin complex [GO:0016272]	unfolded protein binding [GO:0051082]	Posttranslational modification, protein turnover, chaperones	-	0	N	-	-	-	-	-	lavenderblush3	-	-
8694	104721	SFT2-domain-containing protein [Trichoderma reesei RUT C-30]	Late Golgi transport protein Sft2	SFT2-like	protein transport [GO:0015031]; vesicle-mediated transport [GO:0016192]	Golgi membrane [GO:0000139]; integral component of membrane [GO:0016021]	-	Intracellular trafficking, secretion, and vesicular transport	-	4	N	-	-	-	-	-	coral1	-	-
8699	58066	putative short-chain oxidoreductase [Trichoderma reesei RUT C-30]	short chain dehydrogenase/reductase	Short-chain dehydrogenase/reductase SDR	-	-	-	Secondary metabolites biosynthesis, transport and catabolism	Lipid Metabolism	-	N	-	-	-	-	-	yellowgreen	-	-
8704	120609	hypothetical protein M419DRAFT_8704 [Trichoderma reesei RUT C-30]	unknown protein	-	-	-	-	Nuclear structure	-	-	N	-	-	-	-	-	darkolivegreen4	-	-
8746	57430	glutamate-cysteine ligase catalytic subunit [Trichoderma reesei RUT C-30]	Glutamate-cysteine ligase	Glutamate-cysteine ligase catalytic subunit	glutathione biosynthetic process [GO:0006750]	-	glutamate-cysteine ligase activity [GO:0004357]	Coenzyme transport and metabolism	Amino Acid Metabolism	0	N	-	-	-	-	-	lightsteelblue	-	-
8750	-	putative beta-glucosidase [Trichoderma reesei RUT C-30]	-	Glycoside hydrolase, family 3, N-terminal	cellulose catabolic process [GO:0030245]	-	beta-glucosidase activity [GO:0008422]; scopolin beta-glucosidase activity [GO:0102483]	-	Metabolism of Complex Carbohydrates	0	Y	-	-	-	-	-	grey60	-	-
8766	-	hypothetical protein M419DRAFT_8766 [Trichoderma reesei RUT C-30]	-	-	-	-	-	-	-	-	N	-	-	-	-	-	plum1	-	-
8772	58205	putative MNORI-2 protein [Trichoderma reesei RUT C-30]	tyrosine protein kinase	Protein kinase, core	-	-	ATP binding [GO:0005524]; protein serine/threonine kinase activity [GO:0004674]	General function prediction only	-	0	N	-	-	-	-	-	brown	-	-
8841	72321	hypothetical protein M419DRAFT_8841 [Trichoderma reesei RUT C-30]	subtilisin-like serine protease	-	-	-	-	-	-	-	N	-	-	-	-	-	brown	-	-
8877	110826	coiled-coil domain-containing protein [Trichoderma reesei RUT C-30]	unknown protein	Protein of unknown function DUF814	-	-	-	General function prediction only	-	-	N	-	-	-	-	-	darkred	583	-
8883	123502	hypothetical protein M419DRAFT_8883 [Trichoderma reesei RUT C-30]	CBM 21	Putative phosphatase regulatory subunit	-	-	-	Posttranslational modification, protein turnover, chaperones	\N	-	N	-	-	-	-	-	grey60	-	-
8923	77785	general substrate transporter [Trichoderma reesei RUT C-30]	MFS permease	Sugar transporter	-	integral component of membrane [GO:0016021]	transmembrane transporter activity [GO:0022857]	General function prediction only	Carbohydrate Metabolism	12	N	-	-	-	-	-	coral2	-	-
8929	-	hypothetical protein M419DRAFT_8929 [Trichoderma reesei RUT C-30]	-	Carbohydrate-binding WSC	-	-	-	Signal transduction mechanisms	-	-	Y	-	-	-	-	-	brown	-	-
8938	62053	YVTN repeat-like/Quino protein amine dehydrogenase [Trichoderma reesei RUT C-30]	unknown protein	WD40 repeat	-	-	-	Carbohydrate transport and metabolism	-	-	N	-	-	-	-	-	coral1	-	1
8947	61701	putative tRNA processing endoribonuclease Trz1 [Trichoderma reesei RUT C-30]	Metal-dependent hydrolases belonging to the beta-lactamase superfamily.	Beta-lactamase-like	tRNA processing [GO:0008033]	-	-	General function prediction only	-	-	N	-	-	-	-	-	brown2	-	-
8949	22277	sideroflexin-1 [Trichoderma reesei RUT C-30]	sideroflexin-1	Tricarboxylate/iron carrier	-	integral component of membrane [GO:0016021]	ion transmembrane transporter activity [GO:0015075]	General function prediction only	-	1	N	-	-	-	-	-	lightcyan1	-	-
8952	61924	hypothetical protein M419DRAFT_8952 [Trichoderma reesei RUT C-30]	gelsolin	Gelsolin	actin cytoskeleton organization [GO:0030036]; actin filament severing [GO:0051014]	-	actin filament binding [GO:0051015]	RNA processing and modification	Metabolism of Complex Carbohydrates	0	N	-	-	-	-	-	brown	-	-
8987	107300	hypothetical protein M419DRAFT_8987 [Trichoderma reesei RUT C-30]	orphan protein	-	-	-	-	Transcription	\N	-	N	-	-	-	-	-	darkolivegreen4	-	1
8999	61470	small COPII coat GTPase sar1 [Trichoderma reesei RUT C-30]	Sar1 GTPase	ARF/SAR superfamily	intracellular protein transport [GO:0006886]; vesicle-mediated transport [GO:0016192]	endoplasmic reticulum [GO:0005783]; Golgi apparatus [GO:0005794]	GTP binding [GO:0005525]	Intracellular trafficking, secretion, and vesicular transport	-	0	N	-	-	-	-	-	navajowhite2	-	1
9019	3909	mitochondrial 54S ribosomal protein L51 [Trichoderma reesei RUT C-30]	Mitochondrial ribosomal protein L43	Mitochondrial ribosome	-	ribosome [GO:0005840]	-	Translation, ribosomal structure and biogenesis	-	-	N	-	-	-	-	-	darkslateblue	-	-
9042	-	hypothetical protein M419DRAFT_9042 [Trichoderma reesei RUT C-30]	-	-	-	-	-	-	-	-	N	-	-	-	-	-	darkorange	-	-
9049	107369	ras GEF [Trichoderma reesei RUT C-30]	guanine nucleotide exchange factor-like protein	Guanine-nucleotide dissociation stimulator CDC25	small GTPase mediated signal transduction [GO:0007264]	intracellular [GO:0005622]	guanyl-nucleotide exchange factor activity [GO:0005085]	Signal transduction mechanisms	-	0	N	-	-	-	-	-	royalblue	-	-
9055	77915	hypothetical protein M419DRAFT_9055 [Trichoderma reesei RUT C-30]	Diacylglycerol kinase	Phosphatidate cytidylyltransferase	-	integral component of membrane [GO:0016021]	-	Function unknown	-	4	N	-	-	-	-	-	grey60	350	-
9065	107389	hypothetical protein M419DRAFT_9065 [Trichoderma reesei RUT C-30]	HMGA subfamily	HMG-I and HMG-Y, DNA-binding	-	-	DNA binding [GO:0003677]	RNA processing and modification	\N	0	N	-	-	-	-	-	brown	-	-
9075	107402	guanylate kinase [Trichoderma reesei RUT C-30]	guanylate kinase	Guanylate kinase	-	-	guanylate kinase activity [GO:0004385]	Nucleotide transport and metabolism	Nucleotide Metabolism	0	N	-	-	-	-	-	darkgreen	-	-
9083	61544	replication factor C [Trichoderma reesei RUT C-30]	Rfc3p of Saccharomyces cerevisiae.	AAA ATPase, core	DNA replication [GO:0006260]	-	ATP binding [GO:0005524]; DNA binding [GO:0003677]	Replication, recombination and repair	Nucleotide Metabolism	0	N	-	-	-	-	-	black	-	-
9099	61523	diphthamide biosynthesis protein 3 [Trichoderma reesei RUT C-30]	KTI11 gene that encodes a protein involved in diphthamide synthesis.	Zinc finger, DPH-type	-	-	metal ion binding [GO:0046872]	Function unknown	-	0	N	-	-	-	-	-	brown2	-	1
9100	107436	hypothetical protein M419DRAFT_9100 [Trichoderma reesei RUT C-30]	unknown protein	-	-	-	-	Carbohydrate transport and metabolism	-	-	Y	-	-	-	-	-	darkslateblue	-	-
9127	121875	hypothetical protein M419DRAFT_9127 [Trichoderma reesei RUT C-30]	Zn2Cys6 transcriptional regulator	Fungal transcriptional regulatory protein, N-terminal	-	nucleus [GO:0005634]	RNA polymerase II transcription factor activity, sequence-specific DNA binding [GO:0000981]; zinc ion binding [GO:0008270]	Inorganic ion transport and metabolism	-	0	N	-	-	-	-	-	coral2	-	-
9150	42377	hypothetical protein M419DRAFT_9150 [Trichoderma reesei RUT C-30]	unknown protein	-	-	-	-	-	-	-	N	-	-	-	-	-	yellowgreen	-	-
9193	108645	hypothetical protein M419DRAFT_9193 [Trichoderma reesei RUT C-30]	unknown protein	-	-	-	-	no description	-	-	N	-	-	-	-	-	coral1	-	-
9195	22645	TPR-like protein [Trichoderma reesei RUT C-30]	cell division cycle protein 23	Tetratricopeptide TPR-1	regulation of mitotic metaphase/anaphase transition [GO:0030071]	anaphase-promoting complex [GO:0005680]	-	Cell cycle control, cell division, chromosome partitioning	-	-	N	-	-	-	-	-	darkorange	-	-
9199	63454	DNA replication licensing factor mcm5 [Trichoderma reesei RUT C-30]	DNA replication licensing factor mcm2	MCM	DNA replication initiation [GO:0006270]	MCM complex [GO:0042555]; nucleus [GO:0005634]	ATP binding [GO:0005524]; chromatin binding [GO:0003682]; DNA helicase activity [GO:0003678]; DNA replication origin binding [GO:0003688]	Replication, recombination and repair	Nucleotide Metabolism	0	N	-	-	-	-	-	black	-	-
9208	63442	hypothetical protein M419DRAFT_9208 [Trichoderma reesei RUT C-30]	SWR1-complex protein 4	SANT, DNA-binding	chromatin remodeling [GO:0006338]; DNA repair [GO:0006281]; histone H2A acetylation [GO:0043968]; histone H4 acetylation [GO:0043967]	NuA4 histone acetyltransferase complex [GO:0035267]	-	Chromatin structure and dynamics	-	-	N	-	-	-	-	-	darkseagreen4	-	-
9212	63397	inosine monophosphate dehydrogenase [Trichoderma reesei RUT C-30]	unknown protein	2-nitropropane dioxygenase, NPD	-	-	nitronate monooxygenase activity [GO:0018580]	-	-	0	N	-	-	-	-	-	brown	-	1
9219	49372	hypothetical protein M419DRAFT_9219 [Trichoderma reesei RUT C-30]	Zn2Cys6 transcriptional regulator	Fungal transcriptional regulatory protein, N-terminal	-	nucleus [GO:0005634]	RNA polymerase II transcription factor activity, sequence-specific DNA binding [GO:0000981]; zinc ion binding [GO:0008270]	Chromatin structure and dynamics	Amino Acid Metabolism	0	N	-	-	-	-	-	royalblue	-	1
9240	63813	putative cytochrome b5 [Trichoderma reesei RUT C-30]	cytochrome b5	Cytochrome b5	-	-	heme binding [GO:0020037]; metal ion binding [GO:0046872]	Energy production and conversion	-	0	N	-	-	-	-	-	coral2	-	-
9258	63435	NAD(P)-binding protein [Trichoderma reesei RUT C-30]	unknown protein	Glucose/ribitol dehydrogenase	-	-	-	General function prediction only	Lipid Metabolism	-	N	-	-	-	-	-	coral2	-	-
9270	108570	hypothetical protein M419DRAFT_9270 [Trichoderma reesei RUT C-30]	SSCRP	-	-	-	-	Chromatin structure and dynamics	-	-	Y	-	-	-	-	-	yellowgreen	-	-
9289	4428	hypothetical protein M419DRAFT_9289 [Trichoderma reesei RUT C-30]	unknown protein	Tetratricopeptide TPR2	-	integral component of membrane [GO:0016021]	-	-	-	1	N	-	-	-	-	-	brown2	-	-
9323	63909	hypothetical protein M419DRAFT_9323 [Trichoderma reesei RUT C-30]	unknown protein	NACHT nucleoside triphosphatase	-	-	lipid transporter activity [GO:0005319]	-	-	0	N	-	-	-	-	-	coral2	-	-
9350	63419	guanine methyltransferase Trm5 [Trichoderma reesei RUT C-30]	Met-10+ like-protein	Protein of unknown function Met10	-	mitochondrial matrix [GO:0005759]; nucleus [GO:0005634]	tRNA (guanine(37)-N(1))-methyltransferase activity [GO:0052906]	RNA processing and modification	-	0	N	-	-	-	-	-	brown	-	-
9352	63507	Undecaprenyl diphosphate synthase [Trichoderma reesei RUT C-30]	Di-trans	Di-trans-poly-cis-decaprenylcistransferase	-	integral component of membrane [GO:0016021]	transferase activity, transferring alkyl or aryl (other than methyl) groups [GO:0016765]	Lipid transport and metabolism	-	1	N	-	-	-	-	-	lightcyan1	-	1
9361	108479	hypothetical protein M419DRAFT_9361 [Trichoderma reesei RUT C-30]	dynamitin p50	Dynamitin	microtubule-based process [GO:0007017]	dynactin complex [GO:0005869]	-	Cytoskeleton	-	-	N	-	-	-	-	-	coral1	-	-
9369	78966	NAD dependent epimerase/dehydratase family protein [Trichoderma reesei RUT C-30]	unknown protein	NAD-dependent epimerase/dehydratase	-	-	catalytic activity [GO:0003824]; coenzyme binding [GO:0050662]	Lipid transport and metabolism	-	0	N	-	-	-	-	-	darkred	-	1
9389	-	putative ATP dependent RNA helicase [Trichoderma reesei RUT C-30]	-	DNA/RNA helicase, DEAD/DEAH box type, N-terminal	-	-	ATP binding [GO:0005524]; helicase activity [GO:0004386]; nucleic acid binding [GO:0003676]	RNA processing and modification	Metabolism of Complex Carbohydrates	0	N	-	-	-	-	-	black	-	-
9392	78935	UBC-like protein [Trichoderma reesei RUT C-30]	ubiquitin-conjugating enzyme	Ubiquitin-conjugating enzyme, E2	-	-	-	Posttranslational modification, protein turnover, chaperones	\N	-	N	-	-	-	-	-	plum1	-	1
9405	63702	hypothetical protein M419DRAFT_9405 [Trichoderma reesei RUT C-30]	unknown protein	Zinc finger, N-recognin	protein catabolic process [GO:0030163]	-	zinc ion binding [GO:0008270]	Posttranslational modification, protein turnover, chaperones	\N	0	N	-	-	-	-	-	darkolivegreen4	-	-
9419	122376	hypothetical protein M419DRAFT_9419 [Trichoderma reesei RUT C-30]	unknown protein	-	-	integral component of membrane [GO:0016021]	-	-	-	1	N	-	-	-	-	-	lightcyan1	-	-
9421	63717	hypothetical protein M419DRAFT_9421 [Trichoderma reesei RUT C-30]	unknown protein	-	-	-	-	-	-	-	N	-	-	-	-	-	black	-	-
9430	108405	hypothetical protein M419DRAFT_9430 [Trichoderma reesei RUT C-30]	orphan protein	-	-	-	-	-	-	-	N	-	-	-	-	-	firebrick4	-	-
9463	71759	tyrosyl-tRNA synthetase [Trichoderma reesei RUT C-30]	tyrosyl-tRNA synthetase	Tyrosyl-tRNA synthetase, class Ib, bacterial/mitochondrial	tyrosyl-tRNA aminoacylation [GO:0006437]	cytoplasm [GO:0005737]	ATP binding [GO:0005524]; RNA binding [GO:0003723]; tyrosine-tRNA ligase activity [GO:0004831]	Translation, ribosomal structure and biogenesis	Amino Acid Metabolism	0	N	-	-	-	-	-	brown2	-	-
9467	22705	urease [Trichoderma reesei RUT C-30]	urease	Urease, gamma subunit region	urea catabolic process [GO:0043419]	-	nickel cation binding [GO:0016151]; urease activity [GO:0009039]	-	Nucleotide Metabolism	0	N	-	-	-	-	-	brown	-	-
9490	64271	hypothetical protein M419DRAFT_9490 [Trichoderma reesei RUT C-30]	unknown protein	-	-	-	-	-	-	-	N	-	-	-	-	-	lightsteelblue	-	1
9535	108827	protein SSU72 [Trichoderma reesei RUT C-30]	RNA polymerase II subunit A C-terminal domain phosphatase ssu-72	Ssu72-like protein	mRNA processing [GO:0006397]	nucleus [GO:0005634]	phosphoprotein phosphatase activity [GO:0004721]	Transcription	-	0	N	-	-	-	-	-	bisque4	-	1
9549	64065	tRNAHis guanylyltransferase [Trichoderma reesei RUT C-30]	tRNA(His) guanylyltransferase	tRNAHis guanylyltransferase	tRNA modification [GO:0006400]	-	GTP binding [GO:0005525]; magnesium ion binding [GO:0000287]; tRNA guanylyltransferase activity [GO:0008193]	Function unknown	-	0	N	-	-	-	-	-	coral2	-	-
9554	-	hypothetical protein M419DRAFT_9554 [Trichoderma reesei RUT C-30]	-	-	-	-	-	-	-	-	N	-	-	-	-	-	darkolivegreen4	-	-
9560	4537	hypothetical protein M419DRAFT_9560 [Trichoderma reesei RUT C-30]	alanyl-tRNA synthetase	Alanyl-tRNA synthetase, class IIc	mitochondrial alanyl-tRNA aminoacylation [GO:0070143]	mitochondrion [GO:0005739]	alanine-tRNA ligase activity [GO:0004813]; ATP binding [GO:0005524]; tRNA binding [GO:0000049]; zinc ion binding [GO:0008270]	Translation, ribosomal structure and biogenesis	Amino Acid Metabolism	0	N	-	-	-	-	-	grey60	-	-
9561	4536	DUF185-domain-containing protein [Trichoderma reesei RUT C-30]	unknown protein	Protein of unknown function DUF185	-	mitochondrion [GO:0005739]	methyltransferase activity [GO:0008168]	-	-	0	N	-	-	-	-	-	coral1	-	1
9570	64358	hypothetical protein M419DRAFT_9570 [Trichoderma reesei RUT C-30]	unknown protein	-	-	-	-	-	-	-	N	-	-	-	-	-	darkorange	-	-
9577	108778	DUF1909-domain-containing protein [Trichoderma reesei RUT C-30]	unknown protein	Protein of unknown function DUF1909	-	-	-	-	-	-	N	-	-	-	-	-	black	-	-
9579	108775	hypothetical protein M419DRAFT_9579 [Trichoderma reesei RUT C-30]	transcription factor AbaA	TEA/ATTS	-	-	DNA binding transcription factor activity [GO:0003700]	Transcription	-	0	N	-	-	-	-	-	darkred	-	-
9584	-	hypothetical protein M419DRAFT_9584 [Trichoderma reesei RUT C-30]	-	-	-	-	-	-	-	-	N	-	-	-	-	-	coral1	-	3
9612	-	hypothetical protein M419DRAFT_9612 [Trichoderma reesei RUT C-30]	-	-	-	-	-	-	-	1	Y	-	-	-	-	-	brown	-	-
9628	108715	hypothetical protein M419DRAFT_9628 [Trichoderma reesei RUT C-30]	serine peptidase S28	Peptidase S33, tripeptidyl-peptidase C-terminal	-	-	-	-	-	-	Y	-	-	-	-	-	navajowhite2	-	-
9633	108710	vacuolar ATPase [Trichoderma reesei RUT C-30]	vacuolar ATPase	Vacuolar (H+)-ATPase G subunit	proton transport [GO:0015992]	vacuolar proton-transporting V-type ATPase complex [GO:0016471]	-	Energy production and conversion	Energy Metabolism	-	N	-	-	-	-	-	darkolivegreen4	-	-
9634	63972	hypothetical protein M419DRAFT_9634 [Trichoderma reesei RUT C-30]	cytochrome c oxidase assembly protein (Pet117)	-	-	integral component of membrane [GO:0016021]	-	-	-	1	N	-	-	-	-	-	darkolivegreen4	-	-
9656	-	hypothetical protein M419DRAFT_9656 [Trichoderma reesei RUT C-30]	-	-	-	-	-	-	-	-	N	-	-	-	-	-	brown	-	-
9694	4592	hypothetical protein M419DRAFT_9694 [Trichoderma reesei RUT C-30]	F-box domain-containing protein	Cyclin-like F-box	-	-	-	General function prediction only	-	-	N	-	-	-	-	-	black	-	-
9725	64543	mannosyltransferase [Trichoderma reesei RUT C-30]	GT50 GPI mannosyltransferase 1	Mannosyltransferase, DXD	GPI anchor biosynthetic process [GO:0006506]	integral component of membrane [GO:0016021]	transferase activity, transferring hexosyl groups [GO:0016758]	Carbohydrate transport and metabolism	Metabolism of Complex Carbohydrates	8	N	-	-	-	-	-	darkred	-	-
9742	108988	hypothetical protein M419DRAFT_9742 [Trichoderma reesei RUT C-30]	unknown protein	-	-	-	-	RNA processing and modification	-	-	N	-	-	-	-	-	coral2	-	-
9743	4622	thymidylate synthase [Trichoderma reesei RUT C-30]	thymidylate synthase	Thymidylate synthase, C-terminal	dTMP biosynthetic process [GO:0006231]	-	thymidylate synthase activity [GO:0004799]	Nucleotide transport and metabolism	Metabolism of Cofactors and Vitamins	0	N	-	-	-	-	-	black	-	-
9748	108996	hypothetical protein M419DRAFT_9748 [Trichoderma reesei RUT C-30]	orphan protein	-	-	-	-	-	-	-	N	-	-	-	-	-	black	-	-
9763	109007	hypothetical protein M419DRAFT_9763 [Trichoderma reesei RUT C-30]	unknown protein	-	-	nucleus [GO:0005634]	histone binding [GO:0042393]	Function unknown	-	0	N	-	-	-	-	-	darkseagreen4	-	-
9776	109022	WD40 repeat-like protein [Trichoderma reesei RUT C-30]	CDC20	WD40 repeat	positive regulation of ubiquitin protein ligase activity [GO:1904668]	-	anaphase-promoting complex binding [GO:0010997]; ubiquitin-protein transferase activator activity [GO:0097027]	Posttranslational modification, protein turnover, chaperones	-	0	N	-	-	-	-	-	lightsteelblue	-	-
9778	41617	methyl transferase [Trichoderma reesei RUT C-30]	lae1	-	-	-	transferase activity [GO:0016740]	-	-	0	N	-	-	-	-	-	black	-	-
9797	71783	lysyl-tRNA synthetase [Trichoderma reesei RUT C-30]	Aspartyl-tRNA synthetases	Lysyl-tRNA synthetase, class II	lysyl-tRNA aminoacylation [GO:0006430]	cytoplasm [GO:0005737]	ATP binding [GO:0005524]; lysine-tRNA ligase activity [GO:0004824]; nucleic acid binding [GO:0003676]	Translation, ribosomal structure and biogenesis	Amino Acid Metabolism	0	N	-	-	-	-	-	brown	-	-
9804	64421	hypothetical protein M419DRAFT_9804 [Trichoderma reesei RUT C-30]	unknown protein	Fibronectin, type III	-	-	-	Cytoskeleton	\N	-	Y	-	-	-	-	-	coral1	-	-
9813	64752	DNA-directed RNA polymerases I/II/III subunit 10 [Trichoderma reesei RUT C-30]	RNA polymerase N/8 kDa subunit	RNA polymerases, N/8 Kd subunits	transcription, DNA-templated [GO:0006351]	-	DNA binding [GO:0003677]; DNA-directed 5'-3' RNA polymerase activity [GO:0003899]; zinc ion binding [GO:0008270]	Transcription	TRANSCRIPTION	0	N	-	-	-	-	-	yellowgreen	-	-
9852	4682	3-oxoacyl-reductase [Trichoderma reesei RUT C-30]	short chain dehydrogenase/reductase	Short-chain dehydrogenase/reductase SDR	-	-	oxidoreductase activity [GO:0016491]	General function prediction only	Metabolism of Cofactors and Vitamins	0	N	-	-	-	-	-	yellowgreen	-	-
9896	4707	E3 ubiquitin-protein ligase [Trichoderma reesei RUT C-30]	E3 ubiquitin-protein ligase	IQ calmodulin-binding region	-	-	ligase activity [GO:0016874]; ubiquitin-protein transferase activity [GO:0004842]	Posttranslational modification, protein turnover, chaperones	Amino Acid Metabolism	0	N	-	-	-	-	-	coral2	-	-
9909	71812	hypothetical protein M419DRAFT_9909 [Trichoderma reesei RUT C-30]	-	Ribosomal protein L33	translation [GO:0006412]	integral component of membrane [GO:0016021]; ribosome [GO:0005840]	structural constituent of ribosome [GO:0003735]	Translation, ribosomal structure and biogenesis	-	1	N	-	-	-	-	-	coral1	-	-
9930	109428	hypothetical protein M419DRAFT_9930 [Trichoderma reesei RUT C-30]	Glutathione S-transferase domain	Isochorismatase hydrolase	-	-	oxidoreductase activity [GO:0016491]	Function unknown	-	0	N	-	-	-	-	-	brown	-	-
9935	109435	cytochrome-c oxidase, subunit VIIa [Trichoderma reesei RUT C-30]	unknown protein	Cytochrome c oxidase, subunit VIIa, fungal	respiratory electron transport chain [GO:0022904]	integral component of membrane [GO:0016021]; mitochondrial respiratory chain [GO:0005746]	cytochrome-c oxidase activity [GO:0004129]	-	Energy Metabolism	1	N	-	-	-	-	-	lightcyan1	304	-
9966	109473	complex I intermediate-associated protein 30 [Trichoderma reesei RUT C-30]	unknown protein	NADH:ubiquinone oxidoreductase complex I intermediate-associated protein 30	-	-	-	-	-	-	N	-	-	-	-	-	coral1	-	-
9970	22830	glutathione S-transferase II [Trichoderma reesei RUT C-30]	Glutathione S-transferase	Glutathione S-transferase, C-terminal	-	-	transferase activity [GO:0016740]	Posttranslational modification, protein turnover, chaperones	Metabolism of Other Amino Acids	0	N	-	-	-	-	-	brown	-	-
9971	109479	cell differentiation family protein [Trichoderma reesei RUT C-30]	cell differentiation family protein (rcd1)	Cell differentiation proteins, Rcd1-like	mRNA catabolic process [GO:0006402]	CCR4-NOT complex [GO:0030014]	-	General function prediction only	-	-	N	-	-	-	-	-	navajowhite2	-	-
9981	109492	endosomal peripheral membrane protein [Trichoderma reesei RUT C-30]	unknown protein	Armadillo-type fold	protein transport [GO:0015031]	-	-	Function unknown	-	-	N	-	-	-	-	-	brown	-	1
9997	29108	hypothetical protein M419DRAFT_9997 [Trichoderma reesei RUT C-30]	Peptidase D	Peptidase M24, catalytic core	-	-	aminopeptidase activity [GO:0004177]; manganese ion binding [GO:0030145]	Amino acid transport and metabolism	Metabolism of Cofactors and Vitamins	0	N	-	-	-	-	-	brown2	-	-
10011	109523	hypothetical protein M419DRAFT_10011 [Trichoderma reesei RUT C-30]	Splicing coactivator SRm160/300	Legume lectin, beta domain	-	-	-	RNA processing and modification	-	-	N	-	-	-	-	-	royalblue	-	-
10027	4860	putative siroheme synthase [Trichoderma reesei RUT C-30]	Siroheme synthase CysG	Tetrapyrrole methylase	siroheme biosynthetic process [GO:0019354]; sulfate assimilation [GO:0000103]	-	precorrin-2 dehydrogenase activity [GO:0043115]; uroporphyrin-III C-methyltransferase activity [GO:0004851]	Coenzyme transport and metabolism	Metabolism of Cofactors and Vitamins	0	N	-	-	-	-	-	lightcyan1	-	-
10042	-	hypothetical protein M419DRAFT_10042 [Trichoderma reesei RUT C-30]	-	-	-	-	-	-	-	-	N	-	-	-	-	-	darkolivegreen4	-	-
10070	4886	ankyrin repeat-containing protein [Trichoderma reesei RUT C-30]	unknown protein	Ankyrin	-	-	-	Cell wall/membrane/envelope biogenesis	-	-	N	-	-	-	-	-	darkolivegreen4	-	-
10094	65625	mitochondrial genome maintenance protein Mgr2 [Trichoderma reesei RUT C-30]	unknown protein	-	-	integral component of membrane [GO:0016021]	-	Function unknown	-	2	N	-	-	-	-	-	bisque4	-	1
10100	65677	phospholipase/Carboxylesterase [Trichoderma reesei RUT C-30]	CE1 esterase/lipase/thioesterase	Phospholipase/carboxylesterase	-	-	hydrolase activity [GO:0016787]	Lipid transport and metabolism	Metabolism of Complex Lipids	0	N	-	-	-	-	-	darkolivegreen4	-	-
10110	109641	hypothetical protein M419DRAFT_10110 [Trichoderma reesei RUT C-30]	orphan protein	-	-	-	-	-	-	-	N	-	-	-	-	-	brown2	-	-
10126	4915	dynein family protein [Trichoderma reesei RUT C-30]	dynein light intermediate chain (DLIC).	Dynein light intermediate chain	microtubule-based movement [GO:0007018]	cytoplasmic dynein complex [GO:0005868]	microtubule motor activity [GO:0003777]	Cell motility	-	0	N	-	-	-	-	-	blue2	-	-
10131	65672	hypothetical protein M419DRAFT_10131 [Trichoderma reesei RUT C-30]	ubiquitin-protein ligase molybdopterin-converting factor	UBA/THIF-type NAD/FAD binding fold	-	-	ubiquitin-like modifier activating enzyme activity [GO:0008641]	Posttranslational modification, protein turnover, chaperones	\N	0	N	-	-	-	-	-	coral2	-	-
10162	-	hypothetical protein M419DRAFT_10162 [Trichoderma reesei RUT C-30]	-	-	-	-	-	-	-	-	N	-	-	-	-	-	brown	-	-
10192	65887	hypothetical protein M419DRAFT_10192 [Trichoderma reesei RUT C-30]	helix-turn-helix domain-containing protein	-	-	-	-	Transcription	-	-	N	-	-	-	-	-	grey60	-	1
10223	109806	Metallo-dependent phosphatase [Trichoderma reesei RUT C-30]	serine threonine protein phosphatase	Metallophosphoesterase	-	integral component of membrane [GO:0016021]	hydrolase activity [GO:0016787]	Signal transduction mechanisms	Nucleotide Metabolism	1	N	-	-	-	-	-	brown	-	-
10233	-	phosphatidyl inositol 3-kinase [Trichoderma reesei RUT C-30]	-	Phosphatidylinositol 3- and 4-kinase, catalytic	-	-	ATP binding [GO:0005524]; protein serine/threonine kinase activity [GO:0004674]	Signal transduction mechanisms	-	0	N	-	-	-	-	-	coral1	-	-
10259	65996	hypothetical protein M419DRAFT_10259 [Trichoderma reesei RUT C-30]	unknown protein	Protein of unknown function DUF788	-	integral component of membrane [GO:0016021]	-	Function unknown	-	2	N	-	-	-	-	-	coral1	-	-
10267	109761	hypothetical protein M419DRAFT_10267 [Trichoderma reesei RUT C-30]	unknown protein	-	-	-	-	-	-	-	N	-	-	-	-	-	darkorange	-	-
10284	-	hypothetical protein M419DRAFT_10284 [Trichoderma reesei RUT C-30]	-	-	-	integral component of membrane [GO:0016021]	-	-	-	1	Y	-	-	-	-	-	orangered3	-	-
10287	-	hypothetical protein M419DRAFT_10287 [Trichoderma reesei RUT C-30]	-	Prolyl 4-hydroxylase, alpha subunit	-	-	iron ion binding [GO:0005506]; L-ascorbic acid binding [GO:0031418]; oxidoreductase activity, acting on paired donors, with incorporation or reduction of molecular oxygen [GO:0016705]	Inorganic ion transport and metabolism	-	0	Y	-	-	-	-	-	brown	-	1
10299	109729	hypothetical protein M419DRAFT_10299 [Trichoderma reesei RUT C-30]	unknown protein	-	-	-	-	-	-	-	N	-	-	-	-	-	darkolivegreen4	-	-
10306	109722	mitochondrial import inner membrane translocase subunit tim23 [Trichoderma reesei RUT C-30]	Mitochondrial import inner membrane translocase	Mitochondrial import inner membrane translocase, subunit Tim17/22	-	integral component of membrane [GO:0016021]	-	Intracellular trafficking, secretion, and vesicular transport	-	-	N	-	-	-	-	-	brown	-	1
10314	4933	hypothetical protein M419DRAFT_10314 [Trichoderma reesei RUT C-30]	bHLH transcriptional regulator	Basic helix-loop-helix dimerisation region bHLH	-	-	protein dimerization activity [GO:0046983]	Transcription	-	0	N	-	-	-	-	-	royalblue	-	2
10343	65746	hypothetical protein M419DRAFT_10343 [Trichoderma reesei RUT C-30]	Zn2Cys6 transcriptional regulator	Fungal transcriptional regulatory protein, N-terminal	transcription, DNA-templated [GO:0006351]	integral component of membrane [GO:0016021]; nucleus [GO:0005634]	DNA binding [GO:0003677]; RNA polymerase II transcription factor activity, sequence-specific DNA binding [GO:0000981]; zinc ion binding [GO:0008270]	-	-	1	N	-	-	-	-	-	darkred	-	-
10353	53526	GroES-like protein [Trichoderma reesei RUT C-30]	Zinc-containing alcohol dehydrogenase	Alcohol dehydrogenase, zinc-binding	-	-	oxidoreductase activity [GO:0016491]; zinc ion binding [GO:0008270]	Secondary metabolites biosynthesis, transport and catabolism	Carbohydrate Metabolism	0	N	-	-	-	-	-	coral2	-	-
10370	119980	hypothetical protein M419DRAFT_10370 [Trichoderma reesei RUT C-30]	unknown protein	-	-	-	-	Nuclear structure	-	-	N	-	-	-	-	-	brown2	-	-
10408	54335	hypothetical protein M419DRAFT_10408 [Trichoderma reesei RUT C-30]	unknown protein	-	-	-	-	Nuclear structure	Metabolism of Complex Carbohydrates	-	N	-	-	-	-	-	darkorange	-	1
10410	54674	tricorn protease domain 2-containing protein [Trichoderma reesei RUT C-30]	unknown protein	WD40 repeat	-	-	peptidase activity [GO:0008233]	Cytoskeleton	-	0	N	-	-	-	-	-	black	-	-
10441	103321	U4/U6.U5 tri-snRNP-associated protein 2 [Trichoderma reesei RUT C-30]	U4/U6.U5 tri-snRNP-associated protein	Peptidase C19, ubiquitin carboxyl-terminal hydrolase 2	protein deubiquitination [GO:0016579]; spliceosomal complex assembly [GO:0000245]	-	thiol-dependent ubiquitinyl hydrolase activity [GO:0036459]; zinc ion binding [GO:0008270]	Cytoskeleton	\N	0	N	-	-	-	-	-	bisque4	-	-
10450	103312	hypothetical protein M419DRAFT_10450 [Trichoderma reesei RUT C-30]	unknown protein	-	-	-	-	Posttranslational modification, protein turnover, chaperones	Metabolism of Complex Lipids	-	N	-	-	-	-	-	lavenderblush3	-	-
10456	53554	proteasome-domain-containing protein [Trichoderma reesei RUT C-30]	20S proteasome beta-type subunit Pre1	20S proteasome, A and B subunits	proteolysis involved in cellular protein catabolic process [GO:0051603]	cytoplasm [GO:0005737]; nucleus [GO:0005634]; proteasome core complex [GO:0005839]	threonine-type endopeptidase activity [GO:0004298]	Posttranslational modification, protein turnover, chaperones	\N	0	N	-	-	-	-	-	brown	-	-
10473	44529	glycogen synthase [Trichoderma reesei RUT C-30]	GT3 glycogen synthase	Glycogen synthase	glycogen biosynthetic process [GO:0005978]	-	glycogen (starch) synthase activity [GO:0004373]	Carbohydrate transport and metabolism	Metabolism of Complex Carbohydrates	0	N	-	-	-	-	-	darkolivegreen4	578	-
10483	54256	RNA-binding domain-containing protein [Trichoderma reesei RUT C-30]	RNA binding protein	RNA recognition motif, RNP-1	-	-	RNA binding [GO:0003723]	RNA processing and modification	-	0	N	-	-	-	-	-	brown	-	1
10494	74409	ribosomal protein L5 [Trichoderma reesei RUT C-30]	Ribosomal protein L5 domain.	Ribosomal protein L5	translation [GO:0006412]	ribosome [GO:0005840]	structural constituent of ribosome [GO:0003735]	Translation, ribosomal structure and biogenesis	-	0	N	-	-	-	-	-	darkslateblue	-	-
10538	103222	ribosomal protein S14 [Trichoderma reesei RUT C-30]	Ribosomal protein S29 (S14 family) by homology to the corresponding protein of N. crassa.	Ribosomal protein S14	translation [GO:0006412]	ribosome [GO:0005840]	structural constituent of ribosome [GO:0003735]	Translation, ribosomal structure and biogenesis	-	0	N	-	-	-	-	-	darkgreen	-	-
10558	119879	rab proteins geranylgeranyltransferase component A [Trichoderma reesei RUT C-30]	Rab geranylgeranyl transferase escort protein	Rab GTPase activator	small GTPase mediated signal transduction [GO:0007264]	intracellular [GO:0005622]	GDP-dissociation inhibitor activity [GO:0005092]; transferase activity [GO:0016740]	Posttranslational modification, protein turnover, chaperones	-	0	N	-	-	-	-	-	coral2	-	1
10595	122825	terpenoid synthase [Trichoderma reesei RUT C-30]	terpene synthase TSP4	Terpenoid synthase	-	-	-	-	-	-	N	-	-	-	-	-	darkolivegreen4	-	-
10615	109371	hypothetical protein M419DRAFT_10615 [Trichoderma reesei RUT C-30]	unknown protein	-	-	-	-	-	-	-	N	-	-	-	-	-	firebrick4	-	-
10643	109346	hypothetical protein M419DRAFT_10643 [Trichoderma reesei RUT C-30]	unknown protein	-	-	-	-	-	-	-	N	-	-	-	-	-	brown	-	-
10647	65214	S-adenosyl-L-methionine-dependent methyltransferase [Trichoderma reesei RUT C-30]	unknown protein	-	-	-	methyltransferase activity [GO:0008168]	Amino acid transport and metabolism	-	0	N	-	-	-	-	-	darkorange	-	1
10651	109337	hypothetical protein M419DRAFT_10651 [Trichoderma reesei RUT C-30]	unknown protein	Heterokaryon incompatibility	-	-	-	-	-	-	N	-	-	-	-	-	darkviolet	-	-
10681	109307	DUF427-domain-containing protein [Trichoderma reesei RUT C-30]	unknown protein	Protein of unknown function DUF427	-	-	-	-	-	-	N	-	-	-	-	-	darkolivegreen4	-	-
10686	79774	hypothetical protein M419DRAFT_10686 [Trichoderma reesei RUT C-30]	unknown protein	Acyl-CoA N-acyltransferase	-	-	-	Inorganic ion transport and metabolism	-	-	N	-	-	-	-	-	brown	-	-
10697	65096	RNase Z [Trichoderma reesei RUT C-30]	3'-tRNA processing endoribonuclease	-	-	-	-	-	-	-	N	-	-	-	-	-	coral2	-	1
10706	109284	hypothetical protein M419DRAFT_10706 [Trichoderma reesei RUT C-30]	unknown protein	-	-	-	-	-	-	-	N	-	-	-	-	-	blue2	-	1
10728	65004	DUF1742-domain-containing protein [Trichoderma reesei RUT C-30]	unknown protein	Protein of unknown function DUF1742, fungi	-	-	-	RNA processing and modification	-	-	N	-	-	-	-	-	darkred	-	-
10732	-	oxidoreductase [Trichoderma reesei RUT C-30]	-	Glucose/ribitol dehydrogenase	-	-	oxidoreductase activity [GO:0016491]	General function prediction only	\N	0	N	-	-	-	-	-	brown	-	1
10737	-	hypothetical protein M419DRAFT_10737 [Trichoderma reesei RUT C-30]	-	-	-	-	-	Inorganic ion transport and metabolism	-	-	N	-	-	-	-	-	coral1	1106	-
10742	65104	vacuolar protein sorting-associated protein 13 [Trichoderma reesei RUT C-30]	Vacuolar protein sorting-associated protein Vps13	Vacuolar protein sorting-associated protein	late endosome to vacuole transport [GO:0045324]; protein retention in Golgi apparatus [GO:0045053]; protein transport [GO:0015031]	Golgi apparatus [GO:0005794]	-	Intracellular trafficking, secretion, and vesicular transport	-	-	N	-	-	-	-	-	darkolivegreen4	-	-
10773	66474	Elf1-domain-containing protein [Trichoderma reesei RUT C-30]	unknown protein	Protein of unknown function DUF701, zinc-binding putative	regulation of transcription, DNA-templated [GO:0006355]; transcription, DNA-templated [GO:0006351]	nucleus [GO:0005634]	metal ion binding [GO:0046872]	Function unknown	-	0	N	-	-	-	-	-	lavenderblush3	-	-
10780	-	TPR-like protein [Trichoderma reesei RUT C-30]	-	Tetratricopeptide TPR-1	-	-	-	Carbohydrate transport and metabolism	Metabolism of Complex Carbohydrates	-	N	-	-	-	-	-	brown	-	-
10783	5048	NADH:ubiquinone oxidoreductase 11.5kD subunit [Trichoderma reesei RUT C-30]	unknown protein	-	-	-	-	-	-	-	N	-	-	-	-	-	yellowgreen	-	-
10786	66433	acyl-CoA N-acyltransferase [Trichoderma reesei RUT C-30]	GCN5 N-acetyltransferase	GCN5-related N-acetyltransferase	-	-	N-acetyltransferase activity [GO:0008080]	General function prediction only	Biodegradation of Xenobiotics	0	N	-	-	-	-	-	lightcyan1	-	-
10796	110079	hypothetical protein M419DRAFT_10796 [Trichoderma reesei RUT C-30]	GCN5-related acetyltransferase	GCN5-related N-acetyltransferase	-	-	N-acetyltransferase activity [GO:0008080]	-	-	0	N	-	-	-	-	-	lightcyan1	-	-
10809	123152	hypothetical protein M419DRAFT_10809 [Trichoderma reesei RUT C-30]	Cation efflux protein	Cation efflux protein	-	integral component of membrane [GO:0016021]	cation transmembrane transporter activity [GO:0008324]	Inorganic ion transport and metabolism	-	6	N	-	-	-	-	-	lightcyan1	-	2
10818	66270	Golgi membrane protein [Trichoderma reesei RUT C-30]	Golgi membrane protein	CASP, C-terminal	intra-Golgi vesicle-mediated transport [GO:0006891]	integral component of Golgi membrane [GO:0030173]	-	Transcription	-	2	N	-	-	-	-	-	coral1	-	-
10833	66175	NAD(P)-binding protein [Trichoderma reesei RUT C-30]	short chain dehydrognease/reductase	Short-chain dehydrogenase/reductase SDR	-	-	oxidoreductase activity [GO:0016491]	General function prediction only	Lipid Metabolism	0	N	-	-	-	-	-	coral2	-	-
10850	5013	hypothetical protein M419DRAFT_10850 [Trichoderma reesei RUT C-30]	unknown protein	DNA-binding SAP	-	-	-	Cell cycle control, cell division, chromosome partitioning	-	-	N	-	-	-	-	-	black	-	-
10852	66437	adenine-N(1)--methyltransferase [Trichoderma reesei RUT C-30]	unknown protein	-	-	tRNA (m1A) methyltransferase complex [GO:0031515]	tRNA (adenine-N1-)-methyltransferase activity [GO:0016429]	Translation, ribosomal structure and biogenesis	-	0	N	-	-	-	-	-	darkred	-	-
10865	109998	glutathione S-transferase [Trichoderma reesei RUT C-30]	glutathione S-transferase	Glutathione S-transferase, C-terminal	-	-	transferase activity [GO:0016740]	Posttranslational modification, protein turnover, chaperones	Metabolism of Other Amino Acids	0	N	-	-	-	-	-	darkred	-	-
10870	109994	TPR repeat-containing protein [Trichoderma reesei RUT C-30]	unknown protein	-	-	-	-	-	-	-	N	-	-	-	-	-	black	-	-
10900	66353	hypothetical protein M419DRAFT_10900 [Trichoderma reesei RUT C-30]	unknown protein	Aldo/keto reductase	-	-	-	Function unknown	-	-	N	-	-	-	-	-	coral1	1113	1
10936	4982	ATP-dependent Clp protease proteolytic subunit 1 [Trichoderma reesei RUT C-30]	ATP-dependent Clp protease proteolytic subunit	Peptidase S14, ClpP	-	-	serine-type endopeptidase activity [GO:0004252]	Posttranslational modification, protein turnover, chaperones	\N	0	N	-	-	-	-	-	lightcyan1	-	-
10972	66814	family 57 glycosyltransferase [Trichoderma reesei RUT C-30]	GT ?-1	ALG6, ALG8 glycosyltransferase	protein glycosylation [GO:0006486]	endoplasmic reticulum membrane [GO:0005789]; integral component of membrane [GO:0016021]	transferase activity, transferring hexosyl groups [GO:0016758]	Carbohydrate transport and metabolism	Metabolism of Complex Carbohydrates	10	N	-	-	-	-	-	yellowgreen	-	-
10974	110144	hypothetical protein M419DRAFT_10974 [Trichoderma reesei RUT C-30]	unknown protein	Chromatin SPT2	-	-	-	Extracellular structures	-	-	N	-	-	-	-	-	darkolivegreen4	-	-
10975	5063	hypothetical protein M419DRAFT_10975 [Trichoderma reesei RUT C-30]	unknown protein	Atrophin	-	-	metal ion binding [GO:0046872]	Transcription	Amino Acid Metabolism	0	N	-	-	-	-	-	navajowhite2	-	-
10981	110152	hypothetical protein M419DRAFT_10981 [Trichoderma reesei RUT C-30]	BZIP transcriptional regulator	bZIP transcription factor, bZIP-1	-	-	DNA binding transcription factor activity [GO:0003700]	Intracellular trafficking, secretion, and vesicular transport	-	0	N	-	-	-	-	-	black	-	-
10990	66524	hypothetical protein M419DRAFT_10990 [Trichoderma reesei RUT C-30]	Complex_LYRComplex protein (LYR family)	Complex 1 LYR protein	-	-	-	RNA processing and modification	-	-	N	-	-	-	-	-	lavenderblush3	-	1
11014	66608	hypothetical protein M419DRAFT_11014 [Trichoderma reesei RUT C-30]	dipeptidyl aminopeptidase	Peptidase S9, prolyl oligopeptidase active site region	-	integral component of membrane [GO:0016021]	serine-type peptidase activity [GO:0008236]	Posttranslational modification, protein turnover, chaperones	\N	1	N	-	-	-	-	-	coral2	-	-
11053	-	L-galactonate dehydratase [Trichoderma reesei RUT C-30]	-	Enolase	carbohydrate catabolic process [GO:0016052]; cellular amino acid catabolic process [GO:0009063]	-	L-fuconate dehydratase activity [GO:0050023]; metal ion binding [GO:0046872]	-	-	0	N	-	-	-	-	-	black	-	-
11095	-	citrate synthase [Trichoderma reesei RUT C-30]	-	Citrate synthase-like	tricarboxylic acid cycle [GO:0006099]	-	citrate (Si)-synthase activity [GO:0004108]	Energy production and conversion	\N	0	N	-	-	-	-	-	brown	-	-
11141	66913	phosphatidylinositol 3-kinase [Trichoderma reesei RUT C-30]	Phosphatidylinositol 3-kinase Vps34	Phosphatidylinositol 3- and 4-kinase, catalytic	phosphatidylinositol-mediated signaling [GO:0048015]	intracellular [GO:0005622]	1-phosphatidylinositol-3-kinase activity [GO:0016303]	Signal transduction mechanisms	Metabolism of Complex Lipids	0	N	-	-	-	-	-	darkred	-	-
11152	72259	regulator of G protein signaling [Trichoderma reesei RUT C-30]	RgsA	Regulator of G protein signalling	-	-	-	-	-	-	N	-	-	-	-	-	royalblue	-	1
11162	-	acetyl-CoA synthetase-like protein [Trichoderma reesei RUT C-30]	-	AMP-dependent synthetase and ligase	metabolic process [GO:0008152]	-	catalytic activity [GO:0003824]; phosphopantetheine binding [GO:0031177]	Secondary metabolites biosynthesis, transport and catabolism	-	0	N	-	-	-	-	-	brown2	-	-
11171	5202	hypothetical protein M419DRAFT_11171 [Trichoderma reesei RUT C-30]	unknown protein	-	-	-	-	General function prediction only	\N	-	N	-	-	-	-	-	lightcoral	-	-
11177	110487	hypothetical protein M419DRAFT_11177 [Trichoderma reesei RUT C-30]	far upstream element-binding protein 2	K Homology, type 1	-	-	RNA binding [GO:0003723]	RNA processing and modification	-	0	N	-	-	-	-	-	orangered3	-	-
11183	5196	RNA polymerase II holoenzyme cyclin-like subunit [Trichoderma reesei RUT C-30]	C-type cyclin	Cyclin, N-terminal	-	mediator complex [GO:0016592]	cyclin-dependent protein serine/threonine kinase regulator activity [GO:0016538]	Transcription	-	0	N	-	-	-	-	-	darkolivegreen4	-	-
11192	123343	hypothetical protein M419DRAFT_11192 [Trichoderma reesei RUT C-30]	unknown protein	Ribosomal protein S14	-	-	-	-	-	-	N	-	-	-	-	-	coral1	-	-
11202	80761	putative mitochondrial serine-tRNA ligase [Trichoderma reesei RUT C-30]	seryl-tRNA synthetase	Seryl-tRNA synthetase, class IIa	seryl-tRNA aminoacylation [GO:0006434]	cytoplasm [GO:0005737]	ATP binding [GO:0005524]; serine-tRNA ligase activity [GO:0004828]	Translation, ribosomal structure and biogenesis	TRANSLATION	0	N	-	-	-	-	-	coral2	-	-
11233	-	hypothetical protein M419DRAFT_11233 [Trichoderma reesei RUT C-30]	-	-	-	-	-	-	-	-	N	-	-	-	-	-	black	-	-
11246	110415	hypothetical protein M419DRAFT_11246 [Trichoderma reesei RUT C-30]	Serine/threonine protein kinase	-	-	-	-	Signal transduction mechanisms	Amino Acid Metabolism	-	N	-	-	-	-	-	brown4	-	-
11249	110409	Sas10/Utp3 family protein [Trichoderma reesei RUT C-30]	SAS10	Small-subunit processome, Utp3	-	-	-	Chromatin structure and dynamics	\N	-	N	-	-	-	-	-	brown2	-	1
11251	110406	ClpP/crotonase [Trichoderma reesei RUT C-30]	enoyl-CoA hydratase/isomerase	Crotonase, core	metabolic process [GO:0008152]	-	catalytic activity [GO:0003824]	Lipid transport and metabolism	Lipid Metabolism	0	N	-	-	-	-	-	coral2	-	-
11259	-	hypothetical protein M419DRAFT_11259 [Trichoderma reesei RUT C-30]	-	-	-	-	-	-	-	-	N	-	-	-	-	-	grey60	-	-
11261	66881	hypothetical protein M419DRAFT_11261 [Trichoderma reesei RUT C-30]	unknown protein	-	-	-	structural constituent of nuclear pore [GO:0017056]	-	-	0	N	-	-	-	-	-	darkorange	-	-
11284	66926	putative nuclear pore complex subunit [Trichoderma reesei RUT C-30]	unknown protein	-	-	nuclear pore [GO:0005643]	-	Function unknown	-	-	N	-	-	-	-	-	black	-	1
11286	110367	hypothetical protein M419DRAFT_11286 [Trichoderma reesei RUT C-30]	orphan protein	-	-	-	-	-	-	-	N	-	-	-	-	-	ivory	-	-
11287	110366	hypothetical protein M419DRAFT_11287 [Trichoderma reesei RUT C-30]	orphan protein	-	-	-	-	-	-	-	N	-	-	-	-	-	black	-	-
11305	110342	hypothetical protein M419DRAFT_11305 [Trichoderma reesei RUT C-30]	unknown protein	-	-	-	-	-	-	-	N	-	-	-	-	-	yellowgreen	-	-
11317	80835	SWI/SNF complex protein [Trichoderma reesei RUT C-30]	SWI/SNF complex protein	SWIB/MDM2	-	-	-	Chromatin structure and dynamics	-	-	N	-	-	-	-	-	coral1	-	-
11320	110550	hypothetical protein M419DRAFT_11320 [Trichoderma reesei RUT C-30]	unknown protein	-	mitochondrial respiratory chain complex I assembly [GO:0032981]	mitochondrion [GO:0005739]	-	-	-	-	N	-	-	-	-	-	darkolivegreen4	-	-
11332	67472	hypothetical protein M419DRAFT_11332 [Trichoderma reesei RUT C-30]	unknown protein	-	plasma membrane fusion involved in cytogamy [GO:0032220]	integral component of membrane [GO:0016021]; mating projection tip [GO:0043332]	-	-	-	3	N	-	-	-	-	-	brown	1638	1
11367	110595	hypothetical protein M419DRAFT_11367 [Trichoderma reesei RUT C-30]	unknown protein	-	-	-	-	-	-	-	N	-	-	-	-	-	brown	-	-
11379	67272	putative actin cytoskeleton organization protein [Trichoderma reesei RUT C-30]	CRO1	Armadillo-type fold	-	-	-	Posttranslational modification, protein turnover, chaperones	-	-	N	-	-	-	-	-	brown	-	-
11395	5275	hypothetical protein M419DRAFT_11395 [Trichoderma reesei RUT C-30]	unknown protein with SET domain	SET	-	-	-	-	-	-	N	-	-	-	-	-	brown	-	-
11459	67527	hypothetical protein M419DRAFT_11459 [Trichoderma reesei RUT C-30]	Mus81p	DNA repair nuclease, XPF-type/Helicase	-	-	DNA binding [GO:0003677]; nuclease activity [GO:0004518]	Replication, recombination and repair	\N	0	N	-	-	-	-	-	coral1	-	-
11471	-	hypothetical protein M419DRAFT_11471 [Trichoderma reesei RUT C-30]	-	-	-	integral component of membrane [GO:0016021]	-	-	-	4	N	-	-	-	-	-	darkred	-	-
11480	123577	endoplasmic oxidoreductin [Trichoderma reesei RUT C-30]	Endoplasmatic reticulum oxidising protein Ero1	Endoplasmic reticulum oxidoreductin 1	-	endoplasmic reticulum [GO:0005783]	oxidoreductase activity, acting on a sulfur group of donors, disulfide as acceptor [GO:0016671]; protein disulfide isomerase activity [GO:0003756]	Posttranslational modification, protein turnover, chaperones	\N	0	Y	-	-	-	-	-	navajowhite2	-	-
11526	110948	cell division control 14, SIN component [Trichoderma reesei RUT C-30]	cell division control protein cdc14	Cell division control 14, SIN component	cell division [GO:0051301]	-	-	-	-	-	N	-	-	-	-	-	coral2	-	-
11591	67931	phospholipid methyltransferase [Trichoderma reesei RUT C-30]	phosphatidylethanolamine N-methyltransferase	Methyltransferase type 12	-	integral component of membrane [GO:0016021]	methyltransferase activity [GO:0008168]	General function prediction only	-	1	N	-	-	-	-	-	brown	-	2
11612	68364	kinase-like protein [Trichoderma reesei RUT C-30]	Protein kinase	Protein kinase, core	-	-	ATP binding [GO:0005524]; protein kinase activity [GO:0004672]	Cell cycle control, cell division, chromosome partitioning	-	0	N	-	-	-	-	-	lightsteelblue	-	-
11621	111027	hypothetical protein M419DRAFT_11621 [Trichoderma reesei RUT C-30]	unknown protein	ATPase, F0 complex, subunit J	ATP synthesis coupled proton transport [GO:0015986]	integral component of membrane [GO:0016021]; proton-transporting ATP synthase complex, coupling factor F(o) [GO:0045263]	hydrogen ion transmembrane transporter activity [GO:0015078]	-	Energy Metabolism	1	N	-	-	-	-	-	yellowgreen	-	1
11627	111033	NADH dehydrogenase, alpha subcomplex, subunit 8 [Trichoderma reesei RUT C-30]	unknown protein	CHCH	mitochondrial electron transport, NADH to ubiquinone [GO:0006120]	mitochondrial respiratory chain complex I [GO:0005747]	-	Energy production and conversion	-	-	N	-	-	-	-	-	lavenderblush3	-	-
11629	111035	hypothetical protein M419DRAFT_11629 [Trichoderma reesei RUT C-30]	unknown protein	-	-	-	-	-	-	-	N	-	-	-	-	-	lightcyan1	-	-
11652	68154	DUF171-domain-containing protein [Trichoderma reesei RUT C-30]	unknown protein	Protein of unknown function DUF171	-	-	-	Function unknown	-	-	N	-	-	-	-	-	brown2	-	-
11657	-	hypothetical protein M419DRAFT_11657 [Trichoderma reesei RUT C-30]	-	-	-	integral component of membrane [GO:0016021]	-	-	-	1	N	-	-	-	-	-	coral2	-	-
11658	68274	Rhodanese-like protein [Trichoderma reesei RUT C-30]	unknown protein	Rhodanese-like	-	-	-	Cell cycle control, cell division, chromosome partitioning	-	-	N	-	-	-	-	-	coral2	-	1
11661	111077	transmembrane domain-containing protein [Trichoderma reesei RUT C-30]	ERg28 protein	Erg28-like	-	integral component of membrane [GO:0016021]	-	Function unknown	-	3	N	-	-	-	-	-	black	-	-
11680	27948	DUF300-domain-containing protein [Trichoderma reesei RUT C-30]	GPCR XIII	Protein of unknown function DUF300	-	integral component of membrane [GO:0016021]	-	Signal transduction mechanisms	-	7	N	-	-	-	-	-	brown	-	2
11712	111137	hypothetical protein M419DRAFT_11712 [Trichoderma reesei RUT C-30]	orphan protein	-	-	-	-	-	-	-	N	-	-	-	-	-	thistle2	-	-
11763	103080	hypothetical protein M419DRAFT_11763 [Trichoderma reesei RUT C-30]	unknown protein	-	-	-	-	General function prediction only	-	-	N	-	-	-	-	-	darkolivegreen4	-	-
11768	53105	putative DNA polymerase alpha catalytic subunit [Trichoderma reesei RUT C-30]	DNA polymerase alpha catalytic subunit	DNA-directed DNA polymerase, family B	DNA replication [GO:0006260]	nucleus [GO:0005634]	3'-5' exonuclease activity [GO:0008408]; 4 iron, 4 sulfur cluster binding [GO:0051539]; DNA binding [GO:0003677]; DNA-directed DNA polymerase activity [GO:0003887]; metal ion binding [GO:0046872]; nucleoside binding [GO:0001882]; nucleotide binding [GO:0000166]	Replication, recombination and repair	Nucleotide Metabolism	0	N	-	-	-	-	-	coral1	-	1
11771	54408	hypothetical protein M419DRAFT_11771 [Trichoderma reesei RUT C-30]	guanylate kinase	Guanylate kinase	-	-	-	Nuclear structure	-	-	N	-	-	-	-	-	black	-	1
11772	71410	hypothetical protein M419DRAFT_11772 [Trichoderma reesei RUT C-30]	translation initiation factor eIF4-gamma/eIF5/eIF2-epsilon.	Translation initiation factor IF2/IF5	-	-	translation initiation factor activity [GO:0003743]	Translation, ribosomal structure and biogenesis	-	0	N	-	-	-	-	-	darkgreen	-	1
11773	54166	putative cytochrome P450 [Trichoderma reesei RUT C-30]	Cytochrome P450	Cytochrome P450	-	-	heme binding [GO:0020037]; iron ion binding [GO:0005506]; monooxygenase activity [GO:0004497]; oxidoreductase activity, acting on paired donors, with incorporation or reduction of molecular oxygen [GO:0016705]	Lipid transport and metabolism	Amino Acid Metabolism	1	N	-	-	-	-	-	darkolivegreen4	-	-
11776	21324	ARM repeat-containing protein [Trichoderma reesei RUT C-30]	protein phosphatase PP2A regulatory subunit A	HEAT	-	-	-	Signal transduction mechanisms	\N	-	N	-	-	-	-	-	coral1	-	1
11805	103127	hypothetical protein M419DRAFT_11805 [Trichoderma reesei RUT C-30]	unknown protein	-	-	integral component of membrane [GO:0016021]	-	Cell cycle control, cell division, chromosome partitioning	-	1	N	-	-	-	-	-	brown4	-	-
11815	54227	retinol dehydrogenase 12 [Trichoderma reesei RUT C-30]	short-chain dehydrogenase/reductase	Glucose/ribitol dehydrogenase	-	-	-	Secondary metabolites biosynthesis, transport and catabolism	Lipid Metabolism	-	N	-	-	-	-	-	coral2	-	-
11816	103138	hypothetical protein M419DRAFT_11816 [Trichoderma reesei RUT C-30]	Zn2Cys6 transcriptional regulator	-	-	-	-	-	-	-	Y	-	-	-	-	-	coral2	-	-
11818	-	hypothetical protein M419DRAFT_11818 [Trichoderma reesei RUT C-30]	-	Bacterial transferase hexapeptide repeat	-	-	-	-	-	-	N	-	-	-	-	-	darkorange	-	-
11843	103167	hypothetical protein M419DRAFT_11843 [Trichoderma reesei RUT C-30]	unknown protein	Four F5 protein	-	-	-	General function prediction only	-	-	N	-	-	-	-	-	brown	-	-
11847	54244	hypothetical protein M419DRAFT_11847 [Trichoderma reesei RUT C-30]	unknown protein	WD40 repeat-like	anaphase-promoting complex-dependent catabolic process [GO:0031145]; regulation of mitotic metaphase/anaphase transition [GO:0030071]	anaphase-promoting complex [GO:0005680]	-	Cell cycle control, cell division, chromosome partitioning	-	-	N	-	-	-	-	-	coral2	-	-
11881	111417	NAD(P)-binding protein [Trichoderma reesei RUT C-30]	short-chain alcohol dehydrogenases	Glucose/ribitol dehydrogenase	-	-	-	Secondary metabolites biosynthesis, transport and catabolism	Lipid Metabolism	-	N	-	-	-	-	-	bisque4	-	-
11899	5612	MFS general substrate transporter [Trichoderma reesei RUT C-30]	MFS permease	Major facilitator superfamily MFS-1	transmembrane transport [GO:0055085]	integral component of membrane [GO:0016021]	-	Carbohydrate transport and metabolism	-	12	N	-	-	-	-	-	orangered3	-	-
11917	111382	ankyrin [Trichoderma reesei RUT C-30]	ankyrin	Ankyrin	-	-	-	Cell wall/membrane/envelope biogenesis	-	-	N	-	-	-	-	-	lightcyan1	-	-
11982	111575	hypothetical protein M419DRAFT_11982 [Trichoderma reesei RUT C-30]	unknown protein	Zinc finger, CCCH-type	-	-	metal ion binding [GO:0046872]	Transcription	Metabolism of Complex Carbohydrates	0	N	-	-	-	-	-	lightcoral	-	1
12012	69064	DUF218 domain protein [Trichoderma reesei RUT C-30]	SSCRP	-	-	-	-	Function unknown	-	-	N	-	-	-	-	-	coral1	-	-
12013	111536	dihydrofolate synthetase Fol3 [Trichoderma reesei RUT C-30]	unknown protein	Mur ligase, central	-	-	ATP binding [GO:0005524]; tetrahydrofolylpolyglutamate synthase activity [GO:0004326]	Coenzyme transport and metabolism	Metabolism of Cofactors and Vitamins	0	N	-	-	-	-	-	ivory	-	-
12021	111527	hypothetical protein M419DRAFT_12021 [Trichoderma reesei RUT C-30]	orphan protein	-	-	-	-	-	-	-	N	-	-	-	-	-	royalblue	-	-
12022	-	putative glycosyl hydrolase [Trichoderma reesei RUT C-30]	-	Glycoside hydrolase, family 76	carbohydrate catabolic process [GO:0016052]	integral component of membrane [GO:0016021]	mannan endo-1,6-alpha-mannosidase activity [GO:0008496]	-	\N	1	Y	-	-	-	-	-	coral1	-	-
12026	-	helicase associated domain-containing protein [Trichoderma reesei RUT C-30]	-	DNA/RNA helicase, C-terminal	-	-	ATP binding [GO:0005524]; helicase activity [GO:0004386]	RNA processing and modification	Nucleotide Metabolism	0	N	-	-	-	-	-	darkred	-	-
12055	5645	acylase ACY 1 [Trichoderma reesei RUT C-30]	?-glutamyltranspeptidase	Gamma-glutamyltranspeptidase	glutathione catabolic process [GO:0006751]	-	glutathione hydrolase activity [GO:0036374]	Amino acid transport and metabolism	Metabolism of Other Amino Acids	0	N	-	-	-	-	-	coral2	-	-
12057	68966	flavo protein [Trichoderma reesei RUT C-30]	flavoprotein	Flavoprotein	-	-	catalytic activity [GO:0003824]	Inorganic ion transport and metabolism	Metabolism of Cofactors and Vitamins	0	N	-	-	-	-	-	darkolivegreen4	-	-
12058	-	hypothetical protein M419DRAFT_12058 [Trichoderma reesei RUT C-30]	-	-	-	-	-	-	-	-	N	-	-	-	-	-	brown	-	1
12102	-	hypothetical protein M419DRAFT_12102 [Trichoderma reesei RUT C-30]	-	-	-	-	-	-	-	-	N	-	-	-	-	-	brown	-	-
12103	111307	hypothetical protein M419DRAFT_12103 [Trichoderma reesei RUT C-30]	unknown protein	-	-	integral component of membrane [GO:0016021]	metal ion transmembrane transporter activity [GO:0046873]	-	-	2	N	-	-	-	-	-	brown	-	-
12163	68436	hypothetical protein M419DRAFT_12163 [Trichoderma reesei RUT C-30]	unknown protein	Protein of unknown function UPF0132	-	integral component of membrane [GO:0016021]	-	-	-	3	N	-	-	-	-	-	coral1	1095	1
12171	5530	hypothetical protein M419DRAFT_12171 [Trichoderma reesei RUT C-30]	unknown protein	-	-	-	ubiquitin binding [GO:0043130]	Function unknown	-	0	N	-	-	-	-	-	darkolivegreen4	-	-
12178	68492	putative oxysterol binding protein [Trichoderma reesei RUT C-30]	ounknown proteinsterol binding protein	Oxysterol-binding protein	-	-	-	Signal transduction mechanisms	-	-	N	-	-	-	-	-	navajowhite2	-	-
12192	68622	zf-C3HC-domain-containing protein [Trichoderma reesei RUT C-30]	unknown protein	Zinc finger, C3HC-like	-	nucleus [GO:0005634]	zinc ion binding [GO:0008270]	Function unknown	-	0	N	-	-	-	-	-	coral2	-	-
12213	68571	mitochondrial chaperone BCS1 [Trichoderma reesei RUT C-30]	AAA ATPase	AAA ATPase, core	mitochondrial respiratory chain complex III assembly [GO:0034551]	mitochondrion [GO:0005739]	ATP binding [GO:0005524]	Posttranslational modification, protein turnover, chaperones	-	0	N	-	-	-	-	-	bisque4	-	1
12220	68647	U1 zinc finger domain-containing protein [Trichoderma reesei RUT C-30]	unknown protein	Zinc finger, U1-C type	-	-	nucleic acid binding [GO:0003676]; zinc ion binding [GO:0008270]	RNA processing and modification	-	0	N	-	-	-	-	-	blue2	-	1
12240	111713	14-3-3 protein [Trichoderma reesei RUT C-30]	unknown protein	14-3-3 protein	-	-	protein domain specific binding [GO:0019904]	-	-	0	N	-	-	-	-	-	coral1	-	-
12242	69281	hypothetical protein M419DRAFT_12242 [Trichoderma reesei RUT C-30]	cation diffusion facilitator family transporter	Cation efflux protein	-	integral component of membrane [GO:0016021]	cation transmembrane transporter activity [GO:0008324]	Inorganic ion transport and metabolism	-	6	N	-	-	-	-	-	coral1	1089	1
12280	69224	secretion pathway protein Sls2/Rcy1 [Trichoderma reesei RUT C-30]	F-box protein involved in recycling plasma membrane proteins internalized by endocytosis	Cyclin-like F-box	exocytosis [GO:0006887]; vesicle docking [GO:0048278]	cytoplasm [GO:0005737]	-	Intracellular trafficking, secretion, and vesicular transport	-	-	N	-	-	-	-	-	blue2	-	-
12291	81889	putative SNF2 family helicase/ATPase [Trichoderma reesei RUT C-30]	unknown protein	Zinc finger, RING-type	-	-	ATP binding [GO:0005524]; helicase activity [GO:0004386]	Replication, recombination and repair	Nucleotide Metabolism	0	N	-	-	-	-	-	darkorange	-	1
12303	111644	DUF947-domain-containing protein [Trichoderma reesei RUT C-30]	unknown protein	Protein of unknown function DUF947	cleavage involved in rRNA processing [GO:0000469]	nucleolus [GO:0005730]	-	Function unknown	-	-	N	-	-	-	-	-	brown2	-	1
12314	69290	L-asparaginase [Trichoderma reesei RUT C-30]	Asparaginase	Asparaginase/glutaminase	-	-	asparaginase activity [GO:0004067]	Amino acid transport and metabolism	Metabolism of Complex Lipids	0	N	-	-	-	-	-	brown	-	1
12336	111600	putative cystinosin [Trichoderma reesei RUT C-30]	cystinosin	Cystinosin/ERS1p repeat	-	integral component of membrane [GO:0016021]	-	Amino acid transport and metabolism	-	5	N	-	-	-	-	-	royalblue	-	-
12339	69437	hypothetical protein M419DRAFT_12339 [Trichoderma reesei RUT C-30]	G2/mitotic-specific cyclin CLB4	Cyclin, N-terminal	-	nucleus [GO:0005634]	-	Cell cycle control, cell division, chromosome partitioning	-	-	N	-	-	-	-	-	darkolivegreen4	-	-
12352	21440	DUF1014-domain-containing protein [Trichoderma reesei RUT C-30]	unknown protein	Protein of unknown function DUF1014	-	-	-	Function unknown	-	-	N	-	-	-	-	-	brown	-	-
12356	103555	hypothetical protein M419DRAFT_12356 [Trichoderma reesei RUT C-30]	unknown protein	-	-	integral component of membrane [GO:0016021]	-	-	-	1	N	-	-	-	-	-	darkred	-	-
12359	120058	FAD dependent oxidoreductase [Trichoderma reesei RUT C-30]	L-2-hydrounknown proteinglutarate dehydrogenase	FAD dependent oxidoreductase	-	integral component of membrane [GO:0016021]	oxidoreductase activity [GO:0016491]	Function unknown	Metabolism of Other Amino Acids	1	N	-	-	-	-	-	darkolivegreen4	-	-
12381	-	hypothetical protein M419DRAFT_12381 [Trichoderma reesei RUT C-30]	-	-	-	-	-	-	-	-	N	-	-	-	-	-	black	-	-
12382	55381	actin-like ATPase domain-containing protein [Trichoderma reesei RUT C-30]	unknown protein	Actin/actin-like	chromatin remodeling [GO:0006338]	RSC-type complex [GO:0016586]; SWI/SNF complex [GO:0016514]	-	Cytoskeleton	-	-	N	-	-	-	-	-	coral1	-	-
12392	120035	hypothetical protein M419DRAFT_12392 [Trichoderma reesei RUT C-30]	unknown protein	-	-	-	-	Transcription	\N	-	N	-	-	-	-	-	black	-	-
12409	72108	MUS38-like protein [Trichoderma reesei RUT C-30]	DNA repair protein	DNA repair nuclease, XPF-type/Helicase	DNA repair [GO:0006281]	-	endodeoxyribonuclease activity [GO:0004520]; single-stranded DNA binding [GO:0003697]	Replication, recombination and repair	\N	0	N	-	-	-	-	-	brown	-	-
12422	21422	hypothetical protein M419DRAFT_12422 [Trichoderma reesei RUT C-30]	MFS permease	Major facilitator superfamily MFS-1	transmembrane transport [GO:0055085]	integral component of membrane [GO:0016021]	-	General function prediction only	-	12	N	-	-	-	-	-	darkorange	-	1
12488	111803	hypothetical protein M419DRAFT_12488 [Trichoderma reesei RUT C-30]	SSCRP	-	-	-	-	-	-	-	Y	-	-	-	-	-	black	-	-
12549	-	beta-mannosidase A [Trichoderma reesei RUT C-30]	-	Glycoside hydrolase family 2, immunoglobulin-like beta-sandwich	carbohydrate metabolic process [GO:0005975]	-	hydrolase activity, hydrolyzing O-glycosyl compounds [GO:0004553]	Carbohydrate transport and metabolism	Metabolism of Complex Carbohydrates	0	Y	-	-	-	-	-	lightcyan1	-	-
12556	111951	hypothetical protein M419DRAFT_12556 [Trichoderma reesei RUT C-30]	orphan protein	-	-	-	-	Extracellular structures	-	-	N	-	-	-	-	-	brown	-	-
12593	69816	aminoglycoside acetyltransferase [Trichoderma reesei RUT C-30]	aminoglycoside 3-N-acetyltransferase	Aminoglycoside 3-N-acetyltransferase	response to antibiotic [GO:0046677]	-	aminoglycoside 3-N-acetyltransferase activity [GO:0046353]	-	-	0	N	-	-	-	-	-	brown2	-	1
12594	69838	60S ribosome subunit biogenesis protein nip7 [Trichoderma reesei RUT C-30]	60S ribosome subunit biogenesis protein NIP7	Ribosome biogenesis factor, NIP7	ribosome assembly [GO:0042255]	nucleus [GO:0005634]	RNA binding [GO:0003723]	Translation, ribosomal structure and biogenesis	-	0	N	-	-	-	-	-	brown2	-	1
12595	111901	NAD(P)-binding protein [Trichoderma reesei RUT C-30]	unknown proteins	NAD-dependent epimerase/dehydratase	-	-	catalytic activity [GO:0003824]; coenzyme binding [GO:0050662]	-	-	0	N	-	-	-	-	-	darkred	-	1
12626	111863	hypothetical protein M419DRAFT_12626 [Trichoderma reesei RUT C-30]	unknown protein	-	-	-	-	-	-	-	N	-	-	-	-	-	black	-	-
12649	112080	hypothetical protein M419DRAFT_12649 [Trichoderma reesei RUT C-30]	unknown protein	-	-	integral component of membrane [GO:0016021]	-	-	-	5	N	-	-	-	-	-	darkolivegreen4	-	-
12671	-	amino acid permease [Trichoderma reesei RUT C-30]	-	Amino acid permease-associated region	-	integral component of membrane [GO:0016021]	amino acid transmembrane transporter activity [GO:0015171]	Amino acid transport and metabolism	-	12	N	-	-	-	-	-	brown	-	-
12722	69879	hypothetical protein M419DRAFT_12722 [Trichoderma reesei RUT C-30]	unknown protein	RNA recognition motif, RNP-1	-	-	RNA binding [GO:0003723]	Translation, ribosomal structure and biogenesis	-	0	N	-	-	-	-	-	coral1	-	1
12729	5847	hypothetical protein M419DRAFT_12729 [Trichoderma reesei RUT C-30]	unknown protein	Zinc finger, C2H2-type	-	-	-	Translation, ribosomal structure and biogenesis	-	-	N	-	-	-	-	-	darkolivegreen4	-	-
12733	69858	PAP2 superfamily protein [Trichoderma reesei RUT C-30]	diacylglycerol pyrophosphate phosphatase	Phosphatidic acid phosphatase type 2/haloperoxidase	-	integral component of membrane [GO:0016021]	-	Lipid transport and metabolism	Metabolism of Complex Lipids	6	N	-	-	-	-	-	darkred	-	-
12735	5844	hypothetical protein M419DRAFT_12735 [Trichoderma reesei RUT C-30]	unknown protein	Protein of unknown function UPF0261	-	-	-	-	-	-	N	-	-	-	-	-	coral2	-	-
12745	69963	DUF1868-domain-containing protein [Trichoderma reesei RUT C-30]	unknown protein	Region of unknown function DUF1868	-	-	-	-	-	-	N	-	-	-	-	-	firebrick4	-	2
12750	69904	hypothetical protein M419DRAFT_12750 [Trichoderma reesei RUT C-30]	PTH11 GPCR	-	-	integral component of membrane [GO:0016021]	-	-	-	6	N	-	-	-	-	-	coral1	-	-
12783	28353	hypothetical protein M419DRAFT_12783 [Trichoderma reesei RUT C-30]	unknown protein	Fungal transcriptional regulatory protein, N-terminal	-	nucleus [GO:0005634]	RNA polymerase II transcription factor activity, sequence-specific DNA binding [GO:0000981]; zinc ion binding [GO:0008270]	-	-	0	N	-	-	-	-	-	coral1	-	1
12816	67588	FAD/NAD(P)-binding domain-containing protein [Trichoderma reesei RUT C-30]	NADH-dehydrogenase (ubiquinone)	Pyridine nucleotide-disulphide oxidoreductase, NAD-binding region	-	-	oxidoreductase activity [GO:0016491]	Energy production and conversion	\N	0	N	-	-	-	-	-	thistle2	-	-
12821	110712	hypothetical protein M419DRAFT_12821 [Trichoderma reesei RUT C-30]	orphan protein	NACHT nucleoside triphosphatase	eisosome assembly [GO:0070941]	eisosome [GO:0032126]	-	-	-	-	N	-	-	-	-	-	brown	-	1
12845	23489	hypothetical protein M419DRAFT_12845 [Trichoderma reesei RUT C-30]	unknown protein	Zinc finger, C2H2, LYAR-type	-	-	-	Cell cycle control, cell division, chromosome partitioning	-	-	N	-	-	-	-	-	coral2	-	1
12855	107601	Tim10/DDP family zinc finger protein [Trichoderma reesei RUT C-30]	unknown Zn-finger protein	Zinc finger, Tim10/DDP-type	protein transport [GO:0015031]	mitochondrion [GO:0005739]	metal ion binding [GO:0046872]	Intracellular trafficking, secretion, and vesicular transport	-	0	N	-	-	-	-	-	brown	-	-
12869	107577	hypothetical protein M419DRAFT_12869 [Trichoderma reesei RUT C-30]	unknown protein	-	-	-	-	-	-	-	N	-	-	-	-	-	darkgreen	-	-
12877	4004	SSrecog-domain-containing protein [Trichoderma reesei RUT C-30]	FACT complex subunit pob3	Structure-specific recognition protein	DNA repair [GO:0006281]; DNA replication [GO:0006260]; regulation of transcription, DNA-templated [GO:0006355]; transcription, DNA-templated [GO:0006351]	chromosome [GO:0005694]; nucleus [GO:0005634]	DNA binding [GO:0003677]	Transcription	-	0	N	-	-	-	-	-	black	-	-
12881	78109	PROCN-domain-containing protein [Trichoderma reesei RUT C-30]	pre-mRNA processing splicing factor 8	Mov34/MPN/PAD-1	mRNA splicing, via spliceosome [GO:0000398]	spliceosomal complex [GO:0005681]	U5 snRNA binding [GO:0030623]; U6 snRNA binding [GO:0017070]	RNA processing and modification	-	0	N	-	-	-	-	-	black	-	-
12900	5927	hypothetical protein M419DRAFT_12900 [Trichoderma reesei RUT C-30]	Zn2Cys6 transcriptional regulator	Fungal transcriptional regulatory protein, N-terminal	transcription, DNA-templated [GO:0006351]	nucleus [GO:0005634]	DNA binding [GO:0003677]; RNA polymerase II transcription factor activity, sequence-specific DNA binding [GO:0000981]; zinc ion binding [GO:0008270]	Posttranslational modification, protein turnover, chaperones	-	0	N	-	-	-	-	-	darkred	-	-
12902	112211	exonuclease [Trichoderma reesei RUT C-30]	exonuclease	Exonuclease, RNase T and DNA polymerase III	mRNA processing [GO:0006397]; nuclear-transcribed mRNA poly(A) tail shortening [GO:0000289]	PAN complex [GO:0031251]	metal ion binding [GO:0046872]; nucleic acid binding [GO:0003676]; poly(A)-specific ribonuclease activity [GO:0004535]	Replication, recombination and repair	\N	0	N	-	-	-	-	-	grey60	-	-
12913	70311	FAD binding domain-containing protein [Trichoderma reesei RUT C-30]	flavoprotein monooxygenase	Aromatic-ring hydroxylase	-	-	FAD binding [GO:0071949]	Energy production and conversion	-	0	N	-	-	-	-	-	darkorange	-	1
12925	70251	hypothetical protein M419DRAFT_12925 [Trichoderma reesei RUT C-30]	vacuolar protein-sorting machinery class E protein HSE1	Src homology-3	intracellular protein transport [GO:0006886]	intracellular [GO:0005622]	-	Signal transduction mechanisms	-	-	N	-	-	-	-	-	brown	-	1
12931	70218	putative Ccr4-Not transcription complex subunit [Trichoderma reesei RUT C-30]	Ccr4-Not transcription complex subunit	CCR4-Not complex component, Not1	-	-	-	Transcription	-	-	N	-	-	-	-	-	grey60	-	-
12994	70316	NAD dependent epimerase/dehydratase family protein [Trichoderma reesei RUT C-30]	NAD-dependent epimerase/dehydratase family	NAD-dependent epimerase/dehydratase	-	-	catalytic activity [GO:0003824]; coenzyme binding [GO:0050662]	Carbohydrate transport and metabolism	-	0	N	-	-	-	-	-	coral1	-	-
12996	5942	macro domain-like protein [Trichoderma reesei RUT C-30]	unknown protein	-	-	-	-	-	-	-	N	-	-	-	-	-	darkorange	-	-
13032	70452	FAD/NAD(P)-binding domain-containing protein [Trichoderma reesei RUT C-30]	flavin containing amine oxidoreductase	Adrenodoxin reductase	-	-	oxidoreductase activity [GO:0016491]	Secondary metabolites biosynthesis, transport and catabolism	\N	0	N	-	-	-	-	-	brown	-	-
13033	82403	putative acyl-CoA dehydrogenase [Trichoderma reesei RUT C-30]	Acyl-CoA dehydrogenase	Cytochrome b5	-	-	acyl-CoA dehydrogenase activity [GO:0003995]; flavin adenine dinucleotide binding [GO:0050660]; heme binding [GO:0020037]; metal ion binding [GO:0046872]	Lipid transport and metabolism	Amino Acid Metabolism	0	N	-	-	-	-	-	coral2	-	1
13040	70439	21 kDa subunit of NADH dehydrogenase [Trichoderma reesei RUT C-30]	NADH-ubiquinone oxidoreductase	NADH dehydrogenase [ubiquinone] (complex I), 21 kDa subunit, fungi	-	-	-	-	Energy Metabolism	-	N	-	-	-	-	-	lightcyan1	-	-
13062	-	hypothetical protein M419DRAFT_13062 [Trichoderma reesei RUT C-30]	-	-	-	-	-	-	-	-	N	-	-	-	-	-	darkred	-	1
13103	124187	DER1-domain-containing protein [Trichoderma reesei RUT C-30]	ER-associated protein degradation	Der1-like	-	endoplasmic reticulum membrane [GO:0005789]; integral component of membrane [GO:0016021]	-	Function unknown	-	4	N	-	-	-	-	-	navajowhite2	-	1
13150	70644	Rft-1-domain-containing protein [Trichoderma reesei RUT C-30]	Flippase	RFT1	-	integral component of membrane [GO:0016021]	lipid transporter activity [GO:0005319]	Cell cycle control, cell division, chromosome partitioning	-	11	N	-	-	-	-	-	darkorange	-	1
13163	-	hypothetical protein M419DRAFT_13163 [Trichoderma reesei RUT C-30]	-	-	-	integral component of membrane [GO:0016021]	-	-	-	1	N	-	-	-	-	-	darkorange	-	1
13208	70736	Arv1-like protein [Trichoderma reesei RUT C-30]	Arv1-like family protein	Arv1-like protein	-	integral component of membrane [GO:0016021]	-	Function unknown	-	3	N	-	-	-	-	-	darkseagreen4	-	-
13209	70750	hypothetical protein M419DRAFT_13209 [Trichoderma reesei RUT C-30]	ATP synthase subunit H	ATPase, V0 complex, subunit E	ATP hydrolysis coupled proton transport [GO:0015991]	integral component of membrane [GO:0016021]; proton-transporting V-type ATPase, V0 domain [GO:0033179]	hydrogen ion transmembrane transporter activity [GO:0015078]	Energy production and conversion	Energy Metabolism	2	N	-	-	-	-	-	brown	-	-
13317	103447	hypothetical protein M419DRAFT_13317 [Trichoderma reesei RUT C-30]	unknown protein	-	-	-	-	-	-	-	N	-	-	-	-	-	darkred	-	1
13343	124285	small nuclear ribonucleo protein Sm D1 [Trichoderma reesei RUT C-30]	small nuclear ribonucleoprotein Sm D1	Like-Sm ribonucleoprotein, core	spliceosomal snRNP assembly [GO:0000387]	intracellular ribonucleoprotein complex [GO:0030529]	-	RNA processing and modification	-	-	N	-	-	-	-	-	black	-	-
13366	6107	ferric-chelate reductase [Trichoderma reesei RUT C-30]	ferric reductase	Ferric reductase-like transmembrane component, N-terminal	-	integral component of membrane [GO:0016021]	oxidoreductase activity [GO:0016491]	Secondary metabolites biosynthesis, transport and catabolism	-	7	Y	-	-	-	-	-	bisque4	-	-
13367	71119	capsule polysaccharide biosynthesis protein [Trichoderma reesei RUT C-30]	capsule polysaccharide biosynthesis protein	-	-	integral component of membrane [GO:0016021]	-	General function prediction only	-	2	N	-	-	-	-	-	brown4	-	-
23078	73501	STAG-domain-containing protein [Trichoderma reesei RUT C-30]	cohesin complex subunit	STAG	-	-	-	Cell cycle control, cell division, chromosome partitioning	-	-	N	-	-	-	-	-	coral1	-	-
23080	-	ARM repeat-containing protein [Trichoderma reesei RUT C-30]	-	Armadillo	protein import into nucleus [GO:0006606]	cytoplasm [GO:0005737]; nucleus [GO:0005634]	protein transporter activity [GO:0008565]	Intracellular trafficking, secretion, and vesicular transport	-	0	N	-	-	-	-	-	brown	-	-
23158	119614	kinase-like protein [Trichoderma reesei RUT C-30]	AGC type kinase	Protein kinase, core	-	-	ATP binding [GO:0005524]; protein serine/threonine kinase activity [GO:0004674]	General function prediction only	-	0	N	-	-	-	-	-	navajowhite2	-	-
23164	119620	hypothetical protein M419DRAFT_23164 [Trichoderma reesei RUT C-30]	Zn2Cys6 transcriptional regulator	Fungal transcriptional regulatory protein, N-terminal	-	nucleus [GO:0005634]	RNA polymerase II transcription factor activity, sequence-specific DNA binding [GO:0000981]; zinc ion binding [GO:0008270]	-	-	0	N	-	-	-	-	-	darkolivegreen4	-	-
23166	21168	MAP kinase [Trichoderma reesei RUT C-30]	MAPKK	Protein kinase, core	-	-	ATP binding [GO:0005524]; protein kinase activity [GO:0004672]	Signal transduction mechanisms	Metabolism of Complex Lipids	0	N	-	-	-	-	-	darkorange	-	-
23173	102579	RING-12 protein [Trichoderma reesei RUT C-30]	E3 ubiquitin-protein ligase BRE1 (EC 6.3.2.-) [BRE1]	Zinc finger, RING-type	histone monoubiquitination [GO:0010390]	-	ubiquitin-protein transferase activity [GO:0004842]	Posttranslational modification, protein turnover, chaperones	-	0	N	-	-	-	-	-	brown	-	-
23183	119638	DUF1682-domain-containing protein [Trichoderma reesei RUT C-30]	unknown protein	Protein of unknown function DUF1682	-	-	-	Function unknown	-	-	N	-	-	-	-	-	black	-	-
23184	73749	hypothetical protein M419DRAFT_23184 [Trichoderma reesei RUT C-30]	unknown protein	-	-	-	-	General function prediction only	-	-	N	-	-	-	-	-	darkviolet	-	1
23197	73783	mitochondrial co-chaperone GrpE [Trichoderma reesei RUT C-30]	mitochondrial co-chaperone GrpE	GrpE nucleotide exchange factor	protein folding [GO:0006457]	mitochondrial matrix [GO:0005759]	adenyl-nucleotide exchange factor activity [GO:0000774]; chaperone binding [GO:0051087]; protein homodimerization activity [GO:0042803]	Posttranslational modification, protein turnover, chaperones	-	0	N	-	-	-	-	-	brown	-	-
23202	119658	Fip1-domain-containing protein [Trichoderma reesei RUT C-30]	unknown protein	Fip1	-	-	-	RNA processing and modification	-	-	N	-	-	-	-	-	ivory	-	1
23223	119681	hypothetical protein M419DRAFT_23223 [Trichoderma reesei RUT C-30]	Component	Protein of unknown function DUF1720	-	-	actin binding [GO:0003779]; calcium ion binding [GO:0005509]	Signal transduction mechanisms	\N	0	N	-	-	-	-	-	royalblue	-	-
23226	54670	Snf5 subunit [Trichoderma reesei RUT C-30]	SWI-SNF complex subunit (Snf5)	SNF5/SMARCB1/INI1	chromatin remodeling [GO:0006338]	nuclear chromosome [GO:0000228]	-	Chromatin structure and dynamics	-	-	N	-	-	-	-	-	black	-	-
23228	21215	hypothetical protein M419DRAFT_23228 [Trichoderma reesei RUT C-30]	unknown protein	Zinc finger, PHD-type	-	-	metal ion binding [GO:0046872]	General function prediction only	Amino Acid Metabolism	0	N	-	-	-	-	-	navajowhite2	-	1
23229	71315	Pkinase-domain-containing protein [Trichoderma reesei RUT C-30]	protein kinase	Protein kinase, core	-	-	ATP binding [GO:0005524]; protein serine/threonine kinase activity [GO:0004674]	Signal transduction mechanisms	-	0	N	-	-	-	-	-	black	-	-
23236	21221	hypothetical protein M419DRAFT_23236 [Trichoderma reesei RUT C-30]	unknown protein	WD40 repeat-like	-	-	-	Function unknown	-	-	N	-	-	-	-	-	coral2	-	-
23250	73912	hypothetical protein M419DRAFT_23250 [Trichoderma reesei RUT C-30]	unknown protein	-	-	mitochondrial inner membrane [GO:0005743]; respiratory chain [GO:0070469]	electron transfer activity [GO:0009055]; NADH dehydrogenase (ubiquinone) activity [GO:0008137]	-	-	0	N	-	-	-	-	-	brown	-	1
23266	119724	hypothetical protein M419DRAFT_23266 [Trichoderma reesei RUT C-30]	protein phosphatase inhibitor	Protein phosphatase inhibitor	negative regulation of phosphoprotein phosphatase activity [GO:0032515]	-	protein serine/threonine phosphatase inhibitor activity [GO:0004865]	Function unknown	-	0	N	-	-	-	-	-	grey60	351	2
23281	119739	hypothetical protein M419DRAFT_23281 [Trichoderma reesei RUT C-30]	unknown protein	-	-	-	-	Function unknown	-	-	N	-	-	-	-	-	lightcyan1	-	1
23286	-	putative mitochondral 37S ribosomal protein S27 [Trichoderma reesei RUT C-30]	-	Ribosomal protein S27, mitochondrial	-	ribosome [GO:0005840]	-	Translation, ribosomal structure and biogenesis	-	-	N	-	-	-	-	-	yellowgreen	-	-
23288	21256	protein serine/threonine phosphatase 2C [Trichoderma reesei RUT C-30]	protein phosphatase 2C	Protein phosphatase 2C, N-terminal	-	-	protein serine/threonine phosphatase activity [GO:0004722]	Signal transduction mechanisms	\N	0	N	-	-	-	-	-	darkred	-	-
23297	74026	putative CDP-diacylglycerol--inositol 3-phosphatidyltransferase [Trichoderma reesei RUT C-30]	CDP-alcohol phosphatidyltransferase	CDP-alcohol phosphatidyltransferase	phospholipid biosynthetic process [GO:0008654]	integral component of membrane [GO:0016021]	phosphotransferase activity, for other substituted phosphate groups [GO:0016780]	Lipid transport and metabolism	Metabolism of Complex Lipids	2	N	-	-	-	-	-	brown	-	-
23302	74041	PLP-dependent transferase [Trichoderma reesei RUT C-30]	Aspartate/tyrosine/aromatic aminotransferase	Aminotransferase, class I and II	biosynthetic process [GO:0009058]	-	pyridoxal phosphate binding [GO:0030170]; transferase activity [GO:0016740]	Amino acid transport and metabolism	Amino Acid Metabolism	0	N	-	-	-	-	-	black	-	-
23311	119767	tubulin specific chaperone cofactor B [Trichoderma reesei RUT C-30]	alpha-tubulin cofactor B.	Ubiquitin	-	-	-	Posttranslational modification, protein turnover, chaperones	-	-	N	-	-	-	-	-	darkolivegreen4	-	1
23313	1949	A1pp-domain-containing protein [Trichoderma reesei RUT C-30]	unknown protein	Appr-1-p processing	-	-	-	Chromatin structure and dynamics	-	-	N	-	-	-	-	-	brown	-	1
23314	-	elongation factor 3 [Trichoderma reesei RUT C-30]	-	ABC transporter-like	-	-	ATPase activity [GO:0016887]; ATP binding [GO:0005524]; translation elongation factor activity [GO:0003746]	Translation, ribosomal structure and biogenesis	-	0	N	-	-	-	-	-	black	-	-
23316	21278	RNase P/MRP, p29 subunit [Trichoderma reesei RUT C-30]	unknown protein	Ribonuclease P/MRP, p29 subunit, eukaryotic/archaeal	mRNA cleavage [GO:0006379]; rRNA processing [GO:0006364]; tRNA processing [GO:0008033]	nucleolar ribonuclease P complex [GO:0005655]; ribonuclease MRP complex [GO:0000172]	ribonuclease activity [GO:0004540]; RNA binding [GO:0003723]	RNA processing and modification	\N	0	N	-	-	-	-	-	darkolivegreen4	-	-
23340	21293	hypothetical protein M419DRAFT_23340 [Trichoderma reesei RUT C-30]	unknown protein	-	-	cytoplasm [GO:0005737]	-	Function unknown	-	-	N	-	-	-	-	-	coral1	-	-
23349	-	hypothetical protein M419DRAFT_23349 [Trichoderma reesei RUT C-30]	-	-	-	-	-	-	-	-	N	-	-	-	-	-	coral1	-	1
23366	119823	putative ubiE/COQ5 methyltransferase [Trichoderma reesei RUT C-30]	SAM-dependent methyltransferases	Methyltransferase type 11	-	-	methyltransferase activity [GO:0008168]	Lipid transport and metabolism	\N	0	N	-	-	-	-	-	coral1	-	3
23372	119830	kinesin-domain-containing protein [Trichoderma reesei RUT C-30]	kinesin-like protein	Kinesin, motor region	microtubule-based movement [GO:0007018]	-	ATP binding [GO:0005524]; microtubule binding [GO:0008017]; microtubule motor activity [GO:0003777]	Cytoskeleton	-	0	N	-	-	-	-	-	darkviolet	-	-
23384	48351	putative cysteine protease atg4 [Trichoderma reesei RUT C-30]	ATG4_NEUCR RecName: Full=Probable cysteine protease atg-4; AltName: Full=Autophagy-related protein 4	Peptidase C54	autophagy [GO:0006914]; protein transport [GO:0015031]	cytoplasm [GO:0005737]; nucleus [GO:0005634]	cysteine-type peptidase activity [GO:0008234]	Cytoskeleton	\N	0	N	-	-	-	-	-	darkred	-	1
23385	121960	hypothetical protein M419DRAFT_23385 [Trichoderma reesei RUT C-30]	unknown protein	-	-	-	-	Nuclear structure	-	-	N	-	-	-	-	-	coral2	-	-
23392	62663	hypothetical protein M419DRAFT_23392 [Trichoderma reesei RUT C-30]	unknown protein	Sel1-like	-	-	-	Cell wall/membrane/envelope biogenesis	-	-	N	-	-	-	-	-	brown	-	-
23425	48438	fungal-specific transcription factor domain-containing protein [Trichoderma reesei RUT C-30]	Zn2Cys6 transcriptional regulator	Fungal transcriptional regulatory protein, N-terminal	transcription, DNA-templated [GO:0006351]	nucleus [GO:0005634]	DNA binding [GO:0003677]; RNA polymerase II transcription factor activity, sequence-specific DNA binding [GO:0000981]; zinc ion binding [GO:0008270]	-	-	0	N	-	-	-	-	-	darkred	-	1
23435	122023	hypothetical protein M419DRAFT_23435 [Trichoderma reesei RUT C-30]	unknown protein	-	-	-	-	RNA processing and modification	Amino Acid Metabolism	-	N	-	-	-	-	-	orangered3	-	1
23455	122047	hypothetical protein M419DRAFT_23455 [Trichoderma reesei RUT C-30]	cell wall protein. Ser/Thr-rich.	-	-	-	-	Extracellular structures	-	-	Y	-	-	-	-	-	brown	-	-
23468	122064	myosin-5 [Trichoderma reesei RUT C-30]	myosin heavy chain	Src homology-3	-	myosin complex [GO:0016459]	actin binding [GO:0003779]; ATP binding [GO:0005524]; motor activity [GO:0003774]	Cytoskeleton	Nucleotide Metabolism	0	N	-	-	-	-	-	lightcyan1	-	-
23473	62300	hypothetical protein M419DRAFT_23473 [Trichoderma reesei RUT C-30]	unknown protein	-	-	integral component of membrane [GO:0016021]	-	-	-	6	N	-	-	-	-	-	grey60	-	-
23475	122071	cornichon [Trichoderma reesei RUT C-30]	ER-derived vesicles protein Erv14	Cornichon	vesicle-mediated transport [GO:0016192]	integral component of membrane [GO:0016021]	-	Posttranslational modification, protein turnover, chaperones	-	3	N	-	-	-	-	-	coral2	-	1
23498	-	threonine synthase [Trichoderma reesei RUT C-30]	-	Pyridoxal phosphate-dependent enzyme, beta subunit	-	-	-	Amino acid transport and metabolism	-	-	N	-	-	-	-	-	lightcyan1	-	-
23511	62352	WD40 repeat-like protein [Trichoderma reesei RUT C-30]	unknown protein	WD40 repeat	-	-	-	Function unknown	-	-	N	-	-	-	-	-	brown	-	1
23525	-	MFS general substrate transporter [Trichoderma reesei RUT C-30]	-	Major facilitator superfamily MFS-1	transmembrane transport [GO:0055085]	integral component of membrane [GO:0016021]	-	General function prediction only	-	13	N	-	-	-	-	-	darkslateblue	-	-
23526	62480	putative tricarboxylate transporter mitochondrial carrier protein [Trichoderma reesei RUT C-30]	mitochondrial tricarboxylate transporter (Ctp)	Mitochondrial substrate carrier	-	integral component of membrane [GO:0016021]	-	Energy production and conversion	-	-	N	-	-	-	-	-	coral1	-	-
23536	122144	condensin complex component cnd1 [Trichoderma reesei RUT C-30]	conensin complex subunit	HEAT	cell division [GO:0051301]; mitotic chromosome condensation [GO:0007076]	nucleus [GO:0005634]	-	Cell cycle control, cell division, chromosome partitioning	-	-	N	-	-	-	-	-	black	-	-
23559	21553	FAD/NAD(P)-binding domain-containing protein [Trichoderma reesei RUT C-30]	NADPH-adrenodoxin reductase	Adrenodoxin reductase	-	mitochondrial matrix [GO:0005759]	NADPH-adrenodoxin reductase activity [GO:0015039]	Nucleotide transport and metabolism	Energy Metabolism	0	N	-	-	-	-	-	bisque4	-	-
23575	75074	hypothetical protein M419DRAFT_23575 [Trichoderma reesei RUT C-30]	TRAPP complex component Gsg1	-	-	-	-	Cell cycle control, cell division, chromosome partitioning	-	-	N	-	-	-	-	-	coral1	-	-
23580	120276	hypothetical protein M419DRAFT_23580 [Trichoderma reesei RUT C-30]	unknown protein	-	-	-	-	Transcription	Metabolism of Complex Carbohydrates	-	N	-	-	-	-	-	coral1	-	-
23588	21535	ATP synthase subunit 5 [Trichoderma reesei RUT C-30]	ATP synthase delta subunit	ATPase, F1 complex, OSCP/delta subunit	ATP synthesis coupled proton transport [GO:0015986]	membrane [GO:0016020]	proton-transporting ATP synthase activity, rotational mechanism [GO:0046933]	Energy production and conversion	Energy Metabolism	0	N	-	-	-	-	-	grey60	-	-
23611	120236	fermentation associated protein [Trichoderma reesei RUT C-30]	unknown protein	-	fermentation [GO:0006113]	integral component of membrane [GO:0016021]	-	Function unknown	-	1	N	-	-	-	-	-	darkolivegreen4	-	2
23622	120219	chorismate mutase [Trichoderma reesei RUT C-30]	Chorismate_mutChorismate mutase aligned	Chorismate mutase	aromatic amino acid family biosynthetic process [GO:0009073]; chorismate metabolic process [GO:0046417]	-	chorismate mutase activity [GO:0004106]	Amino acid transport and metabolism	Amino Acid Metabolism	0	N	-	-	-	-	-	lightcyan1	307	-
23625	120215	hypothetical protein M419DRAFT_23625 [Trichoderma reesei RUT C-30]	unknown protein	-	-	-	-	Function unknown	-	-	N	-	-	-	-	-	darkorange	-	1
23636	120198	family 35 glycosyltransferase [Trichoderma reesei RUT C-30]	glycosyl transferase	Glycosyl transferase, family 35	carbohydrate metabolic process [GO:0005975]	-	glycogen phosphorylase activity [GO:0008184]; linear malto-oligosaccharide phosphorylase activity [GO:0102250]; pyridoxal phosphate binding [GO:0030170]; SHG alpha-glucan phosphorylase activity [GO:0102499]	Carbohydrate transport and metabolism	Metabolism of Complex Carbohydrates	0	N	-	-	-	-	-	brown	-	-
23653	74892	ATP synthase regulation protein NCA2 [Trichoderma reesei RUT C-30]	ATP synthase regulation protein NCA2	Nuclear control of ATP synthase 2	-	integral component of membrane [GO:0016021]	-	-	-	1	N	-	-	-	-	-	darkolivegreen4	-	-
23664	55125	type II DNA topoisomerase [Trichoderma reesei RUT C-30]	Type II topoisomerase TOP2	DNA topoisomerase, type IIA, subunit A or C-terminal	DNA topological change [GO:0006265]	-	ATP binding [GO:0005524]; DNA binding [GO:0003677]; DNA topoisomerase type II (ATP-hydrolyzing) activity [GO:0003918]	Chromatin structure and dynamics	\N	0	N	-	-	-	-	-	black	-	-
23681	120147	deoxyhypusine hydroxylase [Trichoderma reesei RUT C-30]	deounknown proteinhypusine hydrounknown proteinlase	PBS lyase HEAT-like repeat	peptidyl-lysine modification to peptidyl-hypusine [GO:0008612]	cytoplasm [GO:0005737]; nucleus [GO:0005634]	deoxyhypusine monooxygenase activity [GO:0019135]; metal ion binding [GO:0046872]	General function prediction only	-	0	N	-	-	-	-	-	darkslateblue	-	-
23689	74807	Six-hairpin glycosidase [Trichoderma reesei RUT C-30]	GH76 GPI-anchored ?-1	Glycoside hydrolase, family 76	metabolic process [GO:0008152]	-	hydrolase activity, acting on glycosyl bonds [GO:0016798]	-	-	0	Y	-	-	-	-	-	lightcyan1	-	-
23706	120117	hypothetical protein M419DRAFT_23706 [Trichoderma reesei RUT C-30]	C2H2 transcriptional regulator CRE1	Zinc finger, C2H2-type	-	-	nucleic acid binding [GO:0003676]	General function prediction only	-	0	N	-	-	-	-	-	black	-	-
23715	56118	acyl-CoA binding protein [Trichoderma reesei RUT C-30]	unknown protein	Acyl-CoA-binding protein, ACBP	-	-	fatty-acyl-CoA binding [GO:0000062]	Lipid transport and metabolism	-	0	N	-	-	-	-	-	firebrick4	-	1
23718	55902	replication protein A, subunit RPA32 [Trichoderma reesei RUT C-30]	Replication protein A2	Nucleic acid binding, OB-fold, tRNA/helicase-type	DNA recombination [GO:0006310]; DNA repair [GO:0006281]; DNA replication [GO:0006260]	nucleus [GO:0005634]	DNA binding [GO:0003677]	Replication, recombination and repair	-	0	N	-	-	-	-	-	black	-	-
23736	74701	P-loop containing nucleoside triphosphate hydrolase protein [Trichoderma reesei RUT C-30]	GTP-binding protein involved in protein synthesis	Protein synthesis factor, GTP-binding	-	-	GTPase activity [GO:0003924]; GTP binding [GO:0005525]	Translation, ribosomal structure and biogenesis	-	0	N	-	-	-	-	-	coral2	-	1
23753	-	hypothetical protein M419DRAFT_23753 [Trichoderma reesei RUT C-30]	-	FAD linked oxidase, N-terminal	-	-	flavin adenine dinucleotide binding [GO:0050660]; oxidoreductase activity, acting on CH-OH group of donors [GO:0016614]	Energy production and conversion	-	0	N	-	-	-	-	-	brown	-	1
23761	120747	hypothetical protein M419DRAFT_23761 [Trichoderma reesei RUT C-30]	unknown protein	-	-	-	-	-	-	-	N	-	-	-	-	-	lightcyan1	-	-
23776	-	putative mRNA processing protein [Trichoderma reesei RUT C-30]	-	-	-	-	-	-	-	-	N	-	-	-	-	-	lightcyan1	-	-
23786	75935	hypothetical protein M419DRAFT_23786 [Trichoderma reesei RUT C-30]	unknown protein	-	-	integral component of membrane [GO:0016021]	-	-	-	2	N	-	-	-	-	-	brown	-	-
23794	57476	hypothetical protein M419DRAFT_23794 [Trichoderma reesei RUT C-30]	unknown protein	-	-	-	-	Transcription	-	-	N	-	-	-	-	-	navajowhite2	-	-
23797	57823	hypothetical protein M419DRAFT_23797 [Trichoderma reesei RUT C-30]	unknown protein	-	-	integral component of membrane [GO:0016021]	-	Function unknown	-	4	N	-	-	-	-	-	plum1	-	3
23807	57676	WD40 repeat-like protein, partial [Trichoderma reesei RUT C-30]	Translation initiation factor 3	WD40 repeat	-	eukaryotic translation initiation factor 3 complex [GO:0005852]	translation initiation factor activity [GO:0003743]	Translation, ribosomal structure and biogenesis	-	0	N	-	-	-	-	-	darkslateblue	-	-
23818	120774	hypothetical protein M419DRAFT_23818 [Trichoderma reesei RUT C-30]	unknown protein	Protein kinase-like	-	-	-	-	-	-	N	-	-	-	-	-	plum1	-	-
23820	105027	kinase-like protein [Trichoderma reesei RUT C-30]	unknown protein	Protein kinase, core	-	-	ATP binding [GO:0005524]; protein kinase activity [GO:0004672]	Signal transduction mechanisms	-	0	N	-	-	-	-	-	grey60	-	1
23834	76073	LSM domain-containing protein [Trichoderma reesei RUT C-30]	U6 snRNA-associated Sm-like protein LSm6	Like-Sm ribonucleoprotein, core	mRNA splicing, via spliceosome [GO:0000398]	small nucleolar ribonucleoprotein complex [GO:0005732]; spliceosomal complex [GO:0005681]	RNA binding [GO:0003723]	RNA processing and modification	-	0	N	-	-	-	-	-	darkslateblue	-	1
23851	76098	hypothetical protein M419DRAFT_23851 [Trichoderma reesei RUT C-30]	unknown protein	-	-	-	-	-	-	-	Y	-	-	-	-	-	brown	-	-
23864	120828	hypothetical protein M419DRAFT_23864 [Trichoderma reesei RUT C-30]	unknown protein	-	-	integral component of membrane [GO:0016021]	-	-	-	1	N	-	-	-	-	-	brown	-	-
23890	120864	WD domain-containing protein [Trichoderma reesei RUT C-30]	DIP2	WD40 repeat	-	integral component of membrane [GO:0016021]	-	RNA processing and modification	-	1	N	-	-	-	-	-	brown2	-	1
23914	120516	hypothetical protein M419DRAFT_23914 [Trichoderma reesei RUT C-30]	unknown protein	-	-	integral component of membrane [GO:0016021]	-	Signal transduction mechanisms	-	1	N	-	-	-	-	-	lightcyan1	-	-
23922	45688	hypothetical protein M419DRAFT_23922 [Trichoderma reesei RUT C-30]	unknown protein	-	-	integral component of membrane [GO:0016021]	metal ion transmembrane transporter activity [GO:0046873]	-	-	2	N	-	-	-	-	-	darkred	-	-
23943	120486	proliferating cell nuclear antigen [Trichoderma reesei RUT C-30]	auxiliary protein of DNA polymerase delta	Proliferating cell nuclear antigen, PCNA	DNA replication [GO:0006260]; regulation of DNA replication [GO:0006275]	nucleus [GO:0005634]	DNA binding [GO:0003677]; DNA polymerase processivity factor activity [GO:0030337]	Replication, recombination and repair	Nucleotide Metabolism	0	N	-	-	-	-	-	brown4	-	-
23960	21658	hypothetical protein M419DRAFT_23960 [Trichoderma reesei RUT C-30]	Unknown protein	Ribosomal protein L6E	translation [GO:0006412]	ribosome [GO:0005840]	structural constituent of ribosome [GO:0003735]	Translation, ribosomal structure and biogenesis	-	0	N	-	-	-	-	-	darkgreen	-	1
23995	-	P-type ATPase [Trichoderma reesei RUT C-30]	-	ATPase, P-type, K/Mg/Cd/Cu/Zn/Na/Ca/Na/H-transporter	-	integral component of membrane [GO:0016021]	ATP binding [GO:0005524]; magnesium ion binding [GO:0000287]; phospholipid-translocating ATPase activity [GO:0004012]	General function prediction only	\N	7	N	-	-	-	-	-	brown	1640	1
24008	-	argininosuccinate synthase [Trichoderma reesei RUT C-30]	-	Argininosuccinate synthase	arginine biosynthetic process [GO:0006526]	-	argininosuccinate synthase activity [GO:0004055]; ATP binding [GO:0005524]	Amino acid transport and metabolism	Amino Acid Metabolism	0	N	-	-	-	-	-	lightcyan1	-	-
24029	120402	sure-like protein [Trichoderma reesei RUT C-30]	tubulin-tyrosine ligase	Survival protein SurE-like phosphatase/nucleotidase	cellular protein modification process [GO:0006464]	-	ATP binding [GO:0005524]; hydrolase activity [GO:0016787]	Posttranslational modification, protein turnover, chaperones	\N	0	N	-	-	-	-	-	lightcyan1	-	-
24033	75336	hypothetical protein M419DRAFT_24033 [Trichoderma reesei RUT C-30]	GT alpha 1	Alg9-like mannosyltransferase	-	endoplasmic reticulum membrane [GO:0005789]; integral component of membrane [GO:0016021]	transferase activity, transferring glycosyl groups [GO:0016757]	Cell wall/membrane/envelope biogenesis	Metabolism of Complex Carbohydrates	10	N	-	-	-	-	-	black	-	-
24053	120378	isocitrate dehydrogenase [NAD] subunit 1 [Trichoderma reesei RUT C-30]	isocitrate dehydrogenase subunit IDH1	Isocitrate/isopropylmalate dehydrogenase	tricarboxylic acid cycle [GO:0006099]	mitochondrion [GO:0005739]	isocitrate dehydrogenase (NAD+) activity [GO:0004449]; magnesium ion binding [GO:0000287]; NAD binding [GO:0051287]	Amino acid transport and metabolism	Carbohydrate Metabolism	0	N	-	-	-	-	-	brown	-	1
24055	120376	proteasome component ECM29 [Trichoderma reesei RUT C-30]	Proteasome component Ecm29	HEAT	proteasome assembly [GO:0043248]	proteasome complex [GO:0000502]	protein complex scaffold activity [GO:0032947]	Function unknown	-	0	N	-	-	-	-	-	darkolivegreen4	-	1
24057	75271	pyridoxine biosynthesis protein [Trichoderma reesei RUT C-30]	pyridoxine biosynthesis protein PDX1	Vitamin B6 biosynthesis protein	pyridoxal phosphate biosynthetic process [GO:0042823]	-	catalytic activity [GO:0003824]	Coenzyme transport and metabolism	\N	0	N	-	-	-	-	-	black	-	-
24073	104199	hypothetical protein M419DRAFT_24073 [Trichoderma reesei RUT C-30]	unknown protein	Basic-leucine zipper (bZIP) transcription factor	-	-	DNA binding transcription factor activity [GO:0003700]	-	-	0	N	-	-	-	-	-	coral1	-	1
24082	75226	FMN-linked oxidoreductase [Trichoderma reesei RUT C-30]	dihydroorotate dehydrogenase	Dihydroorotate dehydrogenase, core	'de novo' pyrimidine nucleobase biosynthetic process [GO:0006207]	cytoplasm [GO:0005737]; membrane [GO:0016020]	dihydroorotate dehydrogenase activity [GO:0004152]	Nucleotide transport and metabolism	Nucleotide Metabolism	1	N	-	-	-	-	-	lightcyan1	-	-
24090	75205	Rad4-domain-containing protein [Trichoderma reesei RUT C-30]	Rad4p	DNA repair protein Rad4	nucleotide-excision repair [GO:0006289]	nucleus [GO:0005634]	damaged DNA binding [GO:0003684]	Replication, recombination and repair	\N	0	N	-	-	-	-	-	plum1	-	-
24094	75195	protein kinase activator [Trichoderma reesei RUT C-30]	Bem1p	Src homology-3	cell morphogenesis [GO:0000902]	-	kinase activity [GO:0016301]; phosphatidylinositol binding [GO:0035091]	Energy production and conversion	-	0	N	-	-	-	-	-	black	-	-
24099	21576	glycolipid 2-alpha-mannosyltransferase [Trichoderma reesei RUT C-30]	GT15 ?-1	Glycosyl transferase, family 15	protein glycosylation [GO:0006486]	integral component of membrane [GO:0016021]	mannosyltransferase activity [GO:0000030]	Carbohydrate transport and metabolism	Metabolism of Complex Carbohydrates	1	N	-	-	-	-	-	lightcyan1	302	1
24135	-	-	-	Alcohol dehydrogenase, zinc-binding	-	-	-	Secondary metabolites biosynthesis, transport and catabolism	-	0	N	-	-	-	-	-	darkorange	-	-
24145	120893	P-loop containing nucleoside triphosphate hydrolase protein [Trichoderma reesei RUT C-30]	ATPase	AAA ATPase, core	-	-	ATP binding [GO:0005524]; hydrolase activity [GO:0016787]	Replication, recombination and repair	-	0	N	-	-	-	-	-	coral1	1103	-
24169	120922	thioredoxin M-type [Trichoderma reesei RUT C-30]	thioredoxin	Thioredoxin-related	cell redox homeostasis [GO:0045454]; glycerol ether metabolic process [GO:0006662]	cell [GO:0005623]	protein disulfide oxidoreductase activity [GO:0015035]	Posttranslational modification, protein turnover, chaperones	-	0	N	-	-	-	-	-	coral2	-	-
24177	120931	hypothetical protein M419DRAFT_24177 [Trichoderma reesei RUT C-30]	unknown protein	-	-	integral component of membrane [GO:0016021]	-	-	-	2	N	-	-	-	-	-	navajowhite2	-	-
24178	3101	LmbE-like protein [Trichoderma reesei RUT C-30]	N-acetylglucosaminyl-phosphatidylinositol deacetylase	N-acetylglucosaminyl phosphatidylinositol deacetylase	-	integral component of membrane [GO:0016021]	-	Cell wall/membrane/envelope biogenesis	-	1	N	-	-	-	-	-	grey60	-	-
24184	76330	SAS complex, SAS5 subunit/transcription initiation factor IID, subunit 14 [Trichoderma reesei RUT C-30]	transcription initiation factor TFIID subunit 14	YEATS	regulation of transcription, DNA-templated [GO:0006355]	nucleus [GO:0005634]	translation initiation factor activity [GO:0003743]	Transcription	-	0	N	-	-	-	-	-	brown	-	-
24187	76340	mitochondrial import translocase, subunit Tom22 [Trichoderma reesei RUT C-30]	unknown protein	Mitochondrial import translocase, subunit Tom22	intracellular protein transport [GO:0006886]	mitochondrial outer membrane [GO:0005741]	-	Intracellular trafficking, secretion, and vesicular transport	-	-	N	-	-	-	-	-	brown2	-	-
24189	21890	60S ribosomal protein L32 [Trichoderma reesei RUT C-30]	Ribosomal protein L32 based on homology to the corresponding protein in N. crassa.	Ribosomal protein L32e	translation [GO:0006412]	ribosome [GO:0005840]	structural constituent of ribosome [GO:0003735]	Translation, ribosomal structure and biogenesis	-	0	N	-	-	-	-	-	darkgreen	-	-
24193	58427	ATP-dependent RNA helicase DBP2 [Trichoderma reesei RUT C-30]	ATP-dependent helicase	DNA/RNA helicase, DEAD/DEAH box type, N-terminal	-	-	ATP binding [GO:0005524]; helicase activity [GO:0004386]; nucleic acid binding [GO:0003676]	RNA processing and modification	-	0	N	-	-	-	-	-	navajowhite2	-	1
24228	105538	hypothetical protein M419DRAFT_24228 [Trichoderma reesei RUT C-30]	unknown protein	-	-	-	nucleic acid binding [GO:0003676]	-	-	0	N	-	-	-	-	-	darkviolet	-	-
24262	58519	hypothetical protein M419DRAFT_24262 [Trichoderma reesei RUT C-30]	unknown protein	-	cristae formation [GO:0042407]	MICOS complex [GO:0061617]	-	-	-	3	N	-	-	-	-	-	lightcyan1	-	-
24283	46702	PCI-domain-containing protein [Trichoderma reesei RUT C-30]	eukaryotic translation initiation factor 3 subunit M	Proteasome component region PCI	formation of translation preinitiation complex [GO:0001731]; regulation of translational initiation [GO:0006446]	eukaryotic 43S preinitiation complex [GO:0016282]; eukaryotic 48S preinitiation complex [GO:0033290]; eukaryotic translation initiation factor 3 complex [GO:0005852]	translation initiation factor activity [GO:0003743]	General function prediction only	-	0	N	-	-	-	-	-	brown2	-	1
24293	121073	hypothetical protein M419DRAFT_24293 [Trichoderma reesei RUT C-30]	unknown protein	WW/Rsp5/WWP	-	-	-	RNA processing and modification	-	-	N	-	-	-	-	-	navajowhite2	-	-
24294	33342	defender against death DAD protein [Trichoderma reesei RUT C-30]	Oligosaccharyltransferase	Defender against death DAD protein	protein glycosylation [GO:0006486]	integral component of membrane [GO:0016021]; oligosaccharyltransferase complex [GO:0008250]	dolichyl-diphosphooligosaccharide-protein glycotransferase activity [GO:0004579]	Cell cycle control, cell division, chromosome partitioning	Metabolism of Complex Carbohydrates	2	N	-	-	-	-	-	black	-	-
24298	121080	CCAAT-binding protein subunit HAP3 [Trichoderma reesei RUT C-30]	Heteromeric CCAAT factors	Transcription factor, CBFA/NFYB, DNA topoisomerase	regulation of transcription, DNA-templated [GO:0006355]	nucleus [GO:0005634]	protein heterodimerization activity [GO:0046982]; sequence-specific DNA binding [GO:0043565]	Transcription	-	0	N	-	-	-	-	-	brown	-	-
24344	76740	putative zuotin [Trichoderma reesei RUT C-30]	zuotin	Heat shock protein DnaJ, N-terminal	-	-	-	Posttranslational modification, protein turnover, chaperones	-	-	N	-	-	-	-	-	darkslateblue	-	-
24347	121169	hypothetical protein M419DRAFT_24347 [Trichoderma reesei RUT C-30]	Vacuolar protein sorting-associated protein Vps46	-	vacuolar transport [GO:0007034]	intracellular [GO:0005622]	-	Intracellular trafficking, secretion, and vesicular transport	-	-	N	-	-	-	-	-	brown	-	-
24372	22005	Dolichyl-phosphate-mannose-protein mannosyltransferase-containing protein [Trichoderma reesei RUT C-30]	GT39 Dolichyl-P-mannose:protein O-mannosyl transferase	Glycosyl transferase, family 39	protein O-linked glycosylation [GO:0006493]	integral component of membrane [GO:0016021]	mannosyltransferase activity [GO:0000030]	Posttranslational modification, protein turnover, chaperones	\N	11	N	-	-	-	-	-	black	862	1
24377	22009	MFS general substrate transporter [Trichoderma reesei RUT C-30]	unknown protein	Major facilitator superfamily MFS-1	transmembrane transport [GO:0055085]	integral component of membrane [GO:0016021]	-	General function prediction only	-	12	N	-	-	-	-	-	black	-	-
24388	76828	hypothetical protein M419DRAFT_24388 [Trichoderma reesei RUT C-30]	exosome complex exonuclease RRP40	-	-	exosome (RNase complex) [GO:0000178]	RNA binding [GO:0003723]	Translation, ribosomal structure and biogenesis	\N	0	N	-	-	-	-	-	brown2	-	-
24394	121226	hypothetical protein M419DRAFT_24394 [Trichoderma reesei RUT C-30]	unknown protein	-	-	-	-	RNA processing and modification	-	-	N	-	-	-	-	-	brown	-	-
24401	76859	ARM repeat-containing protein [Trichoderma reesei RUT C-30]	Importin ß KapD	Importin-beta, N-terminal	intracellular protein transport [GO:0006886]	nucleus [GO:0005634]	Ran GTPase binding [GO:0008536]	Nuclear structure	-	0	N	-	-	-	-	-	navajowhite2	-	-
24416	22030	AMP-binding enzyme [Trichoderma reesei RUT C-30]	Acyl-CoA synthetase	AMP-dependent synthetase and ligase	metabolic process [GO:0008152]	-	catalytic activity [GO:0003824]	Lipid transport and metabolism	Biosynthesis of Secondary Metabolites	0	N	-	-	-	-	-	bisque4	-	-
24423	47055	rho GTPase [Trichoderma reesei RUT C-30]	RAS small GTPase	Ras GTPase	small GTPase mediated signal transduction [GO:0007264]	intracellular [GO:0005622]; membrane [GO:0016020]	GTPase activity [GO:0003924]; GTP binding [GO:0005525]	General function prediction only	-	0	N	-	-	-	-	-	darkorange	-	1
24424	22035	hypothetical protein M419DRAFT_24424 [Trichoderma reesei RUT C-30]	unknown protein	Histone-fold	kinetochore assembly [GO:0051382]	kinetochore [GO:0000776]; nucleus [GO:0005634]	DNA binding [GO:0003677]; protein heterodimerization activity [GO:0046982]	-	-	0	N	-	-	-	-	-	darkolivegreen4	-	-
24431	47066	sulfate adenylyltransferase [Trichoderma reesei RUT C-30]	Sulfate adenylyltransferase	Adenylylsulphate kinase, C-terminal	cysteine biosynthetic process [GO:0019344]; hydrogen sulfide biosynthetic process [GO:0070814]; methionine biosynthetic process [GO:0009086]; sulfate assimilation [GO:0000103]	cytoplasm [GO:0005737]	adenylylsulfate kinase activity [GO:0004020]; ATP binding [GO:0005524]; sulfate adenylyltransferase (ATP) activity [GO:0004781]	Inorganic ion transport and metabolism	Nucleotide Metabolism	0	N	-	-	-	-	-	brown	-	-
24440	34386	hypothetical protein M419DRAFT_24440 [Trichoderma reesei RUT C-30]	-	High mobility group box, HMG1/HMG2	-	nucleus [GO:0005634]	DNA binding [GO:0003677]	Transcription	-	0	N	-	-	-	-	-	coral2	-	1
24453	22143	D-site 20S pre-rRNA nuclease [Trichoderma reesei RUT C-30]	unknown protein	Nin one binding (NOB1) Zn-ribbon like	cleavage involved in rRNA processing [GO:0000469]; ribosomal small subunit biogenesis [GO:0042274]	-	endoribonuclease activity [GO:0004521]; metal ion binding [GO:0046872]	Posttranslational modification, protein turnover, chaperones	-	0	N	-	-	-	-	-	brown2	-	-
24495	77222	SEP-domain-containing protein [Trichoderma reesei RUT C-30]	unknown protein	UBX	-	-	-	Nuclear structure	-	-	N	-	-	-	-	-	brown	-	1
24502	121431	hypothetical protein M419DRAFT_24502 [Trichoderma reesei RUT C-30]	unknown protein	-	-	-	-	-	-	-	N	-	-	-	-	-	brown2	-	-
24504	22115	PARP-domain-containing protein [Trichoderma reesei RUT C-30]	polyA polymerase (Poly[ADP-ribose] synthetase)	BRCT	protein ADP-ribosylation [GO:0006471]	-	NAD+ ADP-ribosyltransferase activity [GO:0003950]	Transcription	\N	0	N	-	-	-	-	-	black	-	-
24544	59928	methionyl-tRNA synthetase [Trichoderma reesei RUT C-30]	-	Methionyl-tRNA synthetase, class Ia, N-terminal	methionyl-tRNA aminoacylation [GO:0006431]	cytoplasm [GO:0005737]	ATP binding [GO:0005524]; methionine-tRNA ligase activity [GO:0004825]	Translation, ribosomal structure and biogenesis	TRANSLATION	0	N	-	-	-	-	-	coral1	-	-
24555	77084	putative cell wall biogenesis protein phosphatase Ssd1 [Trichoderma reesei RUT C-30]	cell wall biogenesis protein phosphatase Ssd1	Ribonuclease II and R	-	-	-	Translation, ribosomal structure and biogenesis	\N	-	N	-	-	-	-	-	coral1	-	1
24565	106342	hypothetical protein M419DRAFT_24565 [Trichoderma reesei RUT C-30]	unknown protein	WW/Rsp5/WWP	-	-	-	Transcription	\N	-	N	-	-	-	-	-	darkorange	-	1
24582	47175	putative amino acid transporter [Trichoderma reesei RUT C-30]	Aa_transTransmembrane amino acid transporter protein	Amino acid transporter, transmembrane	-	integral component of membrane [GO:0016021]	-	Amino acid transport and metabolism	-	10	N	-	-	-	-	-	brown	-	-
24586	77009	GTP-binding protein [Trichoderma reesei RUT C-30]	GTP binding protein (Gtp1)	GTP1/OBG	-	-	GTP binding [GO:0005525]	Signal transduction mechanisms	-	0	N	-	-	-	-	-	ivory	-	-
24612	76960	hypothetical protein M419DRAFT_24612 [Trichoderma reesei RUT C-30]	unknown protein	SKIP/SNW	mRNA splicing, via spliceosome [GO:0000398]	spliceosomal complex [GO:0005681]	-	RNA processing and modification	-	-	N	-	-	-	-	-	black	-	1
24621	77758	cytochrome c heme lyase [Trichoderma reesei RUT C-30]	cytochrome c heme lyase	Cytochrome c and c1 haem-lyase	-	mitochondrial inner membrane [GO:0005743]	holocytochrome-c synthase activity [GO:0004408]; metal ion binding [GO:0046872]	Energy production and conversion	Metabolism of Cofactors and Vitamins	0	N	-	-	-	-	-	royalblue	-	-
24622	121725	hypothetical protein M419DRAFT_24622 [Trichoderma reesei RUT C-30]	splicing factor SPF30.	Tudor	-	-	-	RNA processing and modification	-	-	N	-	-	-	-	-	lightcyan1	-	-
24627	77743	hypothetical protein M419DRAFT_24627 [Trichoderma reesei RUT C-30]	unknown protein	-	-	-	-	-	-	-	N	-	-	-	-	-	ivory	-	-
24638	77714	putative biotin apo-protein ligase [Trichoderma reesei RUT C-30]	biotin-protein ligase	Biotin/lipoate A/B protein ligase	cellular protein modification process [GO:0006464]	-	biotin-[acetyl-CoA-carboxylase] ligase activity [GO:0004077]	Coenzyme transport and metabolism	-	0	N	-	-	-	-	-	coral2	-	1
24650	121689	hypothetical protein M419DRAFT_24650 [Trichoderma reesei RUT C-30]	unknown protein	-	-	-	-	Extracellular structures	Metabolism of Complex Carbohydrates	1	Y	-	-	-	-	-	brown	-	-
24651	61402	hypothetical protein M419DRAFT_24651 [Trichoderma reesei RUT C-30]	unknown protein	-	-	-	-	-	-	-	N	-	-	-	-	-	darkorange	-	-
24695	77583	Sec14 cytosolic factor [Trichoderma reesei RUT C-30]	SEC14	Cellular retinaldehyde binding/alpha-tocopherol transport	-	-	-	Lipid transport and metabolism	\N	-	N	-	-	-	-	-	black	861	1
24696	77579	vacuolar protease A [Trichoderma reesei RUT C-30]	aspartyl protease	Peptidase A1	-	-	aspartic-type endopeptidase activity [GO:0004190]	Posttranslational modification, protein turnover, chaperones	\N	0	Y	-	-	-	-	-	darkolivegreen4	-	-
24703	-	ABC transporter [Trichoderma reesei RUT C-30]	-	ABC transporter-like	-	integral component of membrane [GO:0016021]	ATPase activity, coupled to transmembrane movement of substances [GO:0042626]; ATP binding [GO:0005524]	Secondary metabolites biosynthesis, transport and catabolism	-	14	N	-	-	-	-	-	black	-	1
24714	121610	FAT-domain-containing protein [Trichoderma reesei RUT C-30]	TOR kinase	Phosphatidylinositol 3- and 4-kinase, catalytic	-	-	ATP binding [GO:0005524]; macromolecular complex binding [GO:0044877]; protein serine/threonine kinase activity [GO:0004674]	Replication, recombination and repair	Metabolism of Complex Lipids	0	N	-	-	-	-	-	brown	-	-
24736	121584	hypothetical protein M419DRAFT_24736 [Trichoderma reesei RUT C-30]	C2H2 transcriptional regulator	Zinc finger, C2H2-type	-	-	nucleic acid binding [GO:0003676]	General function prediction only	-	0	N	-	-	-	-	-	brown	-	-
24748	121569	nucleotide-diphospho-sugar transferase [Trichoderma reesei RUT C-30]	Unknown protein	Bacterial transferase hexapeptide repeat	-	-	transferase activity [GO:0016740]	Translation, ribosomal structure and biogenesis	Carbohydrate Metabolism	0	N	-	-	-	-	-	darkolivegreen4	-	2
24755	77441	vacuolar protein sorting-associated protein 74 [Trichoderma reesei RUT C-30]	Vacuolar sorting protein Vps74	Golgi phosphoprotein 3	-	-	phosphatidylinositol-4-phosphate binding [GO:0070273]	Intracellular trafficking, secretion, and vesicular transport	-	0	N	-	-	-	-	-	black	-	-
24777	30476	oxidation resistance protein 1 [Trichoderma reesei RUT C-30]	oxidation resistance protein 1	TLDc	-	-	-	Replication, recombination and repair	-	-	N	-	-	-	-	-	grey60	-	-
24785	3653	putative dihydrolipoamide succinyltransferase [Trichoderma reesei RUT C-30]	2-oxoglutarate dehydrogenase component E2	Catalytic domain of components of various dehydrogenase complexes	tricarboxylic acid cycle [GO:0006099]	oxoglutarate dehydrogenase complex [GO:0045252]	dihydrolipoyllysine-residue succinyltransferase activity [GO:0004149]	Energy production and conversion	Amino Acid Metabolism	0	N	-	-	-	-	-	brown	-	-
24835	108089	hypothetical protein M419DRAFT_24835 [Trichoderma reesei RUT C-30]	unknown protein	Pentatricopeptide repeat	-	-	-	General function prediction only	-	-	N	-	-	-	-	-	coral2	-	1
24851	78626	ThiJ/PfpI family protein [Trichoderma reesei RUT C-30]	unknown protein	-	-	-	-	-	-	-	N	-	-	-	-	-	coral1	-	-
24855	122230	RNA-binding domain-containing protein [Trichoderma reesei RUT C-30]	unknown protein	RNA recognition motif, RNP-1	-	-	RNA binding [GO:0003723]	General function prediction only	-	0	N	-	-	-	-	-	black	860	1
24868	78661	37S ribosomal protein S5 [Trichoderma reesei RUT C-30]	ribosomal protein S5	Ribosomal protein S5, N-terminal	regulation of transcription, DNA-templated [GO:0006355]; translation [GO:0006412]	ribosome [GO:0005840]	DNA binding [GO:0003677]; RNA binding [GO:0003723]; structural constituent of ribosome [GO:0003735]	Translation, ribosomal structure and biogenesis	-	0	N	-	-	-	-	-	darkslateblue	-	1
24869	-	ras GEF [Trichoderma reesei RUT C-30]	-	Guanine-nucleotide dissociation stimulator CDC25	small GTPase mediated signal transduction [GO:0007264]	intracellular [GO:0005622]	guanyl-nucleotide exchange factor activity [GO:0005085]	Signal transduction mechanisms	-	0	N	-	-	-	-	-	navajowhite2	-	-
24883	78693	hypothetical protein M419DRAFT_24883 [Trichoderma reesei RUT C-30]	tRNA intron endonuclease	tRNA intron endonuclease, N-terminal domain-like	-	-	-	Translation, ribosomal structure and biogenesis	\N	-	N	-	-	-	-	-	coral2	-	1
24895	-	phenylalanyl-tRNA synthetase [Trichoderma reesei RUT C-30]	-	Cyclin-like F-box	phenylalanyl-tRNA aminoacylation [GO:0006432]	cytoplasm [GO:0005737]	ATP binding [GO:0005524]; phenylalanine-tRNA ligase activity [GO:0004826]; tRNA binding [GO:0000049]	Translation, ribosomal structure and biogenesis	TRANSLATION	0	N	-	-	-	-	-	darkred	-	1
24899	22515	putative tRNA-specific adenosine-34 deaminase subunit Tad3 [Trichoderma reesei RUT C-30]	nucleotide deaminase TAD3	CMP/dCMP deaminase, zinc-binding	-	-	catalytic activity [GO:0003824]	RNA processing and modification	-	0	N	-	-	-	-	-	firebrick4	-	-
24904	122287	glutamate synthase [Trichoderma reesei RUT C-30]	glutamate synthase (NADPH)	FAD-dependent pyridine nucleotide-disulphide oxidoreductase	glutamate biosynthetic process [GO:0006537]	-	flavin adenine dinucleotide binding [GO:0050660]; FMN binding [GO:0010181]; glutamate synthase (NADH) activity [GO:0016040]; iron ion binding [GO:0005506]; iron-sulfur cluster binding [GO:0051536]	Amino acid transport and metabolism	Amino Acid Metabolism	0	N	-	-	-	-	-	grey60	-	1
24911	63088	hypothetical protein M419DRAFT_24911 [Trichoderma reesei RUT C-30]	unknown protein	RNA recognition motif, RNP-1	-	-	RNA binding [GO:0003723]	Transcription	-	0	N	-	-	-	-	-	lightcoral	-	1
24918	122304	hypothetical protein M419DRAFT_24918 [Trichoderma reesei RUT C-30]	unknown protein	-	-	integral component of membrane [GO:0016021]	-	Lipid transport and metabolism	-	9	N	-	-	-	-	-	grey60	-	1
24924	122314	hypothetical protein M419DRAFT_24924 [Trichoderma reesei RUT C-30]	unknown protein	-	-	-	-	General function prediction only	-	-	N	-	-	-	-	-	coral1	-	-
24937	78817	26S proteasome subunit P45 [Trichoderma reesei RUT C-30]	19S regulatory particle ATPase Rpt6	AAA ATPase, core	protein catabolic process [GO:0030163]	cytoplasm [GO:0005737]; proteasome complex [GO:0000502]	ATP binding [GO:0005524]; proteasome-activating ATPase activity [GO:0036402]	Posttranslational modification, protein turnover, chaperones	-	0	N	-	-	-	-	-	lightcyan1	-	-
24957	45748	hypothetical protein M419DRAFT_24957 [Trichoderma reesei RUT C-30]	unknown protein	-	-	-	-	Cytoskeleton	-	-	N	-	-	-	-	-	coral1	-	-
24964	104639	hypothetical protein M419DRAFT_24964 [Trichoderma reesei RUT C-30]	Transport protein Uso1	Uso1/p115 like vesicle tethering protein, head region	intracellular protein transport [GO:0006886]; vesicle fusion with Golgi apparatus [GO:0048280]	Golgi membrane [GO:0000139]	protein transporter activity [GO:0008565]	Intracellular trafficking, secretion, and vesicular transport	-	0	N	-	-	-	-	-	coral1	-	-
24997	75736	pre-mRNA splicing factor [Trichoderma reesei RUT C-30]	pre-mRNA splicing factor	Pre-mRNA processing ribonucleoprotein, binding region	spliceosomal tri-snRNP complex assembly [GO:0000244]	U4/U6 x U5 tri-snRNP complex [GO:0046540]	-	RNA processing and modification	-	-	N	-	-	-	-	-	brown	-	-
25036	120654	hypothetical protein M419DRAFT_25036 [Trichoderma reesei RUT C-30]	unknown protein	Forkhead-associated	-	-	-	Signal transduction mechanisms	-	-	N	-	-	-	-	-	darkolivegreen4	-	-
25052	21758	isocitrate lyase and phosphorylmutase [Trichoderma reesei RUT C-30]	isocitrate lyase	Isocitrate lyase and phosphorylmutase, core	carboxylic acid metabolic process [GO:0019752]	-	isocitrate lyase activity [GO:0004451]	Energy production and conversion	Carbohydrate Metabolism	0	N	-	-	-	-	-	coral2	-	1
25066	-	hypothetical protein M419DRAFT_25066 [Trichoderma reesei RUT C-30]	-	-	-	integral component of membrane [GO:0016021]	-	-	-	3	N	-	-	-	-	-	lightcyan1	-	-
25083	81110	hypothetical protein M419DRAFT_25083 [Trichoderma reesei RUT C-30]	acetyl-CoA carboxylase	Carbamoyl phosphate synthase, large subunit, N-terminal	fatty acid biosynthetic process [GO:0006633]	-	acetyl-CoA carboxylase activity [GO:0003989]; ATP binding [GO:0005524]; biotin carboxylase activity [GO:0004075]; metal ion binding [GO:0046872]	Lipid transport and metabolism	-	0	N	-	-	-	-	-	black	-	1
25104	121746	pectin lyase-like protein [Trichoderma reesei RUT C-30]	GH55 exo-1 3-?-glucanase GLUC78	Pectin lyase fold/virulence factor	-	integral component of membrane [GO:0016021]	lyase activity [GO:0016829]	-	-	1	N	-	-	-	-	-	black	-	1
25108	-	hypothetical protein M419DRAFT_25108 [Trichoderma reesei RUT C-30]	-	DNA/RNA helicase, DEAD/DEAH box type, N-terminal	-	-	ATP binding [GO:0005524]; nucleic acid binding [GO:0003676]	RNA processing and modification	-	0	N	-	-	-	-	-	brown2	-	-
25136	77870	peroxisomal membrane protein Pex17 [Trichoderma reesei RUT C-30]	peroxin 8	-	-	-	-	-	-	-	N	-	-	-	-	-	darkred	-	1
25138	121786	DUF1740-domain-containing protein [Trichoderma reesei RUT C-30]	unknown protein	Protein of unknown function DUF1740	-	-	-	Function unknown	-	-	N	-	-	-	-	-	darkorange	-	-
25145	121794	hypothetical protein M419DRAFT_25145 [Trichoderma reesei RUT C-30]	Zn2Cys6 transcriptional regulator	Fungal specific transcription factor	transcription, DNA-templated [GO:0006351]	nucleus [GO:0005634]	DNA binding [GO:0003677]; zinc ion binding [GO:0008270]	-	-	0	N	-	-	-	-	-	black	-	1
25158	36941	putative DEAD/DEAH box helicase [Trichoderma reesei RUT C-30]	DEAD/DEAH box helicase	DNA/RNA helicase, DEAD/DEAH box type, N-terminal	-	-	ATP binding [GO:0005524]; helicase activity [GO:0004386]; RNA binding [GO:0003723]	RNA processing and modification	Metabolism of Complex Carbohydrates	0	N	-	-	-	-	-	brown2	-	-
25166	121824	ATP-citrate synthase subunit 1 [Trichoderma reesei RUT C-30]	ATP citrate lyase	ATP-citrate lyase/succinyl-CoA ligase	metabolic process [GO:0008152]	-	cofactor binding [GO:0048037]; transferase activity, transferring acyl groups, acyl groups converted into alkyl on transfer [GO:0046912]	Energy production and conversion	-	0	N	-	-	-	-	-	black	-	-
25170	61570	putative meiotic recombination protein Ski8/Rec14 [Trichoderma reesei RUT C-30]	Gß-WD40 protein Ski8 (Sordaria)	WD40 repeat	translation [GO:0006412]	large ribosomal subunit [GO:0015934]	structural constituent of ribosome [GO:0003735]	General function prediction only	-	0	N	-	-	-	-	-	brown	-	-
25182	33197	Frataxin [Trichoderma reesei RUT C-30]	mitochondrial chaperone Frataxin	Frataxin-like	iron-sulfur cluster assembly [GO:0016226]	mitochondrion [GO:0005739]	ferric iron binding [GO:0008199]; ferroxidase activity [GO:0004322]	Inorganic ion transport and metabolism	-	0	N	-	-	-	-	-	brown	-	-
25198	78027	hypothetical protein M419DRAFT_25198 [Trichoderma reesei RUT C-30]	unknown protein	-	mitochondrial genome maintenance [GO:0000002]; protein complex assembly [GO:0006461]; protein import into mitochondrial outer membrane [GO:0045040]	ERMES complex [GO:0032865]; integral component of mitochondrial outer membrane [GO:0031307]	-	-	-	-	N	-	-	-	-	-	darkseagreen4	-	1
25208	-	hypothetical protein M419DRAFT_25208 [Trichoderma reesei RUT C-30]	-	-	-	-	-	-	-	-	N	-	-	-	-	-	coral1	-	-
25213	121889	hypothetical protein M419DRAFT_25213 [Trichoderma reesei RUT C-30]	unknown protein	Zinc finger, RING-type	-	-	-	Signal transduction mechanisms	Metabolism of Complex Carbohydrates	-	N	-	-	-	-	-	navajowhite2	-	-
25222	121901	eukaryotic translation initiation factor 3 [Trichoderma reesei RUT C-30]	eukaryotic translation initiation factor 3 subunit 8	Proteasome component region PCI	formation of translation preinitiation complex [GO:0001731]; regulation of translational initiation [GO:0006446]	eukaryotic 43S preinitiation complex [GO:0016282]; eukaryotic 48S preinitiation complex [GO:0033290]; eukaryotic translation initiation factor 3 complex [GO:0005852]	translation initiation factor activity [GO:0003743]; translation initiation factor binding [GO:0031369]	Translation, ribosomal structure and biogenesis	-	0	N	-	-	-	-	-	brown	-	-
25236	79174	hypothetical protein M419DRAFT_25236 [Trichoderma reesei RUT C-30]	Emp24/gp25L/p24 family protein Erp1	emp24/gp25L/p24	-	endoplasmic reticulum membrane [GO:0005789]; integral component of membrane [GO:0016021]	-	Intracellular trafficking, secretion, and vesicular transport	-	-	Y	-	-	-	-	-	black	-	-
25284	-	seven-hairpin glycosidase [Trichoderma reesei RUT C-30]	-	Glycoside hydrolase, family 47	metabolic process [GO:0008152]	integral component of membrane [GO:0016021]	calcium ion binding [GO:0005509]; mannosyl-oligosaccharide 1,2-alpha-mannosidase activity [GO:0004571]	Carbohydrate transport and metabolism	Metabolism of Complex Carbohydrates	1	N	-	-	-	-	-	brown	-	-
25290	79031	GTP-binding protein [Trichoderma reesei RUT C-30]	GTP-binding protein	GTP1/OBG	-	-	GTP binding [GO:0005525]	General function prediction only	-	0	N	-	-	-	-	-	brown	-	-
25292	49232	transcription activator protein acu-15 [Trichoderma reesei RUT C-30]	Zn2Cys6 transcriptional regulator	Fungal transcriptional regulatory protein, N-terminal	transcription, DNA-templated [GO:0006351]	nucleus [GO:0005634]	DNA binding [GO:0003677]; RNA polymerase II transcription factor activity, sequence-specific DNA binding [GO:0000981]; zinc ion binding [GO:0008270]	-	-	0	N	-	-	-	-	-	black	-	-
25298	79010	alpha/beta-hydrolase [Trichoderma reesei RUT C-30]	lipase	Lipase, class 3	lipid metabolic process [GO:0006629]	-	hydrolase activity [GO:0016787]	Lipid transport and metabolism	Metabolism of Complex Lipids	0	Y	-	-	-	-	-	black	-	-
25303	122416	NADH-dependent flavin oxidoreductase-like protein [Trichoderma reesei RUT C-30]	NADH:flavin oxidoreductase/NADH oxidase	NADH:flavin oxidoreductase/NADH oxidase, N-terminal	-	-	FMN binding [GO:0010181]; oxidoreductase activity [GO:0016491]	General function prediction only	\N	0	N	-	-	-	-	-	darkolivegreen4	-	1
25305	49197	threonyl-tRNA synthetase [Trichoderma reesei RUT C-30]	threonyl-tRNA synthetase	Threonyl-tRNA synthetase, class IIa	threonyl-tRNA aminoacylation [GO:0006435]	cytoplasm [GO:0005737]	ATP binding [GO:0005524]; threonine-tRNA ligase activity [GO:0004829]	Translation, ribosomal structure and biogenesis	Amino Acid Metabolism	0	N	-	-	-	-	-	lightcyan1	-	-
25310	71649	dihydrouridine synthase [Trichoderma reesei RUT C-30]	tRNA-dihydrouridine synthase.	Dihydrouridine synthase, DuS	-	-	flavin adenine dinucleotide binding [GO:0050660]; tRNA dihydrouridine synthase activity [GO:0017150]	Translation, ribosomal structure and biogenesis	\N	0	N	-	-	-	-	-	darkolivegreen4	-	-
25312	-	hypothetical protein M419DRAFT_25312 [Trichoderma reesei RUT C-30]	-	-	-	-	-	-	-	-	N	-	-	-	-	-	darkred	-	-
25332	78929	C-3 sterol dehydrogenase/C-4 decarboxylase family protein [Trichoderma reesei RUT C-30]	Beta_HSD-beta hydroxysteroid dehydrogenase/isomerase family	Dihydrodipicolinate reductase	steroid biosynthetic process [GO:0006694]	-	3-beta-hydroxy-delta5-steroid dehydrogenase activity [GO:0003854]	Lipid transport and metabolism	\N	0	N	-	-	-	-	-	black	-	-
25336	122384	hypothetical protein M419DRAFT_25336 [Trichoderma reesei RUT C-30]	unknown protein	Exon junction complex, Pym	-	-	-	Function unknown	-	-	N	-	-	-	-	-	coral1	-	-
25353	78886	exonuclease [Trichoderma reesei RUT C-30]	unknown protein	Exonuclease, RNase T and DNA polymerase III	-	-	exonuclease activity [GO:0004527]; nucleic acid binding [GO:0003676]	Replication, recombination and repair	-	0	N	-	-	-	-	-	darkgreen	-	-
25362	78864	glycine cleavage system T protein [Trichoderma reesei RUT C-30]	GcvTGlycine cleavage system T protein	Glycine cleavage T-protein, N-terminal	glycine catabolic process [GO:0006546]	mitochondrion [GO:0005739]	aminomethyltransferase activity [GO:0004047]; transaminase activity [GO:0008483]	Amino acid transport and metabolism	Metabolism of Cofactors and Vitamins	0	N	-	-	-	-	-	lightcyan1	-	-
25369	79405	Het-C-domain-containing protein [Trichoderma reesei RUT C-30]	HET-containing protein	Heterokaryon incompatibility Het-C	-	-	-	General function prediction only	-	1	Y	-	-	-	-	-	darkorange	-	-
25371	79398	calcium/proton exchanger [Trichoderma reesei RUT C-30]	Ca2+ transporter	Sodium/calcium exchanger membrane region	transmembrane transport [GO:0055085]	integral component of membrane [GO:0016021]	-	Inorganic ion transport and metabolism	Metabolism of Complex Carbohydrates	11	N	-	-	-	-	-	black	-	1
25393	79344	hypothetical protein M419DRAFT_25393 [Trichoderma reesei RUT C-30]	unknown protein	Protein of unknown function DUF1713, mitochondria	-	-	-	-	-	-	N	-	-	-	-	-	lightcyan1	-	-
25397	108829	hypothetical protein M419DRAFT_25397 [Trichoderma reesei RUT C-30]	unknown protein	Spa2 homology (SHD) of GIT	-	-	-	Cytoskeleton	-	-	N	-	-	-	-	-	black	860	1
25412	49522	transcription elongation factor [Trichoderma reesei RUT C-30]	Transcription factor TFIIS	Zinc finger, TFIIS-type	regulation of transcription, DNA-templated [GO:0006355]; transcription, DNA-templated [GO:0006351]	nucleus [GO:0005634]	translation elongation factor activity [GO:0003746]; zinc ion binding [GO:0008270]	Transcription	-	0	N	-	-	-	-	-	brown	-	-
25418	22678	putative isopenicillin N synthetase [Trichoderma reesei RUT C-30]	2OG-Fe(II) oxygenase superfamily protein	2OG-Fe(II) oxygenase	-	-	metal ion binding [GO:0046872]; oxidoreductase activity [GO:0016491]	General function prediction only	Biosynthesis of Secondary Metabolites	0	N	-	-	-	-	-	darkorange	-	-
25421	122551	mannose-1-phosphate guanyltransferase [Trichoderma reesei RUT C-30]	mpg1 encoding mannose-1-phosphate guanyltransferase involved in the O-glycosylation pathway. (PMID: 9644208)	Bacterial transferase hexapeptide repeat	biosynthetic process [GO:0009058]	-	nucleotidyltransferase activity [GO:0016779]	Cell wall/membrane/envelope biogenesis	Carbohydrate Metabolism	0	N	-	-	-	-	-	black	861	1
25448	-	DNA-dependent RNA polymerase II beta subunit [Trichoderma reesei RUT C-30]	-	DNA-directed RNA polymerase, subunit 2, domain 6	transcription, DNA-templated [GO:0006351]	-	DNA binding [GO:0003677]; DNA-directed 5'-3' RNA polymerase activity [GO:0003899]; ribonucleoside binding [GO:0032549]	Transcription	TRANSCRIPTION	0	N	-	-	-	-	-	coral1	1101	1
25453	-	hypothetical protein M419DRAFT_25453 [Trichoderma reesei RUT C-30]	-	DNA-binding, integrase-type	-	-	-	-	-	-	N	-	-	-	-	-	darkred	-	-
25460	122500	CinA-domain-containing protein [Trichoderma reesei RUT C-30]	Histone tail methylase containing SET domain	Zinc finger, MYND-type	-	-	-	Chromatin structure and dynamics	-	-	N	-	-	-	-	-	bisque4	-	1
25468	49649	hypothetical protein M419DRAFT_25468 [Trichoderma reesei RUT C-30]	unknown protein	Thioredoxin-like fold	-	-	-	-	-	-	N	-	-	-	-	-	darkolivegreen4	-	-
25470	22712	FAM96B-like protein [Trichoderma reesei RUT C-30]	unknown protein	Protein of unknown function DUF59	-	-	-	Function unknown	-	-	N	-	-	-	-	-	darkred	-	-
25472	79439	acetyl-CoA acetyltransferase [Trichoderma reesei RUT C-30]	acetyl-CoA acetyltransferase	Thiolase	metabolic process [GO:0008152]	-	transferase activity, transferring acyl groups other than amino-acyl groups [GO:0016747]	Lipid transport and metabolism	Lipid Metabolism	0	N	-	-	-	-	-	black	859	1
25481	79464	hypothetical protein M419DRAFT_25481 [Trichoderma reesei RUT C-30]	unknown protein	Calcium-binding EF-hand	-	-	calcium ion binding [GO:0005509]; zinc ion binding [GO:0008270]	Function unknown	-	0	N	-	-	-	-	-	yellowgreen	-	-
25484	122653	farnesyl-diphosphate farnesyltransferase [Trichoderma reesei RUT C-30]	squalene synthase	Squalene/phytoene synthase	ergosterol biosynthetic process [GO:0006696]	integral component of membrane [GO:0016021]	farnesyl-diphosphate farnesyltransferase activity [GO:0004310]; squalene synthase activity [GO:0051996]	Lipid transport and metabolism	Lipid Metabolism	1	N	-	-	-	-	-	coral1	-	-
25485	49696	DnaJ-domain-containing protein [Trichoderma reesei RUT C-30]	unknown protein with DnaJ domain	Heat shock protein DnaJ	-	-	-	Posttranslational modification, protein turnover, chaperones	-	-	N	-	-	-	-	-	brown	1646	-
25486	122656	hypothetical protein M419DRAFT_25486 [Trichoderma reesei RUT C-30]	unknown protein	-	-	-	-	Nuclear structure	-	-	N	-	-	-	-	-	coral1	-	1
25503	22731	autophagy protein Apg6 [Trichoderma reesei RUT C-30]	autophagy protein Apg6	Autophagy protein 6	autophagy [GO:0006914]	-	-	Signal transduction mechanisms	-	-	N	-	-	-	-	-	darkolivegreen4	-	-
25514	122689	WD repeat protein [Trichoderma reesei RUT C-30]	unknown protein	WD40 repeat	-	-	-	General function prediction only	-	-	N	-	-	-	-	-	darkred	-	-
25529	122708	GARP complex subunit Vps53 [Trichoderma reesei RUT C-30]	Late Golgi protein sorting complex	Vps53-like, N-terminal	-	-	-	Intracellular trafficking, secretion, and vesicular transport	-	-	N	-	-	-	-	-	darkred	-	-
25539	109088	hypothetical protein M419DRAFT_25539 [Trichoderma reesei RUT C-30]	unknown protein with chromo domain	Chromo domain	-	integral component of membrane [GO:0016021]; nucleus [GO:0005634]	-	Chromatin structure and dynamics	-	1	N	-	-	-	-	-	brown4	-	-
25561	79661	NAD(P)-binding protein [Trichoderma reesei RUT C-30]	unknown protein	NAD-dependent epimerase/dehydratase	-	-	catalytic activity [GO:0003824]; coenzyme binding [GO:0050662]	Signal transduction mechanisms	-	1	N	-	-	-	-	-	coral2	-	-
25564	79669	beta-N-acetylglucosaminidase [Trichoderma reesei RUT C-30]	GH3 ?-N-acetylglucosaminidase	Glycoside hydrolase, family 3, N-terminal	carbohydrate metabolic process [GO:0005975]	-	hydrolase activity, hydrolyzing O-glycosyl compounds [GO:0004553]; N-acetyltransferase activity [GO:0008080]	-	Metabolism of Complex Carbohydrates	0	N	-	-	-	-	-	plum1	-	-
25600	22826	phosphoribosyl pyrophosphokinase [Trichoderma reesei RUT C-30]	PrsA Phosphoribosylpyrophosphate synthetase	Phosphoribosyltransferase	nucleoside metabolic process [GO:0009116]; nucleotide biosynthetic process [GO:0009165]; ribonucleoside monophosphate biosynthetic process [GO:0009156]	-	kinase activity [GO:0016301]; magnesium ion binding [GO:0000287]; ribose phosphate diphosphokinase activity [GO:0004749]	Nucleotide transport and metabolism	Nucleotide Metabolism	0	N	-	-	-	-	-	orangered3	-	-
25602	79891	protein transport protein SEC13 [Trichoderma reesei RUT C-30]	Vesicle coat complex COPII	WD40 repeat	protein transport [GO:0015031]	-	structural molecule activity [GO:0005198]	Intracellular trafficking, secretion, and vesicular transport	-	0	N	-	-	-	-	-	lightcyan1	-	2
25614	79919	putative SIR2 family histone deacetylase [Trichoderma reesei RUT C-30]	histone chapterones class II	NAD-dependent histone deacetylase, silent information regulator Sir2	-	-	NAD+ binding [GO:0070403]; protein-malonyllysine demalonylase activity [GO:0036054]; protein-succinyllysine desuccinylase activity [GO:0036055]	Chromatin structure and dynamics	Metabolism of Cofactors and Vitamins	0	N	-	-	-	-	-	coral1	-	1
25623	31976	ribosomal protein L6 [Trichoderma reesei RUT C-30]	ribosomal protein L6	Ribosomal protein L6	translation [GO:0006412]	ribosome [GO:0005840]	rRNA binding [GO:0019843]; structural constituent of ribosome [GO:0003735]	Translation, ribosomal structure and biogenesis	-	0	N	-	-	-	-	-	lightcyan1	-	-
25634	122900	thioredoxin-domain-containing protein [Trichoderma reesei RUT C-30]	ribosomal protein RSM22.	Thioredoxin-related	cell redox homeostasis [GO:0045454]; translation [GO:0006412]	cell [GO:0005623]	methyltransferase activity [GO:0008168]	Translation, ribosomal structure and biogenesis	-	0	N	-	-	-	-	-	darkslateblue	-	-
25640	-	elongation factor 3 [Trichoderma reesei RUT C-30]	-	ABC transporter-like	-	-	ATPase activity [GO:0016887]; ATP binding [GO:0005524]; translation elongation factor activity [GO:0003746]	Translation, ribosomal structure and biogenesis	-	0	N	-	-	-	-	-	brown	-	1
25651	80005	DUF21-domain-containing protein [Trichoderma reesei RUT C-30]	unknown protein	Cystathionine beta-synthase, core	-	integral component of membrane [GO:0016021]	-	Function unknown	-	4	Y	-	-	-	-	-	darkolivegreen4	-	-
25656	122931	hypothetical protein M419DRAFT_25656 [Trichoderma reesei RUT C-30]	unknown protein	-	-	-	-	-	-	-	N	-	-	-	-	-	coral1	-	-
25657	65659	EF-hand [Trichoderma reesei RUT C-30]	calcium binding EF-hand protein	Calcium-binding EF-hand	-	-	calcium ion binding [GO:0005509]	Signal transduction mechanisms	-	0	N	-	-	-	-	-	black	-	-
25663	80026	hypothetical protein M419DRAFT_25663 [Trichoderma reesei RUT C-30]	MFS permease	-	-	-	-	Cell wall/membrane/envelope biogenesis	-	-	Y	-	-	-	-	-	black	-	-
25669	65324	hypothetical protein M419DRAFT_25669 [Trichoderma reesei RUT C-30]	metacaspase CasA	Peptidase C14, caspase catalytic	-	-	-	Cell cycle control, cell division, chromosome partitioning	-	-	N	-	-	-	-	-	brown	-	-
25677	80048	Phosducin family protein [Trichoderma reesei RUT C-30]	phosducin like protein class II	Phosducin	-	-	-	Signal transduction mechanisms	-	-	N	-	-	-	-	-	coral1	-	-
25692	122971	hypothetical protein M419DRAFT_25692 [Trichoderma reesei RUT C-30]	unknown protein	-	-	-	-	-	-	-	N	-	-	-	-	-	coral1	-	-
25726	80216	ATP synthase D chain, partial [Trichoderma reesei RUT C-30]	ATP synthase D chain	ATPase, F0 complex, subunit D, mitochondrial	ATP synthesis coupled proton transport [GO:0015986]	mitochondrial proton-transporting ATP synthase complex, coupling factor F(o) [GO:0000276]	hydrogen ion transmembrane transporter activity [GO:0015078]	Energy production and conversion	Energy Metabolism	0	N	-	-	-	-	-	brown	-	-
25739	40298	putative Lipoyltransferase [Trichoderma reesei RUT C-30]	unknown protein	Lipoate-protein ligase B	protein lipoylation [GO:0009249]	-	lipoyl(octanoyl) transferase activity [GO:0033819]	Coenzyme transport and metabolism	Biodegradation of Xenobiotics	0	N	-	-	-	-	-	darkorange	-	1
25743	27085	hypothetical protein M419DRAFT_25743 [Trichoderma reesei RUT C-30]	unknown protein	Kri1	-	-	-	Translation, ribosomal structure and biogenesis	-	-	N	-	-	-	-	-	brown	-	-
25748	80168	hypothetical protein M419DRAFT_25748 [Trichoderma reesei RUT C-30]	unknown protein	-	-	-	-	-	-	-	N	-	-	-	-	-	coral1	-	-
25753	123008	Emopamil-binding protein [Trichoderma reesei RUT C-30]	unknown protein	Emopamil-binding	sterol metabolic process [GO:0016125]	integral component of membrane [GO:0016021]	cholestenol delta-isomerase activity [GO:0047750]	Lipid transport and metabolism	Lipid Metabolism	5	N	-	-	-	-	-	coral1	-	1
25762	-	hypothetical protein M419DRAFT_25762 [Trichoderma reesei RUT C-30]	-	Fungal transcriptional regulatory protein, N-terminal	transcription, DNA-templated [GO:0006351]	nucleus [GO:0005634]	DNA binding [GO:0003677]; RNA polymerase II transcription factor activity, sequence-specific DNA binding [GO:0000981]; zinc ion binding [GO:0008270]	-	-	0	N	-	-	-	-	-	darkorange	-	-
25763	122998	PEBP-like protein [Trichoderma reesei RUT C-30]	unknown protein	Phosphatidylethanolamine-binding protein PEBP	-	-	-	-	-	-	N	-	-	-	-	-	coral2	-	-
25765	122995	beta-lactamase/transpeptidase-like protein [Trichoderma reesei RUT C-30]	unknown protein	Beta-lactamase	-	-	-	-	-	-	N	-	-	-	-	-	darkred	-	-
25773	-	multidrug resistance-associated protein 1 [Trichoderma reesei RUT C-30]	-	ABC transporter-like	-	integral component of membrane [GO:0016021]	ATPase activity, coupled to transmembrane movement of substances [GO:0042626]; ATP binding [GO:0005524]	Secondary metabolites biosynthesis, transport and catabolism	-	12	N	-	-	-	-	-	grey60	-	-
25786	119986	hypothetical protein M419DRAFT_25786 [Trichoderma reesei RUT C-30]	Zn2Cys6 transcriptional regulator	Fungal transcriptional regulatory protein, N-terminal	-	nucleus [GO:0005634]	RNA polymerase II transcription factor activity, sequence-specific DNA binding [GO:0000981]; zinc ion binding [GO:0008270]	-	-	0	N	-	-	-	-	-	coral1	-	-
25801	74517	putative KEX1 protein precursor [Trichoderma reesei RUT C-30]	Kex1p involved in alpha factor processing	Peptidase S10, serine carboxypeptidase	-	integral component of membrane [GO:0016021]	serine-type carboxypeptidase activity [GO:0004185]	Posttranslational modification, protein turnover, chaperones	\N	1	Y	-	-	-	-	-	black	-	-
25812	119960	hypothetical protein M419DRAFT_25812 [Trichoderma reesei RUT C-30]	orphan protein	-	-	integral component of membrane [GO:0016021]	-	-	-	2	N	-	-	-	-	-	coral2	-	-
25828	119943	hypothetical protein M419DRAFT_25828 [Trichoderma reesei RUT C-30]	unknown protein	Peptidase C48, SUMO/Sentrin/Ubl1	-	-	cysteine-type peptidase activity [GO:0008234]	Posttranslational modification, protein turnover, chaperones	-	0	N	-	-	-	-	-	lightcoral	-	-
25832	74453	hypothetical protein M419DRAFT_25832 [Trichoderma reesei RUT C-30]	3-hydroxyacyl-CoA dehydrogenase	3-hydroxyacyl-CoA dehydrogenase, C-terminal	fatty acid metabolic process [GO:0006631]	-	3-hydroxyacyl-CoA dehydrogenase activity [GO:0003857]; NAD+ binding [GO:0070403]	Lipid transport and metabolism	Carbohydrate Metabolism	0	N	-	-	-	-	-	darkred	-	-
25834	74444	DNA-directed RNA polymerase II subunit RPB11 [Trichoderma reesei RUT C-30]	DNA-directed RNA polymerase II	DNA-directed RNA polymerase, dimerisation	transcription, DNA-templated [GO:0006351]	-	DNA binding [GO:0003677]; DNA-directed 5'-3' RNA polymerase activity [GO:0003899]; protein dimerization activity [GO:0046983]	Transcription	TRANSCRIPTION	0	N	-	-	-	-	-	coral1	-	2
25869	44449	putative rRNA pseudouridine synthase [Trichoderma reesei RUT C-30]	centromere/microtubule binding protein CBF5	PUA	pseudouridine synthesis [GO:0001522]; RNA processing [GO:0006396]	-	pseudouridine synthase activity [GO:0009982]; RNA binding [GO:0003723]	Translation, ribosomal structure and biogenesis	Nucleotide Metabolism	0	N	-	-	-	-	-	brown2	-	-
25878	119890	protein disulfide-isomerase tigA precursor [Trichoderma reesei RUT C-30]	Protein disulfide isomerase TigA	Thioredoxin-related	cell redox homeostasis [GO:0045454]	endoplasmic reticulum [GO:0005783]	isomerase activity [GO:0016853]	Posttranslational modification, protein turnover, chaperones	\N	0	Y	-	-	-	-	-	black	-	-
25897	50071	serine/threonine-protein kinase MAK [Trichoderma reesei RUT C-30]	protein kinase IME2	Protein kinase, core	-	-	ATP binding [GO:0005524]; protein kinase activity [GO:0004672]	Signal transduction mechanisms	Metabolism of Complex Lipids	0	N	-	-	-	-	-	coral1	-	-
25902	79828	hypothetical protein M419DRAFT_25902 [Trichoderma reesei RUT C-30]	unknown protein	Zinc finger, RING-type	-	integral component of membrane [GO:0016021]	zinc ion binding [GO:0008270]	RNA processing and modification	-	3	N	-	-	-	-	-	darkorange	-	-
25956	123183	hypothetical protein M419DRAFT_25956 [Trichoderma reesei RUT C-30]	Ca2+ transporter	ATPase, P-type, K/Mg/Cd/Cu/Zn/Na/Ca/Na/H-transporter	cation transport [GO:0006812]	integral component of membrane [GO:0016021]	ATPase activity [GO:0016887]; ATP binding [GO:0005524]; metal ion binding [GO:0046872]	Inorganic ion transport and metabolism	\N	10	N	-	-	-	-	-	lightcyan1	-	-
25959	123179	hypothetical protein M419DRAFT_25959 [Trichoderma reesei RUT C-30]	GTP cyclohydrolase	-	riboflavin biosynthetic process [GO:0009231]	-	GTP cyclohydrolase II activity [GO:0003935]	Coenzyme transport and metabolism	-	0	N	-	-	-	-	-	brown	-	-
25976	123158	t-SNARE [Trichoderma reesei RUT C-30]	t-SNARE Tlg2	Syntaxin, N-terminal	intracellular protein transport [GO:0006886]; vesicle-mediated transport [GO:0016192]	integral component of membrane [GO:0016021]; intracellular [GO:0005622]	SNAP receptor activity [GO:0005484]	Intracellular trafficking, secretion, and vesicular transport	-	1	N	-	-	-	-	-	brown	-	-
25983	80425	FAD binding domain-containing protein [Trichoderma reesei RUT C-30]	unknown protein	Flavoprotein pyridine nucleotide cytochrome reductase	-	-	oxidoreductase activity [GO:0016491]	Energy production and conversion	-	0	N	-	-	-	-	-	brown	-	-
25994	123134	hypothetical protein M419DRAFT_25994 [Trichoderma reesei RUT C-30]	unknown protein	-	-	-	-	-	-	-	N	-	-	-	-	-	darkolivegreen4	-	1
25998	123130	hypothetical protein M419DRAFT_25998 [Trichoderma reesei RUT C-30]	orphan protein	-	-	-	-	Transcription	\N	-	N	-	-	-	-	-	lightcoral	-	-
26016	123111	Vps5-domain-containing protein [Trichoderma reesei RUT C-30]	Sorting nexin-1-like protein Vps5	Phox-like	-	-	phosphatidylinositol binding [GO:0035091]	Intracellular trafficking, secretion, and vesicular transport	-	0	N	-	-	-	-	-	lavenderblush3	-	1
26034	123090	DUF89 domain-containing protein [Trichoderma reesei RUT C-30]	unknown protein	Protein of unknown function DUF89	-	-	-	Function unknown	-	-	N	-	-	-	-	-	brown	-	-
26039	80310	hypothetical protein M419DRAFT_26039 [Trichoderma reesei RUT C-30]	vacuolar protein sorting protein Vps66	Phospholipid/glycerol acyltransferase	metabolic process [GO:0008152]	integral component of membrane [GO:0016021]	transferase activity, transferring acyl groups [GO:0016746]	Lipid transport and metabolism	-	2	N	-	-	-	-	-	royalblue	-	-
26050	123198	succinate dehydrogenase iron-sulfur protein precursor [Trichoderma reesei RUT C-30]	succinate dehydrogenase	Ferredoxin	tricarboxylic acid cycle [GO:0006099]	mitochondrial inner membrane [GO:0005743]	2 iron, 2 sulfur cluster binding [GO:0051537]; 3 iron, 4 sulfur cluster binding [GO:0051538]; 4 iron, 4 sulfur cluster binding [GO:0051539]; electron transfer activity [GO:0009055]; metal ion binding [GO:0046872]; succinate dehydrogenase (ubiquinone) activity [GO:0008177]	Energy production and conversion	Carbohydrate Metabolism	0	N	-	-	-	-	-	brown	-	1
26069	123223	l-allo-threonine aldolase [Trichoderma reesei RUT C-30]	threonine aldolase GLY1	Aromatic amino acid beta-eliminating lyase/threonine aldolase	cellular amino acid metabolic process [GO:0006520]	-	lyase activity [GO:0016829]	Amino acid transport and metabolism	Amino Acid Metabolism	0	N	-	-	-	-	-	coral2	-	-
26091	80597	DUF914-domain-containing protein [Trichoderma reesei RUT C-30]	unknown protein	Protein of unknown function DUF914, eukaryotic	-	integral component of membrane [GO:0016021]	transmembrane transporter activity [GO:0022857]	Function unknown	-	9	N	-	-	-	-	-	brown2	-	-
26111	50882	hypothetical protein M419DRAFT_26111 [Trichoderma reesei RUT C-30]	pre-mRNA-splicing factor CWC25	-	-	-	-	Function unknown	-	-	N	-	-	-	-	-	lightcyan1	-	1
26130	80797	putative histone deacetylase A [Trichoderma reesei RUT C-30]	histone deacetylase	Histone deacetylase superfamily	regulation of transcription, DNA-templated [GO:0006355]; transcription, DNA-templated [GO:0006351]	nucleus [GO:0005634]	NAD-dependent histone deacetylase activity (H3-K14 specific) [GO:0032041]	Chromatin structure and dynamics	\N	0	N	-	-	-	-	-	darkolivegreen4	-	-
26134	123354	hypothetical protein M419DRAFT_26134 [Trichoderma reesei RUT C-30]	unknown protein	-	-	-	-	Nuclear structure	Metabolism of Complex Carbohydrates	-	N	-	-	-	-	-	royalblue	-	-
26138	-	hypothetical protein M419DRAFT_26138 [Trichoderma reesei RUT C-30]	-	-	-	-	-	-	-	-	N	-	-	-	-	-	brown	-	-
26144	80771	hypothetical protein M419DRAFT_26144 [Trichoderma reesei RUT C-30]	unknown protein	t-SNARE	-	-	-	no description	-	-	N	-	-	-	-	-	black	-	-
26158	66985	hypothetical protein M419DRAFT_26158 [Trichoderma reesei RUT C-30]	stress activated MAP kinase interacting protein	Stress-activated map kinase interacting 1	-	TORC2 complex [GO:0031932]	-	Signal transduction mechanisms	-	-	N	-	-	-	-	-	darkorange	-	-
26181	80691	YjeF N-terminal domain-like protein [Trichoderma reesei RUT C-30]	unknown protein	YjeF-related protein, N-terminal	-	-	-	Function unknown	-	-	N	-	-	-	-	-	brown	-	-
26185	80680	DUF1760-domain-containing protein [Trichoderma reesei RUT C-30]	unknown protein	Protein of unknown function DUF1760, fungi	-	-	-	-	-	-	N	-	-	-	-	-	plum1	-	1
26189	50913	cell division-associated protein bimb [Trichoderma reesei RUT C-30]	Peptidase C50	Tetratricopeptide TPR-1	cell division [GO:0051301]	nucleus [GO:0005634]	peptidase activity [GO:0008233]	Cell cycle control, cell division, chromosome partitioning	-	0	N	-	-	-	-	-	lightsteelblue	-	1
26200	80843	proteasome regulatory subunit 12 [Trichoderma reesei RUT C-30]	26S proteasome regulatory complex subunit Rpn8	Mov34-1	-	proteasome regulatory particle [GO:0005838]	-	Posttranslational modification, protein turnover, chaperones	\N	-	N	-	-	-	-	-	lightcyan1	-	-
26201	-	hypothetical protein M419DRAFT_26201 [Trichoderma reesei RUT C-30]	-	Zinc finger, SWIM-type	-	-	-	-	-	-	N	-	-	-	-	-	yellowgreen	-	-
26214	80872	phosphoribosylamine--glycine ligase [Trichoderma reesei RUT C-30]	phosphoribosylamine-glycine ligase	AIR synthase related protein	'de novo' IMP biosynthetic process [GO:0006189]; purine nucleobase biosynthetic process [GO:0009113]	cytoplasm [GO:0005737]	ATP binding [GO:0005524]; metal ion binding [GO:0046872]; phosphoribosylamine-glycine ligase activity [GO:0004637]; phosphoribosylformylglycinamidine cyclo-ligase activity [GO:0004641]	Nucleotide transport and metabolism	-	0	N	-	-	-	-	-	brown2	-	-
26240	23062	hypothetical protein M419DRAFT_26240 [Trichoderma reesei RUT C-30]	unknown protein	-	-	-	-	-	-	-	N	-	-	-	-	-	coral1	-	-
26243	51197	hypothetical protein M419DRAFT_26243 [Trichoderma reesei RUT C-30]	unknown protein with CCHC finger	Zinc finger, CCCH-type	-	-	metal ion binding [GO:0046872]	General function prediction only	-	0	N	-	-	-	-	-	lightcyan1	-	1
26245	80956	RNA-binding domain-containing protein [Trichoderma reesei RUT C-30]	RNA recognition protein	RNA recognition motif, RNP-1	-	-	mRNA binding [GO:0003729]	RNA processing and modification	-	0	N	-	-	-	-	-	navajowhite2	-	-
26271	81291	hypothetical protein M419DRAFT_26271 [Trichoderma reesei RUT C-30]	unknown protein	Cleavage and polyadenylation specificity factor, A subunit, C-terminal	-	nucleus [GO:0005634]	nucleic acid binding [GO:0003676]	RNA processing and modification	-	0	N	-	-	-	-	-	coral1	-	-
26289	123559	hypothetical protein M419DRAFT_26289 [Trichoderma reesei RUT C-30]	ubiquitin-conjugating enzyme	Ubiquitin-conjugating enzyme, E2	-	-	ATP binding [GO:0005524]	Posttranslational modification, protein turnover, chaperones	\N	0	N	-	-	-	-	-	grey60	-	-
26295	81226	SPRY-domain-containing protein [Trichoderma reesei RUT C-30]	unknown protein	SPla/RYanodine receptor SPRY	-	-	-	General function prediction only	-	-	N	-	-	-	-	-	darkred	-	2
26310	51443	putative oxysterol binding protein [Trichoderma reesei RUT C-30]	unknown protein	Pleckstrin-like	-	-	-	Lipid transport and metabolism	-	-	N	-	-	-	-	-	navajowhite2	-	1
26311	23124	hypothetical protein M419DRAFT_26311 [Trichoderma reesei RUT C-30]	unknown protein	Ornithine decarboxylase antizyme	-	-	ornithine decarboxylase inhibitor activity [GO:0008073]	-	-	0	N	-	-	-	-	-	grey60	-	-
26312	81188	imidazole glycerol phosphate synthase HisHF [Trichoderma reesei RUT C-30]	HisF Imidazoleglycerol-phosphate synthase	Glutamine amidotransferase class-I, C-terminal	histidine biosynthetic process [GO:0000105]	cytoplasm [GO:0005737]	imidazoleglycerol-phosphate synthase activity [GO:0000107]; oxo-acid-lyase activity [GO:0016833]	Amino acid transport and metabolism	\N	0	N	-	-	-	-	-	lightcyan1	-	-
26315	51430	ribosomal protein L10e [Trichoderma reesei RUT C-30]	ribosomal protein L10e.	Ribosomal protein L10e	translation [GO:0006412]	ribosome [GO:0005840]	structural constituent of ribosome [GO:0003735]	Translation, ribosomal structure and biogenesis	-	0	N	-	-	-	-	-	darkgreen	-	1
26368	-	phosphate:H+ symporter [Trichoderma reesei RUT C-30]	-	General substrate transporter	phosphate ion transport [GO:0006817]	integral component of membrane [GO:0016021]	inorganic phosphate transmembrane transporter activity [GO:0005315]	Inorganic ion transport and metabolism	Carbohydrate Metabolism	12	N	-	-	-	-	-	coral2	-	-
26369	123633	homoserine O-acetyltransferase [Trichoderma reesei RUT C-30]	homoserine o-acetyltransferase	Alpha/beta hydrolase fold-1	biosynthetic process [GO:0009058]	cytoplasm [GO:0005737]	transferase activity, transferring acyl groups other than amino-acyl groups [GO:0016747]	-	Energy Metabolism	0	N	-	-	-	-	-	lavenderblush3	-	2
26373	51650	DUF221-domain-containing protein [Trichoderma reesei RUT C-30]	unknown protein	Protein of unknown function DUF221	-	integral component of membrane [GO:0016021]	-	General function prediction only	-	11	N	-	-	-	-	-	coral2	-	1
26403	74258	beta subunit of phenylalanyl-tRNA synthetase [Trichoderma reesei RUT C-30]	beta-subunit of phenylalanyl-tRNA synthetase	B3/B4 tRNA-binding domain	phenylalanyl-tRNA aminoacylation [GO:0006432]	cytoplasm [GO:0005737]	ATP binding [GO:0005524]; magnesium ion binding [GO:0000287]; phenylalanine-tRNA ligase activity [GO:0004826]; RNA binding [GO:0003723]	Translation, ribosomal structure and biogenesis	TRANSLATION	0	N	-	-	-	-	-	lightcyan1	-	-
26427	51946	hypothetical protein M419DRAFT_26427 [Trichoderma reesei RUT C-30]	aminoacyl-tRNA synthetase	Aminoacyl-tRNA synthetase, class I, conserved site	vacuolar proton-transporting V-type ATPase complex assembly [GO:0070072]	integral component of membrane [GO:0016021]	-	-	-	2	N	-	-	-	-	-	ivory	-	-
26454	81630	S-adenosyl-L-methionine-dependent methyltransferase [Trichoderma reesei RUT C-30]	unknown protein	-	rRNA processing [GO:0006364]	-	methyltransferase activity [GO:0008168]	-	-	0	N	-	-	-	-	-	coral2	-	-
26458	23238	hypothetical protein M419DRAFT_26458 [Trichoderma reesei RUT C-30]	unknown protein	SAM-dependent methyltransferase, EsaF-type, putative	-	-	-	-	-	-	N	-	-	-	-	-	plum1	-	-
26481	81803	protein MSF1 [Trichoderma reesei RUT C-30]	mitochondrial protein sorting (Msf1)	MSF1	-	mitochondrial intermembrane space [GO:0005758]	-	Intracellular trafficking, secretion, and vesicular transport	-	-	N	-	-	-	-	-	royalblue	-	-
26486	123860	CCR4-NOT transcription complex [Trichoderma reesei RUT C-30]	CCR4-NOT transcription complex subunit 3	Not CCR4-Not complex component, N-terminal	regulation of transcription, DNA-templated [GO:0006355]	CCR4-NOT core complex [GO:0030015]; nucleus [GO:0005634]	-	Transcription	-	-	N	-	-	-	-	-	coral1	-	2
26513	-	amidohydrolase family protein [Trichoderma reesei RUT C-30]	-	Amidohydrolase 3	-	-	hydrolase activity, acting on carbon-nitrogen (but not peptide) bonds [GO:0016810]	-	-	0	N	-	-	-	-	-	lightcyan1	-	-
26546	123714	carbonic anhydrase [Trichoderma reesei RUT C-30]	carbonic anhydrase	Beta-lactamase	carbon utilization [GO:0015976]	-	carbonate dehydratase activity [GO:0004089]; zinc ion binding [GO:0008270]	Inorganic ion transport and metabolism	Energy Metabolism	0	N	-	-	-	-	-	brown	-	-
26547	123713	hypothetical protein M419DRAFT_26547 [Trichoderma reesei RUT C-30]	transcriptional regulatorMedA	-	-	-	-	-	-	-	N	-	-	-	-	-	navajowhite2	-	-
26559	23209	5'-nucleotidase [Trichoderma reesei RUT C-30]	5'-nucleotidase	5'-Nucleotidase and apyrase	nucleotide catabolic process [GO:0009166]	-	hydrolase activity [GO:0016787]; nucleotide binding [GO:0000166]	Nucleotide transport and metabolism	Nucleotide Metabolism	0	N	-	-	-	-	-	coral1	-	1
26563	23206	26S protease regulatory subunit 6A [Trichoderma reesei RUT C-30]	19S regulatory particle ATPase Rpt5	AAA ATPase, core	protein catabolic process [GO:0030163]	cytoplasm [GO:0005737]	ATP binding [GO:0005524]; peptidase activity [GO:0008233]; proteasome-activating ATPase activity [GO:0036402]	Posttranslational modification, protein turnover, chaperones	Nucleotide Metabolism	0	N	-	-	-	-	-	grey60	-	-
26568	51734	Coatomer, beta subunit [Trichoderma reesei RUT C-30]	Vesicle coat complex COPI	Clathrin/coatomer adaptor, adaptin-like, N-terminal	intracellular protein transport [GO:0006886]; vesicle-mediated transport [GO:0016192]	COPI vesicle coat [GO:0030126]; Golgi membrane [GO:0000139]	structural molecule activity [GO:0005198]	Intracellular trafficking, secretion, and vesicular transport	-	0	N	-	-	-	-	-	black	-	-
26573	123681	NAD(P)-binding protein [Trichoderma reesei RUT C-30]	short chain dehydrogenase/reductase	Short-chain dehydrogenase/reductase SDR	-	integral component of membrane [GO:0016021]	oxidoreductase activity [GO:0016491]	Secondary metabolites biosynthesis, transport and catabolism	\N	1	N	-	-	-	-	-	brown	-	-
26576	81465	HECT domain-containing protein [Trichoderma reesei RUT C-30]	unknown protein	HECT	-	-	ubiquitin-protein transferase activity [GO:0004842]	Posttranslational modification, protein turnover, chaperones	Amino Acid Metabolism	0	N	-	-	-	-	-	black	-	-
26578	81457	putative proteasome activator subunit 4 [Trichoderma reesei RUT C-30]	unknown protein	HEAT	-	proteasome complex [GO:0000502]	lysine-acetylated histone binding [GO:0070577]; peptidase activator activity [GO:0016504]; proteasome binding [GO:0070628]	Function unknown	-	0	N	-	-	-	-	-	coral1	-	-
26581	81454	N-terminal nucleophile aminohydrolase [Trichoderma reesei RUT C-30]	unknown protein	Peptidase T2, asparaginase 2	-	-	hydrolase activity [GO:0016787]	Amino acid transport and metabolism	Energy Metabolism	0	N	-	-	-	-	-	plum1	-	-
26586	51697	VPS9 domain protein [Trichoderma reesei RUT C-30]	unknown protein	Ankyrin	-	-	phosphatidylinositol binding [GO:0035091]	Intracellular trafficking, secretion, and vesicular transport	-	0	N	-	-	-	-	-	brown	-	-
26591	123659	hypothetical protein M419DRAFT_26591 [Trichoderma reesei RUT C-30]	cell wall protein	Yeast PIR protein repeat	-	cell wall [GO:0005618]	structural constituent of cell wall [GO:0005199]	Extracellular structures	-	0	Y	-	-	-	-	-	plum1	-	-
26597	123934	putative dynamin GTPase [Trichoderma reesei RUT C-30]	MGM1 protein	Dynamin, GTPase region	-	-	GTPase activity [GO:0003924]; GTP binding [GO:0005525]	General function prediction only	-	0	N	-	-	-	-	-	darkorange	-	-
26598	23327	hypothetical protein M419DRAFT_26598 [Trichoderma reesei RUT C-30]	rRNA methyltransferase	Ribosomal RNA methyltransferase RrmJ/FtsJ	enzyme-directed rRNA 2'-O-methylation [GO:0000453]	nucleolus [GO:0005730]; preribosome, large subunit precursor [GO:0030687]	rRNA (guanosine-2'-O-)-methyltransferase activity [GO:0070039]; rRNA (uridine-2'-O-)-methyltransferase activity [GO:0008650]	RNA processing and modification	Lipid Metabolism	0	N	-	-	-	-	-	brown2	-	1
26599	69267	DUF1671-domain-containing protein [Trichoderma reesei RUT C-30]	unknown protein	Peptidase C78, ubiquitin fold modifier-specific peptidase 1 and 2	-	-	-	Function unknown	-	-	N	-	-	-	-	-	brown	-	-
26600	81930	putative inosine triphosphate pyrophosphatase [Trichoderma reesei RUT C-30]	HAM1-like protein	Ham1-like protein	deoxyribonucleoside triphosphate catabolic process [GO:0009204]; nucleotide metabolic process [GO:0009117]	cytoplasm [GO:0005737]; nucleus [GO:0005634]	metal ion binding [GO:0046872]; NADH pyrophosphatase activity [GO:0035529]; nucleoside-triphosphate diphosphatase activity [GO:0047429]; nucleotide binding [GO:0000166]	Nucleotide transport and metabolism	Nucleotide Metabolism	0	N	-	-	-	-	-	brown	-	-
26608	81911	AP-3 complex subunit delta [Trichoderma reesei RUT C-30]	unknown protein	Clathrin/coatomer adaptor, adaptin-like, N-terminal	intracellular protein transport [GO:0006886]; vesicle-mediated transport [GO:0016192]	AP-3 adaptor complex [GO:0030123]; Golgi apparatus [GO:0005794]	-	Intracellular trafficking, secretion, and vesicular transport	-	-	N	-	-	-	-	-	brown	-	-
26617	52156	hypothetical protein M419DRAFT_26617 [Trichoderma reesei RUT C-30]	unknown protein	Sterile alpha motif homology	-	-	-	-	-	-	N	-	-	-	-	-	lightcyan1	-	-
26621	123903	DUF572-domain-containing protein [Trichoderma reesei RUT C-30]	cell cycle control protein cwf16	Protein of unknown function DUF572	-	-	-	Function unknown	-	-	N	-	-	-	-	-	darkgreen	-	-
26628	81859	putative ubiquitin hydrolase [Trichoderma reesei RUT C-30]	Ubiquitin-specific protease	Peptidase C19, ubiquitin carboxyl-terminal hydrolase 2	protein deubiquitination [GO:0016579]; ubiquitin-dependent protein catabolic process [GO:0006511]	-	thiol-dependent ubiquitinyl hydrolase activity [GO:0036459]	Posttranslational modification, protein turnover, chaperones	\N	0	N	-	-	-	-	-	brown	-	-
26637	123882	hypothetical protein M419DRAFT_26637 [Trichoderma reesei RUT C-30]	unknown protein	Spc97/Spc98	microtubule nucleation [GO:0007020]	cytoplasm [GO:0005737]; microtubule [GO:0005874]; microtubule organizing center [GO:0005815]; spindle pole [GO:0000922]	gamma-tubulin binding [GO:0043015]	Function unknown	-	0	N	-	-	-	-	-	black	-	-
26638	123881	hypothetical protein M419DRAFT_26638 [Trichoderma reesei RUT C-30]	Zn2Cys6 transcriptional regulator	Fungal transcriptional regulatory protein, N-terminal	transcription, DNA-templated [GO:0006351]	nucleus [GO:0005634]	DNA binding [GO:0003677]; RNA polymerase II transcription factor activity, sequence-specific DNA binding [GO:0000981]; zinc ion binding [GO:0008270]	Transcription	-	0	N	-	-	-	-	-	coral2	-	-
26651	120060	hypothetical protein M419DRAFT_26651 [Trichoderma reesei RUT C-30]	unknown protein with pleckstrin like domain	Pleckstrin-like	-	-	-	General function prediction only	-	-	N	-	-	-	-	-	darkorange	-	-
26652	120059	cupin domain-containing protein [Trichoderma reesei RUT C-30]	unknown protein	Cupin 2, conserved barrel	-	-	-	-	-	-	N	-	-	-	-	-	lightsteelblue	-	-
26658	55644	proteasome component PUP2 [Trichoderma reesei RUT C-30]	20S proteasome alpha subunit Pup2	20S proteasome, A and B subunits	proteasome-mediated ubiquitin-dependent protein catabolic process [GO:0043161]	cytoplasm [GO:0005737]; nucleus [GO:0005634]; proteasome core complex, alpha-subunit complex [GO:0019773]	threonine-type endopeptidase activity [GO:0004298]	Posttranslational modification, protein turnover, chaperones	\N	0	N	-	-	-	-	-	brown	-	-
26662	120044	rab GTPase activator [Trichoderma reesei RUT C-30]	GDP dissociation inhibitor Gdi1	Rab GTPase activator	protein transport [GO:0015031]; small GTPase mediated signal transduction [GO:0007264]	intracellular [GO:0005622]	Rab GDP-dissociation inhibitor activity [GO:0005093]	Posttranslational modification, protein turnover, chaperones	-	0	N	-	-	-	-	-	black	-	-
26666	44725	thioredoxin-like protein [Trichoderma reesei RUT C-30]	PDI related protein Eps1	Thioredoxin-related	cell redox homeostasis [GO:0045454]	cell [GO:0005623]; integral component of membrane [GO:0016021]	-	Posttranslational modification, protein turnover, chaperones	\N	1	Y	-	-	-	-	-	black	-	1
26687	-	oligopeptide transporter OPT-like protein [Trichoderma reesei RUT C-30]	-	Oligopeptide transporter OPT superfamily	transmembrane transport [GO:0055085]	integral component of membrane [GO:0016021]	-	Signal transduction mechanisms	-	18	N	-	-	-	-	-	brown	-	-
26722	23338	hypothetical protein M419DRAFT_26722 [Trichoderma reesei RUT C-30]	unknown protein	Zinc finger, RING-type	-	-	zinc ion binding [GO:0008270]	Posttranslational modification, protein turnover, chaperones	-	0	N	-	-	-	-	-	darkolivegreen4	576	-
26728	29568	cyclin-like protein [Trichoderma reesei RUT C-30]	C-type cyclin	Cyclin, N-terminal	-	-	-	Cell cycle control, cell division, chromosome partitioning	-	-	N	-	-	-	-	-	darkolivegreen4	-	-
26742	23363	BAR-domain-containing protein [Trichoderma reesei RUT C-30]	protein hob3 (involved in cell cycle)	Amphiphysin	actin filament organization [GO:0007015]	cytoplasm [GO:0005737]	-	Intracellular trafficking, secretion, and vesicular transport	-	-	N	-	-	-	-	-	brown	-	-
26748	124010	60S ribosomal protein L16 [Trichoderma reesei RUT C-30]	60S ribosomal protein L16 (L13 family).	Ribosomal protein L13	translation [GO:0006412]	large ribosomal subunit [GO:0015934]	structural constituent of ribosome [GO:0003735]	Translation, ribosomal structure and biogenesis	-	0	N	-	-	-	-	-	darkgreen	-	-
26768	124061	hypothetical protein M419DRAFT_26768 [Trichoderma reesei RUT C-30]	unknown protein	-	-	-	-	-	-	-	N	-	-	-	-	-	darkred	-	-
26770	52438	hypothetical protein M419DRAFT_26770 [Trichoderma reesei RUT C-30]	unknown protein	Fungal transcriptional regulatory protein, N-terminal	-	nucleus [GO:0005634]	RNA polymerase II transcription factor activity, sequence-specific DNA binding [GO:0000981]; zinc ion binding [GO:0008270]	-	-	0	N	-	-	-	-	-	darkorange	-	-
26791	26029	DEAD-domain-containing protein [Trichoderma reesei RUT C-30]	ATP-dependent RNA helicase MAK5	DNA/RNA helicase, DEAD/DEAH box type, N-terminal	-	-	ATP binding [GO:0005524]; helicase activity [GO:0004386]; nucleic acid binding [GO:0003676]	RNA processing and modification	Metabolism of Complex Carbohydrates	0	N	-	-	-	-	-	brown2	-	-
26797	124031	proteasome component Y13 [Trichoderma reesei RUT C-30]	20S proteasome beta-type subunit Pre9	20S proteasome, A and B subunits	ubiquitin-dependent protein catabolic process [GO:0006511]	cytoplasm [GO:0005737]; nucleus [GO:0005634]; proteasome core complex, alpha-subunit complex [GO:0019773]	threonine-type endopeptidase activity [GO:0004298]	Posttranslational modification, protein turnover, chaperones	\N	0	N	-	-	-	-	-	brown	-	1
26841	40250	RING-1 like protein [Trichoderma reesei RUT C-30]	unknown protein	Zinc finger, RING-type	protein import into peroxisome matrix [GO:0016558]	integral component of peroxisomal membrane [GO:0005779]	zinc ion binding [GO:0008270]	Posttranslational modification, protein turnover, chaperones	-	0	N	-	-	-	-	-	coral1	-	-
26844	124282	putative glyoxal oxidase precursor [Trichoderma reesei RUT C-30]	unknown protein	Carbohydrate-binding WSC	-	-	-	Carbohydrate transport and metabolism	-	-	Y	-	-	-	-	-	black	-	-
26864	61577	NADH:ubiquinone oxidoreductase 6.6kD subunit [Trichoderma reesei RUT C-30]	unknown protein	-	-	integral component of membrane [GO:0016021]	-	-	-	1	N	-	-	-	-	-	yellowgreen	-	-
26880	52553	hypothetical protein M419DRAFT_26880 [Trichoderma reesei RUT C-30]	unknown protein	Peptidase S59, nucleoporin	nucleocytoplasmic transport [GO:0006913]	nuclear pore [GO:0005643]	structural constituent of nuclear pore [GO:0017056]	Nuclear structure	-	0	N	-	-	-	-	-	navajowhite2	-	-
26888	52532	hypothetical protein M419DRAFT_26888 [Trichoderma reesei RUT C-30]	unknown protein	Src homology-3	lipid storage [GO:0019915]	integral component of membrane [GO:0016021]	-	Cell cycle control, cell division, chromosome partitioning	-	2	N	-	-	-	-	-	black	-	-
26895	21972	LSM domain-containing protein [Trichoderma reesei RUT C-30]	small nuclear ribonucleoprotein	Like-Sm ribonucleoprotein, eukaryotic and archaea-type, core	spliceosomal snRNP assembly [GO:0000387]	spliceosomal complex [GO:0005681]	-	RNA processing and modification	-	-	N	-	-	-	-	-	coral1	-	-
26896	21971	hypothetical protein M419DRAFT_26896 [Trichoderma reesei RUT C-30]	unknown protein	-	spliceosomal complex disassembly [GO:0000390]	U2-type post-mRNA release spliceosomal complex [GO:0071008]	-	Chromatin structure and dynamics	-	-	N	-	-	-	-	-	bisque4	-	-
26951	82356	hypothetical protein M419DRAFT_26951 [Trichoderma reesei RUT C-30]	unknown protein	MSF1	-	mitochondrial intermembrane space [GO:0005758]	-	Intracellular trafficking, secretion, and vesicular transport	-	-	N	-	-	-	-	-	navajowhite2	-	1
26956	-	hypothetical protein M419DRAFT_26956 [Trichoderma reesei RUT C-30]	-	Chitin synthase	chitin biosynthetic process [GO:0006031]	integral component of membrane [GO:0016021]	chitin synthase activity [GO:0004100]	Cell wall/membrane/envelope biogenesis	Metabolism of Complex Carbohydrates	7	N	-	-	-	-	-	brown	-	-
26958	124172	Pkinase-domain-containing protein [Trichoderma reesei RUT C-30]	protein kinase NPKA [E. nidulans]	Protein kinase, core	-	-	ATP binding [GO:0005524]; protein kinase activity [GO:0004672]	General function prediction only	-	0	N	-	-	-	-	-	brown	-	-
26973	82452	xaa-pro aminopeptidase [Trichoderma reesei RUT C-30]	Aminopeptidase P	Peptidase M24, catalytic core	-	-	metal ion binding [GO:0046872]; metalloaminopeptidase activity [GO:0070006]	Amino acid transport and metabolism	\N	0	N	-	-	-	-	-	darkred	-	1
26979	52763	ribosomal L29e family protein [Trichoderma reesei RUT C-30]	60s ribosomal protein L29 based on homology to the L29 protein of yeast.	Ribosomal protein L29e	translation [GO:0006412]	ribosome [GO:0005840]	structural constituent of ribosome [GO:0003735]	Translation, ribosomal structure and biogenesis	-	0	N	-	-	-	-	-	lightcyan1	-	-
26980	124205	TPR-like protein [Trichoderma reesei RUT C-30]	RNA polymerase III transcription initiation factor complex (TFIIIC) subunit part of the TauA domain	Tetratricopeptide TPR-1	-	-	-	Transcription	-	-	N	-	-	-	-	-	brown	-	-
26997	82458	ubiquitinyl hydrolase [Trichoderma reesei RUT C-30]	Peptidase C19	Peptidase C19, ubiquitin carboxyl-terminal hydrolase 2	protein deubiquitination [GO:0016579]; ubiquitin-dependent protein catabolic process [GO:0006511]	-	thiol-dependent ubiquitin-specific protease activity [GO:0004843]; zinc ion binding [GO:0008270]	Posttranslational modification, protein turnover, chaperones	\N	0	N	-	-	-	-	-	darkolivegreen4	-	-
27012	82531	hypothetical protein M419DRAFT_27012 [Trichoderma reesei RUT C-30]	GTPase-activating protein gyp10	RabGAP/TBC	-	integral component of membrane [GO:0016021]	-	Signal transduction mechanisms	-	1	N	-	-	-	-	-	brown	-	-
27013	23462	thermotolerance protein [Trichoderma reesei RUT C-30]	unknown protein	-	-	-	-	-	-	-	N	-	-	-	-	-	darkolivegreen4	-	-
27020	82551	Anp1-domain-containing protein [Trichoderma reesei RUT C-30]	GT62 ?-1	Anp1	-	integral component of membrane [GO:0016021]	-	-	-	1	N	-	-	-	-	-	black	-	-
27031	82577	beta-Ala-His dipeptidase [Trichoderma reesei RUT C-30]	ArgE	WD40 repeat	glutathione catabolic process [GO:0006751]	-	metallopeptidase activity [GO:0008237]	Amino acid transport and metabolism	-	0	N	-	-	-	-	-	grey60	-	-
27041	82601	delta-1-pyrroline-5-carboxylate dehydrogenase 1 [Trichoderma reesei RUT C-30]	AldedhAldehyde dehydrogenase family	Aldehyde dehydrogenase	proline catabolic process to glutamate [GO:0010133]	-	1-pyrroline-5-carboxylate dehydrogenase activity [GO:0003842]	Amino acid transport and metabolism	Amino Acid Metabolism	0	N	-	-	-	-	-	darkolivegreen4	-	1
27045	-	hypothetical protein M419DRAFT_27045, partial [Trichoderma reesei RUT C-30]	-	Ankyrin	-	-	-	-	-	-	N	-	-	-	-	-	lightsteelblue	-	-
27060	82668	WD40 repeat-like protein [Trichoderma reesei RUT C-30]	nuclear pore complex protein sonA	WD40 repeat	-	-	-	RNA processing and modification	-	-	N	-	-	-	-	-	coral1	-	-
27066	-	amidase signature enzyme [Trichoderma reesei RUT C-30]	-	Amidase signature enzyme	-	-	-	Translation, ribosomal structure and biogenesis	-	-	N	-	-	-	-	-	coral2	-	-
31514	53187	UreD-domain-containing protein [Trichoderma reesei RUT C-30]	UreD urease accessory protein	Urease accessory protein UreD	nitrogen compound metabolic process [GO:0006807]	-	nickel cation binding [GO:0016151]	-	-	0	N	-	-	-	-	-	darkred	-	-
31520	102377	hypothetical protein M419DRAFT_31520 [Trichoderma reesei RUT C-30]	unknown protein	HMG-I and HMG-Y, DNA-binding	-	-	DNA binding [GO:0003677]	Transcription	-	0	N	-	-	-	-	-	coral1	-	-
31555	73539	hypothetical protein M419DRAFT_31555 [Trichoderma reesei RUT C-30]	unknown protein	-	-	-	-	-	-	-	N	-	-	-	-	-	brown	-	-
31563	1692	hypothetical protein M419DRAFT_31563 [Trichoderma reesei RUT C-30]	ribosomal protein L23	Ribosomal protein L25/L23	translation [GO:0006412]	ribosome [GO:0005840]	structural constituent of ribosome [GO:0003735]	Translation, ribosomal structure and biogenesis	-	0	N	-	-	-	-	-	brown2	-	1
31564	53956	MT-A70-domain-containing protein [Trichoderma reesei RUT C-30]	unknown protein	MT-A70	nucleobase-containing compound metabolic process [GO:0006139]	-	methyltransferase activity [GO:0008168]; nucleic acid binding [GO:0003676]	Transcription	-	0	N	-	-	-	-	-	plum1	-	-
31583	1702	hypothetical protein M419DRAFT_31583 [Trichoderma reesei RUT C-30]	DNA polymerase V (phi)	DNA polymerase V	transcription, DNA-templated [GO:0006351]	-	DNA binding [GO:0003677]; DNA-directed DNA polymerase activity [GO:0003887]	Transcription	Nucleotide Metabolism	0	N	-	-	-	-	-	brown2	-	-
31596	102461	P-loop containing nucleoside triphosphate hydrolase protein [Trichoderma reesei RUT C-30]	unknown protein	DNA/RNA helicase, C-terminal	-	-	ATP binding [GO:0005524]; DNA binding [GO:0003677]; hydrolase activity [GO:0016787]	General function prediction only	\N	0	N	-	-	-	-	-	coral1	-	-
31610	73594	hypothetical protein M419DRAFT_31610 [Trichoderma reesei RUT C-30]	unknown protein	Dihydroneopterin aldolase	folic acid-containing compound metabolic process [GO:0006760]	-	dihydroneopterin aldolase activity [GO:0004150]	-	-	0	N	-	-	-	-	-	coral1	-	-
31634	102497	hypothetical protein M419DRAFT_31634 [Trichoderma reesei RUT C-30]	Zn2Cys6 transcriptional regulator SOR3	Fungal specific transcription factor	transcription, DNA-templated [GO:0006351]	nucleus [GO:0005634]	DNA binding [GO:0003677]; zinc ion binding [GO:0008270]	-	-	0	N	-	-	-	-	-	darkorange	-	1
31644	53366	translation factor [Trichoderma reesei RUT C-30]	translation initiation protein Sua5p.	SUA5/yciO/yrdC, N-terminal	-	-	double-stranded RNA binding [GO:0003725]	Translation, ribosomal structure and biogenesis	-	0	N	-	-	-	-	-	brown	-	1
31668	-	methylmalonate semialdehyde dehydrogenase [Trichoderma reesei RUT C-30]	-	Aldehyde dehydrogenase	-	-	methylmalonate-semialdehyde dehydrogenase (acylating) activity [GO:0004491]	Amino acid transport and metabolism	Carbohydrate Metabolism	0	N	-	-	-	-	-	lightcyan1	-	-
31687	53027	hypothetical protein M419DRAFT_31687 [Trichoderma reesei RUT C-30]	unknown protein	-	-	integral component of membrane [GO:0016021]	-	Chromatin structure and dynamics	-	1	N	-	-	-	-	-	black	859	-
31691	54330	DHS-like NAD/FAD-binding domain-containing protein [Trichoderma reesei RUT C-30]	Member of SIR2 proteins	NAD-dependent histone deacetylase, silent information regulator Sir2	-	-	NAD+ binding [GO:0070403]	Chromatin structure and dynamics	\N	0	N	-	-	-	-	-	royalblue	-	1
31692	102561	FAD-binding domain-containing protein [Trichoderma reesei RUT C-30]	FAD binding domain-containing protein	FAD linked oxidase, N-terminal	-	-	flavin adenine dinucleotide binding [GO:0050660]; oxidoreductase activity, acting on CH-OH group of donors [GO:0016614]	-	-	0	N	-	-	-	-	-	black	-	-
31698	53972	DEAD-domain-containing protein [Trichoderma reesei RUT C-30]	ATP-dependent RNA helicase DBP8 (EC 3.6.4.13)	DNA/RNA helicase, DEAD/DEAH box type, N-terminal	-	-	ATP binding [GO:0005524]; helicase activity [GO:0004386]; nucleic acid binding [GO:0003676]	RNA processing and modification	Metabolism of Complex Carbohydrates	0	N	-	-	-	-	-	brown2	-	-
31713	52979	hypothetical protein M419DRAFT_31713 [Trichoderma reesei RUT C-30]	unknown protein	von Willebrand factor, type A	-	-	-	Chromatin structure and dynamics	-	-	N	-	-	-	-	-	plum1	-	-
31722	53381	SNF2 family domain-containing protein [Trichoderma reesei RUT C-30]	SNF2 family DNA-dependent ATPase domain-containing protein	SNF2-related	-	-	ATP binding [GO:0005524]; lipid transporter activity [GO:0005319]	Transcription	Nucleotide Metabolism	0	N	-	-	-	-	-	darkolivegreen4	-	-
31731	71284	hypothetical protein M419DRAFT_31731 [Trichoderma reesei RUT C-30]	unknown protein	-	-	-	-	Cytoskeleton	-	-	N	-	-	-	-	-	coral1	-	-
31754	102627	hypothetical protein M419DRAFT_31754 [Trichoderma reesei RUT C-30]	unknown protein	HMG-I and HMG-Y, DNA-binding	-	-	-	Signal transduction mechanisms	-	-	N	-	-	-	-	-	navajowhite2	-	-
31765	102640	III, C31 subunit of DNA-directed RNA polymerase [Trichoderma reesei RUT C-30]	unknown protein	DNA-directed RNA polymerase, III, C31 subunit, fungi	transcription from RNA polymerase III promoter [GO:0006383]	-	DNA-directed 5'-3' RNA polymerase activity [GO:0003899]	General function prediction only	TRANSCRIPTION	0	N	-	-	-	-	-	brown	1635	-
31770	53226	ARM repeat-containing protein [Trichoderma reesei RUT C-30]	unknown protein	HEAT	-	-	-	Function unknown	-	-	N	-	-	-	-	-	navajowhite2	-	-
31779	102655	putative high affinity cAMP phosphodiesterase [Trichoderma reesei RUT C-30]	cAMP phosphodiesterase PDE2	3'5'-cyclic nucleotide phosphodiesterase	signal transduction [GO:0007165]	-	3',5'-cyclic-nucleotide phosphodiesterase activity [GO:0004114]; metal ion binding [GO:0046872]	Signal transduction mechanisms	-	0	N	-	-	-	-	-	orangered3	-	-
31785	55005	Alg9-like mannosyltransferase [Trichoderma reesei RUT C-30]	GT22 ALG9 mannosyltransferase	Alg9-like mannosyltransferase	-	endoplasmic reticulum membrane [GO:0005789]; integral component of membrane [GO:0016021]	transferase activity, transferring glycosyl groups [GO:0016757]	Carbohydrate transport and metabolism	Metabolism of Complex Carbohydrates	7	Y	-	-	-	-	-	darkolivegreen4	-	-
31848	119707	hypothetical protein M419DRAFT_31848 [Trichoderma reesei RUT C-30]	calponin-like actin binding domain	Calponin-like actin-binding subtype	-	-	-	Cytoskeleton	-	-	N	-	-	-	-	-	brown	-	1
31869	73934	acetolactate synthase [Trichoderma reesei RUT C-30]	IlvH Acetolactate synthase small (regulatory) subunit	Acetolactate synthase, small subunit	branched-chain amino acid biosynthetic process [GO:0009082]	-	acetolactate synthase activity [GO:0003984]	Amino acid transport and metabolism	-	0	N	-	-	-	-	-	lightcyan1	-	-
31885	102766	putative NADPH-dependent alpha-keto amide reductase [Trichoderma reesei RUT C-30]	short chain dehydrogenase/reductase	Aldo/keto reductase	-	-	oxidoreductase activity [GO:0016491]	General function prediction only	Carbohydrate Metabolism	0	N	-	-	-	-	-	coral2	-	-
31917	53569	hypothetical protein M419DRAFT_31917 [Trichoderma reesei RUT C-30]	light-regulation protein	-	-	-	-	-	-	-	N	-	-	-	-	-	brown4	-	-
31924	53585	hypothetical protein M419DRAFT_31924 [Trichoderma reesei RUT C-30]	transcription factor TFIID complex subunit Taf13	Transcription initiation factor IID, 18 kDa subunit	transcription from RNA polymerase II promoter [GO:0006366]	-	protein heterodimerization activity [GO:0046982]	Transcription	-	0	N	-	-	-	-	-	ivory	-	-
31927	102813	hypothetical protein M419DRAFT_31927 [Trichoderma reesei RUT C-30]	dynactin ro-3	Cytoskeleton-associated protein, CAP-Gly	-	-	-	Cell cycle control, cell division, chromosome partitioning	\N	-	N	-	-	-	-	-	darkolivegreen4	-	2
31928	119749	signal recognition particle, SRP19 subunit [Trichoderma reesei RUT C-30]	Signal recognition particle	Signal recognition particle, SRP19 subunit	SRP-dependent cotranslational protein targeting to membrane [GO:0006614]	signal recognition particle [GO:0048500]	7S RNA binding [GO:0008312]	Intracellular trafficking, secretion, and vesicular transport	-	0	N	-	-	-	-	-	lightcyan1	299	-
31936	53605	hypothetical protein M419DRAFT_31936 [Trichoderma reesei RUT C-30]	unknown protein	-	-	-	-	-	-	-	N	-	-	-	-	-	ivory	-	-
31946	54426	hypothetical protein M419DRAFT_31946 [Trichoderma reesei RUT C-30]	unknown protein	-	-	-	-	-	-	-	Y	-	-	-	-	-	coral1	-	2
31965	102850	hypothetical protein M419DRAFT_31965 [Trichoderma reesei RUT C-30]	orphan protein	-	-	-	-	-	-	-	Y	-	-	-	-	-	darkorange	662	-
31975	1947	POZ domain-containing protein [Trichoderma reesei RUT C-30]	Elongin C	SKP1 component, POZ	ubiquitin-dependent protein catabolic process [GO:0006511]	-	-	Transcription	-	-	N	-	-	-	-	-	darkolivegreen4	-	-
31983	102870	hypothetical protein M419DRAFT_31983 [Trichoderma reesei RUT C-30]	unknown protein	GYF	-	-	-	General function prediction only	Metabolism of Complex Carbohydrates	-	N	-	-	-	-	-	lightcoral	-	-
31994	1959	HAD-like protein [Trichoderma reesei RUT C-30]	Haloacid dehalogenase-like hydrolase	Haloacid dehalogenase-like hydrolase	metabolic process [GO:0008152]	-	hydrolase activity [GO:0016787]	General function prediction only	-	0	N	-	-	-	-	-	brown	-	-
32006	54181	putative siroheme synthase Met8 [Trichoderma reesei RUT C-30]	siroheme synthase	Siroheme synthase, N-terminal	siroheme biosynthetic process [GO:0019354]	-	ferrochelatase activity [GO:0004325]; precorrin-2 dehydrogenase activity [GO:0043115]	Coenzyme transport and metabolism	-	0	N	-	-	-	-	-	coral1	-	-
32011	71371	acetyltransferase [Trichoderma reesei RUT C-30]	Acetyltransf_Acetyltransferase (GNAT) family	GCN5-related N-acetyltransferase	-	-	N-acetyltransferase activity [GO:0008080]	Amino acid transport and metabolism	Amino Acid Metabolism	0	N	-	-	-	-	-	coral1	-	-
32020	1977	Zn-dependent exopeptidase [Trichoderma reesei RUT C-30]	Peptidase_M28	Protease-associated PA	-	integral component of membrane [GO:0016021]	-	Posttranslational modification, protein turnover, chaperones	\N	1	N	-	-	-	-	-	darkred	-	-
32021	71374	vacuolar protein sorting-associated protein 35 [Trichoderma reesei RUT C-30]	Membrane coat complex Retromer	Vacuolar protein sorting-associated protein 35	retrograde transport, endosome to Golgi [GO:0042147]	cytosol [GO:0005829]; retromer complex [GO:0030904]	protein transporter activity [GO:0008565]	Intracellular trafficking, secretion, and vesicular transport	-	0	N	-	-	-	-	-	brown	-	-
32038	21294	Rho2 GTPase [Trichoderma reesei RUT C-30]	rho2	Ras GTPase	small GTPase mediated signal transduction [GO:0007264]	intracellular [GO:0005622]; membrane [GO:0016020]	GTPase activity [GO:0003924]; GTP binding [GO:0005525]	General function prediction only	-	0	N	-	-	-	-	-	black	-	-
32057	102953	major facilitator superfamily transporter [Trichoderma reesei RUT C-30]	dityrosine transporter	Major facilitator superfamily MFS-1	transmembrane transport [GO:0055085]	integral component of membrane [GO:0016021]	-	General function prediction only	-	12	N	-	-	-	-	-	yellowgreen	-	-
32059	-	hypothetical protein M419DRAFT_32059 [Trichoderma reesei RUT C-30]	-	-	-	-	-	-	-	-	N	-	-	-	-	-	coral2	-	-
32060	53815	Isochorismatase hydrolase [Trichoderma reesei RUT C-30]	isochorismatase family hydrolase	Isochorismatase hydrolase	metabolic process [GO:0008152]	-	hydrolase activity [GO:0016787]	Defense mechanisms	Metabolism of Cofactors and Vitamins	0	N	-	-	-	-	-	darkolivegreen4	-	1
32072	26575	hypothetical protein M419DRAFT_32072 [Trichoderma reesei RUT C-30]	transcriptional regulator	Transcription factor TFIIB, cyclin-related	DNA-templated transcriptional preinitiation complex assembly [GO:0070897]; transcription from RNA polymerase III promoter [GO:0006383]	transcription factor TFIIIB complex [GO:0000126]	TBP-class protein binding [GO:0017025]; TFIIIB-type transcription factor activity [GO:0001026]	Transcription	-	0	N	-	-	-	-	-	darkred	-	-
32104	103002	hypothetical protein M419DRAFT_32104 [Trichoderma reesei RUT C-30]	HMGA subfamily	HMG-I and HMG-Y, DNA-binding	regulation of transcription, DNA-templated [GO:0006355]	chromatin [GO:0000785]; nucleus [GO:0005634]	DNA binding [GO:0003677]	Function unknown	-	0	N	-	-	-	-	-	coral2	-	-
32112	103012	TauD-domain-containing protein [Trichoderma reesei RUT C-30]	taurine catabolism dioxygenase	Taurine catabolism dioxygenase TauD/TfdA	-	-	oxidoreductase activity [GO:0016491]	-	\N	0	N	-	-	-	-	-	darkred	-	-
32142	62685	oligomeric complex COG6 [Trichoderma reesei RUT C-30]	Component of oligomeric golgi complex Cog6/Sec37	Conserved oligomeric complex COG6	intra-Golgi vesicle-mediated transport [GO:0006891]	Golgi transport complex [GO:0017119]	-	Function unknown	-	-	N	-	-	-	-	-	darkorange	-	-
32190	107670	alpha/beta-hydrolase [Trichoderma reesei RUT C-30]	unknown protein	Peptidase S33, tripeptidyl-peptidase C-terminal	-	-	hydrolase activity [GO:0016787]	Posttranslational modification, protein turnover, chaperones	-	0	N	-	-	-	-	-	darkolivegreen4	-	-
32232	4069	acetyl-CoA synthetase-like protein [Trichoderma reesei RUT C-30]	Acyl-CoA synthetase	AMP-dependent synthetase and ligase	metabolic process [GO:0008152]	-	catalytic activity [GO:0003824]	Lipid transport and metabolism	\N	0	N	-	-	-	-	-	brown	-	-
32300	107811	hypothetical protein M419DRAFT_32300 [Trichoderma reesei RUT C-30]	unknown protein	-	-	-	-	-	-	-	N	-	-	-	-	-	brown	-	1
32346	107869	hypothetical protein M419DRAFT_32346 [Trichoderma reesei RUT C-30]	unknown protein	-	mycotoxin biosynthetic process [GO:0043386]	integral component of membrane [GO:0016021]	-	-	-	1	N	-	-	-	-	-	ivory	-	1
32382	-	mRNA triphosphatase CET1 [Trichoderma reesei RUT C-30]	-	mRNA capping enzyme, beta chain	-	-	polynucleotide 5'-phosphatase activity [GO:0004651]	Transcription	-	0	N	-	-	-	-	-	royalblue	-	-
32389	107918	hypothetical protein M419DRAFT_32389 [Trichoderma reesei RUT C-30]	unknown protein	-	-	integral component of membrane [GO:0016021]	-	Transcription	-	1	N	-	-	-	-	-	brown2	-	-
32395	78445	transcription factor [Trichoderma reesei RUT C-30]	Zn2Cys6 transcriptional regulator ACE2	Fungal transcriptional regulatory protein, N-terminal	-	nucleus [GO:0005634]	RNA polymerase II transcription factor activity, sequence-specific DNA binding [GO:0000981]; zinc ion binding [GO:0008270]	-	-	0	N	-	-	-	-	-	lightcyan1	-	1
32415	78463	hypothetical protein M419DRAFT_32415 [Trichoderma reesei RUT C-30]	unknown protein	Tetratricopeptide TPR-1	eisosome assembly [GO:0070941]	eisosome [GO:0032126]	-	Posttranslational modification, protein turnover, chaperones	-	-	N	-	-	-	-	-	coral2	-	2
32421	4154	hypothetical protein M419DRAFT_32421 [Trichoderma reesei RUT C-30]	unknown protein	-	-	-	-	-	-	-	N	-	-	-	-	-	brown2	-	-
32445	39883	hypothetical protein M419DRAFT_32445 [Trichoderma reesei RUT C-30]	unknown protein	-	-	-	-	-	-	-	N	-	-	-	-	-	bisque4	-	-
32497	104015	RNA polymerase [Trichoderma reesei RUT C-30]	RNA polymerase Rpb8	RNA polymerase, Rpb8	transcription, DNA-templated [GO:0006351]	-	-	Transcription	TRANSCRIPTION	-	N	-	-	-	-	-	brown	-	2
32504	120288	NAD(P)-binding protein [Trichoderma reesei RUT C-30]	short chain dehydrogenase/reductase	Short-chain dehydrogenase/reductase SDR	-	-	oxidoreductase activity [GO:0016491]	Secondary metabolites biosynthesis, transport and catabolism	\N	0	N	-	-	-	-	-	black	-	-
32507	104004	Rap30/74 interaction domain-containing protein [Trichoderma reesei RUT C-30]	transcriptional regulator	Transcription Factor IIF, Rap30/Rap74, interaction	transcription initiation from RNA polymerase II promoter [GO:0006367]	-	-	Transcription	-	-	N	-	-	-	-	-	coral2	-	1
32516	103993	hypothetical protein M419DRAFT_32516 [Trichoderma reesei RUT C-30]	RNA exonuclease 4	Exonuclease, RNase T and DNA polymerase III	rRNA processing [GO:0006364]	-	3'-5' exonuclease activity [GO:0008408]; nucleic acid binding [GO:0003676]	Replication, recombination and repair	\N	0	N	-	-	-	-	-	bisque4	-	1
32521	55088	hypothetical protein M419DRAFT_32521 [Trichoderma reesei RUT C-30]	NADH-ubiquinone oxidoreductase 18 kDa subunit	ETC complex I subunit conserved region	electron transport chain [GO:0022900]	-	oxidoreductase activity, acting on NAD(P)H [GO:0016651]	Energy production and conversion	-	0	N	-	-	-	-	-	yellowgreen	-	-
32536	120260	hypothetical protein M419DRAFT_32536 [Trichoderma reesei RUT C-30]	ribosomal protein L24e	Ribosomal protein L24e	-	-	-	Translation, ribosomal structure and biogenesis	-	-	N	-	-	-	-	-	brown2	-	-
32543	2439	Arp2/3 complex 16 kDa subunit ARPC5 [Trichoderma reesei RUT C-30]	Arc15 (N.crassa) ortholog	ARP2/3 complex 16 kDa subunit (p16-Arc)	Arp2/3 complex-mediated actin nucleation [GO:0034314]	Arp2/3 protein complex [GO:0005885]	-	Cytoskeleton	-	-	N	-	-	-	-	-	brown	-	-
32557	-	alpha-galactosidase [Trichoderma reesei RUT C-30]	-	Glycoside hydrolase, clan GH-D	carbohydrate metabolic process [GO:0005975]	-	hydrolase activity, hydrolyzing O-glycosyl compounds [GO:0004553]	Carbohydrate transport and metabolism	Carbohydrate Metabolism	0	Y	-	-	-	-	-	coral1	-	1
32565	75001	EF-hand [Trichoderma reesei RUT C-30]	calcium sensor NCS1	Calcium-binding EF-hand	-	-	calcium ion binding [GO:0005509]	Signal transduction mechanisms	-	0	N	-	-	-	-	-	lightcyan1	-	-
32575	55279	hypothetical protein M419DRAFT_32575 [Trichoderma reesei RUT C-30]	unknown protein	Cyclin-like F-box	-	-	-	Nuclear structure	-	-	N	-	-	-	-	-	navajowhite2	-	-
32578	55945	exocyst complex component Sec5 [Trichoderma reesei RUT C-30]	Exocyst component Sec5	-	Golgi to plasma membrane transport [GO:0006893]	exocyst [GO:0000145]	-	Intracellular trafficking, secretion, and vesicular transport	-	-	N	-	-	-	-	-	darkolivegreen4	589	-
32608	55172	hypothetical protein M419DRAFT_32608 [Trichoderma reesei RUT C-30]	unknown protein	-	protein transport [GO:0015031]	nucleus [GO:0005634]	-	General function prediction only	-	-	N	-	-	-	-	-	brown2	-	-
32611	55467	putative sna41 protein [Trichoderma reesei RUT C-30]	CDC45-like protein	CDC45-like protein	DNA replication initiation [GO:0006270]	-	-	Replication, recombination and repair	-	-	N	-	-	-	-	-	coral1	-	-
32615	103866	hypothetical protein M419DRAFT_32615 [Trichoderma reesei RUT C-30]	orphan protein	-	-	-	-	Signal transduction mechanisms	-	-	Y	-	-	-	-	-	brown	-	1
32641	55706	Cullin family protein [Trichoderma reesei RUT C-30]	SCF ubiquitin ligase complex subunit	Cullin, N-terminal region	ubiquitin-dependent protein catabolic process [GO:0006511]	cullin-RING ubiquitin ligase complex [GO:0031461]	ubiquitin protein ligase binding [GO:0031625]	Cell cycle control, cell division, chromosome partitioning	-	0	N	-	-	-	-	-	black	-	-
32643	21505	G-alpha protein subclass III [Trichoderma reesei RUT C-30]	G-protein alpha subunit 3 GNA-3	G protein alpha subunit, helical insertion	G-protein coupled receptor signaling pathway [GO:0007186]	heterotrimeric G-protein complex [GO:0005834]	G-protein beta/gamma-subunit complex binding [GO:0031683]; G-protein coupled receptor binding [GO:0001664]; GTPase activity [GO:0003924]; GTP binding [GO:0005525]; signal transducer activity [GO:0004871]	Signal transduction mechanisms	-	0	N	-	-	-	-	-	brown	-	-
32670	55681	pterin 4 alpha carbinolamine dehydratase [Trichoderma reesei RUT C-30]	unknown protein	Transcriptional coactivator/pterin dehydratase	tetrahydrobiopterin biosynthetic process [GO:0006729]	-	4-alpha-hydroxytetrahydrobiopterin dehydratase activity [GO:0008124]	Transcription	-	0	N	-	-	-	-	-	darkolivegreen4	569	-
32713	55796	cyclin [Trichoderma reesei RUT C-30]	cyclin domain-containing protein	Cyclin-like	-	-	-	General function prediction only	-	-	N	-	-	-	-	-	brown2	-	-
32716	103745	HEAT repeat-containing protein [Trichoderma reesei RUT C-30]	unknown protein	HEAT	-	-	-	Cytoskeleton	-	-	N	-	-	-	-	-	brown	-	-
32757	103695	hypothetical protein M419DRAFT_32757 [Trichoderma reesei RUT C-30]	unknown protein	-	-	-	-	-	-	-	N	-	-	-	-	-	darkorange	-	-
32829	103597	hypothetical protein M419DRAFT_32829 [Trichoderma reesei RUT C-30]	unknown protein	-	-	-	-	-	-	-	N	-	-	-	-	-	thistle2	-	1
32898	2916	hypothetical protein M419DRAFT_32898 [Trichoderma reesei RUT C-30]	unknown protein	Peptidoglycan-binding LysM	-	-	-	Signal transduction mechanisms	-	-	N	-	-	-	-	-	brown	-	1
32930	58183	MIF4G-domain-containing protein [Trichoderma reesei RUT C-30]	MIF4G domain-containing protein (Initiation factor eIF-4 gamma	Initiation factor eIF-4 gamma, MA3	-	-	RNA binding [GO:0003723]	General function prediction only	-	0	N	-	-	-	-	-	coral1	-	-
32953	104878	hypothetical protein M419DRAFT_32953 [Trichoderma reesei RUT C-30]	unknown protein	-	-	-	-	-	-	-	N	-	-	-	-	-	grey60	-	1
32985	-	hypothetical protein M419DRAFT_32985 [Trichoderma reesei RUT C-30]	-	-	-	-	-	Chromatin structure and dynamics	Amino Acid Metabolism	-	N	-	-	-	-	-	yellowgreen	-	-
32988	2956	hypothetical protein M419DRAFT_32988 [Trichoderma reesei RUT C-30]	HECT domain containing protein (E3 ubiquitin-protein ligase )	HECT	-	-	ubiquitin-protein transferase activity [GO:0004842]	Posttranslational modification, protein turnover, chaperones	\N	0	N	-	-	-	-	-	brown	-	1
32999	105054	hypothetical protein M419DRAFT_32999 [Trichoderma reesei RUT C-30]	unknown protein	Ataxin-2, N-terminal	-	-	-	RNA processing and modification	\N	-	N	-	-	-	-	-	navajowhite2	-	-
33016	105079	hypothetical protein M419DRAFT_33016 [Trichoderma reesei RUT C-30]	unknown protein	-	-	-	-	-	-	-	N	-	-	-	-	-	lightcyan1	-	-
33030	2987	WD domain-containing protein [Trichoderma reesei RUT C-30]	cytoplasmic dynein intermediate chain (?)	WD40 repeat	-	-	-	Cytoskeleton	-	-	N	-	-	-	-	-	darkseagreen4	-	1
33045	57855	hypothetical protein M419DRAFT_33045 [Trichoderma reesei RUT C-30]	unknown protein	-	-	-	-	RNA processing and modification	-	-	N	-	-	-	-	-	coral1	1092	-
33110	105196	hypothetical protein M419DRAFT_33110 [Trichoderma reesei RUT C-30]	unknown protein	-	-	-	-	-	-	-	N	-	-	-	-	-	darkorange	-	-
33138	104606	putative Fe-containing alcohol dehydrogenase [Trichoderma reesei RUT C-30]	Iron-containing alcohol dehydrogenase	Iron-containing alcohol dehydrogenase	-	-	metal ion binding [GO:0046872]; oxidoreductase activity [GO:0016491]	Energy production and conversion	Lipid Metabolism	0	N	-	-	-	-	-	darkorange	-	-
33163	56469	hypothetical protein M419DRAFT_33163 [Trichoderma reesei RUT C-30]	unknown protein	-	-	-	-	Function unknown	-	-	N	-	-	-	-	-	coral2	-	-
33168	2735	hypothetical protein M419DRAFT_33168 [Trichoderma reesei RUT C-30]	GH18 chitinase CHI18-6	Glycoside hydrolase, family 18, N-terminal	carbohydrate metabolic process [GO:0005975]	-	chitin binding [GO:0008061]; hydrolase activity, hydrolyzing O-glycosyl compounds [GO:0004553]	Carbohydrate transport and metabolism	Metabolism of Complex Carbohydrates	0	Y	-	-	-	-	-	coral1	-	-
33174	-	sulfate permease [Trichoderma reesei RUT C-30]	-	Sulphate transporter	-	integral component of membrane [GO:0016021]	secondary active sulfate transmembrane transporter activity [GO:0008271]	Inorganic ion transport and metabolism	-	9	N	-	-	-	-	-	darkred	-	2
33216	120485	hypothetical protein M419DRAFT_33216 [Trichoderma reesei RUT C-30]	unknown protein	-	-	-	-	-	-	-	N	-	-	-	-	-	yellowgreen	-	-
33222	56341	hypothetical protein M419DRAFT_33222 [Trichoderma reesei RUT C-30]	unknown protein	MFS general substrate transporter	-	integral component of membrane [GO:0016021]	-	Carbohydrate transport and metabolism	-	10	N	-	-	-	-	-	ivory	-	-
33232	57167	putative secretory component protein shr3 [Trichoderma reesei RUT C-30]	SHR3	Shr3 amino acid permease chaperone	-	integral component of membrane [GO:0016021]	-	-	-	4	N	-	-	-	-	-	coral1	-	-
33240	104495	P-loop containing nucleoside triphosphate hydrolase protein [Trichoderma reesei RUT C-30]	Pre-mRNA-processing ATP-dependent RNA helicase <br />PRP5<br />	DNA/RNA helicase, DEAD/DEAH box type, N-terminal	-	-	ATP binding [GO:0005524]; hydrolase activity [GO:0016787]; nucleic acid binding [GO:0003676]	RNA processing and modification	Metabolism of Complex Carbohydrates	0	N	-	-	-	-	-	black	-	-
33241	104494	hypothetical protein M419DRAFT_33241 [Trichoderma reesei RUT C-30]	unknown protein	-	-	-	-	-	-	-	N	-	-	-	-	-	darkolivegreen4	-	2
33243	104491	60S ribosomal protein L35 [Trichoderma reesei RUT C-30]	60S ribosomal protein L35 (L29 family) by homology with the corresponding protein in other fungi.	Ribosomal protein L29	translation [GO:0006412]	ribosome [GO:0005840]	structural constituent of ribosome [GO:0003735]	Translation, ribosomal structure and biogenesis	-	0	N	-	-	-	-	-	darkgreen	-	1
33245	56196	putative F1F0 ATP synthase assembly protein Atp10 [Trichoderma reesei RUT C-30]	unknown protein	ATP10	-	-	-	Posttranslational modification, protein turnover, chaperones	-	-	N	-	-	-	-	-	brown	-	-
33253	56409	hypothetical protein M419DRAFT_33253 [Trichoderma reesei RUT C-30]	unknown protein	-	-	integral component of membrane [GO:0016021]	-	-	-	1	N	-	-	-	-	-	darkviolet	-	-
33255	57178	hypothetical protein M419DRAFT_33255 [Trichoderma reesei RUT C-30]	nuclear mRNA splicing factor-associated protein	RNA recognition motif, RNP-1	mRNA splicing, via spliceosome [GO:0000398]	-	RNA binding [GO:0003723]	Transcription	-	0	N	-	-	-	-	-	lightcyan1	-	-
33277	104458	hypothetical protein M419DRAFT_33277 [Trichoderma reesei RUT C-30]	SSCRP	-	-	-	-	-	-	-	N	-	-	-	-	-	darkred	-	-
33283	120451	hypothetical protein M419DRAFT_33283 [Trichoderma reesei RUT C-30]	unknown protein	-	-	-	-	RNA processing and modification	-	-	N	-	-	-	-	-	darkorange	-	1
33295	2666	mediator of RNA polymerase II transcription subunit 16 [Trichoderma reesei RUT C-30]	Sin4	WD40 repeat-like	-	-	-	-	-	-	N	-	-	-	-	-	darkorange	-	1
33306	75421	mannosyltransferase PMTI [Trichoderma reesei RUT C-30]	GT39 Dolichyl-P-mannose:protein O-mannosyl transferase	Glycosyl transferase, family 39	protein O-linked glycosylation [GO:0006493]	integral component of membrane [GO:0016021]	mannosyltransferase activity [GO:0000030]	Posttranslational modification, protein turnover, chaperones	\N	9	N	-	-	-	-	-	black	-	-
33307	56876	hypothetical protein M419DRAFT_33307 [Trichoderma reesei RUT C-30]	GT69 protein	-	-	-	-	-	-	1	N	-	-	-	-	-	bisque4	-	1
33327	21633	hypothetical protein M419DRAFT_33327 [Trichoderma reesei RUT C-30]	unknown protein	-	-	-	-	Transcription	\N	-	N	-	-	-	-	-	navajowhite2	-	-
33332	104400	protein phosphatase methylesterase [Trichoderma reesei RUT C-30]	lipase/esterase (?/ß fold)	Alpha/beta hydrolase fold-1	protein demethylation [GO:0006482]	-	protein methylesterase activity [GO:0051723]	General function prediction only	Biodegradation of Xenobiotics	0	N	-	-	-	-	-	darkred	-	1
33349	104382	hypothetical protein M419DRAFT_33349 [Trichoderma reesei RUT C-30]	unknown protein	Acyltransferase 3	-	integral component of membrane [GO:0016021]	transferase activity, transferring acyl groups other than amino-acyl groups [GO:0016747]	-	-	6	N	-	-	-	-	-	darkseagreen4	-	-
33362	57100	RSC complex subunit Rsc9 [Trichoderma reesei RUT C-30]	unknown protein	AT-rich interaction region	regulation of transcription, DNA-templated [GO:0006355]	nucleus [GO:0005634]	DNA binding [GO:0003677]	Chromatin structure and dynamics	-	0	N	-	-	-	-	-	black	-	-
33368	57185	amino acid transporter [Trichoderma reesei RUT C-30]	Amino acid transporters	Amino acid permease-associated region	-	integral component of membrane [GO:0016021]	amino acid transmembrane transporter activity [GO:0015171]	Amino acid transport and metabolism	-	11	N	-	-	-	-	-	coral1	-	-
33373	104356	kinase-like protein [Trichoderma reesei RUT C-30]	unknown protein	Protein kinase, core	-	-	ATP binding [GO:0005524]; protein kinase activity [GO:0004672]	Cell cycle control, cell division, chromosome partitioning	-	0	N	-	-	-	-	-	darkorange	-	-
33412	56856	DNA replication complex GINS protein psf2 [Trichoderma reesei RUT C-30]	DNA replication complex GINS protein (Psf2)	GINS complex, Psf2 component	DNA replication [GO:0006260]	nucleus [GO:0005634]	-	Function unknown	-	-	N	-	-	-	-	-	coral2	-	-
33415	56582	hypothetical protein M419DRAFT_33415 [Trichoderma reesei RUT C-30]	DNA damage-binding protein 1	Cleavage and polyadenylation specificity factor, A subunit, C-terminal	DNA repair [GO:0006281]	nucleus [GO:0005634]	nucleic acid binding [GO:0003676]	Replication, recombination and repair	-	0	N	-	-	-	-	-	bisque4	-	1
33419	56399	hypothetical protein M419DRAFT_33419 [Trichoderma reesei RUT C-30]	unknown protein	Acyl-CoA N-acyltransferase	-	-	-	-	-	-	N	-	-	-	-	-	darkred	-	1
33425	56512	hypothetical protein M419DRAFT_33425 [Trichoderma reesei RUT C-30]	unknown protein	-	-	integral component of membrane [GO:0016021]	-	-	-	3	N	-	-	-	-	-	ivory	-	-
33478	104239	hypothetical protein M419DRAFT_33478 [Trichoderma reesei RUT C-30]	unknown protein	-	-	-	-	-	-	-	N	-	-	-	-	-	brown2	-	1
33481	56690	mannose-1-phosphate guanylyltransferase [Trichoderma reesei RUT C-30]	mannose-1-phosphate guanylyltransferase	Mannose-6-phosphate isomerase, type II	biosynthetic process [GO:0009058]	-	nucleotidyltransferase activity [GO:0016779]	-	Carbohydrate Metabolism	0	N	-	-	-	-	-	royalblue	-	-
33487	104231	hypothetical protein M419DRAFT_33487 [Trichoderma reesei RUT C-30]	unknown protein	-	-	integral component of membrane [GO:0016021]	-	-	-	1	N	-	-	-	-	-	brown	-	1
33520	2558	hypothetical protein M419DRAFT_33520 [Trichoderma reesei RUT C-30]	unknown protein	-	-	mediator complex [GO:0016592]	RNA polymerase II transcription cofactor activity [GO:0001104]	RNA processing and modification	-	0	N	-	-	-	-	-	brown	-	-
33545	104159	DNA-binding protein [Trichoderma reesei RUT C-30]	MUS26 of Neurospora crassa.MUS26 is a probable homolog of Rev7p of Saccharomyces cerevisiae	DNA-binding HORMA	-	-	DNA binding [GO:0003677]	Cell cycle control, cell division, chromosome partitioning	-	0	N	-	-	-	-	-	navajowhite2	-	-
33562	104141	DNA-binding domain of Mlu1-box binding protein MBP1 [Trichoderma reesei RUT C-30]	transcriptional regulator APSES type	DNA-binding, yeast	meiotic attachment of telomere to nuclear envelope [GO:0070197]	nuclear membrane complex Bqt3-Bqt4 [GO:1990862]	DNA binding [GO:0003677]	RNA processing and modification	-	1	N	-	-	-	-	-	black	859	-
33565	75189	ARM repeat-containing protein [Trichoderma reesei RUT C-30]	Beta-adaptin	Clathrin/coatomer adaptor, adaptin-like, N-terminal	intracellular protein transport [GO:0006886]; vesicle-mediated transport [GO:0016192]	AP-3 adaptor complex [GO:0030123]	protein transporter activity [GO:0008565]	Intracellular trafficking, secretion, and vesicular transport	-	0	N	-	-	-	-	-	darkolivegreen4	590	-
33597	104104	hypothetical protein M419DRAFT_33597 [Trichoderma reesei RUT C-30]	Zn2Cys6 transcriptional regulator	Fungal transcriptional regulatory protein, N-terminal	transcription, DNA-templated [GO:0006351]	nucleus [GO:0005634]	DNA binding [GO:0003677]; RNA polymerase II transcription factor activity, sequence-specific DNA binding [GO:0000981]; zinc ion binding [GO:0008270]	-	-	0	N	-	-	-	-	-	brown	-	-
33789	58897	hypothetical protein M419DRAFT_33789 [Trichoderma reesei RUT C-30]	C2H2 transcriptional regulator	Zinc finger, C2H2-type	transcription, DNA-templated [GO:0006351]	nucleus [GO:0005634]	DNA binding [GO:0003677]; zinc ion binding [GO:0008270]	General function prediction only	-	0	N	-	-	-	-	-	coral1	-	2
33817	46463	PLP-dependent transferase [Trichoderma reesei RUT C-30]	serine palmitoyl transferase	Aminotransferase, class I and II	biosynthetic process [GO:0009058]	-	pyridoxal phosphate binding [GO:0030170]; transferase activity [GO:0016740]	Posttranslational modification, protein turnover, chaperones	Metabolism of Complex Lipids	0	N	-	-	-	-	-	black	-	1
33874	120969	tetratricopeptide [Trichoderma reesei RUT C-30]	NADPH oxidase regulator NoxR	Tetratricopeptide TPR-1	-	-	-	Signal transduction mechanisms	-	-	N	-	-	-	-	-	coral1	-	-
33876	-	hypothetical protein M419DRAFT_33876 [Trichoderma reesei RUT C-30]	-	-	-	-	-	-	-	-	N	-	-	-	-	-	brown	-	-
33909	58989	acyl-CoA N-acyltransferase [Trichoderma reesei RUT C-30]	unknown protein	GCN5-related N-acetyltransferase	-	-	N-acetyltransferase activity [GO:0008080]	-	-	0	N	-	-	-	-	-	royalblue	-	-
33912	-	ABC transporter [Trichoderma reesei RUT C-30]	-	ABC transporter-like	-	integral component of membrane [GO:0016021]	ATPase activity, coupled to transmembrane movement of substances [GO:0042626]; ATP binding [GO:0005524]	Secondary metabolites biosynthesis, transport and catabolism	-	11	N	-	-	-	-	-	brown	-	-
33948	59062	smr domain-containing protein [Trichoderma reesei RUT C-30]	unknown protein	Zinc finger, CCCH-type	-	-	metal ion binding [GO:0046872]	Replication, recombination and repair	-	0	N	-	-	-	-	-	darkorange	-	-
33964	58321	UBC-like protein [Trichoderma reesei RUT C-30]	ubiquitin-conjugating enzyme	Ubiquitin-conjugating enzyme, E2	-	-	-	Posttranslational modification, protein turnover, chaperones	\N	-	N	-	-	-	-	-	darkolivegreen4	579	-
33973	105613	hypothetical protein M419DRAFT_33973 [Trichoderma reesei RUT C-30]	unknown protein	-	-	-	-	-	-	-	N	-	-	-	-	-	darkred	575	-
33976	58363	putative ATP-binding endoribonuclease [Trichoderma reesei RUT C-30]	unknown protein	Endoribonuclease L-PSP	-	-	ATP binding [GO:0005524]	General function prediction only	-	0	N	-	-	-	-	-	ivory	-	1
33980	-	hypothetical protein M419DRAFT_33980 [Trichoderma reesei RUT C-30]	-	-	-	-	-	Extracellular structures	-	-	N	-	-	-	-	-	coral1	-	-
33983	76514	topoisomerase I [Trichoderma reesei RUT C-30]	Eukaryotic-like DNA topoisomerase I	DNA topoisomerase I, C-terminal	DNA topological change [GO:0006265]	chromosome [GO:0005694]	DNA binding [GO:0003677]; DNA topoisomerase type I activity [GO:0003917]	Replication, recombination and repair	\N	0	N	-	-	-	-	-	grey60	-	-
34000	58696	helicase and polymerase containing protein tebichi [Trichoderma reesei RUT C-30]	DEAD/DEAH box helicase	DNA/RNA helicase, DEAD/DEAH box type, N-terminal	-	-	ATP binding [GO:0005524]; helicase activity [GO:0004386]; nucleic acid binding [GO:0003676]	General function prediction only	Nucleotide Metabolism	0	N	-	-	-	-	-	coral1	-	-
34015	-	hypothetical protein M419DRAFT_34015 [Trichoderma reesei RUT C-30]	-	-	-	-	-	-	-	-	N	-	-	-	-	-	brown	-	-
34032	105682	hypothetical protein M419DRAFT_34032 [Trichoderma reesei RUT C-30]	unknown protein	-	intra-Golgi vesicle-mediated transport [GO:0006891]	TRAPPII protein complex [GO:1990071]	-	Chromatin structure and dynamics	-	-	N	-	-	-	-	-	coral1	-	-
34033	58960	hypothetical protein M419DRAFT_34033 [Trichoderma reesei RUT C-30]	unknown protein	DNA replication regulator Sld3	-	-	-	Function unknown	-	-	N	-	-	-	-	-	darkred	-	-
34045	105701	hypothetical protein M419DRAFT_34045 [Trichoderma reesei RUT C-30]	unknown protein	-	-	-	-	-	-	-	N	-	-	-	-	-	darkred	-	-
34047	58636	vacuolar fusion protein mon-1 [Trichoderma reesei RUT C-30]	vacuolar fusion protein MON1	Protein of unknown function DUF254, SAND	-	-	-	Function unknown	-	-	N	-	-	-	-	-	coral2	-	-
34062	105775	hypothetical protein M419DRAFT_34062 [Trichoderma reesei RUT C-30]	unknown protein	-	-	integral component of membrane [GO:0016021]	-	-	-	1	Y	-	-	-	-	-	plum1	-	1
34103	-	glycoside hydrolase [Trichoderma reesei RUT C-30]	-	Glycoside hydrolase family 2, immunoglobulin-like beta-sandwich	-	-	hydrolase activity [GO:0016787]	Carbohydrate transport and metabolism	Metabolism of Complex Carbohydrates	0	Y	-	-	-	-	-	thistle2	-	-
34104	105832	Phosphoribosylaminoimidazole carboxylase [Trichoderma reesei RUT C-30]	phosphoribosylaminoimidazole carbounknown proteinlase	1-(5-Phosphoribosyl)-5-amino-4-imidazole-carboxylate (AIR) carboxylase	'de novo' IMP biosynthetic process [GO:0006189]	-	ATP binding [GO:0005524]; metal ion binding [GO:0046872]; phosphoribosylaminoimidazole carboxylase activity [GO:0004638]	Nucleotide transport and metabolism	Nucleotide Metabolism	0	N	-	-	-	-	-	brown2	-	-
34130	105860	hypothetical protein M419DRAFT_34130 [Trichoderma reesei RUT C-30]	unknown protein	-	-	integral component of membrane [GO:0016021]	-	Signal transduction mechanisms	-	1	Y	-	-	-	-	-	yellowgreen	-	-
34135	59669	FAD/NAD(P)-binding domain-containing protein [Trichoderma reesei RUT C-30]	extracellular salicylate hydroxylase/monooxygenase	Aromatic-ring hydroxylase	-	-	FAD binding [GO:0071949]	-	-	0	N	-	-	-	-	-	darkorange	-	1
34141	59549	putative beta-alanine synthase [Trichoderma reesei RUT C-30]	beta-alanine synthase	Peptidase M20	metabolic process [GO:0008152]	-	hydrolase activity, acting on carbon-nitrogen (but not peptide) bonds, in linear amidines [GO:0016813]	-	Metabolism of Other Amino Acids	0	N	-	-	-	-	-	darkorange	-	-
34201	3310	hypothetical protein M419DRAFT_34201 [Trichoderma reesei RUT C-30]	C2H2 transcriptional regulator	Zinc finger, C2H2-type	-	-	metal ion binding [GO:0046872]; nucleic acid binding [GO:0003676]	-	-	0	N	-	-	-	-	-	blue2	-	-
34212	121172	NADH-ubiquinone oxidoreductase 21 kDa subunit [Trichoderma reesei RUT C-30]	unknown protein	-	-	integral component of membrane [GO:0016021]	-	-	Energy Metabolism	2	N	-	-	-	-	-	lavenderblush3	-	-
34216	59553	hypothetical protein M419DRAFT_34216 [Trichoderma reesei RUT C-30]	unknown protein	-	-	-	-	Function unknown	-	-	N	-	-	-	-	-	brown	-	2
34235	76771	hypothetical protein M419DRAFT_34235 [Trichoderma reesei RUT C-30]	Lipase	Lipase, class 3	lipid metabolic process [GO:0006629]	-	hydrolase activity [GO:0016787]	Lipid transport and metabolism	-	0	N	-	-	-	-	-	darkred	-	1
34252	121187	hypothetical protein M419DRAFT_34252 [Trichoderma reesei RUT C-30]	unknown protein	-	-	-	-	-	-	-	N	-	-	-	-	-	thistle2	-	-
34285	106035	hypothetical protein M419DRAFT_34285 [Trichoderma reesei RUT C-30]	unknown protein	-	-	-	-	-	-	-	N	-	-	-	-	-	coral2	-	-
34297	106049	hypothetical protein M419DRAFT_34297 [Trichoderma reesei RUT C-30]	unknown protein	-	-	-	-	RNA processing and modification	-	-	N	-	-	-	-	-	lightsteelblue	-	1
34322	-	hypothetical protein M419DRAFT_34322 [Trichoderma reesei RUT C-30]	-	-	-	-	-	Extracellular structures	-	-	N	-	-	-	-	-	navajowhite2	-	-
34329	3374	hypothetical protein M419DRAFT_34329 [Trichoderma reesei RUT C-30]	unknown protein	-	-	-	-	Transcription	-	-	N	-	-	-	-	-	darkorange	-	-
34380	106145	SURF1-domain-containing protein [Trichoderma reesei RUT C-30]	unknown protein	Surfeit locus 1	-	integral component of membrane [GO:0016021]; mitochondrial inner membrane [GO:0005743]	-	Energy production and conversion	-	2	N	-	-	-	-	-	blue2	-	-
34391	106155	putative SET domain-containing protein [Trichoderma reesei RUT C-30]	unknown protein	-	-	-	-	General function prediction only	-	-	N	-	-	-	-	-	ivory	-	-
34423	73190	hypothetical protein M419DRAFT_34423 [Trichoderma reesei RUT C-30]	Rev3p of Saccharomyces cerevisiae	DNA-directed DNA polymerase, family B	DNA replication [GO:0006260]; translesion synthesis [GO:0019985]	nucleus [GO:0005634]; zeta DNA polymerase complex [GO:0016035]	3'-5' exonuclease activity [GO:0008408]; 4 iron, 4 sulfur cluster binding [GO:0051539]; DNA binding [GO:0003677]; DNA-directed DNA polymerase activity [GO:0003887]; metal ion binding [GO:0046872]; nucleotide binding [GO:0000166]	Replication, recombination and repair	Nucleotide Metabolism	0	N	-	-	-	-	-	coral1	-	1
34425	3422	NAD(P)-binding protein [Trichoderma reesei RUT C-30]	GH109 protein	Oxidoreductase, N-terminal	-	-	oxidoreductase activity [GO:0016491]	Carbohydrate transport and metabolism	\N	0	N	-	-	-	-	-	lightcyan1	-	1
34476	-	hypothetical protein M419DRAFT_34476 [Trichoderma reesei RUT C-30]	-	Fungal transcriptional regulatory protein, N-terminal	transcription, DNA-templated [GO:0006351]	nucleus [GO:0005634]	DNA binding [GO:0003677]; RNA polymerase II transcription factor activity, sequence-specific DNA binding [GO:0000981]; zinc ion binding [GO:0008270]	-	-	0	N	-	-	-	-	-	brown	-	-
34488	106646	acetyl-CoA synthetase-like protein [Trichoderma reesei RUT C-30]	Acyl-CoA synthetase	AMP-dependent synthetase and ligase	metabolic process [GO:0008152]	-	catalytic activity [GO:0003824]	Lipid transport and metabolism	Biosynthesis of Secondary Metabolites	0	N	-	-	-	-	-	coral2	-	-
34512	106615	hypothetical protein M419DRAFT_34512 [Trichoderma reesei RUT C-30]	SSCRP	-	-	-	-	-	-	-	Y	-	-	-	-	-	brown	-	1
34533	27719	glucan synthesis regulatory protein [Trichoderma reesei RUT C-30]	Glucan synthesis regulatory protein	Cell wall assembly and cell proliferation coordinating protein, KNR4 type	cell wall biogenesis [GO:0042546]	-	-	Inorganic ion transport and metabolism	Metabolism of Complex Carbohydrates	-	N	-	-	-	-	-	black	-	-
34542	106575	glycoside hydrolase family 79 protein [Trichoderma reesei RUT C-30]	GH79 ?-glucuronidase	-	-	-	hydrolase activity [GO:0016787]	-	-	0	Y	-	-	-	-	-	black	-	-
34555	59887	FMN-dependent alpha-hydroxy acid dehydrogenase [Trichoderma reesei RUT C-30]	L-lactate dehydrogenase	FMN-dependent alpha-hydroxy acid dehydrogenase	-	-	FMN binding [GO:0010181]; oxidoreductase activity [GO:0016491]	Energy production and conversion	Carbohydrate Metabolism	0	N	-	-	-	-	-	darkolivegreen4	-	-
34619	106471	Opi1-domain-containing protein [Trichoderma reesei RUT C-30]	Transcription factor Opi1	Transcription factor Opi1	-	-	-	no description	Metabolism of Complex Carbohydrates	-	N	-	-	-	-	-	coral1	-	1
34621	106467	hypothetical protein M419DRAFT_34621 [Trichoderma reesei RUT C-30]	unknown protein	-	-	-	-	-	-	-	N	-	-	-	-	-	coral2	-	-
34630	106457	hypothetical protein M419DRAFT_34630 [Trichoderma reesei RUT C-30]	unknown protein	-	-	integral component of membrane [GO:0016021]	-	-	-	7	Y	-	-	-	-	-	coral2	-	-
34652	77142	cullin binding protein CanA [Trichoderma reesei RUT C-30]	TATA-binding protein interacting (TIP20)	HEAT	intracellular protein transport [GO:0006886]	intracellular [GO:0005622]	-	General function prediction only	-	-	N	-	-	-	-	-	darkolivegreen4	-	1
34653	106429	Apc13p-domain-containing protein [Trichoderma reesei RUT C-30]	unknown protein	Apc13p	-	-	-	-	-	-	N	-	-	-	-	-	darkorange	-	-
34657	59958	DNase I-like protein [Trichoderma reesei RUT C-30]	unknown protein	WD40 repeat	phosphatidylinositol dephosphorylation [GO:0046856]	-	hydrolase activity [GO:0016787]	Intracellular trafficking, secretion, and vesicular transport	Metabolism of Complex Lipids	0	N	-	-	-	-	-	royalblue	-	2
34689	3506	2OG-Fe(II) oxygenase superfamily protein [Trichoderma reesei RUT C-30]	2OG-Fe(II) oxygenase superfamily protein	2OG-Fe(II) oxygenase	-	-	metal ion binding [GO:0046872]; oxidoreductase activity [GO:0016491]	General function prediction only	\N	0	N	-	-	-	-	-	coral2	-	-
34700	-	hypothetical protein M419DRAFT_34700 [Trichoderma reesei RUT C-30]	-	-	-	integral component of membrane [GO:0016021]	-	RNA processing and modification	Metabolism of Complex Carbohydrates	1	N	-	-	-	-	-	darkred	-	-
34723	59991	Mak16 protein [Trichoderma reesei RUT C-30]	MAK16 protein	Mak16 protein	-	nucleolus [GO:0005730]	-	RNA processing and modification	-	-	N	-	-	-	-	-	brown	-	-
34735	106321	hypothetical protein M419DRAFT_34735 [Trichoderma reesei RUT C-30]	unknown protein	-	-	-	-	-	-	-	N	-	-	-	-	-	coral1	-	-
34755	59951	CobW/HypB/UreG, nucleotide-binding domain-containing protein [Trichoderma reesei RUT C-30]	CobW domain protein	Cobalamin (vitamin B12) biosynthesis CobW-like	-	-	-	Coenzyme transport and metabolism	-	-	N	-	-	-	-	-	brown	-	-
34774	-	polyketide synthase [Trichoderma reesei RUT C-30]	-	Alcohol dehydrogenase, zinc-binding	-	-	oxidoreductase activity [GO:0016491]; phosphopantetheine binding [GO:0031177]; transferase activity [GO:0016740]	Lipid transport and metabolism	-	0	N	-	-	-	-	-	coral1	-	-
34795	106245	CAT1 catalase [Trichoderma reesei RUT C-30]	catalase CAT6	Catalase	hydrogen peroxide catabolic process [GO:0042744]; response to oxidative stress [GO:0006979]	-	catalase activity [GO:0004096]; heme binding [GO:0020037]; metal ion binding [GO:0046872]	Inorganic ion transport and metabolism	Amino Acid Metabolism	0	N	-	-	-	-	-	darkolivegreen4	-	-
34802	106237	hypothetical protein M419DRAFT_34802 [Trichoderma reesei RUT C-30]	unknown protein	-	-	-	-	Signal transduction mechanisms	-	-	N	-	-	-	-	-	black	-	-
34813	60095	HAD-superfamily phosphatase [Trichoderma reesei RUT C-30]	unknown protein	HAD-superfamily hydrolase, subfamily IIIA	-	-	-	General function prediction only	-	-	N	-	-	-	-	-	blue2	-	-
34830	60033	sorbitol utilization protein SOU2 [Trichoderma reesei RUT C-30]	short chain dehydrogenase/reductase	Short-chain dehydrogenase/reductase SDR	-	-	oxidoreductase activity [GO:0016491]	General function prediction only	Metabolism of Complex Lipids	0	N	-	-	-	-	-	lightsteelblue	-	1
34838	47930	mitochondrial carrier [Trichoderma reesei RUT C-30]	Mitochondrial oxoglutarate/malate carrier proteins	Mitochondrial carrier protein	transmembrane transport [GO:0055085]	integral component of membrane [GO:0016021]	-	Energy production and conversion	-	3	N	-	-	-	-	-	thistle2	-	-
34848	22264	TRAUB-domain-containing protein [Trichoderma reesei RUT C-30]	AATF-like transcription factor Bfr2	TRAUB	-	nucleus [GO:0005634]	-	Transcription	Nucleotide Metabolism	-	N	-	-	-	-	-	brown2	-	-
34850	60627	putative fungal-specific transcription factor [Trichoderma reesei RUT C-30]	Zn2Cys6 transcriptional regulator	Fungal transcriptional regulatory protein, N-terminal	transcription, DNA-templated [GO:0006351]	nucleus [GO:0005634]; protein kinase CK2 complex [GO:0005956]	DNA binding [GO:0003677]; protein kinase regulator activity [GO:0019887]; RNA polymerase II transcription factor activity, sequence-specific DNA binding [GO:0000981]; zinc ion binding [GO:0008270]	-	-	0	N	-	-	-	-	-	darkred	-	-
34878	61127	alpha/beta-hydrolase [Trichoderma reesei RUT C-30]	Serine carboxypeptidase	Peptidase S10, serine carboxypeptidase	-	-	serine-type carboxypeptidase activity [GO:0004185]	Posttranslational modification, protein turnover, chaperones	\N	0	Y	-	-	-	-	-	darkred	-	-
34890	107123	mitochondrial import inner membrane translocase subunit TIM16 [Trichoderma reesei RUT C-30]	mitochondrial import inner membrane translocase subunit tim16	Protein Transporter, Pam16/TIM14	protein import into mitochondrial matrix [GO:0030150]	mitochondrial inner membrane presequence translocase complex [GO:0005744]	-	Function unknown	-	-	N	-	-	-	-	-	darkolivegreen4	-	1
34900	107111	hypothetical protein M419DRAFT_34900 [Trichoderma reesei RUT C-30]	unknown protein	-	-	-	-	-	-	-	N	-	-	-	-	-	darkorange	-	-
34906	3817	RINT-1 family protein [Trichoderma reesei RUT C-30]	ER to golgi transport protein/RAD50-interacting protein 1.	Peptidase M14, carboxypeptidase A	Golgi vesicle transport [GO:0048193]	endoplasmic reticulum [GO:0005783]	-	Intracellular trafficking, secretion, and vesicular transport	-	-	N	-	-	-	-	-	bisque4	-	-
34911	61159	Sec34-like family protein [Trichoderma reesei RUT C-30]	Component of oligomeric golgi complex Cog3/Sec34	Sec34-like protein	intracellular protein transport [GO:0006886]	cis-Golgi network [GO:0005801]; membrane [GO:0016020]	-	Intracellular trafficking, secretion, and vesicular transport	-	-	N	-	-	-	-	-	darkred	-	-
34925	107078	hypothetical protein M419DRAFT_34925 [Trichoderma reesei RUT C-30]	unknown protein	-	-	-	-	Nuclear structure	-	-	N	-	-	-	-	-	brown	-	-
34934	61408	GTPase-activator protein for ras-like GTPase-containing protein [Trichoderma reesei RUT C-30]	RAS-GTPase activating protein (RasGAP)	RasGAP protein, C-terminal	regulation of GTPase activity [GO:0043087]; signal transduction [GO:0007165]	-	-	Signal transduction mechanisms	-	-	N	-	-	-	-	-	black	-	-
34955	107035	putative ras small monomeric GTPase [Trichoderma reesei RUT C-30]	RAS small GTPase	Ras GTPase	signal transduction [GO:0007165]	membrane [GO:0016020]	GTPase activity [GO:0003924]; GTP binding [GO:0005525]	General function prediction only	-	0	N	-	-	-	-	-	darkolivegreen4	-	-
34974	107012	hypothetical protein M419DRAFT_34974 [Trichoderma reesei RUT C-30]	unknown protein	-	-	integral component of membrane [GO:0016021]	-	-	-	7	N	-	-	-	-	-	plum1	-	-
35005	61298	DSBA oxidoreductase [Trichoderma reesei RUT C-30]	unknown protein	DSBA oxidoreductase	nucleotide-excision repair [GO:0006289]; response to UV [GO:0009411]	-	endonuclease activity [GO:0004519]; protein disulfide oxidoreductase activity [GO:0015035]	-	-	0	N	-	-	-	-	-	ivory	-	-
35015	60956	hypothetical protein M419DRAFT_35015 [Trichoderma reesei RUT C-30]	unknown protein	-	-	-	-	Transcription	Amino Acid Metabolism	-	N	-	-	-	-	-	black	-	-
35019	61039	DNA-repair protein rad2 [Trichoderma reesei RUT C-30]	Rad27	DNA repair protein (XPGC)/yeast Rad	base-excision repair [GO:0006284]; DNA replication, removal of RNA primer [GO:0043137]	mitochondrion [GO:0005739]; nucleolus [GO:0005730]; nucleoplasm [GO:0005654]	5'-3' exonuclease activity [GO:0008409]; 5'-flap endonuclease activity [GO:0017108]; DNA binding [GO:0003677]; magnesium ion binding [GO:0000287]	Replication, recombination and repair	\N	0	N	-	-	-	-	-	brown	1637	-
35100	3707	putative antiviral protein [Trichoderma reesei RUT C-30]	unknown protein with TPR repeat	Tetratricopeptide TPR-1	-	-	-	RNA processing and modification	Metabolism of Complex Carbohydrates	-	N	-	-	-	-	-	coral2	-	1
35143	121559	hypothetical protein M419DRAFT_35143 [Trichoderma reesei RUT C-30]	unknown protein	-	-	-	-	General function prediction only	-	-	N	-	-	-	-	-	lightcyan1	-	1
35147	61279	Nrap protein [Trichoderma reesei RUT C-30]	UTP22. U3 snoRNP protein involved in maturation of pre-18S rRNA and SSU processome protein.	Nrap protein	rRNA processing [GO:0006364]	intracellular ribonucleoprotein complex [GO:0030529]; nucleolus [GO:0005730]	RNA binding [GO:0003723]	Function unknown	-	0	N	-	-	-	-	-	brown2	-	1
35150	106801	F-box domain-containing protein [Trichoderma reesei RUT C-30]	unknown protein	Cyclin-like F-box	-	-	DNA binding [GO:0003677]	-	-	0	N	-	-	-	-	-	bisque4	-	-
35190	-	hypothetical protein M419DRAFT_35190 [Trichoderma reesei RUT C-30]	-	N-6 adenine-specific DNA methylase, conserved site	-	-	-	Function unknown	-	-	N	-	-	-	-	-	brown	-	-
35200	3641	PLP-dependent transferase [Trichoderma reesei RUT C-30]	Cystathionine beta-lyases/cystathionine gamma-synthases	Cys/Met metabolism, pyridoxal phosphate-dependent enzyme	-	-	pyridoxal phosphate binding [GO:0030170]; transferase activity [GO:0016740]	Amino acid transport and metabolism	-	0	N	-	-	-	-	-	darkolivegreen4	-	-
35238	4196	F1F0 ATP synthase subunit C [Trichoderma reesei RUT C-30]	Vacuolar ATP synthase 20 kDa proteolipid subunit	ATPase, V0 complex, proteolipid subunit C,	ATP hydrolysis coupled proton transport [GO:0015991]	integral component of membrane [GO:0016021]; proton-transporting V-type ATPase, V0 domain [GO:0033179]	hydrogen ion transmembrane transporter activity [GO:0015078]	Energy production and conversion	Energy Metabolism	5	N	-	-	-	-	-	yellowgreen	-	-
35280	62789	hamartin [Trichoderma reesei RUT C-30]	unknown protein	Hamartin	-	-	-	Cytoskeleton	-	-	N	-	-	-	-	-	brown	-	-
35286	63204	sulfite reductase flavo protein alpha-component [Trichoderma reesei RUT C-30]	flavodoxin domain containing protein	Flavodoxin-like	iron-sulfur cluster assembly [GO:0016226]	mitochondrion [GO:0005739]	flavin adenine dinucleotide binding [GO:0050660]; FMN binding [GO:0010181]; NADP binding [GO:0050661]; NADPH-hemoprotein reductase activity [GO:0003958]	Energy production and conversion	\N	0	N	-	-	-	-	-	black	-	1
35320	63038	RNA polymerase III subunit RPC82 [Trichoderma reesei RUT C-30]	Rpc82	RNA polymerase III Rpc82, C -terminal	transcription, DNA-templated [GO:0006351]	-	DNA binding [GO:0003677]; DNA-directed 5'-3' RNA polymerase activity [GO:0003899]	Transcription	TRANSCRIPTION	0	N	-	-	-	-	-	brown	-	-
35370	63293	armadillo repeat protein [Trichoderma reesei RUT C-30]	unknown protein	HEAT	-	-	-	General function prediction only	-	-	N	-	-	-	-	-	coral1	-	-
35388	63125	hypothetical protein M419DRAFT_35388 [Trichoderma reesei RUT C-30]	unknown protein	-	-	integral component of membrane [GO:0016021]	-	-	-	9	N	-	-	-	-	-	bisque4	-	-
35391	108263	WD40 repeat-like protein [Trichoderma reesei RUT C-30]	unknown protein	WD40 repeat	-	-	-	Transcription	-	-	N	-	-	-	-	-	coral1	1115	-
35396	78783	putative kinetochore protein SPC25 [Trichoderma reesei RUT C-30]	kinetochore protein SPC25	Kinetochore-Ndc80 subunit Spc25	-	-	-	Function unknown	-	-	N	-	-	-	-	-	coral1	-	1
35401	108278	hypothetical protein M419DRAFT_35401 [Trichoderma reesei RUT C-30]	unknown protein	-	-	-	-	-	-	-	N	-	-	-	-	-	brown	-	-
35404	-	pre-mRNA-splicing factor ATP-dependent RNA helicase prp22 [Trichoderma reesei RUT C-30]	-	DNA/RNA helicase, C-terminal	-	-	ATP binding [GO:0005524]; helicase activity [GO:0004386]	RNA processing and modification	Nucleotide Metabolism	0	N	-	-	-	-	-	darkred	-	-
35407	108287	alpha/beta-hydrolase [Trichoderma reesei RUT C-30]	CE10 carbohydrate esterease	Carboxylesterase, type B	-	-	hydrolase activity [GO:0016787]	Signal transduction mechanisms	Metabolism of Complex Lipids	0	N	-	-	-	-	-	darkolivegreen4	-	-
35417	63104	kinase-like protein [Trichoderma reesei RUT C-30]	unknown protein	Protein kinase, core	-	-	ATP binding [GO:0005524]; protein serine/threonine kinase activity [GO:0004674]	General function prediction only	-	0	N	-	-	-	-	-	royalblue	-	1
35445	108332	SDA1-domain-containing protein [Trichoderma reesei RUT C-30]	unknown protein with SDA1 domain	SDA1	actin cytoskeleton organization [GO:0030036]; ribosomal large subunit biogenesis [GO:0042273]; ribosomal large subunit export from nucleus [GO:0000055]	intracellular [GO:0005622]	-	Cell cycle control, cell division, chromosome partitioning	\N	-	N	-	-	-	-	-	brown2	-	-
35476	108378	hypothetical protein M419DRAFT_35476 [Trichoderma reesei RUT C-30]	unknown protein	-	-	integral component of membrane [GO:0016021]	-	-	-	2	N	-	-	-	-	-	bisque4	-	1
35482	57580	hypothetical protein M419DRAFT_35482 [Trichoderma reesei RUT C-30]	unknown protein	-	-	-	-	-	-	-	N	-	-	-	-	-	darkorange	-	-
35531	104691	hypothetical protein M419DRAFT_35531 [Trichoderma reesei RUT C-30]	unknown protein	HMG-I and HMG-Y, DNA-binding	-	-	-	Transcription	Metabolism of Complex Carbohydrates	-	N	-	-	-	-	-	black	-	-
35532	120583	F-box protein [Trichoderma reesei RUT C-30]	unknown protein	Cyclin-like F-box	-	-	-	-	-	-	N	-	-	-	-	-	darkseagreen4	-	1
35555	58130	hypothetical protein M419DRAFT_35555 [Trichoderma reesei RUT C-30]	bHLH transcriptional regulator	Basic helix-loop-helix dimerisation region bHLH	-	-	protein dimerization activity [GO:0046983]	Transcription	-	0	N	-	-	-	-	-	darkolivegreen4	-	-
35563	120605	putative response regulator receiver RIM15p [Trichoderma reesei RUT C-30]	protein kinase Rim15	Protein kinase, core	phosphorelay signal transduction system [GO:0000160]	intracellular [GO:0005622]	ATP binding [GO:0005524]; protein serine/threonine kinase activity [GO:0004674]	General function prediction only	-	0	N	-	-	-	-	-	darkred	-	-
35583	104762	hypothetical protein M419DRAFT_35583 [Trichoderma reesei RUT C-30]	unknown protein	SANT, DNA-binding	-	-	-	RNA processing and modification	-	-	N	-	-	-	-	-	black	-	-
35596	2837	hypothetical protein M419DRAFT_35596 [Trichoderma reesei RUT C-30]	unknown protein	-	-	-	-	-	-	-	N	-	-	-	-	-	coral1	-	-
35614	104807	hypothetical protein M419DRAFT_35614 [Trichoderma reesei RUT C-30]	unknown protein	-	-	-	-	Nuclear structure	-	-	N	-	-	-	-	-	brown2	-	-
35616	-	beta-tubulin 1 [Trichoderma reesei RUT C-30]	-	Tubulin	microtubule-based process [GO:0007017]	cytoplasm [GO:0005737]; microtubule [GO:0005874]	GTPase activity [GO:0003924]; GTP binding [GO:0005525]; structural constituent of cytoskeleton [GO:0005200]	Cytoskeleton	-	0	N	-	-	-	-	-	brown	-	-
35632	21749	mitogen-activated protein kinase MAF1 [Trichoderma reesei RUT C-30]	mitogen-activated protein kinase MAF1	Maf1 regulator	negative regulation of transcription from RNA polymerase III promoter [GO:0016480]; transcription, DNA-templated [GO:0006351]	nucleus [GO:0005634]	kinase activity [GO:0016301]	Transcription	-	0	N	-	-	-	-	-	navajowhite2	-	1
35634	57643	MFS general substrate transporter [Trichoderma reesei RUT C-30]	unknown protein	Major facilitator superfamily MFS-1	transmembrane transport [GO:0055085]	integral component of membrane [GO:0016021]	-	General function prediction only	-	11	N	-	-	-	-	-	brown	-	3
35651	-	60S ribosomal protein L19 [Trichoderma reesei RUT C-30]	-	-	-	integral component of membrane [GO:0016021]; ribosome [GO:0005840]	-	General function prediction only	-	10	N	-	-	-	-	-	coral1	-	-
35656	57923	hypothetical protein M419DRAFT_35656 [Trichoderma reesei RUT C-30]	unknown protein	Breast carcinoma amplified sequence 2	mRNA processing [GO:0006397]	-	-	Function unknown	-	-	N	-	-	-	-	-	coral1	-	-
35684	110765	hypothetical protein M419DRAFT_35684 [Trichoderma reesei RUT C-30]	unknown protein	Zinc finger, RING-type	-	-	metal ion binding [GO:0046872]	-	-	0	N	-	-	-	-	-	navajowhite2	-	-
35690	67616	hypothetical protein M419DRAFT_35690 [Trichoderma reesei RUT C-30]	unknown protein	-	-	-	-	-	-	-	N	-	-	-	-	-	coral2	-	-
35691	67647	hypothetical protein M419DRAFT_35691 [Trichoderma reesei RUT C-30]	unknown protein containing a putative BTB/POZ domain	BTB/POZ	-	-	-	-	-	-	N	-	-	-	-	-	black	-	-
35725	110811	hypothetical protein M419DRAFT_35725 [Trichoderma reesei RUT C-30]	unknown protein	-	-	integral component of membrane [GO:0016021]	-	-	-	1	N	-	-	-	-	-	darkolivegreen4	-	-
35744	-	hypothetical protein M419DRAFT_35744 [Trichoderma reesei RUT C-30]	-	-	-	-	-	-	-	-	N	-	-	-	-	-	grey60	-	1
35745	-	hypothetical protein M419DRAFT_35745 [Trichoderma reesei RUT C-30]	-	-	-	-	-	-	-	-	N	-	-	-	-	-	darkolivegreen4	-	-
35795	62000	actin depolymerizing protein [Trichoderma reesei RUT C-30]	twinfilin-1	Actin-binding, cofilin/tropomyosin type	negative regulation of actin filament polymerization [GO:0030837]	intracellular [GO:0005622]	actin binding [GO:0003779]	Extracellular structures	-	0	N	-	-	-	-	-	lightcyan1	-	-
35810	107245	hypothetical protein M419DRAFT_35810 [Trichoderma reesei RUT C-30]	unknown protein	-	-	-	-	-	-	-	N	-	-	-	-	-	grey60	-	-
35812	61504	hypothetical protein M419DRAFT_35812 [Trichoderma reesei RUT C-30]	unknown protein	FMN-binding split barrel, related	-	-	FMN binding [GO:0010181]	-	-	0	N	-	-	-	-	-	brown4	-	-
35855	-	aldehyde dehydrogenase [Trichoderma reesei RUT C-30]	-	Aldehyde dehydrogenase	-	-	oxidoreductase activity [GO:0016491]	Energy production and conversion	Amino Acid Metabolism	0	N	-	-	-	-	-	brown	-	-
35892	61536	acid protease [Trichoderma reesei RUT C-30]	aspartyl protease	Peptidase A1	-	-	aspartic-type endopeptidase activity [GO:0004190]	Posttranslational modification, protein turnover, chaperones	\N	1	Y	-	-	-	-	-	darkslateblue	-	-
35897	-	hypothetical protein M419DRAFT_35897 [Trichoderma reesei RUT C-30]	-	-	-	-	-	-	-	-	N	-	-	-	-	-	coral1	-	-
35935	61690	NAD(P)-binding protein [Trichoderma reesei RUT C-30]	short chain dehydrognease/reductase	Short-chain dehydrogenase/reductase SDR	-	-	oxidoreductase activity [GO:0016491]	Lipid transport and metabolism	Lipid Metabolism	0	N	-	-	-	-	-	plum1	-	-
35957	121850	putative sugar transport protein STP1 [Trichoderma reesei RUT C-30]	hexose transporter	Sugar transporter	carbohydrate transport [GO:0008643]	integral component of membrane [GO:0016021]	transmembrane transporter activity [GO:0022857]	General function prediction only	Carbohydrate Metabolism	9	N	-	-	-	-	-	brown	-	-
35966	61720	hypothetical protein M419DRAFT_35966 [Trichoderma reesei RUT C-30]	histidine kinase class X	Protein kinase, core	-	intracellular [GO:0005622]	ATP binding [GO:0005524]; phosphorelay sensor kinase activity [GO:0000155]	Signal transduction mechanisms	SORTING AND DEGRADATION	0	N	-	-	-	-	-	royalblue	-	1
36045	108640	putative GARP complex component [Trichoderma reesei RUT C-30]	Vacuolar protein sorting-associated protein Vps45	Vps54-like	retrograde transport, endosome to Golgi [GO:0042147]	cytosol [GO:0005829]	-	Intracellular trafficking, secretion, and vesicular transport	-	-	N	-	-	-	-	-	bisque4	-	-
36060	63657	GAF domain nucleotide-binding protein [Trichoderma reesei RUT C-30]	unknown protein	GAF	-	-	-	-	-	-	N	-	-	-	-	-	brown	-	-
36082	122468	PLP-dependent transferase [Trichoderma reesei RUT C-30]	GadB Glutamate decarboxylase and related PLP-dependent proteins	Pyridoxal phosphate-dependent decarboxylase	carboxylic acid metabolic process [GO:0019752]	-	carboxy-lyase activity [GO:0016831]; pyridoxal phosphate binding [GO:0030170]; transferase activity [GO:0016740]	Amino acid transport and metabolism	Metabolism of Other Amino Acids	0	N	-	-	-	-	-	brown2	-	-
36116	63381	hypothetical protein M419DRAFT_36116 [Trichoderma reesei RUT C-30]	unknown protein	Cupin 2, conserved barrel	-	-	-	-	-	-	N	-	-	-	-	-	darkred	-	1
36127	-	hypothetical protein M419DRAFT_36127 [Trichoderma reesei RUT C-30]	-	Zinc finger, C2H2-type	-	-	nucleic acid binding [GO:0003676]	General function prediction only	-	0	N	-	-	-	-	-	darkolivegreen4	592	-
36131	122447	recombination protein Rad52 [Trichoderma reesei RUT C-30]	Rad52	Rad52/22 double-strand break repair protein	DNA recombinase assembly [GO:0000730]; double-strand break repair via single-strand annealing [GO:0045002]	nucleus [GO:0005634]	-	Replication, recombination and repair	-	-	N	-	-	-	-	-	coral1	1104	-
36155	22611	Brix-domain-containing protein [Trichoderma reesei RUT C-30]	IMP4	Brix	-	-	-	RNA processing and modification	-	-	N	-	-	-	-	-	brown2	-	-
36158	63899	hypothetical protein M419DRAFT_36158 [Trichoderma reesei RUT C-30]	unknown protein	Heat shock protein DnaJ, N-terminal	-	integral component of membrane [GO:0016021]	-	Transcription	-	1	N	-	-	-	-	-	brown	-	-
36184	63746	hypothetical protein M419DRAFT_36184 [Trichoderma reesei RUT C-30]	unknown protein	-	-	integral component of membrane [GO:0016021]	-	-	-	1	N	-	-	-	-	-	plum1	-	-
36211	78956	hypothetical protein M419DRAFT_36211 [Trichoderma reesei RUT C-30]	unknown protein	-	-	-	-	-	-	-	N	-	-	-	-	-	grey60	-	-
36217	-	hypothetical protein M419DRAFT_36217 [Trichoderma reesei RUT C-30]	-	-	-	-	-	-	-	-	N	-	-	-	-	-	darkred	-	-
36248	63774	hypothetical protein M419DRAFT_36248 [Trichoderma reesei RUT C-30]	GTPase	GTP1/OBG	-	-	GTP binding [GO:0005525]	General function prediction only	-	0	N	-	-	-	-	-	brown2	-	-
36251	108421	histone-fold-containing protein [Trichoderma reesei RUT C-30]	unknown protein	Transcription factor CBF/NF-Y/archaeal histone	-	nucleus [GO:0005634]	protein heterodimerization activity [GO:0046982]	Transcription	Nucleotide Metabolism	0	N	-	-	-	-	-	darkred	-	-
36257	63919	cystathionine gamma-lyase [Trichoderma reesei RUT C-30]	Cys/Met metabolism PLP-dependent enzyme	Cys/Met metabolism, pyridoxal phosphate-dependent enzyme	-	-	lyase activity [GO:0016829]; pyridoxal phosphate binding [GO:0030170]	Amino acid transport and metabolism	Metabolism of Other Amino Acids	0	N	-	-	-	-	-	darkviolet	-	-
36259	108409	Brix domain-containing protein-like protein [Trichoderma reesei RUT C-30]	RPF2 gene encoding an essential protein involved in the processing of pre-rRNA and the assembly of the 60SRibosomal subunit.	Brix	-	-	-	Translation, ribosomal structure and biogenesis	-	-	N	-	-	-	-	-	brown2	-	-
36290	108920	putative quinone oxidoreductase [Trichoderma reesei RUT C-30]	zinc-binding dehydrogenase	Alcohol dehydrogenase, zinc-binding	-	-	oxidoreductase activity [GO:0016491]; zinc ion binding [GO:0008270]	Energy production and conversion	\N	0	N	-	-	-	-	-	darkred	-	-
36300	28655	hypothetical protein M419DRAFT_36300 [Trichoderma reesei RUT C-30]	unknown protein	Zinc finger, RING-type	-	integral component of membrane [GO:0016021]	-	Posttranslational modification, protein turnover, chaperones	-	1	N	-	-	-	-	-	grey60	-	1
36344	64029	FolC bifunctional protein [Trichoderma reesei RUT C-30]	folylpolyglutamate synthase	Folylpolyglutamate synthetase	one-carbon metabolic process [GO:0006730]	-	ATP binding [GO:0005524]; tetrahydrofolylpolyglutamate synthase activity [GO:0004326]	Coenzyme transport and metabolism	Metabolism of Cofactors and Vitamins	0	N	-	-	-	-	-	coral2	-	1
36348	64112	hypothetical protein M419DRAFT_36348 [Trichoderma reesei RUT C-30]	unknown protein	Ferritin/ribonucleotide reductase-like	-	-	-	-	-	-	N	-	-	-	-	-	lightcyan1	-	2
36389	108793	hypothetical protein M419DRAFT_36389 [Trichoderma reesei RUT C-30]	unknown protein	Uncharacterised conserved protein UCP028035	-	-	-	-	-	-	N	-	-	-	-	-	darkred	578	-
36398	-	dibenzothiophene desulfurization enzyme A [Trichoderma reesei RUT C-30]	-	Nitrilotriacetate monooxygenase component A/pristinamycin IIA synthase subunit A	-	-	monooxygenase activity [GO:0004497]; oxidoreductase activity, acting on paired donors, with incorporation or reduction of molecular oxygen [GO:0016705]	-	-	0	N	-	-	-	-	-	darkred	-	-
36421	64130	DUF803 domain-containing protein [Trichoderma reesei RUT C-30]	unknown protein	-	-	integral component of membrane [GO:0016021]	magnesium ion transmembrane transporter activity [GO:0015095]	Function unknown	-	6	N	-	-	-	-	-	coral1	-	-
36429	64179	hypothetical protein M419DRAFT_36429 [Trichoderma reesei RUT C-30]	unknown protein	Dynein light chain-related	-	-	-	Cell cycle control, cell division, chromosome partitioning	-	-	N	-	-	-	-	-	brown	-	-
36459	79222	hypothetical protein M419DRAFT_36459 [Trichoderma reesei RUT C-30]	unknown protein	Protein kinase-like	-	-	-	-	-	-	N	-	-	-	-	-	brown	-	1
36498	-	hypothetical protein M419DRAFT_36498 [Trichoderma reesei RUT C-30]	-	-	-	-	-	Translation, ribosomal structure and biogenesis	Nucleotide Metabolism	-	N	-	-	-	-	-	coral1	1106	-
36501	64704	putative glycerol:H+ symporter [Trichoderma reesei RUT C-30]	glycerol:H+ symporter (Gup1)	Membrane bound O-acyl transferase, MBOAT	-	integral component of membrane [GO:0016021]	-	Signal transduction mechanisms	-	10	N	-	-	-	-	-	black	-	1
36511	108940	putative cutinase transcription factor 1 alpha [Trichoderma reesei RUT C-30]	Zn2Cys6 transcriptional regulator	Fungal transcriptional regulatory protein, N-terminal	transcription, DNA-templated [GO:0006351]	nucleus [GO:0005634]	DNA binding [GO:0003677]; RNA polymerase II transcription factor activity, sequence-specific DNA binding [GO:0000981]; zinc ion binding [GO:0008270]	-	-	0	N	-	-	-	-	-	darkolivegreen4	-	1
36560	122666	hypothetical protein M419DRAFT_36560 [Trichoderma reesei RUT C-30]	unknown protein	-	anaphase-promoting complex-dependent catabolic process [GO:0031145]; regulation of mitotic metaphase/anaphase transition [GO:0030071]	anaphase-promoting complex [GO:0005680]	-	Defense mechanisms	-	-	N	-	-	-	-	-	ivory	-	-
36568	-	hypothetical protein M419DRAFT_36568 [Trichoderma reesei RUT C-30]	-	-	-	integral component of membrane [GO:0016021]	-	Function unknown	Metabolism of Complex Carbohydrates	4	N	-	-	-	-	-	royalblue	-	-
36618	4659	hypothetical protein M419DRAFT_36618 [Trichoderma reesei RUT C-30]	unknown protein	-	-	-	-	Nuclear structure	-	-	N	-	-	-	-	-	black	-	-
36625	4663	hypothetical protein M419DRAFT_36625 [Trichoderma reesei RUT C-30]	unknown protein	-	-	-	-	RNA processing and modification	-	-	N	-	-	-	-	-	darkorange	-	-
36636	4668	putative cytochrome c oxidase assembly protein [Trichoderma reesei RUT C-30]	cytochrome c oxidase assembly protein	Cytochrome oxidase assembly	heme a biosynthetic process [GO:0006784]	integral component of membrane [GO:0016021]	oxidoreductase activity, acting on the CH-CH group of donors [GO:0016627]	Posttranslational modification, protein turnover, chaperones	-	8	N	-	-	-	-	-	black	-	1
36646	64834	alpha/beta-hydrolase [Trichoderma reesei RUT C-30]	CE1 protein	Alpha/beta hydrolase fold-1	-	-	hydrolase activity [GO:0016787]	-	-	0	N	-	-	-	-	-	darkred	-	-
36661	109123	hypothetical protein M419DRAFT_36661 [Trichoderma reesei RUT C-30]	unknown protein	RXT2-like, N-terminal	-	-	-	Nuclear structure	-	-	N	-	-	-	-	-	grey60	-	1
36674	64385	riboflavin kinase [Trichoderma reesei RUT C-30]	Riboflavin kinase / FAD synthetase	Riboflavin kinase	riboflavin biosynthetic process [GO:0009231]	-	riboflavin kinase activity [GO:0008531]	Coenzyme transport and metabolism	Metabolism of Cofactors and Vitamins	0	N	-	-	-	-	-	coral2	-	-
36708	64469	alpha/beta-hydrolase [Trichoderma reesei RUT C-30]	Hydrolases of alpha/beta hydrolase superfamily	Epoxide hydrolase-like	-	-	cis-stilbene-oxide hydrolase activity [GO:0033961]	General function prediction only	-	0	N	-	-	-	-	-	darkorange	-	-
36709	109184	hypothetical protein M419DRAFT_36709 [Trichoderma reesei RUT C-30]	unknown protein	-	-	-	-	-	-	-	N	-	-	-	-	-	brown	-	1
36720	4721	mitochondrial Rho GTPase 1 [Trichoderma reesei RUT C-30]	mitochondrial Rho GTPase1	Ras GTPase	mitochondrion organization [GO:0007005]	integral component of mitochondrial outer membrane [GO:0031307]	calcium ion binding [GO:0005509]; GTPase activity [GO:0003924]; GTP binding [GO:0005525]	Defense mechanisms	-	1	N	-	-	-	-	-	grey60	354	-
36734	109437	hypothetical protein M419DRAFT_36734 [Trichoderma reesei RUT C-30]	unknown protein	-	-	-	-	-	-	-	N	-	-	-	-	-	yellowgreen	-	-
36743	65591	hypothetical protein M419DRAFT_36743 [Trichoderma reesei RUT C-30]	26S proteasome regulatory complex subunit Rpn10	von Willebrand factor, type A	ubiquitin-dependent protein catabolic process [GO:0006511]	proteasome regulatory particle, base subcomplex [GO:0008540]	-	Posttranslational modification, protein turnover, chaperones	-	-	N	-	-	-	-	-	brown	-	1
36747	122857	hypothetical protein M419DRAFT_36747 [Trichoderma reesei RUT C-30]	prohibitin-2	Prohibitin	-	membrane [GO:0016020]	-	Posttranslational modification, protein turnover, chaperones	-	1	N	-	-	-	-	-	lightcyan1	-	-
36756	65275	soluble quino protein glucose dehydrogenase [Trichoderma reesei RUT C-30]	Glucose/sorbosone dehydrogenases	N-6 adenine-specific DNA methylase, conserved site	-	-	catalytic activity [GO:0003824]	Amino acid transport and metabolism	-	0	Y	-	-	-	-	-	black	-	1
36758	65447	hypothetical protein M419DRAFT_36758 [Trichoderma reesei RUT C-30]	unknown protein	Protein of unknown function DUF1604	mRNA processing [GO:0006397]	-	nucleic acid binding [GO:0003676]	RNA processing and modification	-	0	N	-	-	-	-	-	coral1	1114	-
36769	30635	hypothetical protein M419DRAFT_36769 [Trichoderma reesei RUT C-30]	unknown protein	-	-	-	-	Signal transduction mechanisms	-	-	N	-	-	-	-	-	ivory	-	1
36788	65553	ubiquitin-conjugating enzyme h [Trichoderma reesei RUT C-30]	ubiquitin-conjugating enzyme	Ubiquitin-conjugating enzyme, E2	-	-	ATP binding [GO:0005524]	Posttranslational modification, protein turnover, chaperones	\N	0	N	-	-	-	-	-	grey60	-	-
36816	109536	ATP-dependent RNA helicase DBP4 [Trichoderma reesei RUT C-30]	ATP-dependent RNA helicase DBP4	DNA/RNA helicase, DEAD/DEAH box type, N-terminal	-	-	ATP binding [GO:0005524]; helicase activity [GO:0004386]; RNA binding [GO:0003723]	RNA processing and modification	Metabolism of Complex Carbohydrates	0	N	-	-	-	-	-	brown2	-	-
36823	22845	ferric reductase [Trichoderma reesei RUT C-30]	ferric reductase	Ferric reductase-like transmembrane component, N-terminal	-	integral component of membrane [GO:0016021]	oxidoreductase activity [GO:0016491]	Secondary metabolites biosynthesis, transport and catabolism	-	5	N	-	-	-	-	-	grey60	-	1
36836	109560	RNA-binding domain-containing protein [Trichoderma reesei RUT C-30]	unknown protein	RNA recognition motif, RNP-1	-	-	RNA binding [GO:0003723]	RNA processing and modification	-	0	N	-	-	-	-	-	brown	-	1
36853	-	hypothetical protein M419DRAFT_36853 [Trichoderma reesei RUT C-30]	-	-	-	-	-	-	-	-	N	-	-	-	-	-	darkred	-	-
36860	65490	S-adenosyl-L-methionine-dependent methyltransferase [Trichoderma reesei RUT C-30]	SpermidineSynthase	Spermine synthase	-	-	methyltransferase activity [GO:0008168]	Amino acid transport and metabolism	-	0	N	-	-	-	-	-	coral1	-	-
36885	122948	laccase [Trichoderma reesei RUT C-30]	laccase	Multicopper oxidase, type 1	-	-	copper ion binding [GO:0005507]; oxidoreductase activity [GO:0016491]	Secondary metabolites biosynthesis, transport and catabolism	\N	0	N	-	-	-	-	-	grey60	-	-
36898	4905	hypothetical protein M419DRAFT_36898 [Trichoderma reesei RUT C-30]	unknown protein	-	-	integral component of membrane [GO:0016021]	-	Cytoskeleton	-	1	N	-	-	-	-	-	darkolivegreen4	-	-
36906	65411	nicotinate-nucleotide diphosphorylase [Trichoderma reesei RUT C-30]	nicotinate-nucleotide diphosphorylase	Quinolinate phosphoribosyl transferase	NAD biosynthetic process [GO:0009435]	-	nicotinate-nucleotide diphosphorylase (carboxylating) activity [GO:0004514]	Nucleotide transport and metabolism	Metabolism of Cofactors and Vitamins	0	N	-	-	-	-	-	brown	-	-
36921	36608	hypothetical protein M419DRAFT_36921 [Trichoderma reesei RUT C-30]	unknown protein	-	-	-	-	RNA processing and modification	-	-	N	-	-	-	-	-	darkred	-	-
36926	66091	hypothetical protein M419DRAFT_36926 [Trichoderma reesei RUT C-30]	RNA polymerase II transcription factor B subunit	BSD	nucleotide-excision repair [GO:0006289]; transcription, DNA-templated [GO:0006351]	core TFIIH complex [GO:0000439]	-	Transcription	-	-	N	-	-	-	-	-	brown	-	-
36946	109876	casein kinase I isoform epsilon [Trichoderma reesei RUT C-30]	casein kinase I homolog hhp1	Protein kinase, core	-	-	ATP binding [GO:0005524]; protein serine/threonine kinase activity [GO:0004674]	Signal transduction mechanisms	Metabolism of Complex Lipids	0	N	-	-	-	-	-	black	-	-
36977	109835	Osmotin, thaumatin-like protein [Trichoderma reesei RUT C-30]	unknown protein	Thaumatin, pathogenesis-related	-	-	-	-	-	-	N	-	-	-	-	-	darkorange	-	1
37000	109811	putative O-methylsterigmatocystin oxidoreductase [Trichoderma reesei RUT C-30]	Cytochrome P450	Cytochrome P450	-	integral component of membrane [GO:0016021]	heme binding [GO:0020037]; iron ion binding [GO:0005506]; monooxygenase activity [GO:0004497]; oxidoreductase activity, acting on paired donors, with incorporation or reduction of molecular oxygen [GO:0016705]	Secondary metabolites biosynthesis, transport and catabolism	Lipid Metabolism	1	N	-	-	-	-	-	darkorange	-	-
37026	66103	trimeric LpxA-like protein [Trichoderma reesei RUT C-30]	WbbJ Acetyltransferase (isoleucine patch superfamily)	Bacterial transferase hexapeptide repeat	-	-	acetyltransferase activity [GO:0016407]	Amino acid transport and metabolism	\N	0	N	-	-	-	-	-	coral1	-	-
37031	109778	hypothetical protein M419DRAFT_37031 [Trichoderma reesei RUT C-30]	unknown protein	-	-	-	-	Transcription	-	-	Y	-	-	-	-	-	brown4	-	-
37040	-	histone-fold-containing protein [Trichoderma reesei RUT C-30]	-	Histone H4	nucleosome assembly [GO:0006334]	nucleosome [GO:0000786]; nucleus [GO:0005634]	DNA binding [GO:0003677]; protein heterodimerization activity [GO:0046982]	Chromatin structure and dynamics	-	0	N	-	-	-	-	-	grey60	-	-
37050	109756	DUF453-domain-containing protein [Trichoderma reesei RUT C-30]	unknown protein	Protein of unknown function DUF453	-	-	-	-	-	-	Y	-	-	-	-	-	thistle2	-	-
37062	-	hypothetical protein M419DRAFT_37062 [Trichoderma reesei RUT C-30]	-	Homeobox	regulation of transcription, DNA-templated [GO:0006355]	nucleus [GO:0005634]	DNA binding [GO:0003677]	Transcription	-	0	N	-	-	-	-	-	coral1	-	-
37067	66132	peroxisomal biogenesis factor 6 [Trichoderma reesei RUT C-30]	AAA ATPase	AAA ATPase, core	-	-	ATP binding [GO:0005524]	Posttranslational modification, protein turnover, chaperones	Nucleotide Metabolism	0	N	-	-	-	-	-	coral2	-	-
37070	22885	putative F1F0 ATP synthase assembly protein Atp11 [Trichoderma reesei RUT C-30]	ATP11 protein	ATP11	protein complex assembly [GO:0006461]	mitochondrion [GO:0005739]	-	Posttranslational modification, protein turnover, chaperones	-	-	N	-	-	-	-	-	brown	-	1
37071	4939	hypothetical protein M419DRAFT_37071 [Trichoderma reesei RUT C-30]	DNA repair and TFIIH regulator	Armadillo-type fold	-	-	-	Replication, recombination and repair	-	-	N	-	-	-	-	-	plum1	-	-
37157	119974	quinone oxidoreductase putative [Trichoderma reesei RUT C-30]	zinc-binding dehydrogenase	Alcohol dehydrogenase, zinc-binding	-	-	oxidoreductase activity [GO:0016491]	Energy production and conversion	\N	0	N	-	-	-	-	-	coral2	-	1
37164	103372	hypothetical protein M419DRAFT_37164 [Trichoderma reesei RUT C-30]	BZIP transcriptional regulator	Transcription factor Jun	-	-	DNA binding [GO:0003677]; DNA binding transcription factor activity [GO:0003700]	Transcription	\N	0	N	-	-	-	-	-	grey60	-	1
37178	103356	vacuolar transporter chaperone 1 [Trichoderma reesei RUT C-30]	Vacuolar transporter chaperone	-	-	integral component of membrane [GO:0016021]	-	Intracellular trafficking, secretion, and vesicular transport	-	3	N	-	-	-	-	-	brown	-	2
37191	74498	hypothetical protein M419DRAFT_37191 [Trichoderma reesei RUT C-30]	translation initiation factor 2 beta subunit (Interpro motif IF5).	Translation initiation factor IF2/IF5	-	-	translation initiation factor activity [GO:0003743]	Translation, ribosomal structure and biogenesis	-	0	N	-	-	-	-	-	lightcyan1	-	1
37219	74462	signal peptidase subunit family protein [Trichoderma reesei RUT C-30]	Signal peptidase complex subunit Spc3	Signal peptidase 22 kDa subunit	signal peptide processing [GO:0006465]	integral component of membrane [GO:0016021]; signal peptidase complex [GO:0005787]	peptidase activity [GO:0008233]	Intracellular trafficking, secretion, and vesicular transport	Metabolism of Cofactors and Vitamins	1	N	-	-	-	-	-	black	-	-
37229	53596	mediator of RNA polymerase II transcription subunit 19 [Trichoderma reesei RUT C-30]	unknown protein	Mediator complex, subunit MED19	-	mediator complex [GO:0016592]	RNA polymerase II transcription cofactor activity [GO:0001104]	-	-	0	N	-	-	-	-	-	yellowgreen	-	-
37287	74356	NOL1/NOP2/sun family putative RNA met [Trichoderma reesei RUT C-30]	tRNA (cytosine-5-)-methyltransferase NCL1	rRNA subunit methyltransferase	rRNA processing [GO:0006364]	-	RNA binding [GO:0003723]; S-adenosylmethionine-dependent methyltransferase activity [GO:0008757]	RNA processing and modification	-	0	N	-	-	-	-	-	brown2	-	-
37292	74351	FAD/NAD(P)-binding domain-containing protein [Trichoderma reesei RUT C-30]	Flavin-containing monooxygenase Fmo1	Flavin-containing monooxygenase FMO	-	-	flavin adenine dinucleotide binding [GO:0050660]; N,N-dimethylaniline monooxygenase activity [GO:0004499]; NADP binding [GO:0050661]	Secondary metabolites biosynthesis, transport and catabolism	\N	0	N	-	-	-	-	-	brown	-	-
37302	2095	DNA polymerase delta catalytic subunit [Trichoderma reesei RUT C-30]	DNA polymerase delta	DNA-directed DNA polymerase, family B	DNA replication [GO:0006260]	nucleus [GO:0005634]	3'-5' exonuclease activity [GO:0008408]; 4 iron, 4 sulfur cluster binding [GO:0051539]; DNA binding [GO:0003677]; DNA-directed DNA polymerase activity [GO:0003887]; metal ion binding [GO:0046872]; nucleotide binding [GO:0000166]	Replication, recombination and repair	Nucleotide Metabolism	0	N	-	-	-	-	-	coral1	1091	-
37319	54508	Molybdopterin biosynthesis MoaE [Trichoderma reesei RUT C-30]	Molybdopterin synthase catalytic subunit	Molybdopterin biosynthesis MoaE	Mo-molybdopterin cofactor biosynthetic process [GO:0006777]	cytosol [GO:0005829]; molybdopterin synthase complex [GO:0019008]	molybdopterin synthase activity [GO:0030366]	Coenzyme transport and metabolism	-	0	N	-	-	-	-	-	darkolivegreen4	-	-
37340	65164	RCC1/BLIP-II [Trichoderma reesei RUT C-30]	unknown protein	Regulator of chromosome condensation, RCC1	-	-	-	Function unknown	Amino Acid Metabolism	-	N	-	-	-	-	-	darkolivegreen4	-	-
37355	109385	CHD5 domain protein [Trichoderma reesei RUT C-30]	CHD5 domain-containing protein	CHD5-like protein	tail-anchored membrane protein insertion into ER membrane [GO:0071816]	endoplasmic reticulum membrane [GO:0005789]; GET complex [GO:0043529]; integral component of membrane [GO:0016021]	-	General function prediction only	-	-	Y	-	-	-	-	-	darkgreen	-	-
37395	-	hypothetical protein M419DRAFT_37395 [Trichoderma reesei RUT C-30]	-	-	-	-	-	General function prediction only	-	-	N	-	-	-	-	-	coral1	-	-
37445	-	hypothetical protein M419DRAFT_37445 [Trichoderma reesei RUT C-30]	-	-	-	-	-	-	-	-	N	-	-	-	-	-	darkred	-	-
37557	5026	hypothetical protein M419DRAFT_37557 [Trichoderma reesei RUT C-30]	SSCRP	-	-	-	-	-	-	-	Y	-	-	-	-	-	coral1	-	-
37569	110032	hypothetical protein M419DRAFT_37569 [Trichoderma reesei RUT C-30]	unknown protein	-	-	-	-	RNA processing and modification	-	-	N	-	-	-	-	-	darkolivegreen4	588	-
37575	22925	hypothetical protein M419DRAFT_37575 [Trichoderma reesei RUT C-30]	Zn2Cys6 transcriptional regulator	Fungal transcriptional regulatory protein, N-terminal	-	nucleus [GO:0005634]	RNA polymerase II transcription factor activity, sequence-specific DNA binding [GO:0000981]; zinc ion binding [GO:0008270]	-	-	0	N	-	-	-	-	-	grey60	350	-
37611	109983	hypothetical protein M419DRAFT_37611 [Trichoderma reesei RUT C-30]	unknown protein	-	-	-	-	-	-	-	N	-	-	-	-	-	yellowgreen	-	-
37649	71994	hypothetical protein M419DRAFT_37649 [Trichoderma reesei RUT C-30]	Ubiquitin-conjugating enzyme Ubc1	Ubiquitin-conjugating enzyme, E2	-	-	ATP binding [GO:0005524]	Posttranslational modification, protein turnover, chaperones	\N	0	N	-	-	-	-	-	brown	-	-
37680	110122	hypothetical protein M419DRAFT_37680 [Trichoderma reesei RUT C-30]	unknown protein	Adenylate cyclase-associated CAP, N-terminal	-	-	-	Chromatin structure and dynamics	-	-	N	-	-	-	-	-	black	-	1
37721	123213	hypothetical protein M419DRAFT_37721 [Trichoderma reesei RUT C-30]	cell wall protein. Ser/Thr-rich.	-	-	integral component of membrane [GO:0016021]	-	Cell wall/membrane/envelope biogenesis	Metabolism of Complex Carbohydrates	1	Y	-	-	-	-	-	navajowhite2	-	-
37733	66562	UPF0145 domain-containing protein [Trichoderma reesei RUT C-30]	unknown protein	Protein of unknown function DUF74	-	-	-	-	-	-	N	-	-	-	-	-	plum1	-	-
37744	5088	acetyltransferase [Trichoderma reesei RUT C-30]	GCN5-related acetyltransferase	Acyl-CoA N-acyltransferase	-	-	N-acetyltransferase activity [GO:0008080]	-	-	0	N	-	-	-	-	-	darkgreen	-	-
37746	123238	alpha/beta-hydrolase [Trichoderma reesei RUT C-30]	epoxide hydrolase	Epoxide hydrolase-like	-	-	cis-stilbene-oxide hydrolase activity [GO:0033961]	General function prediction only	-	0	N	-	-	-	-	-	brown	-	-
37761	5095	Pre-mRNA-splicing factor ISY1 [Trichoderma reesei RUT C-30]	Pre-mRNA-splicing factor ISY1	Isy1-like splicing	generation of catalytic spliceosome for second transesterification step [GO:0000350]	-	-	RNA processing and modification	-	-	N	-	-	-	-	-	coral1	-	-
37769	72057	hypothetical protein M419DRAFT_37769 [Trichoderma reesei RUT C-30]	Zn2Cys6 transcriptional regulator	Fungal transcriptional regulatory protein, N-terminal	transcription, DNA-templated [GO:0006351]	nucleus [GO:0005634]	DNA binding [GO:0003677]; RNA polymerase II transcription factor activity, sequence-specific DNA binding [GO:0000981]; zinc ion binding [GO:0008270]	-	-	0	N	-	-	-	-	-	navajowhite2	-	-
37796	110263	hypothetical protein M419DRAFT_37796 [Trichoderma reesei RUT C-30]	unknown protein	Fungal transcriptional regulatory protein, N-terminal	-	nucleus [GO:0005634]	RNA polymerase II transcription factor activity, sequence-specific DNA binding [GO:0000981]; zinc ion binding [GO:0008270]	-	-	0	N	-	-	-	-	-	brown4	-	-
37809	110276	NAD(P)-binding protein [Trichoderma reesei RUT C-30]	isoflavone reductase	NmrA-like	-	-	-	-	\N	-	N	-	-	-	-	-	darkolivegreen4	-	-
37828	110295	glucocorticoid receptor-like (DNA-binding domain) [Trichoderma reesei RUT C-30]	ribosomal protein S14	Ribosomal protein S14	translation [GO:0006412]	ribosome [GO:0005840]	DNA binding [GO:0003677]; structural constituent of ribosome [GO:0003735]	Translation, ribosomal structure and biogenesis	-	0	N	-	-	-	-	-	brown	-	-
37852	5127	casein kinase II [Trichoderma reesei RUT C-30]	casein kinase II	Protein kinase, core	-	-	ATP binding [GO:0005524]; protein kinase activity [GO:0004672]	Signal transduction mechanisms	-	0	N	-	-	-	-	-	darkred	-	-
37877	110523	hypothetical protein M419DRAFT_37877 [Trichoderma reesei RUT C-30]	unknown protein	-	-	-	-	Extracellular structures	-	-	N	-	-	-	-	-	lightcyan1	-	2
37879	80807	hypothetical protein M419DRAFT_37879 [Trichoderma reesei RUT C-30]	unknown protein	Zinc finger, PHD-type	-	-	metal ion binding [GO:0046872]	-	-	0	N	-	-	-	-	-	firebrick4	-	-
37890	110507	hypothetical protein M419DRAFT_37890 [Trichoderma reesei RUT C-30]	unknown protein	PAPA-1-like conserved region	chromatin remodeling [GO:0006338]	Ino80 complex [GO:0031011]	-	Chromatin structure and dynamics	Nucleotide Metabolism	-	N	-	-	-	-	-	coral1	-	-
37895	67026	siderophore iron transporter [Trichoderma reesei RUT C-30]	siderophore transporter	Major facilitator superfamily MFS-1	transmembrane transport [GO:0055085]	integral component of membrane [GO:0016021]	-	General function prediction only	-	13	N	-	-	-	-	-	yellowgreen	-	-
37899	67110	HbrB-like protein [Trichoderma reesei RUT C-30]	unknown protein	HbrB-like	-	-	-	RNA processing and modification	TRANSCRIPTION	-	N	-	-	-	-	-	brown2	-	-
37922	67130	elongator complex protein [Trichoderma reesei RUT C-30]	elongator complex protein	IKI3	regulation of transcription, DNA-templated [GO:0006355]; transcription, DNA-templated [GO:0006351]; tRNA wobble uridine modification [GO:0002098]	cytoplasm [GO:0005737]; Elongator holoenzyme complex [GO:0033588]; nucleus [GO:0005634]	-	Transcription	-	-	N	-	-	-	-	-	grey60	-	1
37944	67053	hypothetical protein M419DRAFT_37944 [Trichoderma reesei RUT C-30]	Ubiquitin carboxyl-terminal hydrolase	Peptidase C19, ubiquitin carboxyl-terminal hydrolase 2	protein deubiquitination [GO:0016579]; ubiquitin-dependent protein catabolic process [GO:0006511]	-	thiol-dependent ubiquitinyl hydrolase activity [GO:0036459]	Posttranslational modification, protein turnover, chaperones	\N	0	N	-	-	-	-	-	brown	-	-
37989	32002	chromatin associated protein KTI12 [Trichoderma reesei RUT C-30]	unknown protein	Chromatin associated protein KTI12	-	-	-	General function prediction only	-	-	N	-	-	-	-	-	brown	-	-
37991	110377	hypothetical protein M419DRAFT_37991 [Trichoderma reesei RUT C-30]	unknown protein	-	-	-	-	-	-	-	N	-	-	-	-	-	coral1	-	-
37992	80695	hypothetical protein M419DRAFT_37992 [Trichoderma reesei RUT C-30]	half-sized ABC transporter	ABC transporter-like	-	integral component of membrane [GO:0016021]	ATPase activity, coupled to transmembrane movement of substances [GO:0042626]; ATP binding [GO:0005524]	Inorganic ion transport and metabolism	-	8	N	-	-	-	-	-	plum1	-	-
37999	66928	Serine/threonine-protein kinase tel-1 [Trichoderma reesei RUT C-30]	Serine/threonine-protein kinase tel1	Phosphatidylinositol 3- and 4-kinase, catalytic	-	-	ATP binding [GO:0005524]; protein serine/threonine kinase activity [GO:0004674]	Signal transduction mechanisms	Metabolism of Complex Lipids	0	N	-	-	-	-	-	brown	-	1
38006	110362	DNA polymerase gamma [Trichoderma reesei RUT C-30]	DNA polymerase gamma	DNA-directed DNA-polymerase, family A, mitochondria	DNA replication [GO:0006260]	gamma DNA polymerase complex [GO:0005760]	DNA binding [GO:0003677]; DNA-directed DNA polymerase activity [GO:0003887]	Replication, recombination and repair	Nucleotide Metabolism	0	N	-	-	-	-	-	brown2	-	-
38017	67057	silencing information regulator [Trichoderma reesei RUT C-30]	silencing information regulator	NAD-dependent histone deacetylase, silent information regulator Sir2	-	-	NAD+ binding [GO:0070403]	Chromatin structure and dynamics	Metabolism of Cofactors and Vitamins	0	N	-	-	-	-	-	brown	-	-
38048	67394	DUF1741-domain-containing protein [Trichoderma reesei RUT C-30]	unknown protein	Region of unknown function DUF1741	-	-	-	Function unknown	-	-	N	-	-	-	-	-	lightcyan1	-	1
38065	110586	AAA-domain-containing protein [Trichoderma reesei RUT C-30]	AAA ATPase	AAA ATPase, core	-	-	ATP binding [GO:0005524]	Posttranslational modification, protein turnover, chaperones	Nucleotide Metabolism	0	N	-	-	-	-	-	brown2	-	-
38112	110636	hypothetical protein M419DRAFT_38112 [Trichoderma reesei RUT C-30]	RNA recognition domain protein	RNA recognition motif, RNP-1	-	-	RNA binding [GO:0003723]	RNA processing and modification	-	0	N	-	-	-	-	-	black	861	-
38178	68110	cyclin-dependent kinase regulatory subunit [Trichoderma reesei RUT C-30]	cyclin-dependent kinase regulatory subunit	Cyclin-dependent kinase, regulatory subunit	cell cycle [GO:0007049]; cell division [GO:0051301]	-	cyclin-dependent protein serine/threonine kinase regulator activity [GO:0016538]; kinase activity [GO:0016301]	Cell cycle control, cell division, chromosome partitioning	-	0	N	-	-	-	-	-	black	-	-
38192	110983	FAD dependent oxidoreductase [Trichoderma reesei RUT C-30]	FAD dependent oxidoreductase	Pyridine nucleotide-disulphide oxidoreductase, class I	D-amino acid metabolic process [GO:0046416]	-	D-amino-acid oxidase activity [GO:0003884]; FAD binding [GO:0071949]	Amino acid transport and metabolism	Amino Acid Metabolism	0	N	-	-	-	-	-	brown	-	1
38203	67907	hypothetical protein M419DRAFT_38203 [Trichoderma reesei RUT C-30]	transfer of mannosylphosphate	-	-	-	-	-	-	-	Y	-	-	-	-	-	black	-	1
38232	110943	hypothetical protein M419DRAFT_38232 [Trichoderma reesei RUT C-30]	Histone acetyltransferase SAGA/ADA	Cyclic nucleotide-binding	-	integral component of membrane [GO:0016021]	-	Chromatin structure and dynamics	Metabolism of Complex Carbohydrates	3	Y	-	-	-	-	-	grey60	-	2
38233	81214	Snf7-domain-containing protein [Trichoderma reesei RUT C-30]	unknown protein	Snf7	vacuolar transport [GO:0007034]	intracellular [GO:0005622]	-	Intracellular trafficking, secretion, and vesicular transport	-	-	N	-	-	-	-	-	brown	-	-
38236	68067	ECM33-like protein [Trichoderma reesei RUT C-30]	meu10	-	-	-	-	-	-	-	Y	-	-	-	-	-	grey60	-	-
38277	67982	kinase-like protein [Trichoderma reesei RUT C-30]	protein kinase WEE1	Protein kinase, core	-	-	ATP binding [GO:0005524]; protein kinase activity [GO:0004672]	Cell cycle control, cell division, chromosome partitioning	Metabolism of Complex Lipids	0	N	-	-	-	-	-	coral1	-	-
38287	81140	ribosomal protein S18 [Trichoderma reesei RUT C-30]	Ribosomal protein S18.	Ribosomal protein S18	translation [GO:0006412]	ribosome [GO:0005840]	structural constituent of ribosome [GO:0003735]	Translation, ribosomal structure and biogenesis	Metabolism of Complex Lipids	0	N	-	-	-	-	-	brown	-	-
38306	-	hypothetical protein M419DRAFT_38306 [Trichoderma reesei RUT C-30]	-	-	-	integral component of membrane [GO:0016021]	-	-	-	1	N	-	-	-	-	-	grey60	-	-
38327	5466	hypothetical protein M419DRAFT_38327 [Trichoderma reesei RUT C-30]	high osmolarity signaling protein Sho1	Src homology-3	-	integral component of membrane [GO:0016021]; plasma membrane [GO:0005886]	-	Signal transduction mechanisms	-	4	N	-	-	-	-	-	black	-	1
38339	68254	putative C6 transcription factor [Trichoderma reesei RUT C-30]	Zn2Cys6 transcriptional regulator	Fungal specific transcription factor	transcription, DNA-templated [GO:0006351]	nucleus [GO:0005634]	DNA binding [GO:0003677]; zinc ion binding [GO:0008270]	-	-	0	N	-	-	-	-	-	darkolivegreen4	-	-
38394	111131	translation initiation factor eIF-2B subunit alpha [Trichoderma reesei RUT C-30]	initiation factor 2B.	Initiation factor 2B related	-	-	translation initiation factor activity [GO:0003743]	Translation, ribosomal structure and biogenesis	-	0	N	-	-	-	-	-	brown	-	-
38412	-	P-loop containing nucleoside triphosphate hydrolase protein [Trichoderma reesei RUT C-30]	-	DNA/RNA helicase, C-terminal	-	-	ATP binding [GO:0005524]; helicase activity [GO:0004386]; nucleic acid binding [GO:0003676]	RNA processing and modification	Nucleotide Metabolism	0	N	-	-	-	-	-	firebrick4	-	-
38413	123655	SAICAR synthase-like protein [Trichoderma reesei RUT C-30]	Protein involved in regulation of arginine-responsive genes	Inositol polyphosphate kinase	inositol phosphate biosynthetic process [GO:0032958]	-	kinase activity [GO:0016301]	Transcription	-	0	N	-	-	-	-	-	brown	-	-
38498	103132	N-acetyl-gamma-glutamyl-phosphate reductase [Trichoderma reesei RUT C-30]	acetylglutamate kinase ARG6	N-acetyl-gamma-glutamyl-phosphate reductase	arginine biosynthetic process [GO:0006526]	-	N-acetyl-gamma-glutamyl-phosphate reductase activity [GO:0003942]; NAD binding [GO:0051287]	Amino acid transport and metabolism	Amino Acid Metabolism	0	N	-	-	-	-	-	lavenderblush3	-	-
38506	53858	hypothetical protein M419DRAFT_38506 [Trichoderma reesei RUT C-30]	unknown protein	-	-	integral component of membrane [GO:0016021]	-	-	-	2	N	-	-	-	-	-	darkred	574	-
38512	32364	SGNH hydrolase [Trichoderma reesei RUT C-30]	CE12 GDSL lipase	Lipase, GDSL	-	-	hydrolase activity [GO:0016787]	Lipid transport and metabolism	\N	0	N	-	-	-	-	-	darkred	-	-
38534	-	hypothetical protein M419DRAFT_38534 [Trichoderma reesei RUT C-30]	-	-	-	-	-	-	-	-	N	-	-	-	-	-	darkorange	-	-
38563	68728	terpenoid synthase [Trichoderma reesei RUT C-30]	hexaprenyl pyrophosphate synthase	Polyprenyl synthetase	isoprenoid biosynthetic process [GO:0008299]	-	transferase activity [GO:0016740]	Coenzyme transport and metabolism	Lipid Metabolism	0	N	-	-	-	-	-	brown	-	-
38574	81676	FAD/NAD(P)-binding domain-containing protein [Trichoderma reesei RUT C-30]	salicylate hydroxylase	Adrenodoxin reductase	-	integral component of membrane [GO:0016021]	FAD binding [GO:0071949]	Energy production and conversion	Biodegradation of Xenobiotics	1	N	-	-	-	-	-	darkseagreen4	-	-
38577	111408	hypothetical protein M419DRAFT_38577 [Trichoderma reesei RUT C-30]	Zn2Cys6 transcriptional regulator	Fungal transcriptional regulatory protein, N-terminal	transcription, DNA-templated [GO:0006351]	nucleus [GO:0005634]	DNA binding [GO:0003677]; RNA polymerase II transcription factor activity, sequence-specific DNA binding [GO:0000981]; zinc ion binding [GO:0008270]	-	-	0	N	-	-	-	-	-	darkorange	-	1
38602	68869	putative MFS transporter [Trichoderma reesei RUT C-30]	MFS permease	Major facilitator superfamily MFS-1	transmembrane transport [GO:0055085]	integral component of membrane [GO:0016021]	-	Carbohydrate transport and metabolism	-	12	N	-	-	-	-	-	brown	-	1
38617	-	hypothetical protein M419DRAFT_38617 [Trichoderma reesei RUT C-30]	-	Histone H4	-	-	-	-	-	-	N	-	-	-	-	-	coral2	-	-
38618	-	hypothetical protein M419DRAFT_38618 [Trichoderma reesei RUT C-30]	-	-	-	-	-	-	-	-	N	-	-	-	-	-	brown	-	-
38622	-	hypothetical protein M419DRAFT_38622 [Trichoderma reesei RUT C-30]	-	Peptidase C15, pyroglutamyl peptidase I	-	integral component of membrane [GO:0016021]	-	-	-	1	N	-	-	-	-	-	grey60	-	-
38623	-	hypothetical protein M419DRAFT_38623 [Trichoderma reesei RUT C-30]	-	-	-	-	-	-	-	-	N	-	-	-	-	-	royalblue	-	-
38684	68926	FCH-domain-containing protein [Trichoderma reesei RUT C-30]	actin polymerization protein Bzz1	Src homology-3	intracellular signal transduction [GO:0035556]	intracellular [GO:0005622]	metal ion binding [GO:0046872]	Cytoskeleton	-	0	N	-	-	-	-	-	brown	-	1
38696	111538	hypothetical protein M419DRAFT_38696 [Trichoderma reesei RUT C-30]	unknown protein	Hemopexin	-	-	-	-	-	-	N	-	-	-	-	-	ivory	-	-
38749	69118	hypothetical protein M419DRAFT_38749 [Trichoderma reesei RUT C-30]	unknown protein	Protein of unknown function DUF1325	-	-	-	General function prediction only	-	-	N	-	-	-	-	-	coral1	-	-
38753	111468	actin-related protein, ARP2 class [Trichoderma reesei RUT C-30]	actin-like protein; high identity to predicted Fusarium graminearum FG04485.1	Actin/actin-like	Arp2/3 complex-mediated actin nucleation [GO:0034314]	Arp2/3 protein complex [GO:0005885]	ATP binding [GO:0005524]	Cytoskeleton	-	0	N	-	-	-	-	-	brown	-	-
38825	-	DHS-like NAD/FAD-binding domain-containing protein [Trichoderma reesei RUT C-30]	-	NAD-dependent histone deacetylase, silent information regulator Sir2	-	-	NAD+ binding [GO:0070403]	Chromatin structure and dynamics	Metabolism of Cofactors and Vitamins	0	N	-	-	-	-	-	coral1	-	-
38827	111253	hypothetical protein M419DRAFT_38827 [Trichoderma reesei RUT C-30]	unknown protein	-	-	-	-	-	-	-	N	-	-	-	-	-	black	-	-
38839	111239	hypothetical protein M419DRAFT_38839 [Trichoderma reesei RUT C-30]	unknown protein	-	-	-	-	Chromatin structure and dynamics	-	-	N	-	-	-	-	-	brown	-	1
38898	111170	hypothetical protein M419DRAFT_38898 [Trichoderma reesei RUT C-30]	unknown protein	-	-	-	-	-	-	-	N	-	-	-	-	-	brown2	-	2
38938	69399	30S ribosomal protein S13 [Trichoderma reesei RUT C-30]	mitochondrial 40S ribosomal protein [Aspergillus niger]. Possible homologue of yeast SWS2p.	Ribosomal protein S13	translation [GO:0006412]	ribosome [GO:0005840]	RNA binding [GO:0003723]; structural constituent of ribosome [GO:0003735]	Translation, ribosomal structure and biogenesis	-	0	N	-	-	-	-	-	coral1	-	-
38960	69217	serine/threonine-protein kinase [Trichoderma reesei RUT C-30]	CMGC type protein kinase	Protein kinase, core	-	-	ATP binding [GO:0005524]; protein serine/threonine kinase activity [GO:0004674]	Cell cycle control, cell division, chromosome partitioning	-	0	N	-	-	-	-	-	bisque4	-	-
38963	69349	putative cephalosporin C regulator [Trichoderma reesei RUT C-30]	Winged helix repressor DNA-binding	DNA-binding RFX	regulation of transcription, DNA-templated [GO:0006355]	-	DNA binding [GO:0003677]	Transcription	-	0	N	-	-	-	-	-	darkviolet	-	1
38980	69423	hypothetical protein M419DRAFT_38980 [Trichoderma reesei RUT C-30]	unknown protein	Zinc finger, C2H2-type	-	-	nucleic acid binding [GO:0003676]	RNA processing and modification	-	0	N	-	-	-	-	-	bisque4	-	-
39009	-	hypothetical protein M419DRAFT_39009 [Trichoderma reesei RUT C-30]	-	-	-	-	-	-	-	-	N	-	-	-	-	-	darkred	-	-
39021	111591	alpha/beta-hydrolase [Trichoderma reesei RUT C-30]	unknown protein	-	'de novo' NAD biosynthetic process from tryptophan [GO:0034354]; tryptophan catabolic process to kynurenine [GO:0019441]	-	arylformamidase activity [GO:0004061]	-	-	0	N	-	-	-	-	-	darkred	-	-
39052	55766	P-loop containing nucleoside triphosphate hydrolase protein [Trichoderma reesei RUT C-30]	nucleolar GTP-binding protein 1	GTP1/OBG	ribosome biogenesis [GO:0042254]	nucleolus [GO:0005730]	GTP binding [GO:0005525]; hydrolase activity [GO:0016787]	General function prediction only	-	0	N	-	-	-	-	-	brown2	-	1
39063	31248	ribonuclease T2 family protein [Trichoderma reesei RUT C-30]	Ribonuclease	Ribonuclease T2	-	-	ribonuclease T2 activity [GO:0033897]; RNA binding [GO:0003723]	RNA processing and modification	\N	0	Y	-	-	-	-	-	brown	-	-
39089	55597	ApbA-domain-containing protein [Trichoderma reesei RUT C-30]	unknown protein	Ketopantoate reductase ApbA/PanE, N-terminal	-	-	oxidoreductase activity [GO:0016491]	Chromatin structure and dynamics	-	0	N	-	-	-	-	-	brown	-	1
39097	55552	NAC-domain-containing protein [Trichoderma reesei RUT C-30]	Nascent polypeptide-associated complex subunit beta (NAC-beta)	Nascent polypeptide-associated complex NAC	regulation of transcription, DNA-templated [GO:0006355]; transcription, DNA-templated [GO:0006351]	-	-	Transcription	-	-	N	-	-	-	-	-	darkslateblue	-	-
39098	55213	hypothetical protein M419DRAFT_39098 [Trichoderma reesei RUT C-30]	tRNA-specific adenosine deaminase	Adenosine deaminase/editase	RNA processing [GO:0006396]	-	adenosine deaminase activity [GO:0004000]; RNA binding [GO:0003723]	RNA processing and modification	-	0	N	-	-	-	-	-	coral2	-	-
39136	111832	NAD(P)-binding protein [Trichoderma reesei RUT C-30]	Isoflavone reductase superfamily protein	NmrA-like	-	-	-	-	\N	-	N	-	-	-	-	-	coral2	-	1
39142	82039	D-aminoacylase [Trichoderma reesei RUT C-30]	D-aminoacylase	D-aminoacylase, C-terminal	-	-	hydrolase activity, acting on carbon-nitrogen (but not peptide) bonds [GO:0016810]	Nucleotide transport and metabolism	-	0	N	-	-	-	-	-	plum1	-	-
39190	69496	kinase-like protein [Trichoderma reesei RUT C-30]	GMGC protein kinase csk1	Protein kinase, core	-	-	ATP binding [GO:0005524]; protein kinase activity [GO:0004672]	General function prediction only	-	0	N	-	-	-	-	-	black	-	-
39217	69753	adenosine deaminase [Trichoderma reesei RUT C-30]	ADA	Adenosine/AMP deaminase	-	-	deaminase activity [GO:0019239]	Nucleotide transport and metabolism	Nucleotide Metabolism	0	N	-	-	-	-	-	coral1	-	-
39243	111927	TPR-like protein [Trichoderma reesei RUT C-30]	Translocation protein SEC72	Tetratricopeptide TPR2	-	-	-	Posttranslational modification, protein turnover, chaperones	-	-	N	-	-	-	-	-	black	860	-
39256	69793	cyclin-like protein [Trichoderma reesei RUT C-30]	Cyclin H	Cyclin	-	-	-	Cell cycle control, cell division, chromosome partitioning	-	-	N	-	-	-	-	-	darkorange	-	-
39268	-	hypothetical protein M419DRAFT_39268 [Trichoderma reesei RUT C-30]	-	Uncharacterised conserved protein UCP007663	-	-	alpha-L-fucosidase activity [GO:0004560]	-	-	0	Y	-	-	-	-	-	coral2	-	1
39312	82172	hypothetical protein M419DRAFT_39312 [Trichoderma reesei RUT C-30]	lipoate-protein ligase A	Biotin/lipoate A/B protein ligase	protein lipoylation [GO:0009249]	-	-	Coenzyme transport and metabolism	Amino Acid Metabolism	-	N	-	-	-	-	-	darkred	-	-
39316	70090	carbonic anhydrase [Trichoderma reesei RUT C-30]	Carbonic anhydrase	Carbonic anhydrase, eukaryotic	-	-	-	General function prediction only	Energy Metabolism	-	Y	-	-	-	-	-	plum1	-	-
39417	112122	hypothetical protein M419DRAFT_39417 [Trichoderma reesei RUT C-30]	GT distantly glycosyltransferases	N-6 adenine-specific DNA methylase, conserved site	carbohydrate metabolic process [GO:0005975]	integral component of membrane [GO:0016021]	transferase activity, transferring hexosyl groups [GO:0016758]	-	-	3	Y	-	-	-	-	-	darkred	-	-
39450	70172	MFS general substrate transporter [Trichoderma reesei RUT C-30]	MFS permease	Major facilitator superfamily MFS-1	transmembrane transport [GO:0055085]	integral component of membrane [GO:0016021]	-	Carbohydrate transport and metabolism	-	12	N	-	-	-	-	-	darkred	-	-
39465	67772	NmrA family protein [Trichoderma reesei RUT C-30]	Isoflavone reductase	NmrA-like	-	-	-	-	-	-	N	-	-	-	-	-	darkorange	-	-
39491	5324	50S ribosomal protein L14 [Trichoderma reesei RUT C-30]	Ribosomal protein L14b	Ribosomal protein L14b/L23e	translation [GO:0006412]	large ribosomal subunit [GO:0015934]	structural constituent of ribosome [GO:0003735]	Translation, ribosomal structure and biogenesis	-	0	N	-	-	-	-	-	firebrick4	-	-
39493	67557	rotamase-domain-containing protein [Trichoderma reesei RUT C-30]	peptidyl-prolyl cis/trans isomerase	WW/Rsp5/WWP	-	-	peptidyl-prolyl cis-trans isomerase activity [GO:0003755]	Posttranslational modification, protein turnover, chaperones	\N	0	N	-	-	-	-	-	brown	-	-
39522	62017	protein precursor [Trichoderma reesei RUT C-30]	unknown protein	-	-	-	-	-	-	1	N	-	-	-	-	-	darkolivegreen4	-	1
39524	4009	malate dehydrogenase [Trichoderma reesei RUT C-30]	lactate/malate dehydrogenase	Lactate/malate dehydrogenase	carbohydrate metabolic process [GO:0005975]; malate metabolic process [GO:0006108]; tricarboxylic acid cycle [GO:0006099]	-	L-malate dehydrogenase activity [GO:0030060]	Energy production and conversion	Carbohydrate Metabolism	0	N	-	-	-	-	-	black	-	-
39543	61765	Xaa-Pro dipeptidase [Trichoderma reesei RUT C-30]	Peptidase D	Peptidase M24, catalytic core	-	-	aminopeptidase activity [GO:0004177]; manganese ion binding [GO:0030145]	General function prediction only	\N	0	N	-	-	-	-	-	grey60	-	-
39568	5917	adenine nucleotide alpha hydrolases-like protein [Trichoderma reesei RUT C-30]	unknown protein	PP-loop	protein urmylation [GO:0032447]; tRNA thio-modification [GO:0034227]; tRNA wobble uridine modification [GO:0002098]	cytoplasm [GO:0005737]	hydrolase activity [GO:0016787]; nucleotidyltransferase activity [GO:0016779]; tRNA binding [GO:0000049]	General function prediction only	-	0	N	-	-	-	-	-	bisque4	-	-
39569	5916	hypothetical protein M419DRAFT_39569 [Trichoderma reesei RUT C-30]	unknown protein	MOZ/SAS-like protein	regulation of transcription, DNA-templated [GO:0006355]	nucleus [GO:0005634]	histone acetyltransferase activity [GO:0004402]	Chromatin structure and dynamics	\N	0	N	-	-	-	-	-	coral1	-	-
39590	70266	Pkinase-domain-containing protein [Trichoderma reesei RUT C-30]	CDC28	Protein kinase, core	-	-	ATP binding [GO:0005524]; protein serine/threonine kinase activity [GO:0004674]	General function prediction only	-	0	N	-	-	-	-	-	black	860	-
39608	58990	membrin [Trichoderma reesei RUT C-30]	v-SNARE Bos1	Vesicle transport v-SNARE	protein transport [GO:0015031]	Golgi apparatus [GO:0005794]; integral component of membrane [GO:0016021]	SNAP receptor activity [GO:0005484]	Intracellular trafficking, secretion, and vesicular transport	-	1	N	-	-	-	-	-	black	-	-
39623	58698	subtilase [Trichoderma reesei RUT C-30]	subtilisin like protease (SUB2)	Peptidase S8 and S53, subtilisin, kexin, sedolisin	-	-	serine-type endopeptidase activity [GO:0004252]	Posttranslational modification, protein turnover, chaperones	\N	1	Y	-	-	-	-	-	thistle2	-	1
39703	23417	phosphotyrosine protein phosphatases I [Trichoderma reesei RUT C-30]	phosphotyrosine protein phosphatase	Protein-tyrosine phosphatase, low molecular weight	-	cytoplasm [GO:0005737]	acid phosphatase activity [GO:0003993]; non-membrane spanning protein tyrosine phosphatase activity [GO:0004726]	Signal transduction mechanisms	-	0	N	-	-	-	-	-	brown	-	2
39706	112286	hypothetical protein M419DRAFT_39706 [Trichoderma reesei RUT C-30]	unknown protein	-	-	-	-	-	-	-	Y	-	-	-	-	-	darkred	-	-
39739	82425	hypothetical protein M419DRAFT_39739 [Trichoderma reesei RUT C-30]	unknown protein	Zinc finger, RING-type	-	cytoplasm [GO:0005737]; nucleus [GO:0005634]	metal ion binding [GO:0046872]; ubiquitin protein ligase activity [GO:0061630]	Function unknown	-	0	N	-	-	-	-	-	brown	-	-
39748	70511	putative peroxisomal carrier protein [Trichoderma reesei RUT C-30]	peroxisomal carrier protein	Mitochondrial carrier protein	transmembrane transport [GO:0055085]	integral component of membrane [GO:0016021]	-	Energy production and conversion	-	2	N	-	-	-	-	-	brown	-	-
39750	36855	hypothetical protein M419DRAFT_39750 [Trichoderma reesei RUT C-30]	RNA-binding protein	RNA recognition motif 2	-	-	RNA binding [GO:0003723]	Cell cycle control, cell division, chromosome partitioning	-	0	N	-	-	-	-	-	royalblue	-	-
39765	112413	DNA repair helicase [Trichoderma reesei RUT C-30]	DNA repair helicase	Xeroderma pigmentosum group D protein	nucleotide-excision repair [GO:0006289]	nucleus [GO:0005634]	ATP binding [GO:0005524]; ATP-dependent DNA helicase activity [GO:0004003]; DNA binding [GO:0003677]	Transcription	Metabolism of Complex Carbohydrates	0	N	-	-	-	-	-	darkolivegreen4	-	-
39800	-	hypothetical protein M419DRAFT_39800 [Trichoderma reesei RUT C-30]	-	-	-	-	-	-	-	-	N	-	-	-	-	-	plum1	-	1
39830	103421	hypothetical protein M419DRAFT_39830 [Trichoderma reesei RUT C-30]	unknown protein	-	-	-	-	Cytoskeleton	TRANSCRIPTION	-	N	-	-	-	-	-	coral2	-	1
39832	74559	hypothetical protein M419DRAFT_39832 [Trichoderma reesei RUT C-30]	ATG3_NEUCR RecName: Full=Autophagy-related protein 3; AltName: Full=Autophagy-related E2-like conjugation enzyme atg-3	Autophagocytosis associated protein, N-terminal	autophagy [GO:0006914]; protein transport [GO:0015031]	cytoplasm [GO:0005737]	-	General function prediction only	-	-	N	-	-	-	-	-	darkred	-	-
39851	112463	MCM-domain-containing protein [Trichoderma reesei RUT C-30]	DNA replication licensing factor mcm3	MCM	DNA replication initiation [GO:0006270]	MCM complex [GO:0042555]; nucleus [GO:0005634]	ATP binding [GO:0005524]; DNA binding [GO:0003677]; helicase activity [GO:0004386]	Replication, recombination and repair	Nucleotide Metabolism	0	N	-	-	-	-	-	coral1	-	-
39886	82591	NAD(P)-binding protein [Trichoderma reesei RUT C-30]	GH109 protein	Oxidoreductase, N-terminal	-	-	oxidoreductase activity [GO:0016491]	General function prediction only	\N	0	N	-	-	-	-	-	darkolivegreen4	-	1
39936	70943	putative histidine kinase HHK5p [Trichoderma reesei RUT C-30]	Histidine kinase	Signal transduction response regulator, receiver region	-	integral component of membrane [GO:0016021]; intracellular [GO:0005622]	phosphorelay sensor kinase activity [GO:0000155]	Signal transduction mechanisms	SORTING AND DEGRADATION	3	N	-	-	-	-	-	darkolivegreen4	-	-
39947	112560	hypothetical protein M419DRAFT_39947 [Trichoderma reesei RUT C-30]	Zn2Cys6 transcriptional regulator	Fungal transcriptional regulatory protein, N-terminal	-	nucleus [GO:0005634]	RNA polymerase II transcription factor activity, sequence-specific DNA binding [GO:0000981]; zinc ion binding [GO:0008270]	-	-	0	N	-	-	-	-	-	darkred	-	1
39985	71050	hypothetical protein M419DRAFT_39985 [Trichoderma reesei RUT C-30]	SAM-dependent methyltransferase MTQ2	N-6 adenine-specific DNA methylase, conserved site	-	-	methyltransferase activity [GO:0008168]; nucleic acid binding [GO:0003676]	Translation, ribosomal structure and biogenesis	\N	0	N	-	-	-	-	-	coral2	-	-
40002	71092	phosphoglycerate mutase-like protein [Trichoderma reesei RUT C-30]	phytase	Histidine acid phosphatase	-	-	-	General function prediction only	Biodegradation of Xenobiotics	-	Y	-	-	-	-	-	coral1	-	-
40033	103376	hypothetical protein M419DRAFT_40033, partial [Trichoderma reesei RUT C-30]	unknown protein	Zinc finger, U1-C type	spliceosomal snRNP assembly [GO:0000387]	U1 snRNP [GO:0005685]	RNA binding [GO:0003723]; zinc ion binding [GO:0008270]	RNA processing and modification	-	0	N	-	-	-	-	-	lightcyan1	-	1
40131	103740	hypothetical protein M419DRAFT_40131, partial [Trichoderma reesei RUT C-30]	unknown protein	-	-	-	-	-	-	-	N	-	-	-	-	-	coral2	-	3
40256	103209	RNA polymerase II mediator complex component SRB4, partial [Trichoderma reesei RUT C-30]	unknown protein	-	-	mediator complex [GO:0016592]	RNA polymerase II transcription cofactor activity [GO:0001104]	-	-	0	N	-	-	-	-	-	bisque4	-	-
40347	-	hypothetical protein M419DRAFT_40347, partial [Trichoderma reesei RUT C-30]	-	von Willebrand factor, type A	-	integral component of membrane [GO:0016021]	-	-	-	5	N	-	-	-	-	-	darkred	-	-
40526	123124	kinase-like protein, partial [Trichoderma reesei RUT C-30]	protein kinase CAMK	Protein kinase, core	-	-	ATP binding [GO:0005524]; protein kinase activity [GO:0004672]	General function prediction only	-	0	N	-	-	-	-	-	lightcyan1	-	-
40695	53952	hypothetical protein M419DRAFT_40695, partial [Trichoderma reesei RUT C-30]	unknown protein	-	-	-	-	-	-	-	N	-	-	-	-	-	darkred	-	-
40898	71123	hypothetical protein M419DRAFT_40898, partial [Trichoderma reesei RUT C-30]	unknown protein	-	-	integral component of membrane [GO:0016021]	-	-	-	2	N	-	-	-	-	-	brown	-	-
40931	112524	hypothetical protein M419DRAFT_40931, partial [Trichoderma reesei RUT C-30]	Zn2Cys6 transcriptional regulator	Fungal specific transcription factor	transcription, DNA-templated [GO:0006351]	nucleus [GO:0005634]	DNA binding [GO:0003677]; zinc ion binding [GO:0008270]	-	-	0	N	-	-	-	-	-	darkolivegreen4	-	-
40963	108356	hypothetical protein M419DRAFT_40963, partial [Trichoderma reesei RUT C-30]	unknown protein	Leucine-rich repeat	-	-	-	-	-	-	N	-	-	-	-	-	coral1	-	1
40993	53437	hypothetical protein M419DRAFT_40993, partial [Trichoderma reesei RUT C-30]	RNA polymerase II-associated protein.	RNA polymerase II-associated, Paf1	histone modification [GO:0016570]; transcription elongation from RNA polymerase II promoter [GO:0006368]	Cdc73/Paf1 complex [GO:0016593]	-	Transcription	-	-	N	-	-	-	-	-	black	-	1
41068	3671	hypothetical protein M419DRAFT_41068, partial [Trichoderma reesei RUT C-30]	Gar1 protein with RNA-binding region	Gar1 protein RNA-binding region	pseudouridine synthesis [GO:0001522]; rRNA processing [GO:0006364]	box H/ACA snoRNP complex [GO:0031429]	RNA binding [GO:0003723]	Translation, ribosomal structure and biogenesis	-	0	N	-	-	-	-	-	darkgreen	-	-
41118	103937	hypothetical protein M419DRAFT_41118, partial [Trichoderma reesei RUT C-30]	unknown protein	Cupin 2, conserved barrel	kinetochore assembly [GO:0051382]	kinetochore [GO:0000776]	centromeric DNA binding [GO:0019237]	Nuclear structure	-	0	N	-	-	-	-	-	brown	-	1
41384	104292	hypothetical protein M419DRAFT_41384, partial [Trichoderma reesei RUT C-30]	mating type pheromone precursor	-	-	-	-	-	-	-	N	-	-	-	-	-	orangered3	-	-
41454	110358	hypothetical protein M419DRAFT_41454, partial [Trichoderma reesei RUT C-30]	unknown protein	-	-	-	-	General function prediction only	-	-	N	-	-	-	-	-	brown	-	-
41474	40534	hypothetical protein M419DRAFT_41474, partial [Trichoderma reesei RUT C-30]	unknown protein	-	-	-	-	-	-	-	N	-	-	-	-	-	coral1	-	-
41506	34248	SRY protein, partial [Trichoderma reesei RUT C-30]	transcriptional regulator HMG type	High mobility group box, HMG1/HMG2	-	nucleus [GO:0005634]	DNA binding [GO:0003677]	Transcription	-	0	N	-	-	-	-	-	darkviolet	-	-
41632	66843	concanavalin A-like lectin/glucanase, partial [Trichoderma reesei RUT C-30]	GH16 cell wall glucanosyltransferase	Glycoside hydrolase, family 16	carbohydrate metabolic process [GO:0005975]	integral component of membrane [GO:0016021]	carbohydrate binding [GO:0030246]; hydrolase activity, hydrolyzing O-glycosyl compounds [GO:0004553]	-	\N	1	Y	-	-	-	-	-	black	-	-
41760	64370	cysteine proteinase, partial [Trichoderma reesei RUT C-30]	calpain-like protease	Peptidase C2, calpain	-	intracellular [GO:0005622]	calcium-dependent cysteine-type endopeptidase activity [GO:0004198]	Signal transduction mechanisms	-	0	N	-	-	-	-	-	darkred	-	-
42023	-	hypothetical protein M419DRAFT_42023, partial [Trichoderma reesei RUT C-30]	-	-	transcription, DNA-templated [GO:0006351]	nucleus [GO:0005634]	DNA binding [GO:0003677]; zinc ion binding [GO:0008270]	-	-	0	N	-	-	-	-	-	darkolivegreen4	-	-
42185	42766	integral membrane protein, partial [Trichoderma reesei RUT C-30]	integral membrane protein	-	-	integral component of membrane [GO:0016021]	-	no description	-	3	N	-	-	-	-	-	plum1	-	2
42395	42919	ubiquitin, partial [Trichoderma reesei RUT C-30]	ubiquitin fusion protein	Ubiquitin	-	-	-	Translation, ribosomal structure and biogenesis	-	-	N	-	-	-	-	-	darkgreen	-	-
42417	107460	RabGAP/TBC, partial [Trichoderma reesei RUT C-30]	Rab GTPase activator	RabGAP/TBC	-	-	-	General function prediction only	-	-	N	-	-	-	-	-	lavenderblush3	-	-
42529	108211	hypothetical protein M419DRAFT_42529, partial [Trichoderma reesei RUT C-30]	unknown protein	-	-	-	-	-	-	-	N	-	-	-	-	-	yellowgreen	-	-
42540	2529	ribosomal protein S12, partial [Trichoderma reesei RUT C-30]	unknown protein with a possible Interpro domain corresponding to ribosomal protein S12/S23. Possible homologue of yeast mitochondrial ribosomal protein YNR036C.	Ribosomal protein S12, bacterial-type	translation [GO:0006412]	small ribosomal subunit [GO:0015935]	structural constituent of ribosome [GO:0003735]	Translation, ribosomal structure and biogenesis	-	0	N	-	-	-	-	-	black	-	-
42772	55105	hypothetical protein M419DRAFT_42772, partial [Trichoderma reesei RUT C-30]	Zn2Cys6 transcriptional regulator AmyR	Fungal transcriptional regulatory protein, N-terminal	transcription, DNA-templated [GO:0006351]	nucleus [GO:0005634]	DNA binding [GO:0003677]; RNA polymerase II transcription factor activity, sequence-specific DNA binding [GO:0000981]; zinc ion binding [GO:0008270]	-	-	0	N	-	-	-	-	-	darkred	-	-
42843	30084	purine and uridine phosphorylase, partial [Trichoderma reesei RUT C-30]	unknown protein	-	nucleoside metabolic process [GO:0009116]	-	catalytic activity [GO:0003824]	-	-	0	N	-	-	-	-	-	brown4	-	1
42851	107996	hypothetical protein M419DRAFT_42851, partial [Trichoderma reesei RUT C-30]	unknown protein	-	-	-	-	-	-	-	N	-	-	-	-	-	darkred	-	-
42876	64018	hypothetical protein M419DRAFT_42876, partial [Trichoderma reesei RUT C-30]	GPCR	Fungal pheromone mating factor STE2 GPCR	-	integral component of membrane [GO:0016021]	mating-type factor pheromone receptor activity [GO:0004932]	-	-	7	N	-	-	-	-	-	brown4	-	-
42983	65147	hypothetical protein M419DRAFT_42983, partial [Trichoderma reesei RUT C-30]	unknown protein	-	-	-	metallopeptidase activity [GO:0008237]; zinc ion binding [GO:0008270]	-	-	0	N	-	-	-	-	-	coral1	-	1
42988	106219	hypothetical protein M419DRAFT_42988, partial [Trichoderma reesei RUT C-30]	unknown protein	-	-	-	-	-	-	-	N	-	-	-	-	-	yellowgreen	-	-
43045	105763	hypothetical protein M419DRAFT_43045, partial [Trichoderma reesei RUT C-30]	membrane protein with CFEM domain	-	-	-	-	-	-	-	Y	-	-	-	-	-	darkred	-	-
43139	-	ankyrin repeat protein, partial [Trichoderma reesei RUT C-30]	-	Ankyrin	-	-	-	General function prediction only	-	-	N	-	-	-	-	-	coral1	-	-
43217	67325	Mpp10 protein, partial [Trichoderma reesei RUT C-30]	U3 small nucleolar ribonucleoprotein Mpp10	Mpp10 protein	rRNA processing [GO:0006364]	Mpp10 complex [GO:0034457]; small nucleolar ribonucleoprotein complex [GO:0005732]	-	RNA processing and modification	-	-	N	-	-	-	-	-	brown2	-	-
43286	122079	NAD(P)-binding protein, partial [Trichoderma reesei RUT C-30]	short chain dehydrogenase/reductase	Glucose/ribitol dehydrogenase	-	-	oxidoreductase activity [GO:0016491]	General function prediction only	\N	0	N	-	-	-	-	-	brown	-	1
43312	81149	hypothetical protein M419DRAFT_43312, partial [Trichoderma reesei RUT C-30]	aquaglyceroporin	-	-	-	-	-	-	-	N	-	-	-	-	-	navajowhite2	-	-
43366	123296	PalH-domain-containing protein, partial [Trichoderma reesei RUT C-30]	unknown protein	PalH/RIM21	-	integral component of membrane [GO:0016021]	-	General function prediction only	-	5	N	-	-	-	-	-	lavenderblush3	-	-
43491	36913	hypothetical protein M419DRAFT_43491, partial [Trichoderma reesei RUT C-30]	Zn2Cys6 transcriptional regulator	Fungal transcriptional regulatory protein, N-terminal	transcription, DNA-templated [GO:0006351]	nucleus [GO:0005634]	DNA binding [GO:0003677]; RNA polymerase II transcription factor activity, sequence-specific DNA binding [GO:0000981]; zinc ion binding [GO:0008270]	-	-	0	N	-	-	-	-	-	bisque4	-	-
43649	41035	hypothetical protein M419DRAFT_43649, partial [Trichoderma reesei RUT C-30]	G-protein coupled receptor protein	Molluscan rhodopsin C-terminal tail	-	integral component of membrane [GO:0016021]	-	Transcription	-	4	N	-	-	-	-	-	lightcyan1	-	1
43821	55699	hypothetical protein M419DRAFT_43821, partial [Trichoderma reesei RUT C-30]	unknown protein	Prolyl 4-hydroxylase, alpha subunit	-	-	iron ion binding [GO:0005506]; L-ascorbic acid binding [GO:0031418]; oxidoreductase activity, acting on paired donors, with incorporation or reduction of molecular oxygen [GO:0016705]	-	-	0	N	-	-	-	-	-	darkred	-	-
43937	-	hypothetical protein M419DRAFT_43937, partial [Trichoderma reesei RUT C-30]	-	Zinc finger, C2H2-like	-	-	nucleic acid binding [GO:0003676]	-	-	0	N	-	-	-	-	-	blue2	-	-
44019	43430	hypothetical protein M419DRAFT_44019, partial [Trichoderma reesei RUT C-30]	unknown secreted protein	-	-	integral component of membrane [GO:0016021]	-	-	-	2	Y	-	-	-	-	-	coral1	-	1
44436	109883	hypothetical protein M419DRAFT_44436, partial [Trichoderma reesei RUT C-30]	unknown protein	-	-	-	-	-	-	-	N	-	-	-	-	-	darkorange	-	-
44630	107858	hypothetical protein M419DRAFT_44630, partial [Trichoderma reesei RUT C-30]	Zn2Cys6 transcriptional regulator	-	-	-	-	-	-	-	N	-	-	-	-	-	darkorange	-	-
44689	108613	hypothetical protein M419DRAFT_44689, partial [Trichoderma reesei RUT C-30]	unknown protein	-	-	-	-	-	-	-	N	-	-	-	-	-	darkred	-	-
44730	-	hypothetical protein M419DRAFT_44730, partial [Trichoderma reesei RUT C-30]	-	NACHT nucleoside triphosphatase	eisosome assembly [GO:0070941]	eisosome [GO:0032126]	-	-	-	-	N	-	-	-	-	-	brown	-	-
44764	54781	hypothetical protein M419DRAFT_44764, partial [Trichoderma reesei RUT C-30]	-	Class I peptide chain release factor	-	-	translation release factor activity [GO:0003747]	Translation, ribosomal structure and biogenesis	-	0	N	-	-	-	-	-	darkolivegreen4	-	-
44943	107144	hypothetical protein M419DRAFT_44943, partial [Trichoderma reesei RUT C-30]	unknown protein	-	-	-	-	-	-	-	N	-	-	-	-	-	darkorange	-	-
44945	35317	cysteine proteinase, partial [Trichoderma reesei RUT C-30]	unknown protein	Peptidase C19, ubiquitin carboxyl-terminal hydrolase 2	protein deubiquitination [GO:0016579]	-	thiol-dependent ubiquitinyl hydrolase activity [GO:0036459]	Posttranslational modification, protein turnover, chaperones	\N	0	N	-	-	-	-	-	brown	-	-
45136	31611	hypothetical protein M419DRAFT_45136, partial [Trichoderma reesei RUT C-30]	SSCRP	CHCH	-	-	-	Function unknown	-	-	N	-	-	-	-	-	brown	-	-
45198	68640	hypothetical protein M419DRAFT_45198, partial [Trichoderma reesei RUT C-30]	unknown protein	Homeodomain-like	-	-	DNA binding [GO:0003677]	-	-	0	N	-	-	-	-	-	darkred	-	-
45265	111604	hypothetical protein M419DRAFT_45265, partial [Trichoderma reesei RUT C-30]	unknown protein	-	-	-	-	-	-	-	N	-	-	-	-	-	brown4	-	1
45274	-	CoA-dependent acyltransferase, partial [Trichoderma reesei RUT C-30]	-	AMP-dependent synthetase and ligase	-	-	transferase activity, transferring acyl groups [GO:0016746]	Secondary metabolites biosynthesis, transport and catabolism	-	0	N	-	-	-	-	-	navajowhite2	-	-
45488	82409	hypothetical protein M419DRAFT_45488, partial [Trichoderma reesei RUT C-30]	ATG2	ATG2, C-terminal	autophagy of peroxisome [GO:0030242]	-	-	Intracellular trafficking, secretion, and vesicular transport	-	-	N	-	-	-	-	-	grey60	-	-
45532	103143	hypothetical protein M419DRAFT_45532, partial [Trichoderma reesei RUT C-30]	unknown protein	-	-	-	-	-	-	-	N	-	-	-	-	-	coral2	-	-
45556	54858	DUF1183-domain-containing protein, partial [Trichoderma reesei RUT C-30]	unknown protein	Protein of unknown function DUF1183	regulation of store-operated calcium entry [GO:2001256]	integral component of endoplasmic reticulum membrane [GO:0030176]	-	General function prediction only	-	1	N	-	-	-	-	-	firebrick4	-	-
45604	120351	hypothetical protein M419DRAFT_45604, partial [Trichoderma reesei RUT C-30]	unknown protein	-	-	integral component of membrane [GO:0016021]	-	Carbohydrate transport and metabolism	-	1	N	-	-	-	-	-	grey60	-	-
45678	55519	hypothetical protein M419DRAFT_45678, partial [Trichoderma reesei RUT C-30]	unknown protein	RNA recognition motif, RNP-1	mRNA processing [GO:0006397]	-	metal ion binding [GO:0046872]; RNA binding [GO:0003723]	General function prediction only	-	0	N	-	-	-	-	-	blue2	-	-
45684	112193	hypothetical protein M419DRAFT_45684, partial [Trichoderma reesei RUT C-30]	unknown protein	SET	-	-	-	-	-	-	N	-	-	-	-	-	coral2	-	-
45832	104132	hypothetical protein M419DRAFT_45832, partial [Trichoderma reesei RUT C-30]	unknown protein	-	transcription, DNA-templated [GO:0006351]	nucleus [GO:0005634]	DNA-directed 5'-3' RNA polymerase activity [GO:0003899]	Transcription	-	0	N	-	-	-	-	-	brown	-	-
45881	50786	Erv1/Alr family protein, partial [Trichoderma reesei RUT C-30]	Flavin-linked sulfhydryl oxidase	Erv1/Alr	-	-	thiol oxidase activity [GO:0016972]	Posttranslational modification, protein turnover, chaperones	-	1	Y	-	-	-	-	-	black	-	-
46019	110496	hypothetical protein M419DRAFT_46019, partial [Trichoderma reesei RUT C-30]	unknown protein	Gon7	-	-	-	-	-	-	N	-	-	-	-	-	coral2	-	1
46071	102648	hypothetical protein M419DRAFT_46071, partial [Trichoderma reesei RUT C-30]	unknown protein	-	-	-	-	Nuclear structure	Metabolism of Complex Carbohydrates	-	N	-	-	-	-	-	brown	-	-
46111	106306	hypothetical protein M419DRAFT_46111, partial [Trichoderma reesei RUT C-30]	unknown protein	-	-	integral component of membrane [GO:0016021]	-	-	-	1	N	-	-	-	-	-	brown	-	-
46131	107011	hypothetical protein M419DRAFT_46131, partial [Trichoderma reesei RUT C-30]	unknown protein	Heat shock protein DnaJ, N-terminal	-	-	-	Posttranslational modification, protein turnover, chaperones	-	-	N	-	-	-	-	-	black	-	-
46274	112470	hypothetical protein M419DRAFT_46274, partial [Trichoderma reesei RUT C-30]	unknown protein	-	-	-	-	-	-	-	N	-	-	-	-	-	bisque4	-	-
46278	122067	hypothetical protein M419DRAFT_46278, partial [Trichoderma reesei RUT C-30]	unknown protein	-	-	integral component of membrane [GO:0016021]	-	-	-	1	N	-	-	-	-	-	brown	-	-
46320	31551	Nucleotidylyl transferase, partial [Trichoderma reesei RUT C-30]	Cytidylyltransferase	Cytidylyltransferase	NAD biosynthetic process [GO:0009435]	-	ATP binding [GO:0005524]; nicotinamide-nucleotide adenylyltransferase activity [GO:0000309]	Coenzyme transport and metabolism	Metabolism of Cofactors and Vitamins	0	N	-	-	-	-	-	coral1	-	-
46361	109329	hypothetical protein M419DRAFT_46361, partial [Trichoderma reesei RUT C-30]	unknown protein	Protein of unknown function DUF1674	-	-	-	-	-	-	N	-	-	-	-	-	brown	-	-
46365	110534	hypothetical protein M419DRAFT_46365, partial [Trichoderma reesei RUT C-30]	unknown protein	-	-	-	-	-	-	-	N	-	-	-	-	-	darkred	565	-
46553	104601	YTH-domain-containing protein, partial [Trichoderma reesei RUT C-30]	unknown protein	YT521-B-like protein	-	-	RNA binding [GO:0003723]	Signal transduction mechanisms	-	0	N	-	-	-	-	-	blue2	-	-
46596	66232	S-adenosyl-L-methionine-dependent methyltransferase, partial [Trichoderma reesei RUT C-30]	unknown protein	Methyltransferase type 11	-	-	methyltransferase activity [GO:0008168]	-	-	0	N	-	-	-	-	-	darkorange	-	-
46613	-	hypothetical protein M419DRAFT_46613, partial [Trichoderma reesei RUT C-30]	-	Fungal transcriptional regulatory protein, N-terminal	transcription, DNA-templated [GO:0006351]	nucleus [GO:0005634]	DNA binding [GO:0003677]; RNA polymerase II transcription factor activity, sequence-specific DNA binding [GO:0000981]; zinc ion binding [GO:0008270]	-	-	0	N	-	-	-	-	-	brown	-	-
46673	40374	hypothetical protein M419DRAFT_46673, partial [Trichoderma reesei RUT C-30]	unknown protein	-	-	integral component of membrane [GO:0016021]; plasma membrane [GO:0005886]	-	-	-	4	N	-	-	-	-	-	brown	-	-
46896	108231	cyclin-related 2, partial [Trichoderma reesei RUT C-30]	unknown protein	Cyclin-related 2	regulation of cyclin-dependent protein serine/threonine kinase activity [GO:0000079]	-	protein kinase binding [GO:0019901]	General function prediction only	-	0	N	-	-	-	-	-	coral1	-	1
46928	21571	hypothetical protein M419DRAFT_46928, partial [Trichoderma reesei RUT C-30]	unknown protein	-	-	-	-	RNA processing and modification	-	-	N	-	-	-	-	-	darkred	-	-
46955	54365	transmembrane amino acid transporter family protein, partial [Trichoderma reesei RUT C-30]	Amino acid transporter	Amino acid transporter, transmembrane	-	integral component of membrane [GO:0016021]	-	Amino acid transport and metabolism	-	9	N	-	-	-	-	-	black	-	-
46961	106249	WD40 repeat-like protein, partial [Trichoderma reesei RUT C-30]	unknown protein	WD40 repeat	-	-	-	Function unknown	-	-	N	-	-	-	-	-	darkviolet	-	-
46998	102738	hypothetical protein M419DRAFT_46998, partial [Trichoderma reesei RUT C-30]	unknown protein	-	-	-	-	-	-	-	N	-	-	-	-	-	firebrick4	-	-
47193	110593	hypothetical protein M419DRAFT_47193, partial [Trichoderma reesei RUT C-30]	unknown protein	-	-	-	-	-	-	-	N	-	-	-	-	-	royalblue	-	-
47238	106636	hypothetical protein M419DRAFT_47238, partial [Trichoderma reesei RUT C-30]	Rho GTPase activator	RhoGAP	signal transduction [GO:0007165]	-	-	-	-	-	N	-	-	-	-	-	lightcoral	-	-
47268	111893	ferric reductase like transmembrane component, partial [Trichoderma reesei RUT C-30]	ferric reductase	Ferric reductase-like transmembrane component, N-terminal	-	integral component of membrane [GO:0016021]	oxidoreductase activity [GO:0016491]	Secondary metabolites biosynthesis, transport and catabolism	-	6	N	-	-	-	-	-	darkorange	-	-
47303	-	hypothetical protein M419DRAFT_47303, partial [Trichoderma reesei RUT C-30]	-	-	-	-	-	-	-	-	N	-	-	-	-	-	coral2	-	-
47483	76734	hypothetical protein M419DRAFT_47483, partial [Trichoderma reesei RUT C-30]	unknown SWIRM domain protein	SWIRM	-	-	DNA binding [GO:0003677]	Signal transduction mechanisms	-	0	N	-	-	-	-	-	thistle2	-	-
47677	3001	hypothetical protein M419DRAFT_47677, partial [Trichoderma reesei RUT C-30]	nucleolar protein 12	RNA recognition motif, RNP-1	-	-	RNA binding [GO:0003723]	General function prediction only	-	0	N	-	-	-	-	-	brown2	-	1
47723	66303	hypothetical protein M419DRAFT_47723, partial [Trichoderma reesei RUT C-30]	GH128 protein	Glycoside hydrolase, catalytic core	-	-	-	-	-	-	N	-	-	-	-	-	grey60	-	-
47749	111103	hypothetical protein M419DRAFT_47749, partial [Trichoderma reesei RUT C-30]	unknown protein	Galactose oxidase/kelch, beta-propeller	-	integral component of membrane [GO:0016021]	-	Inorganic ion transport and metabolism	-	1	N	-	-	-	-	-	coral2	-	-
47773	110458	hypothetical protein M419DRAFT_47773, partial [Trichoderma reesei RUT C-30]	C2H2 transcriptional regulator	HMG-I and HMG-Y, DNA-binding	-	-	nucleic acid binding [GO:0003676]	General function prediction only	-	0	N	-	-	-	-	-	bisque4	-	1
47790	29115	hypothetical protein M419DRAFT_47790, partial [Trichoderma reesei RUT C-30]	unknown protein	-	-	-	-	-	-	-	N	-	-	-	-	-	darkolivegreen4	-	-
47914	27398	ORC2-domain-containing protein, partial [Trichoderma reesei RUT C-30]	origin recognition complex	Origin recognition complex subunit 2	DNA replication [GO:0006260]	nucleus [GO:0005634]; origin recognition complex [GO:0000808]	-	Replication, recombination and repair	-	-	N	-	-	-	-	-	black	-	1
47928	59697	hypothetical protein M419DRAFT_47928, partial [Trichoderma reesei RUT C-30]	unknown protein	-	-	integral component of membrane [GO:0016021]	-	-	-	4	N	-	-	-	-	-	lightcyan1	-	1
47989	103455	hypothetical protein M419DRAFT_47989, partial [Trichoderma reesei RUT C-30]	unknown protein	Protein kinase-like	-	-	-	-	-	-	N	-	-	-	-	-	coral1	-	-
48068	105650	hypothetical protein M419DRAFT_48068, partial [Trichoderma reesei RUT C-30]	unknown protein	D111/G-patch	-	-	nucleic acid binding [GO:0003676]	RNA processing and modification	-	0	N	-	-	-	-	-	darkred	-	1
48094	106570	hypothetical protein M419DRAFT_48094, partial [Trichoderma reesei RUT C-30]	unknown protein	-	-	-	-	General function prediction only	-	-	N	-	-	-	-	-	plum1	-	-
48263	58404	UPF0041-domain-containing protein, partial [Trichoderma reesei RUT C-30]	unknown protein	Protein of unknown function UPF0041	mitochondrial pyruvate transmembrane transport [GO:0006850]	mitochondrial inner membrane [GO:0005743]	-	Function unknown	-	-	N	-	-	-	-	-	coral1	-	-
48381	41504	hypothetical protein M419DRAFT_48381, partial [Trichoderma reesei RUT C-30]	phosphopantetheinyl transferase	4'-phosphopantetheinyl transferase	-	-	holo-[acyl-carrier-protein] synthase activity [GO:0008897]; magnesium ion binding [GO:0000287]	-	-	0	N	-	-	-	-	-	darkred	-	-
48402	23323	hypothetical protein M419DRAFT_48402, partial [Trichoderma reesei RUT C-30]	unknown protein	-	-	-	-	Function unknown	-	-	N	-	-	-	-	-	darkolivegreen4	-	-
48567	32203	hypothetical protein M419DRAFT_48567, partial [Trichoderma reesei RUT C-30]	unknown protein	-	-	-	-	-	-	-	N	-	-	-	-	-	black	-	-
48790	112372	hypothetical protein M419DRAFT_48790, partial [Trichoderma reesei RUT C-30]	unknown protein	-	-	integral component of membrane [GO:0016021]	-	-	-	4	N	-	-	-	-	-	royalblue	-	-
48833	81742	hypothetical protein M419DRAFT_48833, partial [Trichoderma reesei RUT C-30]	RNA polymerase I subunit Rpa43	RNA polymerase Rpb7, N-terminal	-	-	-	Transcription	TRANSCRIPTION	-	N	-	-	-	-	-	brown2	-	-
48843	102920	hypothetical protein M419DRAFT_48843, partial [Trichoderma reesei RUT C-30]	C2H2 transcriptional regulator	Zinc finger, C2H2-like	-	-	nucleic acid binding [GO:0003676]	Nuclear structure	-	0	N	-	-	-	-	-	blue2	-	2
48900	104448	hypothetical protein M419DRAFT_48900, partial [Trichoderma reesei RUT C-30]	unknown protein	-	-	-	-	-	-	-	N	-	-	-	-	-	grey60	-	1
49100	102941	DUF605-domain-containing protein, partial [Trichoderma reesei RUT C-30]	unknown protein	Protein of unknown function DUF605	-	-	-	Function unknown	-	-	N	-	-	-	-	-	darkolivegreen4	-	1
49379	109708	hypothetical protein M419DRAFT_49379, partial [Trichoderma reesei RUT C-30]	unknown protein	-	-	-	-	-	-	-	N	-	-	-	-	-	coral2	-	-
49529	40814	hypothetical protein M419DRAFT_49529, partial [Trichoderma reesei RUT C-30]	unknown protein	-	-	-	-	Function unknown	-	-	N	-	-	-	-	-	yellowgreen	-	-
49675	122497	hypothetical protein M419DRAFT_49675, partial [Trichoderma reesei RUT C-30]	unknown protein	-	-	-	-	-	-	-	N	-	-	-	-	-	darkorange	-	-
49801	37214	hypothetical protein M419DRAFT_49801, partial [Trichoderma reesei RUT C-30]	unknown protein	-	-	-	-	RNA processing and modification	-	-	N	-	-	-	-	-	grey60	-	-
49820	62537	hypothetical protein M419DRAFT_49820, partial [Trichoderma reesei RUT C-30]	unknown protein	-	-	-	-	-	-	-	N	-	-	-	-	-	brown	-	-
49935	-	hypothetical protein M419DRAFT_49935, partial [Trichoderma reesei RUT C-30]	-	-	-	-	-	General function prediction only	Metabolism of Complex Carbohydrates	-	N	-	-	-	-	-	coral1	-	-
49982	103973	hypothetical protein M419DRAFT_49982, partial [Trichoderma reesei RUT C-30]	unknown protein	-	-	-	-	-	-	-	N	-	-	-	-	-	grey60	-	-
50325	70807	hypothetical protein M419DRAFT_50325, partial [Trichoderma reesei RUT C-30]	unknown protein	-	-	integral component of membrane [GO:0016021]	-	-	-	1	N	-	-	-	-	-	thistle2	-	1
50460	40519	hypothetical protein M419DRAFT_50460, partial [Trichoderma reesei RUT C-30]	unknown protein	-	-	-	-	-	-	-	N	-	-	-	-	-	coral1	-	-
50564	-	hypothetical protein M419DRAFT_50564, partial [Trichoderma reesei RUT C-30]	-	-	-	integral component of membrane [GO:0016021]	-	-	-	1	N	-	-	-	-	-	blue2	-	-
50697	107073	kinase-like protein, partial [Trichoderma reesei RUT C-30]	Ca2+/calmodulin-dependent protein kinase	Protein kinase, core	-	-	ATP binding [GO:0005524]; protein kinase activity [GO:0004672]	Signal transduction mechanisms	-	0	N	-	-	-	-	-	lavenderblush3	-	1
50702	30478	hypothetical protein M419DRAFT_50702, partial [Trichoderma reesei RUT C-30]	unknown protein	-	regulation of cell cycle [GO:0051726]	-	-	Posttranslational modification, protein turnover, chaperones	-	-	N	-	-	-	-	-	brown2	-	-
50729	3787	hypothetical protein M419DRAFT_50729, partial [Trichoderma reesei RUT C-30]	unknown protein	-	-	integral component of membrane [GO:0016021]	-	-	-	4	N	-	-	-	-	-	darkred	-	-
50734	-	hypothetical protein M419DRAFT_50734, partial [Trichoderma reesei RUT C-30]	-	-	-	-	-	-	-	-	N	-	-	-	-	-	darkseagreen4	-	-
50927	60378	P-loop containing nucleoside triphosphate hydrolase protein, partial [Trichoderma reesei RUT C-30]	AAA ATPase	AAA ATPase, core	mitochondrial respiratory chain complex III assembly [GO:0034551]	mitochondrion [GO:0005739]	ATP binding [GO:0005524]; hydrolase activity [GO:0016787]	Posttranslational modification, protein turnover, chaperones	-	0	N	-	-	-	-	-	ivory	-	1
50936	58869	Diphthamide biosynthesis protein 4, partial [Trichoderma reesei RUT C-30]	unknown protein	Heat shock protein DnaJ, N-terminal	-	-	metal ion binding [GO:0046872]	Posttranslational modification, protein turnover, chaperones	-	0	N	-	-	-	-	-	darkred	-	1
51070	3984	hypothetical protein M419DRAFT_51070, partial [Trichoderma reesei RUT C-30]	increased rDNA silencing protein 4	EPS15 homology (EH)	-	-	-	Signal transduction mechanisms	-	-	N	-	-	-	-	-	black	-	-
51151	106205	cysteine proteinase, partial [Trichoderma reesei RUT C-30]	ubiquitin carboxyl-terminal hydrolase 2	Peptidase C19, ubiquitin carboxyl-terminal hydrolase 2	protein deubiquitination [GO:0016579]; ubiquitin-dependent protein catabolic process [GO:0006511]	integral component of membrane [GO:0016021]	thiol-dependent ubiquitinyl hydrolase activity [GO:0036459]	Posttranslational modification, protein turnover, chaperones	\N	1	N	-	-	-	-	-	coral2	-	-
51316	57865	hypothetical protein M419DRAFT_51316, partial [Trichoderma reesei RUT C-30]	unknown protein	-	protein transport [GO:0015031]	-	-	Cytoskeleton	-	-	N	-	-	-	-	-	brown	-	1
51374	50104	HAD-superfamily hydrolase, partial [Trichoderma reesei RUT C-30]	phosphatidyl synthase (A. fumigatus)	HAD-superfamily hydrolase, subfamily IIA, CECR5	-	-	hydrolase activity [GO:0016787]	General function prediction only	-	0	N	-	-	-	-	-	coral1	-	-
51567	40338	hypothetical protein M419DRAFT_51567, partial [Trichoderma reesei RUT C-30]	unknown protein	-	-	-	-	Signal transduction mechanisms	-	-	N	-	-	-	-	-	blue2	-	-
51652	111194	hypothetical protein M419DRAFT_51652, partial [Trichoderma reesei RUT C-30]	unknown protein	GTP-binding protein, HSR1-related	-	-	GTP binding [GO:0005525]	General function prediction only	-	0	N	-	-	-	-	-	coral2	-	-
51715	3394	hypothetical protein M419DRAFT_51715, partial [Trichoderma reesei RUT C-30]	unknown protein	RNA recognition motif, RNP-1	-	-	RNA binding [GO:0003723]	General function prediction only	-	1	N	-	-	-	-	-	orangered3	-	1
51855	123144	hypothetical protein M419DRAFT_51855, partial [Trichoderma reesei RUT C-30]	unknown protein	Cyclin-like F-box	-	-	-	-	-	-	N	-	-	-	-	-	coral1	-	-
51946	104454	hypothetical protein M419DRAFT_51946, partial [Trichoderma reesei RUT C-30]	unknown protein	Aldehyde dehydrogenase, conserved site	-	-	-	RNA processing and modification	Amino Acid Metabolism	-	N	-	-	-	-	-	brown	-	1
52074	67324	hypothetical protein M419DRAFT_52074, partial [Trichoderma reesei RUT C-30]	unknown protein	-	-	-	-	-	-	-	N	-	-	-	-	-	coral1	-	1
52500	112660	hypothetical protein M419DRAFT_52500, partial [Trichoderma reesei RUT C-30]	unknown protein	-	-	-	-	-	-	-	N	-	-	-	-	-	bisque4	-	1
52587	122823	hypothetical protein M419DRAFT_52587, partial [Trichoderma reesei RUT C-30]	unknown protein	Cyclin-like F-box	-	-	-	-	-	-	N	-	-	-	-	-	bisque4	-	-
52603	81329	hypothetical protein M419DRAFT_52603, partial [Trichoderma reesei RUT C-30]	unknown protein	-	-	integral component of membrane [GO:0016021]	-	-	-	-	N	-	-	-	-	-	lightsteelblue	-	-
52707	108158	hypothetical protein M419DRAFT_52707, partial [Trichoderma reesei RUT C-30]	unknown protein	Zinc finger, HIT-type	-	-	metal ion binding [GO:0046872]; nucleic acid binding [GO:0003676]	General function prediction only	-	0	N	-	-	-	-	-	darkolivegreen4	-	-
52726	64318	hypothetical protein M419DRAFT_52726, partial [Trichoderma reesei RUT C-30]	unknown protein	-	-	-	-	RNA processing and modification	-	-	N	-	-	-	-	-	brown	-	-
52736	29142	hypothetical protein M419DRAFT_52736, partial [Trichoderma reesei RUT C-30]	unknown protein	-	-	-	-	-	-	-	N	-	-	-	-	-	bisque4	-	-
52813	26255	hypothetical protein M419DRAFT_52813, partial [Trichoderma reesei RUT C-30]	Zn2Cys6 transcriptional regulator	Fungal transcriptional regulatory protein, N-terminal	transcription, DNA-templated [GO:0006351]	nucleus [GO:0005634]	DNA binding [GO:0003677]; RNA polymerase II transcription factor activity, sequence-specific DNA binding [GO:0000981]; zinc ion binding [GO:0008270]	-	-	0	N	-	-	-	-	-	brown	-	-
52915	108683	hypothetical protein M419DRAFT_52915, partial [Trichoderma reesei RUT C-30]	unknown protein	-	-	integral component of membrane [GO:0016021]	-	-	-	4	N	-	-	-	-	-	lightcyan1	-	-
53175	121732	hypothetical protein M419DRAFT_53175, partial [Trichoderma reesei RUT C-30]	unknown protein	-	-	mediator complex [GO:0016592]	RNA polymerase II transcription cofactor activity [GO:0001104]	-	-	0	N	-	-	-	-	-	brown	-	-
53248	104513	hypothetical protein M419DRAFT_53248, partial [Trichoderma reesei RUT C-30]	Zn2Cys6 transcriptional regulator	Fungal transcriptional regulatory protein, N-terminal	-	nucleus [GO:0005634]	RNA polymerase II transcription factor activity, sequence-specific DNA binding [GO:0000981]; zinc ion binding [GO:0008270]	-	-	0	N	-	-	-	-	-	darkolivegreen4	577	-
53271	43250	nucleic acid-binding protein, partial [Trichoderma reesei RUT C-30]	-	S1, IF1 type	-	-	translation initiation factor activity [GO:0003743]	Translation, ribosomal structure and biogenesis	-	0	N	-	-	-	-	-	brown2	-	-
53472	120430	hypothetical protein M419DRAFT_53472, partial [Trichoderma reesei RUT C-30]	Zn2Cys6 transcriptional regulator	Fungal transcriptional regulatory protein, N-terminal	-	nucleus [GO:0005634]	RNA polymerase II transcription factor activity, sequence-specific DNA binding [GO:0000981]; zinc ion binding [GO:0008270]	Chromatin structure and dynamics	-	0	N	-	-	-	-	-	darkorange	-	-
53536	105838	Metallo-hydrolase/oxidoreductase, partial [Trichoderma reesei RUT C-30]	glyoxalase	Beta-lactamase-like	-	-	hydrolase activity [GO:0016787]	-	-	0	N	-	-	-	-	-	darkred	-	2
53585	60564	Pet127-domain-containing protein, partial [Trichoderma reesei RUT C-30]	mitochondrial mRNA processing protein PET127	Mitochondrial protein Pet127	mitochondrial RNA metabolic process [GO:0000959]	mitochondrion [GO:0005739]	-	Function unknown	-	-	N	-	-	-	-	-	orangered3	-	1
53870	-	hypothetical protein M419DRAFT_53870, partial [Trichoderma reesei RUT C-30]	-	-	-	-	-	Translation, ribosomal structure and biogenesis	-	-	N	-	-	-	-	-	darkolivegreen4	-	1
53987	34079	LSM domain-containing protein, partial [Trichoderma reesei RUT C-30]	small nuclear ribonucleoprotein Sm D3	Like-Sm ribonucleoprotein, core	spliceosomal snRNP assembly [GO:0000387]	spliceosomal complex [GO:0005681]	-	RNA processing and modification	-	-	N	-	-	-	-	-	yellowgreen	-	-
54053	59112	hypothetical protein M419DRAFT_54053, partial [Trichoderma reesei RUT C-30]	unknown protein	-	-	-	-	-	-	-	N	-	-	-	-	-	bisque4	-	-
54101	104075	hypothetical protein M419DRAFT_54101, partial [Trichoderma reesei RUT C-30]	Zn2Cys6 transcriptional regulator	Fungal transcriptional regulatory protein, N-terminal	-	nucleus [GO:0005634]	RNA polymerase II transcription factor activity, sequence-specific DNA binding [GO:0000981]; zinc ion binding [GO:0008270]	-	-	0	N	-	-	-	-	-	darkred	-	-
54239	111129	hypothetical protein M419DRAFT_54239, partial [Trichoderma reesei RUT C-30]	unknown protein	-	-	-	-	-	-	-	N	-	-	-	-	-	yellowgreen	-	-
54271	122692	hypothetical protein M419DRAFT_54271, partial [Trichoderma reesei RUT C-30]	unknown protein	-	-	-	-	Translation, ribosomal structure and biogenesis	-	-	N	-	-	-	-	-	brown	-	1
54287	28563	hypothetical protein M419DRAFT_54287, partial [Trichoderma reesei RUT C-30]	unknown protein	-	-	-	-	Intracellular trafficking, secretion, and vesicular transport	-	-	N	-	-	-	-	-	coral1	-	-
54310	60879	putative rRNA processing protein Nop9, partial [Trichoderma reesei RUT C-30]	unknown protein	Pumilio RNA-binding region	-	-	RNA binding [GO:0003723]	Translation, ribosomal structure and biogenesis	-	0	N	-	-	-	-	-	brown2	-	-
54335	64757	hypothetical protein M419DRAFT_54335, partial [Trichoderma reesei RUT C-30]	unknown protein	-	-	-	-	RNA processing and modification	-	-	N	-	-	-	-	-	lightcyan1	-	-
54403	73587	hypothetical protein M419DRAFT_54403, partial [Trichoderma reesei RUT C-30]	unknown protein	Galactose oxidase/kelch, beta-propeller	-	integral component of membrane [GO:0016021]	-	Carbohydrate transport and metabolism	-	1	N	-	-	-	-	-	black	859	-
54434	61556	Nnf1-domain-containing protein, partial [Trichoderma reesei RUT C-30]	unknown protein	Nnf1	-	-	-	-	-	-	N	-	-	-	-	-	black	-	-
54688	65313	hypothetical protein M419DRAFT_54688, partial [Trichoderma reesei RUT C-30]	Chromosome segregation protein	HMG-I and HMG-Y, DNA-binding	-	-	DNA binding [GO:0003677]	Cell cycle control, cell division, chromosome partitioning	-	0	N	-	-	-	-	-	black	-	1
54877	-	hypothetical protein M419DRAFT_54877, partial [Trichoderma reesei RUT C-30]	-	-	-	-	-	-	-	-	N	-	-	-	-	-	darkolivegreen4	-	-
54949	68624	hypothetical protein M419DRAFT_54949, partial [Trichoderma reesei RUT C-30]	unknown protein	Nrm1	-	-	-	Transcription	-	-	N	-	-	-	-	-	darkorange	633	-
55109	108686	acid protease, partial [Trichoderma reesei RUT C-30]	Aspartyl protease	Peptidase A1	-	integral component of membrane [GO:0016021]	aspartic-type endopeptidase activity [GO:0004190]	Posttranslational modification, protein turnover, chaperones	-	1	N	-	-	-	-	-	ivory	-	-
55114	103149	P-loop containing nucleoside triphosphate hydrolase protein, partial [Trichoderma reesei RUT C-30]	AAA ATPase	AAA ATPase, core	-	-	ATP binding [GO:0005524]; hydrolase activity [GO:0016787]	Posttranslational modification, protein turnover, chaperones	-	0	N	-	-	-	-	-	plum1	-	1
55119	34306	hypothetical protein M419DRAFT_55119, partial [Trichoderma reesei RUT C-30]	mitochondrial cytochrome c oxidase assembly factor	-	mitochondrial respiratory chain complex IV assembly [GO:0033617]	mitochondrion [GO:0005739]	-	-	-	1	N	-	-	-	-	-	grey60	-	-
55130	33582	cytidine deaminase-like protein, partial [Trichoderma reesei RUT C-30]	-	CMP/dCMP deaminase, zinc-binding	-	-	catalytic activity [GO:0003824]	Nucleotide transport and metabolism	\N	0	N	-	-	-	-	-	coral2	-	-
55183	108309	HET-domain-containing protein, partial [Trichoderma reesei RUT C-30]	unknown protein	Heterokaryon incompatibility	-	-	-	-	-	-	N	-	-	-	-	-	darkorange	-	-
55231	112439	hypothetical protein M419DRAFT_55231, partial [Trichoderma reesei RUT C-30]	unknown protein	-	-	-	-	Signal transduction mechanisms	-	-	N	-	-	-	-	-	brown	-	-
55338	-	hypothetical protein M419DRAFT_55338, partial [Trichoderma reesei RUT C-30]	-	-	-	-	-	-	-	-	N	-	-	-	-	-	firebrick4	-	-
55393	70084	DNA repair exonuclease, partial [Trichoderma reesei RUT C-30]	nuclease	Metallophosphoesterase	double-strand break repair [GO:0006302]; meiotic cell cycle [GO:0051321]	Mre11 complex [GO:0030870]	3'-5' exonuclease activity [GO:0008408]; endonuclease activity [GO:0004519]; manganese ion binding [GO:0030145]	Replication, recombination and repair	-	0	N	-	-	-	-	-	coral1	-	-
55399	65717	NADH:ubiquinone oxidoreductase 10.5kD subunit, partial [Trichoderma reesei RUT C-30]	NADH-ubiquinone oxidoreductase 10.5 kDa subunit	Mitochondrial ribosome	-	-	-	Energy production and conversion	-	-	N	-	-	-	-	-	brown	-	-
55662	47814	Prenylcysteine oxidase, partial [Trichoderma reesei RUT C-30]	prenylcysteine lyase	FAD-dependent pyridine nucleotide-disulphide oxidoreductase	prenylcysteine catabolic process [GO:0030328]	-	prenylcysteine oxidase activity [GO:0001735]	Energy production and conversion	-	0	Y	-	-	-	-	-	grey60	355	-
55710	70830	MFS general substrate transporter, partial [Trichoderma reesei RUT C-30]	MFS permease	Major facilitator superfamily MFS-1	transmembrane transport [GO:0055085]	integral component of membrane [GO:0016021]	-	General function prediction only	-	10	N	-	-	-	-	-	darkolivegreen4	-	-
55770	109412	SET domain-containing protein, partial [Trichoderma reesei RUT C-30]	unknown protein	SET	-	-	-	General function prediction only	-	-	N	-	-	-	-	-	coral2	-	-
55798	32755	putative MYND domain protein, partial [Trichoderma reesei RUT C-30]	Histone tail methylase containing SET domain	Zinc finger, MYND-type	-	-	-	Chromatin structure and dynamics	-	-	N	-	-	-	-	-	brown	-	-
55833	42802	hypothetical protein M419DRAFT_55833, partial [Trichoderma reesei RUT C-30]	-	Ribosomal protein L49/IMG2	translation [GO:0006412]	ribosome [GO:0005840]	structural constituent of ribosome [GO:0003735]	Function unknown	-	0	N	-	-	-	-	-	lightcyan1	-	-
55837	69222	hypothetical protein M419DRAFT_55837, partial [Trichoderma reesei RUT C-30]	unknown protein	LCCL	-	integral component of membrane [GO:0016021]	-	-	-	7	N	-	-	-	-	-	lightcyan1	-	-
56127	79259	hypothetical protein M419DRAFT_56127, partial [Trichoderma reesei RUT C-30]	unknown protein	-	-	-	-	-	-	-	N	-	-	-	-	-	lavenderblush3	-	-
56216	81591	hypothetical protein M419DRAFT_56216, partial [Trichoderma reesei RUT C-30]	unknown protein	-	-	-	-	Signal transduction mechanisms	-	-	N	-	-	-	-	-	coral2	-	-
56240	107616	hypothetical protein M419DRAFT_56240, partial [Trichoderma reesei RUT C-30]	unknown protein	DASH complex, subunit Dam1	attachment of spindle microtubules to kinetochore [GO:0008608]	DASH complex [GO:0042729]; mitotic spindle [GO:0072686]	-	-	-	-	N	-	-	-	-	-	darkslateblue	-	-
56477	-	APG12-domain-containing protein, partial [Trichoderma reesei RUT C-30]	-	Autophagy protein 12	autophagosome assembly [GO:0000045]; protein transport [GO:0015031]	phagophore assembly site membrane [GO:0034045]	-	Posttranslational modification, protein turnover, chaperones	-	-	N	-	-	-	-	-	darkolivegreen4	-	1
56510	61508	hypothetical protein M419DRAFT_56510, partial [Trichoderma reesei RUT C-30]	chromatin assembly protein	DDT	-	nucleus [GO:0005634]	-	Chromatin structure and dynamics	-	-	N	-	-	-	-	-	navajowhite2	-	-
56630	106131	hypothetical protein M419DRAFT_56630, partial [Trichoderma reesei RUT C-30]	unknown protein	Protein kinase, core	-	-	ATP binding [GO:0005524]; protein kinase activity [GO:0004672]	-	-	0	N	-	-	-	-	-	black	-	-
56787	107483	hypothetical protein M419DRAFT_56787, partial [Trichoderma reesei RUT C-30]	unknown protein	-	-	-	-	-	-	-	N	-	-	-	-	-	darkred	-	-
56838	70542	concanavalin A-like lectin/glucanase, partial [Trichoderma reesei RUT C-30]	GH16 ß-glycosidase (endo-beta-1	Glycoside hydrolase, family 16	carbohydrate metabolic process [GO:0005975]	-	carbohydrate binding [GO:0030246]; hydrolase activity, hydrolyzing O-glycosyl compounds [GO:0004553]	-	-	0	Y	-	-	-	-	-	coral2	-	-
57009	107244	hypothetical protein M419DRAFT_57009, partial [Trichoderma reesei RUT C-30]	unknown protein	DMAP1-binding	-	-	-	General function prediction only	-	-	N	-	-	-	-	-	coral2	-	1
57260	41149	acetyltransferase, GNAT family, partial [Trichoderma reesei RUT C-30]	unknown protein	GCN5-related N-acetyltransferase	-	integral component of membrane [GO:0016021]	N-acetyltransferase activity [GO:0008080]	-	-	2	N	-	-	-	-	-	brown2	-	-
57274	110949	hypothetical protein M419DRAFT_57274, partial [Trichoderma reesei RUT C-30]	unknown protein	-	-	integral component of membrane [GO:0016021]	-	Signal transduction mechanisms	-	1	N	-	-	-	-	-	darkred	-	-
57412	40914	hypothetical protein M419DRAFT_57412, partial [Trichoderma reesei RUT C-30]	unknown protein	THUMP	-	-	RNA binding [GO:0003723]	General function prediction only	-	0	N	-	-	-	-	-	brown	-	-
57466	36703	hypothetical protein M419DRAFT_57466, partial [Trichoderma reesei RUT C-30]	Zn2Cys6 transcriptional regulator	Fungal specific transcription factor	transcription, DNA-templated [GO:0006351]	nucleus [GO:0005634]	DNA binding [GO:0003677]; RNA polymerase II transcription factor activity, sequence-specific DNA binding [GO:0000981]; zinc ion binding [GO:0008270]	-	-	0	N	-	-	-	-	-	darkorange	-	-
57582	66517	homoserine O-acetyltransferase, partial [Trichoderma reesei RUT C-30]	homoserine O-acetyltransferase	Alpha/beta hydrolase fold-1	biosynthetic process [GO:0009058]	cytoplasm [GO:0005737]	transferase activity, transferring acyl groups other than amino-acyl groups [GO:0016747]	Carbohydrate transport and metabolism	Energy Metabolism	0	N	-	-	-	-	-	darkslateblue	-	-
57709	31869	Nucleotidylyl transferase, partial [Trichoderma reesei RUT C-30]	unknown protein	Cytidylyltransferase	NAD biosynthetic process [GO:0009435]	-	ATP binding [GO:0005524]; nicotinamide-nucleotide adenylyltransferase activity [GO:0000309]	Coenzyme transport and metabolism	Metabolism of Cofactors and Vitamins	0	N	-	-	-	-	-	brown2	-	-
58027	109956	hypothetical protein M419DRAFT_58027, partial [Trichoderma reesei RUT C-30]	unknown protein	-	-	-	-	Carbohydrate transport and metabolism	-	-	N	-	-	-	-	-	darkred	-	1
58188	41699	HET-domain-containing protein, partial [Trichoderma reesei RUT C-30]	HET protein	Heterokaryon incompatibility	-	-	-	-	-	1	N	-	-	-	-	-	darkorange	-	-
58189	68028	hypothetical protein M419DRAFT_58189, partial [Trichoderma reesei RUT C-30]	unknown protein	Zinc finger, RING-type	-	-	metal ion binding [GO:0046872]; ubiquitin-protein transferase activity [GO:0004842]	Posttranslational modification, protein turnover, chaperones	-	0	N	-	-	-	-	-	brown	-	-
58243	27042	hypothetical protein M419DRAFT_58243, partial [Trichoderma reesei RUT C-30]	GT90 protein	Lipopolysaccharide-modifying protein	-	-	-	General function prediction only	-	-	N	-	-	-	-	-	coral1	-	-
58251	41942	putative DCG1 protein, partial [Trichoderma reesei RUT C-30]	unknown protein	Asp/Glu/hydantoin racemase	-	-	-	-	-	-	N	-	-	-	-	-	brown	-	1
58302	25244	hypothetical protein M419DRAFT_58302, partial [Trichoderma reesei RUT C-30]	C2H2 transcriptional regulator	Zinc finger, C2H2-type	transcription, DNA-templated [GO:0006351]	nucleus [GO:0005634]	DNA binding [GO:0003677]; zinc ion binding [GO:0008270]	General function prediction only	-	0	N	-	-	-	-	-	darkorange	-	-
58325	41362	hypothetical protein M419DRAFT_58325, partial [Trichoderma reesei RUT C-30]	unknown protein	-	-	-	-	-	-	-	N	-	-	-	-	-	darkred	-	-
58349	63395	PLC-like phosphodiesterase, partial [Trichoderma reesei RUT C-30]	Glycerophosphoryl diester phosphodiesterase	Glycerophosphoryl diester phosphodiesterase	lipid metabolic process [GO:0006629]	-	phosphoric diester hydrolase activity [GO:0008081]	Energy production and conversion	Metabolism of Complex Lipids	0	N	-	-	-	-	-	darkorange	-	-
58422	29710	hypothetical protein M419DRAFT_58422, partial [Trichoderma reesei RUT C-30]	unknown protein	-	-	integral component of membrane [GO:0016021]	-	-	-	1	N	-	-	-	-	-	brown	-	-
58461	43083	DUF1763-domain-containing protein, partial [Trichoderma reesei RUT C-30]	unknown protein	Protein of unknown function DUF1763	-	-	-	-	-	-	N	-	-	-	-	-	brown	-	1
58899	58115	ankyrin, partial [Trichoderma reesei RUT C-30]	unknown protein	Ankyrin	-	-	-	General function prediction only	-	-	N	-	-	-	-	-	plum1	-	-
59064	52976	RNA-binding domain-containing protein, partial [Trichoderma reesei RUT C-30]	nucleolar RNA binding protein NifK	RNA recognition motif, RNP-1	-	-	RNA binding [GO:0003723]	General function prediction only	-	0	N	-	-	-	-	-	brown2	-	-
59075	-	hypothetical protein M419DRAFT_59075, partial [Trichoderma reesei RUT C-30]	-	Ankyrin	nucleoside metabolic process [GO:0009116]	-	catalytic activity [GO:0003824]	General function prediction only	-	0	N	-	-	-	-	-	darkorange	-	-
59187	29619	Annexin, partial [Trichoderma reesei RUT C-30]	Calpactin I heavy chain	Annexin	-	-	calcium-dependent phospholipid binding [GO:0005544]; calcium ion binding [GO:0005509]	Intracellular trafficking, secretion, and vesicular transport	\N	0	N	-	-	-	-	-	brown	-	-
59212	41712	putative conserved membrane protein, partial [Trichoderma reesei RUT C-30]	ubiquitin domain	Ubiquitin	-	integral component of membrane [GO:0016021]	-	-	-	2	N	-	-	-	-	-	darkolivegreen4	-	-
59242	58867	hypothetical protein M419DRAFT_59242, partial [Trichoderma reesei RUT C-30]	unknown protein	-	-	-	-	-	-	-	N	-	-	-	-	-	coral1	-	-
59294	42267	ankyrin repeat protein 4ank, partial [Trichoderma reesei RUT C-30]	ankyrin repeat protein	Ankyrin	-	-	-	Chromatin structure and dynamics	-	-	N	-	-	-	-	-	grey60	-	1
59380	104364	Pkinase-domain-containing protein, partial [Trichoderma reesei RUT C-30]	MAPK mitogen activated protein kinase STE20	Protein kinase, core	-	-	ATP binding [GO:0005524]; protein serine/threonine kinase activity [GO:0004674]	Signal transduction mechanisms	-	0	N	-	-	-	-	-	brown	-	-
59438	64312	hypothetical protein M419DRAFT_59438, partial [Trichoderma reesei RUT C-30]	unknown protein	-	-	-	-	-	-	-	N	-	-	-	-	-	darkred	-	-
59448	32263	hypothetical protein M419DRAFT_59448, partial [Trichoderma reesei RUT C-30]	unknown protein	D111/G-patch	-	-	nucleic acid binding [GO:0003676]	General function prediction only	-	0	N	-	-	-	-	-	darkred	-	-
59449	34327	hypothetical protein M419DRAFT_59449, partial [Trichoderma reesei RUT C-30]	NADH-ubiquinone oxidoreductase B12 subunit	NADH-ubiquinone oxidoreductase B12 subunit	electron transport chain [GO:0022900]	mitochondrial respiratory chain complex I [GO:0005747]	-	-	-	1	N	-	-	-	-	-	lightcyan1	-	-
59559	35375	TBC-domain-containing protein, partial [Trichoderma reesei RUT C-30]	TBC domain protein (GAP)	RabGAP/TBC	-	-	-	Intracellular trafficking, secretion, and vesicular transport	-	-	N	-	-	-	-	-	lightcoral	-	-
59591	69972	hypothetical protein M419DRAFT_59591, partial [Trichoderma reesei RUT C-30]	Zn2Cys6 transcriptional regulator	Fungal transcriptional regulatory protein, N-terminal	transcription, DNA-templated [GO:0006351]	nucleus [GO:0005634]	DNA binding [GO:0003677]; RNA polymerase II transcription factor activity, sequence-specific DNA binding [GO:0000981]; zinc ion binding [GO:0008270]	-	-	0	N	-	-	-	-	-	brown	-	-
59770	29756	UAA transporter, partial [Trichoderma reesei RUT C-30]	UDP-N-acetylglucosamine transporter	UAA transporter	transmembrane transport [GO:0055085]	integral component of membrane [GO:0016021]	-	Carbohydrate transport and metabolism	-	7	N	-	-	-	-	-	blue2	-	-
59986	33840	hypothetical protein M419DRAFT_59986, partial [Trichoderma reesei RUT C-30]	unknown protein	DASH complex, subunit Dad2	mitotic cell cycle [GO:0000278]	DASH complex [GO:0042729]; mitotic spindle [GO:0072686]	-	-	-	-	N	-	-	-	-	-	darkorange	-	1
60093	62805	putative C2H2 finger domain protein, partial [Trichoderma reesei RUT C-30]	C2H2 transcriptional regulator	Zinc finger, C2H2-type	-	-	nucleic acid binding [GO:0003676]	General function prediction only	-	0	N	-	-	-	-	-	coral1	-	-
60353	57169	hypothetical protein M419DRAFT_60353, partial [Trichoderma reesei RUT C-30]	Bromodomain TF	Bromodomain transcription factor	-	-	-	-	-	-	N	-	-	-	-	-	ivory	-	-
60383	66788	hypothetical protein M419DRAFT_60383, partial [Trichoderma reesei RUT C-30]	unknown protein	-	-	-	-	-	-	-	N	-	-	-	-	-	black	-	-
60566	57728	putative NIMA interactive protein, partial [Trichoderma reesei RUT C-30]	NimA interactive protein	-	-	-	-	-	-	-	N	-	-	-	-	-	lightsteelblue	-	1
60579	106951	hypothetical protein M419DRAFT_60579, partial [Trichoderma reesei RUT C-30]	unknown protein	-	-	-	-	RNA processing and modification	Amino Acid Metabolism	-	N	-	-	-	-	-	brown	-	1
60751	41009	P-loop containing nucleoside triphosphate hydrolase protein, partial [Trichoderma reesei RUT C-30]	Ras-like GTPase	Ras GTPase	-	-	GTPase activity [GO:0003924]; GTP binding [GO:0005525]	General function prediction only	-	0	N	-	-	-	-	-	darkred	-	-
60759	54134	hypothetical protein M419DRAFT_60759, partial [Trichoderma reesei RUT C-30]	unknown protein	-	-	integral component of membrane [GO:0016021]	-	-	-	7	N	-	-	-	-	-	darkorange	-	-
60773	61703	kinase-like protein, partial [Trichoderma reesei RUT C-30]	germinal center kinase	Protein kinase, core	-	-	ATP binding [GO:0005524]; protein kinase activity [GO:0004672]	Signal transduction mechanisms	-	0	N	-	-	-	-	-	coral1	-	-
61073	41664	HET-domain-containing protein, partial [Trichoderma reesei RUT C-30]	HET domain-containing protein	Heterokaryon incompatibility	-	-	-	-	-	-	N	-	-	-	-	-	darkred	-	-
61138	54850	DUF55-domain-containing protein, partial [Trichoderma reesei RUT C-30]	AT DNA binding protein	Protein of unknown function DUF55	-	-	-	Function unknown	-	-	N	-	-	-	-	-	coral1	-	-
61240	36530	hypothetical protein M419DRAFT_61240, partial [Trichoderma reesei RUT C-30]	unknown protein	Riboflavin kinase	riboflavin biosynthetic process [GO:0009231]	-	riboflavin kinase activity [GO:0008531]	Coenzyme transport and metabolism	-	0	N	-	-	-	-	-	coral1	-	-
61274	63653	ankyrin, partial [Trichoderma reesei RUT C-30]	ankyrin	Ankyrin	-	-	-	General function prediction only	-	-	N	-	-	-	-	-	coral1	-	-
61314	33660	hypothetical protein M419DRAFT_61314, partial [Trichoderma reesei RUT C-30]	unknown protein	-	mitotic sister chromatid cohesion [GO:0007064]	Ctf18 RFC-like complex [GO:0031390]	-	Function unknown	-	-	N	-	-	-	-	-	darkred	-	-
61461	32543	hypothetical protein M419DRAFT_61461, partial [Trichoderma reesei RUT C-30]	Subunit of the RecQ (Sgs1p) - Topo III (Top3p) complex	Region of unknown function DUF1767	-	-	-	Function unknown	-	-	N	-	-	-	-	-	brown	-	-
61623	1857	hypothetical protein M419DRAFT_61623, partial [Trichoderma reesei RUT C-30]	histone H4	Histone H4	-	-	-	Posttranslational modification, protein turnover, chaperones	-	-	N	-	-	-	-	-	darkolivegreen4	-	-
61673	33895	hypothetical protein M419DRAFT_61673, partial [Trichoderma reesei RUT C-30]	Peptidylprolyl isomerase	Peptidyl-prolyl cis-trans isomerase, FKBP-type	-	-	peptidyl-prolyl cis-trans isomerase activity [GO:0003755]	Posttranslational modification, protein turnover, chaperones	\N	0	Y	-	-	-	-	-	black	-	-
61684	61819	galactose-binding like protein, partial [Trichoderma reesei RUT C-30]	Processivity factor	Anaphase-promoting complex, subunit 10	anaphase-promoting complex-dependent catabolic process [GO:0031145]	anaphase-promoting complex [GO:0005680]	-	Cell cycle control, cell division, chromosome partitioning	-	-	N	-	-	-	-	-	darkseagreen4	-	-
61701	61885	hypothetical protein M419DRAFT_61701, partial [Trichoderma reesei RUT C-30]	unknown protein	Protein of unknown function DUF1640	-	integral component of membrane [GO:0016021]	-	-	-	1	N	-	-	-	-	-	bisque4	-	1
61727	33090	magnesium-dependent phosphatase-1, partial [Trichoderma reesei RUT C-30]	magnesium-dependent phosphatase	HAD-superfamily phosphatase, subfamily IIIC	-	-	phosphatase activity [GO:0016791]	General function prediction only	-	0	N	-	-	-	-	-	brown	-	-
62002	27492	pseudouridine synthase, partial [Trichoderma reesei RUT C-30]	tRNA pseudouridine synthase.	tRNA pseudouridine synthase	pseudouridine synthesis [GO:0001522]	-	pseudouridine synthase activity [GO:0009982]; RNA binding [GO:0003723]	Translation, ribosomal structure and biogenesis	\N	0	N	-	-	-	-	-	brown2	-	-
62080	42571	hypothetical protein M419DRAFT_62080, partial [Trichoderma reesei RUT C-30]	unknown protein	NUDIX hydrolase, core	-	-	hydrolase activity [GO:0016787]	-	-	0	N	-	-	-	-	-	firebrick4	-	-
62160	33475	UPF0041-domain-containing protein, partial [Trichoderma reesei RUT C-30]	unknown protein	Protein of unknown function UPF0041	mitochondrial pyruvate transmembrane transport [GO:0006850]	integral component of membrane [GO:0016021]; mitochondrial inner membrane [GO:0005743]	-	Function unknown	-	1	N	-	-	-	-	-	black	-	1
62230	31481	DnaJ domain-containing protein, partial [Trichoderma reesei RUT C-30]	chaperone protein dnaJ 6	Heat shock protein DnaJ, N-terminal	-	-	-	Posttranslational modification, protein turnover, chaperones	-	-	N	-	-	-	-	-	coral1	-	-
62262	-	ankyrin, partial [Trichoderma reesei RUT C-30]	-	Ankyrin	-	-	aspartic-type endopeptidase activity [GO:0004190]	General function prediction only	-	0	N	-	-	-	-	-	lightcoral	-	-
62329	37827	cytochrome P450, partial [Trichoderma reesei RUT C-30]	Cytochrome P450	Cytochrome P450, E-class, group IV	-	-	heme binding [GO:0020037]; iron ion binding [GO:0005506]; monooxygenase activity [GO:0004497]; oxidoreductase activity, acting on paired donors, with incorporation or reduction of molecular oxygen [GO:0016705]	Secondary metabolites biosynthesis, transport and catabolism	Biodegradation of Xenobiotics	0	Y	-	-	-	-	-	darkolivegreen4	-	-
62397	36639	hypothetical protein M419DRAFT_62397, partial [Trichoderma reesei RUT C-30]	unknown protein	HR1 rho-binding repeat	-	-	-	Signal transduction mechanisms	-	-	N	-	-	-	-	-	lightsteelblue	-	-
62450	104395	TRP-domain-containing protein, partial [Trichoderma reesei RUT C-30]	unknown protein	Protein of unknown function DUF907, fungi	-	integral component of membrane [GO:0016021]	-	-	-	8	Y	-	-	-	-	-	coral1	-	-
62469	43371	hypothetical protein M419DRAFT_62469, partial [Trichoderma reesei RUT C-30]	unknown protein	Cell surface antigen	-	-	-	Extracellular structures	-	-	N	-	-	-	-	-	coral1	-	-
62528	33482	hypothetical protein M419DRAFT_62528, partial [Trichoderma reesei RUT C-30]	unknown protein	-	-	BLOC-1 complex [GO:0031083]	-	-	-	-	N	-	-	-	-	-	darkred	559	-
62627	3891	hypothetical protein M419DRAFT_62627, partial [Trichoderma reesei RUT C-30]	unknown protein	Armadillo-type fold	-	-	-	-	-	-	N	-	-	-	-	-	brown2	-	-
62713	53395	hypothetical protein M419DRAFT_62713, partial [Trichoderma reesei RUT C-30]	unknown protein	-	rRNA processing [GO:0006364]	-	-	Function unknown	-	-	N	-	-	-	-	-	darkolivegreen4	-	-
62873	38767	guanine-N(7)-methyltransferase, partial [Trichoderma reesei RUT C-30]	mRNA capping enzyme	mRNA capping enzyme, large subunit	-	nucleus [GO:0005634]	mRNA (guanine-N7-)-methyltransferase activity [GO:0004482]	RNA processing and modification	\N	0	N	-	-	-	-	-	coral1	-	-
62958	61081	zf-H2C2-domain-containing protein, partial [Trichoderma reesei RUT C-30]	histone acetyltransferase SPT10	GCN5-related N-acetyltransferase	-	-	N-acetyltransferase activity [GO:0008080]	-	-	0	N	-	-	-	-	-	brown	-	-
62966	25947	hypothetical protein M419DRAFT_62966, partial [Trichoderma reesei RUT C-30]	unknown protein	Growth-arrest-specific protein 2	-	-	microtubule binding [GO:0008017]	RNA processing and modification	-	0	N	-	-	-	-	-	navajowhite2	-	-
63061	37933	hypothetical protein M419DRAFT_63061, partial [Trichoderma reesei RUT C-30]	myb transcriptional regulator	Myb, DNA-binding	-	-	DNA binding [GO:0003677]	-	-	0	N	-	-	-	-	-	coral2	-	-
63086	29333	hypothetical protein M419DRAFT_63086, partial [Trichoderma reesei RUT C-30]	RNA binding protein RNP24	RNA recognition motif, RNP-1	-	-	RNA binding [GO:0003723]	Transcription	-	0	N	-	-	-	-	-	darkorange	-	-
63132	111561	hypothetical protein M419DRAFT_63132, partial [Trichoderma reesei RUT C-30]	unknown protein	-	-	-	-	Transcription	-	-	N	-	-	-	-	-	darkorange	-	-
63230	30250	nucleotide-diphospho-sugar transferase, partial [Trichoderma reesei RUT C-30]	GT8 N-acetylglucosaminyltransferase	-	protein N-linked glycosylation [GO:0006487]	Golgi apparatus [GO:0005794]	acetylglucosaminyltransferase activity [GO:0008375]	Carbohydrate transport and metabolism	-	0	N	-	-	-	-	-	thistle2	-	-
63250	41794	hypothetical protein M419DRAFT_63250, partial [Trichoderma reesei RUT C-30]	unknown protein	BRCT	-	-	-	Function unknown	-	-	N	-	-	-	-	-	coral1	-	-
63277	34149	U6 snRNA-associated Sm-like protein LSm7, partial [Trichoderma reesei RUT C-30]	U6 snRNA-associated Sm-like protein LSm7	Like-Sm ribonucleoprotein, eukaryotic and archaea-type, core	mRNA splicing, via spliceosome [GO:0000398]; nuclear-transcribed mRNA catabolic process [GO:0000956]	-	-	RNA processing and modification	-	-	N	-	-	-	-	-	coral1	-	-
63295	40943	hypothetical protein M419DRAFT_63295, partial [Trichoderma reesei RUT C-30]	unknown protein	-	-	-	-	-	-	-	N	-	-	-	-	-	darkolivegreen4	-	-
63329	-	hypothetical protein M419DRAFT_63329, partial [Trichoderma reesei RUT C-30]	-	-	-	integral component of membrane [GO:0016021]	-	-	-	1	N	-	-	-	-	-	coral2	-	-
63372	33815	RNA-binding domain-containing protein, partial [Trichoderma reesei RUT C-30]	U2 snRNP component IST3	RNA recognition motif, RNP-1	-	-	RNA binding [GO:0003723]	General function prediction only	-	0	N	-	-	-	-	-	ivory	-	-
63412	36468	hypothetical protein M419DRAFT_63412, partial [Trichoderma reesei RUT C-30]	Zn2Cys6 transcriptional regulator	Fungal transcriptional regulatory protein, N-terminal	transcription, DNA-templated [GO:0006351]	nucleus [GO:0005634]	DNA binding [GO:0003677]; RNA polymerase II transcription factor activity, sequence-specific DNA binding [GO:0000981]; zinc ion binding [GO:0008270]	-	-	0	N	-	-	-	-	-	darkorange	-	-
63513	37060	hypothetical protein M419DRAFT_63513, partial [Trichoderma reesei RUT C-30]	Ca-permeable channel	-	calcium ion import across plasma membrane [GO:0098703]	cell [GO:0005623]	calcium channel activity [GO:0005262]	-	-	0	N	-	-	-	-	-	grey60	-	1
63680	42858	hypothetical protein M419DRAFT_63680, partial [Trichoderma reesei RUT C-30]	unknown protein	-	-	-	-	-	-	-	N	-	-	-	-	-	darkred	-	-
63725	43347	DASH complex, subunit Dad3, partial [Trichoderma reesei RUT C-30]	DASH complex subunit Dad3	DASH complex, subunit Dad3	attachment of spindle microtubules to kinetochore [GO:0008608]	DASH complex [GO:0042729]; mitotic spindle [GO:0072686]	-	RNA processing and modification	-	-	N	-	-	-	-	-	yellowgreen	-	-
63744	33632	hypothetical protein M419DRAFT_63744, partial [Trichoderma reesei RUT C-30]	unknown protein	-	-	BLOC-1 complex [GO:0031083]	-	-	-	-	N	-	-	-	-	-	plum1	-	-
63806	35768	hypothetical protein M419DRAFT_63806, partial [Trichoderma reesei RUT C-30]	unknown protein	-	-	-	-	-	-	-	N	-	-	-	-	-	coral2	-	-
63825	33894	hypothetical protein M419DRAFT_63825, partial [Trichoderma reesei RUT C-30]	unknown protein	-	-	-	-	-	-	-	N	-	-	-	-	-	plum1	-	-
63839	70223	hypothetical protein M419DRAFT_63839, partial [Trichoderma reesei RUT C-30]	GT69 protein	-	-	-	-	-	-	-	N	-	-	-	-	-	darkred	-	-
63917	27406	phosphatases II, partial [Trichoderma reesei RUT C-30]	tyrosine-protein phosphatase CDC14	Protein-tyrosine phosphatase, dual specificity	regulation of exit from mitosis [GO:0007096]	-	protein tyrosine/serine/threonine phosphatase activity [GO:0008138]; protein tyrosine phosphatase activity [GO:0004725]	Defense mechanisms	\N	0	N	-	-	-	-	-	darkorange	-	-
64019	56565	mitochondrial import protein Pam17, partial [Trichoderma reesei RUT C-30]	unknown protein	Mitochondrial import protein Pam17	-	integral component of membrane [GO:0016021]	-	-	-	2	N	-	-	-	-	-	brown	-	-
64129	42301	hypothetical protein M419DRAFT_64129, partial [Trichoderma reesei RUT C-30]	unknown protein	Streptomyces cyclase/dehydrase	-	-	-	Lipid transport and metabolism	-	-	N	-	-	-	-	-	brown	-	-
64218	43195	hypothetical protein M419DRAFT_64218, partial [Trichoderma reesei RUT C-30]	unknown protein	Histone-fold	-	FANCM-MHF complex [GO:0071821]	protein heterodimerization activity [GO:0046982]	-	-	0	N	-	-	-	-	-	darkorange	-	-
64269	30018	hypothetical protein M419DRAFT_64269, partial [Trichoderma reesei RUT C-30]	unknown protein	-	-	-	-	General function prediction only	-	-	N	-	-	-	-	-	black	-	-
64292	105143	hypothetical protein M419DRAFT_64292, partial [Trichoderma reesei RUT C-30]	orphan protein	-	-	-	-	-	-	-	N	-	-	-	-	-	darkgreen	-	-
64456	104000	DNA repair protein rad18, partial [Trichoderma reesei RUT C-30]	DNA repair protein rad18	Zinc finger, RING-type	DNA repair [GO:0006281]	nucleus [GO:0005634]	damaged DNA binding [GO:0003684]	Replication, recombination and repair	-	0	N	-	-	-	-	-	black	-	-
64671	33586	epsilon subunit of F1F0-ATP synthase N-terminal domain-containing protein, partial [Trichoderma reesei RUT C-30]	ATP syntase delta chain	ATPase, F1 complex, delta/epsilon subunit	ATP synthesis coupled proton transport [GO:0015986]	proton-transporting ATP synthase complex, catalytic core F(1) [GO:0045261]	proton-transporting ATP synthase activity, rotational mechanism [GO:0046933]	Energy production and conversion	Energy Metabolism	0	N	-	-	-	-	-	darkgreen	-	-
64829	40290	YjgF-like protein, partial [Trichoderma reesei RUT C-30]	unknown protein	Endoribonuclease L-PSP	-	-	carbon-nitrogen ligase activity, with glutamine as amido-N-donor [GO:0016884]	Translation, ribosomal structure and biogenesis	-	0	N	-	-	-	-	-	black	-	1
64887	32716	ankyrin, partial [Trichoderma reesei RUT C-30]	unknown protein	Ankyrin	-	-	-	General function prediction only	-	-	N	-	-	-	-	-	lightcyan1	-	1
64897	66950	kinase-like protein, partial [Trichoderma reesei RUT C-30]	serine/threonine protein kinase STK26	Protein kinase, core	-	-	ATP binding [GO:0005524]; protein kinase activity [GO:0004672]	Signal transduction mechanisms	-	0	N	-	-	-	-	-	darkolivegreen4	-	-
65065	62971	MFS general substrate transporter, partial [Trichoderma reesei RUT C-30]	MFS permease	Major facilitator superfamily MFS-1	transmembrane transport [GO:0055085]	integral component of membrane [GO:0016021]	-	Carbohydrate transport and metabolism	-	9	N	-	-	-	-	-	darkorange	-	1
65252	42972	hypothetical protein M419DRAFT_65252, partial [Trichoderma reesei RUT C-30]	unknown protein	-	-	integral component of membrane [GO:0016021]	-	-	-	3	N	-	-	-	-	-	darkolivegreen4	-	1
65302	109793	AIG2 family protein, partial [Trichoderma reesei RUT C-30]	unknown protein	-	-	-	gamma-glutamylcyclotransferase activity [GO:0003839]	Function unknown	-	0	N	-	-	-	-	-	lightcoral	-	-
65396	51483	haloacid dehalogenase, partial [Trichoderma reesei RUT C-30]	Haloacid dehalogenase-like hydrolase	Haloacid dehydrogenase/epoxide hydrolase	metabolic process [GO:0008152]	-	hydrolase activity, acting on acid halide bonds, in C-halide compounds [GO:0019120]	-	-	0	N	-	-	-	-	-	coral2	-	-
[truncated: 6,800 more rows]
