# Supplementary material for: Gene Co-expression Network Reveals Potential New Genes Related to Sugarcane Bagasse Degradation in Trichoderma reesei RUT-30
Source: Front Bioeng Biotechnol. 2018 Oct 22;6:151. doi: 10.3389/fbioe.2018.00151 (PMC6204389; doi:10.3389/fbioe.2018.00151)
Supplement: Supplementary file 2 [file Table_2.XLSX]

## Sheet: subclusters
MCODE clustering and subclusters formed in the up and down sets
	Modules	Cluster	Nodes	Edges	Node IDs
Up set	coral1	1	993	422105	89128 88934 87938 87783 86840 70670 71331 70731 86432 86458 85401 85180 84097 83950 82886 81921 81595 131662 69065 65134 61763 61240 60093 40963 48365 54287 64599 50952 47989 63277 52836 51969 64818 54927 55393 48719 49935 62450 59206 59720 46701 44019 41474 37991 52074 53337 54011 58243 51855 51467 63250 63200 51374 62873 62230 66994 60773 46318 43139 61138 5414 99307 13375 5319 13068 5304 12994…
		2	73	459	75738 71023 126744 102441 133215 127356 25140 31946 4593 31731 69706 98815 140178 132014 46896 97298 62469 133728 73175 140746 69215 83083 122177 126143 124419 91336 129980 82737 87380 129943 42983 35651 142455 130255 90203 85238 112571 119384 111833 96336 33980 84514 72604 26895 73431 135151 102646 24924 136770 4992 135622 130962 136144 35897 116275 134327 90545 70883 71194 8694 69293 127600 256…
		3	26	86	5098 70677 123883 77389 113473 40002 143335 23526 104408 106390 143037 85261 80439 68326 97742 103094 77452 50460 79376 84465 107713 123986 86323 73824 100636 68919
		4	5	8	103588 136086 84011 37890 81414
		5	6	8	130687 122304 95516 83724 132065 136790
	black	1	823	317735	116787 108298 108042 113593 111574 25083 24703 24294 26662 26144 25878 25657 25292 25145 25104 23314 23302 123435 123376 122917 125486 125440 125329 124918 122182 124259 124226 124199 123899 121609 139259 136203 136180 137718 137482 135280 141166 140832 143068 141958 141892 141801 139783 80220 79174 78544 76779 77403 92689 74265 91970 72889 89547 88629 87525 87450 72094 85741 85783 84644 84598 81…
		2	19	108	7564 105487 97020 103178 84579 119943 23706 72136 80563 140946 69682 70020 105155 130414 78012 135291 104914 35531 76906
		3	6	8	131634 93802 67482 85997 135281 94495
		4	3	3	142027 25663 112214
		5	3	3	106113 90324 73595
	darkorange	1	559	127504	69766 67714 68089 69350 67846 81411 81477 82446 82194 82307 83254 83372 84322 84074 84089 85044 85254 86189 86531 86755 70867 71530 71816 70929 70894 70507 71185 72195 87465 87338 87529 87314 87321 88138 88479 88255 88407 88307 88681 88754 89229 89916 90212 72278 73249 73370 72641 73529 72621 73414 91071 91098 91122 91437 91306 91303 91632 91798 91712 92315 92393 73936 73914 74838 74379 74396 745…
		2	79	757	82967 139115 92858 83441 120358 83812 136711 34063 4649 85247 7185 85187 131586 7988 86288 71645 132448 76606 132729 26158 10647 72131 24423 24672 87423 112807 79622 13268 80148 5430 89838 90302 143118 141324 90644 68256 128880 73763 58302 100181 67712 59075 136651 104711 80134 92448 58188 4842 92800 11261 87312 36625 36977 24651 112880 11818 87008 127061 13150 38418 33373 78333 73657 102329 7937…
		3	7	11	37000 133026 73552 136611 81898 68802 109177
		4	4	5	10267 142622 72511 11580
	darkred	1	489	101327	85507 4697 82342 119374 81017 69637 69494 70134 68023 69625 52104 50729 61073 53536 50936 42274 43045 54101 59448 43821 40347 49613 62528 57274 46365 61314 58027 48381 59438 49485 63680 44689 56787 40695 67115 13062 12900 12733 12595 12566 12026 5183 5163 11471 11208 36217 11207 10865 10852 10343 10248 4998 9725 9579 9369 4914 8877 8573 7543 4752 7486 7300 7181 6720 6596 6495 6310 4620 6176 5766 …
		2	58	359	88425 108150 25529 87010 25514 114175 71323 127565 5051 67805 13025 75189 104617 139021 126241 84469 123870 102778 85423 136034 6684 37122 68059 32020 140763 129606 33523 94416 33419 33351 128057 141754 74453 89324 134227 115572 128332 80000 134623 102517 41760 110167 134381 67036 109980 108873 77570 78278 132246 131986 5746 98929 133341 91328 45198 132981 88468 26187
		3	9	22	78553 79984 129607 36354 34717 63839 125875 92670 135365
		4	6	13	69186 26932 60751 109803 101346 33630
		5	4	6	83696 95114 67839 48068
		6	3	3	126760 84673 118629
Down set	brown	1	994	380528	4494 9350 9212 9128 8841 8221 8175 126229 8166 8102 7987 7947 7759 7614 7422 7420 4696 6771 6709 6507 6247 6145 6142 6132 5793 5729 5612 5606 119024 118448 118439 118405 118400 118390 121271 118157 118049 120647 120522 120275 120324 120252 117506 120150 120038 119955 119861 36158 35855 117021 117215 117066 130137 129795 129993 129942 129373 129479 129450 129314 129266 129243 129240 129207 129186 …
		2	133	3994	130953 11095 87447 130786 24088 130383 87507 102657 102621 10530 102572 87119 126432 95980 10287 95873 140265 125607 142399 9930 142364 23636 34948 141816 8867 8534 39748 25372 102110 86379 101907 86299 7743 126279 79544 7117 33487 79051 84691 84566 123040 5603 119041 77987 118003 77303 125434 118144 23080 37178 37010 94248 120837 83094 73212 94088 117453 124942 77284 35957 119536 75911 121998 11…
		3	35	172	87785 85889 10693 69953 138649 69971 73724 68051 99135 99890 39089 95960 80461 71426 44730 73924 70471 9786 26110 12855 132583 83638 121672 39848 76888 76335 33699 80119 103401 79781 88503 46613 39197 7359 11235
		4	6	9	103206 67953 55399 115921 38017 138180
	darkolivegreen4	1	493	109402	78229 78376 77115 76405 75215 75745 76009 75458 76239 74526 74989 74337 91966 91821 73539 73032 90138 89598 5300 11320 86934 87178 86973 9554 8704 85100 84466 83902 130214 83332 129436 82943 81273 134634 67881 127590 133661 68651 69512 70110 126873 132428 69331 131872 68186 68944 53261 53248 66301 47915 49396 62713 49100 13078 12729 12287 11763 11356 10489 39522 10042 9634 9633 4950 9147 37809 91…
		2	54	551	84345 89807 95680 117652 139269 71167 70350 88458 67481 83821 24424 83043 77208 83155 11773 68103 42804 83538 75948 74460 80324 68665 124919 81129 12171 78829 10681 68938 84825 62329 98070 7848 6285 107102 123710 90318 5566 89390 118138 34955 34795 128011 131841 93466 93216 72977 92619 143287 90939 31722 31975 80212 103650 78579
		3	21	99	7294 56477 95214 6312 25303 101333 68562 124235 67836 98936 115103 79802 122184 89490 129106 121953 89299 111521 9144 130971 83737
		4	9	29	69043 82861 105163 139546 139297 126433 72211 86633 75680
	grey60	1	316	46677	114435 114525 114726 113088 113180 113342 113461 112537 112619 112747 106509 106619 111772 111963 24974 105396 105855 106079 24838 24178 24207 27031 27044 26314 26323 26563 26950 23655 26289 26311 25194 25410 25773 23588 123389 123443 23266 23473 123140 123254 123334 123337 122799 123017 123028 123136 122594 122636 125421 122687 125133 125272 125297 121926 122215 124832 124888 124030 124032 12406…
		2	14	40	106952 23820 72259 36823 36885 88178 24777 6561 97348 142146 113023 37040 33983 86910
		3	3	3	137042 45488 11259
	lightcyan1	1	262	28703	4462 43649 10786 10027 129619 128803 127450 132597 34425 35795 101702 100700 24622 26200 25305 124395 137728 72306 88746 87944 82427 11629 10936 9352 8372 7395 116963 130008 128357 127575 133734 133321 126960 126622 35143 33255 32565 31668 99126 97783 96889 104702 96665 104044 104011 102774 95510 99794 95070 94662 93941 93804 109049 115134 114390 113686 112544 111938 26979 26778 24029 26617 26513…
		2	37	173	126044 94652 124792 124379 136475 77666 141401 82854 90065 140042 54777 98530 11917 76562 25362 23468 70634 85695 124811 83617 55833 55837 40526 137297 97853 4488 101867 135784 140356 94331 94575 9419 110295 4554 133213 127094 134211
		3	3	3	125984 143065 81218
		4	3	3	75428 112481 23689
