# Supplementary material for: Gene Co-expression Network Reveals Potential New Genes Related to Sugarcane Bagasse Degradation in Trichoderma reesei RUT-30
Source: Front Bioeng Biotechnol. 2018 Oct 22;6:151. doi: 10.3389/fbioe.2018.00151 (PMC6204389; doi:10.3389/fbioe.2018.00151)
Supplement: Supplementary file 3 [file Table_3.XLSX]

## Sheet: coral1_up
GO enrichment - coral1 module
Only subclusters having more than 10 genes were used to GO enrichment analysis (p ≤ 0.05).
Module	Subcluster	Nodes	Edges	GO Typeᵞ	GO ID	Description	p-val	corr p-val	Genes
coral1	1	993	422105	MF	30247	polysaccharide binding	3.4185e-10	8.2957e-08	111943 104220 72489 125125 122377 139633 122470 125575 5304 25940 139631 121449
				MF	30248	cellulose binding	3.4185e-10	8.2957e-08	111943 104220 72489 125125 122377 139633 122470 125575 5304 25940 139631 121449
				MF	1871	pattern binding	3.4185e-10	8.2957e-08	111943 104220 72489 125125 122377 139633 122470 125575 5304 25940 139631 121449
				MF	4553	hydrolase activity, hydrolyzing O-glycosyl compounds	6.1624e-09	9.7191e-07	104220 136697 25940 24455 74394 125956 111088 101105 71638 67432 111943 136547 138329 23616 134448 136825 124931 125268 104546 34619 77989 5304 122639 93498 9281 122470 124526 126869 139633 139631 6341 72489 91667 12022 127115 125575 78490 24645 134945 82309 124438 142123 77521 141552 125125 122377 7503 133383 142724 121449 90847
				MF	16798	hydrolase activity, acting on glycosyl bonds	6.6752e-09	9.7191e-07	104220 136697 25940 24455 74394 125956 111088 101105 71638 67432 111943 136547 138329 23616 134448 136825 124931 125268 104546 34619 77989 5304 122639 93498 9281 122470 124526 126869 139633 139631 87971 6341 72489 91667 12022 127115 125575 78490 24645 134945 82309 124438 142123 77521 141552 125125 122377 7503 133383 142724 121449 90847
	3	26	86	BP	10467	gene expression	0.00012391	0.011895	70677 100636 68326 123883 97742 104408 103094
				BP	6352	DNA-templated transcription, initiation	0.00063402	0.016313	123883 104408
				BP	6397	mRNA processing	0.00073847	0.016313	70677 103094
				BP	43170	macromolecule metabolic process	0.00087649	0.016313	70677 100636 68326 123883 84465 97742 68919 104408 103094
				BP	34645	cellular macromolecule biosynthetic process	0.00092654	0.016313	100636 68326 123883 84465 97742 104408
ᵞ BP: biological process; MF: molecular function.
Visualization of the coral1 module and the subclusters generated by MCODE

## Sheet: black_up
GO enrichment - black module
Only subclusters having more than 10 genes were used to GO enrichment analysis (p ≤ 0.05).
Module	Subcluster	Nodes	Edges	GO Typeᵞ	GO ID	Description	p-val	corr p-val	Genes
black	1	823	317735	MF	4576	oligosaccharyl transferase activity	2.8132e-07	0.00020959	68830 104709 142450 128320 24294 107533 24033 93903 101874 96819 82849 102669
				MF	16758	transferase activity, transferring hexosyl groups	1.6539e-06	0.00061608	68830 131661 128320 108298 107533 98306 79287 82849 104709 142450 34533 24294 117224 24372 24033 139875 93903 101874 33306 96819 102669
				MF	16740	transferase activity	5.3508e-06	0.0011693	12392 138957 107533 9743 39190 39590 77871 127779 117224 24372 79017 86620 33817 96819 90792 71415 106213 98951 71010 35261 130968 101957 104709 141570 87945 25472 87029 85885 142544 102886 89842 92328 122917 100224 137482 108988 36756 131661 70852 104488 9083 108042 81907 23302 129383 125336 25166 95508 128320 108298 90699 135918 129251 81859 83089 84293 68830 96506 100262 99737 8697 99214 25421…
				MF	30695	GTPase regulator activity	6.2783e-06	0.0011693	23229 90560 105020 106116 115763 6620 5796 26662 102872 140469 133176 34934
				MF	5515	protein binding	1.3508e-05	0.0015171	90560 136019 104261 92425 7322 93876 70278 139928 32641 142972 72809 101389 134320 67781 37680 102251 71775 91249 92610 72189 26568 98951 25954 32038 138052 58603 88559 5665 10981 137482 128619 23229 70852 109658 64456 5520 7104 124452 35691 97331 140061 76204 102653 139236 139875 103348 110096 98617 111204 75875 129091 71231 115248 80966 124483 123469 26144 79746 46131 103910 135283 104405 103637
	2	19	108	BP	6448	regulation of translational elongation	0.0013714	0.049712	78012
				BP	45900	negative regulation of translational elongation	0.0013714	0.049712	78012
				BP	34249	negative regulation of cellular amide metabolic process	0.0013714	0.049712	78012
				BP	17148	negative regulation of translation	0.0013714	0.049712	78012
ᵞ BP: biological process; MF: molecular function.
Visualization of the black module and the subclusters generated by MCODE

## Sheet: darkorange_up
GO enrichment - darkorange module
Only subclusters having more than 10 genes were used to GO enrichment analysis (p ≤ 0.05).
Module	Subcluster	Nodes	Edges	GO Typeᵞ	GO ID	Description	p-val	corr p-val	Genes
darkorange	1	559	127504	BP	8643	carbohydrate transport	9.5465e-06	0.0024141	70522 138519 91551 12083 89291 97401 79592 11734 103687 84089 85254 101532 68089 133083
				BP	51252	regulation of RNA metabolic process	5.0082e-05	0.0024141	133005 86040 67125 132231 136533 91798 7301 133387 101472 128631 70232 91554 93534 24135 116127 133729 25762 58034 74374 93496 143150 69708 103705 76540 37839 26770 57466 103763 138343 89214 141745 140814 91287 73414 95644 63412 75696 132548 73370 83920 53472 56646 141530 80499 38577 85067 11035
				BP	6355	regulation of transcription, DNA-templated	5.0082e-05	0.0024141	133005 86040 67125 132231 136533 91798 7301 133387 101472 128631 70232 91554 93534 24135 116127 133729 25762 58034 74374 93496 143150 69708 103705 76540 37839 26770 57466 103763 138343 89214 141745 140814 91287 73414 95644 63412 75696 132548 73370 83920 53472 56646 141530 80499 38577 85067 11035
				BP	2001141	regulation of RNA biosynthetic process	5.0082e-05	0.0024141	133005 86040 67125 132231 136533 91798 7301 133387 101472 128631 70232 91554 93534 24135 116127 133729 25762 58034 74374 93496 143150 69708 103705 76540 37839 26770 57466 103763 138343 89214 141745 140814 91287 73414 95644 63412 75696 132548 73370 83920 53472 56646 141530 80499 38577 85067 11035
				BP	1903506	regulation of nucleic acid-templated transcription	5.0082e-05	0.0024141	133005 86040 67125 132231 136533 91798 7301 133387 101472 128631 70232 91554 93534 24135 116127 133729 25762 58034 74374 93496 143150 69708 103705 76540 37839 26770 57466 103763 138343 89214 141745 140814 91287 73414 95644 63412 75696 132548 73370 83920 53472 56646 141530 80499 38577 85067 11035
ᵞ BP: biological process; MF: molecular function.
Visualization of the darkorange module and the subclusters generated by MCODE

## Sheet: darkred_up
GO enrichment - darkred module
Only subclusters having more than 10 genes were used to GO enrichment analysis (p ≤ 0.05).
Module	Subcluster	Nodes	Edges	GO Typeᵞ	GO ID	Description	p-val	corr p-val	Genes
darkred	1	489	101327	MF	1071	nucleic acid binding transcription factor activity	1.4727e-07	4.44e-05	69545 92887 92206 72675 97398 135928 133808 128051 23425 101290 5183 38522 84143 135893 91927 102019 91805 89793 75915 105484 128561 126082 6520 9579 42274 69859 93160 82728 97880 54101 84735 12900 87449 34850 77049 86314 134352 10343 76418 90707 39947
				MF	3700	transcription factor activity	1.4727e-07	4.44e-05	69545 92887 92206 72675 97398 135928 133808 128051 23425 101290 5183 38522 84143 135893 91927 102019 91805 89793 75915 105484 128561 126082 6520 9579 42274 69859 93160 82728 97880 54101 84735 12900 87449 34850 77049 86314 134352 10343 76418 90707 39947
ᵞ BP: biological process; MF: molecular function.
Visualization of the darkred module and the subclusters generated by MCODE

## Sheet: brown_down
GO enrichment - brown module
Only subclusters having more than 10 genes were used to GO enrichment analysis (p ≤ 0.05).
Module	Subcluster	Nodes	Edges	GO Typeᵞ	GO ID	Description	p-val	corr p-val	Genes
brown	1	994	380528	MF	4298	threonine-type endopeptidase activity	3.387e-07	0.00014005	137317 6132 98360 114783 93788 112574 26797 94937 95652 26658 113508 10456
				MF	70003	threonine-type peptidase activity	3.387e-07	0.00014005	137317 6132 98360 114783 93788 112574 26797 94937 95652 26658 113508 10456
				BP	72524	pyridine-containing compound metabolic process	0.0011668	0.044898	101392 36906 93899 38860 6247 95298 70990 121593 94199 137808
				BP	42816	vitamin B6 metabolic process	0.0011692	0.044898	6247 95298 70990
ᵞ BP: biological process; MF: molecular function.
Visualization of the brown module and the subclusters generated by MCODE

## Sheet: darkolivegreen4_down
GO enrichment - darkolivegreen4 module
Only subclusters having more than 10 genes were used to GO enrichment analysis (p ≤ 0.05).
Module	Subcluster	Nodes	Edges	GO Typeᵞ	GO ID	Description	p-val	corr p-val	Genes
darkolivegreen4	1	493	109402	BP	16051	carbohydrate biosynthetic process	2.4718e-05	0.012186	24307 90709 7224 93548 10473 73564 81273
ᵞ BP: biological process; MF: molecular function.
Visualization of the darkolivegreen4 module and the subclusters generated by MCODE

## Sheet: grey60_down
GO enrichment - grey60 module
Only subclusters having more than 10 genes were used to GO enrichment analysis (p ≤ 0.05).
Module	Subcluster	Nodes	Edges	GO Typeᵞ	GO ID	Description	p-val	corr p-val	Genes
grey60	1	316	46677	MF	9055	electron carrier activity	5.2991e-06	0.0024906	105396 73888 119953 75734 96029 105855 124063 5280 117140
				MF	4129	cytochrome-c oxidase activity	6.5412e-05	0.0061488	73888 119953 124063 117140
				MF	16675	oxidoreductase activity, acting on a heme group of donors	6.5412e-05	0.0061488	73888 119953 124063 117140
				MF	16676	oxidoreductase activity, acting on a heme group of donors, oxygen as acceptor	6.5412e-05	0.0061488	73888 119953 124063 117140
				MF	15002	heme-copper terminal oxidase activity	6.5412e-05	0.0061488	73888 119953 124063 117140
	2	14	40	BP	71103	DNA conformation change	0.00038124	0.042698	37040 33983
ᵞ BP: biological process; MF: molecular function.
Visualization of the grey60 module and the subclusters generated by MCODE

## Sheet: lightcyan1_down
GO enrichment - lightcyan1 module
Only subclusters having more than 10 genes were used to GO enrichment analysis (p ≤ 0.05).
Module	Subcluster	Nodes	Edges	GO Typeᵞ	GO ID	Description	p-val	corr p-val	Genes
lightcyan1	1	262	28703	MF	43168	anion binding	1.4758e-05	0.0070103	67463 114383 95336 113686 99038 31869 87303 139754 23498 140219 114390
				MF	4298	threonine-type endopeptidase activity	5.2811e-05	0.0083617	132597 26200 141730 136831 111938 125859
				MF	70003	threonine-type peptidase activity	5.2811e-05	0.0083617	132597 26200 141730 136831 111938 125859
				MF	16838	carbon-oxygen lyase activity, acting on phosphates	0.00032385	0.038457	142981 105065 23498
Visualization of the lightcyan1 module and the subclusters generated by MCODE
