# Supplementary material for: Gene Co-expression Network Reveals Potential New Genes Related to Sugarcane Bagasse Degradation in Trichoderma reesei RUT-30
Source: Front Bioeng Biotechnol. 2018 Oct 22;6:151. doi: 10.3389/fbioe.2018.00151 (PMC6204389; doi:10.3389/fbioe.2018.00151)
Supplement: Supplementary file 4 [file Table_4.XLS]

## Sheet: coral1
Node centrality - module coral1
ᵞ JGI database was used to recover the T. reesei proteins ID. Hub genes are coloured in green.
ᵡ Number of links
ᵟ fraction of shortest paths going through a given node
Node Idᵞ	Degreeᵡ	Betweenness Centralityᵟ
67874	1121	0.00064698
92949	1121	0.00063532
77120	1120	0.00062602
131296	1119	0.00061988
6341	1117	0.00060515
79518	1116	0.00064
6004	1116	0.00077436
75112	1115	0.00058584
23679	1115	0.00058836
24323	1115	0.00059228
97766	1115	0.00061996
35391	1115	0.0005874
79168	1114	0.00059535
24428	1114	0.00059801
36758	1114	0.00057875
130333	1114	0.00058549
82547	1113	0.00061192
84899	1113	0.00056896
79810	1113	0.00058902
10900	1113	0.00058437
70070	1112	0.00056827
87267	1112	0.00057679
89700	1112	0.00060613
90372	1112	0.00056766
142266	1112	0.00058656
138561	1112	0.00056546
94478	1112	0.00059296
134757	1112	0.00056734
68967	1111	0.00055594
74552	1111	0.00057629
10988	1111	0.00061641
69800	1110	0.00058886
80603	1110	0.00057318
73133	1110	0.00055377
103811	1110	0.00063977
104627	1110	0.00058282
126451	1110	0.00056358
117198	1110	0.00056067
5022	1110	0.00064792
81446	1109	0.00054935
101433	1109	0.00064551
102467	1109	0.00056358
86694	1108	0.00061967
136643	1108	0.0006227
122003	1108	0.00053807
113655	1108	0.00057359
84652	1107	0.00058733
26281	1107	0.00053433
90537	1106	0.00052973
36498	1106	0.00053608
133861	1106	0.00055651
10737	1106	0.00057673
79182	1105	0.00061971
124397	1105	0.00053675
123411	1105	0.00052331
101778	1105	0.0005295
103384	1105	0.00052648
9281	1105	0.00059924
139402	1104	0.00060007
100342	1104	0.00051474
36131	1104	0.00057799
126911	1104	0.00058571
79548	1103	0.00056316
124417	1103	0.00050873
24145	1103	0.00054687
133710	1103	0.00054774
5979	1103	0.00059513
80523	1102	0.00057541
81914	1102	0.00069765
92333	1102	0.00059796
136698	1102	0.00053399
93873	1102	0.00051261
59720	1102	0.00068356
25448	1101	0.00051835
116350	1101	0.00051908
127459	1101	0.00050892
75071	1100	0.00050342
94958	1100	0.00062313
37415	1100	0.00050015
72395	1099	0.00050474
75988	1099	0.00051533
72465	1098	0.00056244
7332	1098	0.00061102
9684	1098	0.00050645
68022	1097	0.00048926
73493	1097	0.00052138
136884	1097	0.00055852
114362	1097	0.00047246
132084	1097	0.00069957
128413	1097	0.00051819
93402	1096	0.0005104
7664	1096	0.00054385
92072	1095	0.00048494
78942	1095	0.00047908
12163	1095	0.00047365
81180	1094	0.00053535
97997	1094	0.00048105
83051	1093	0.0004712
99016	1093	0.00060633
33045	1092	0.00049393
104799	1091	0.00053056
37302	1091	0.00061073
6901	1091	0.00054239
87725	1090	0.0006036
92905	1090	0.00063746
139603	1090	0.00045676
74611	1089	0.00047012
137874	1089	0.00046658
12242	1089	0.0004929
84718	1088	0.00046415
72003	1088	0.00061498
93149	1088	0.00048154
133773	1088	0.00055134
136697	1087	0.0004837
103219	1087	0.00046158
8232	1087	0.00047425
8730	1086	0.00045731
86140	1085	0.00058168
90534	1085	0.00044149
100282	1085	0.00049323
104437	1085	0.0004669
127160	1085	0.00047637
69643	1084	0.00045018
136288	1084	0.00044053
134421	1084	0.00045275
8844	1084	0.00056214
12382	1084	0.00044615
68824	1083	0.00051666
142653	1082	0.00050443
143250	1082	0.00049243
137695	1082	0.0004912
95143	1082	0.000558
117554	1082	0.00050233
138610	1081	0.00042183
25477	1081	0.00054083
126792	1081	0.00047512
128307	1081	0.00062452
68136	1080	0.00044251
138111	1080	0.00086398
24366	1080	0.00046859
24957	1080	0.00042271
101468	1080	0.00044991
39458	1080	0.00055161
10233	1080	0.00081541
82975	1079	0.00041456
137314	1079	0.00044984
35874	1079	0.000462
34423	1079	0.00043718
24600	1078	0.00045008
98923	1078	0.00053252
39851	1078	0.00043399
131693	1078	0.00051762
10513	1078	0.00040615
67933	1077	0.00048307
54011	1077	0.00051112
67644	1076	0.00051175
142607	1076	0.00041587
121974	1076	0.00043835
24645	1076	0.00041615
98502	1076	0.00049344
121269	1076	0.00047369
54287	1076	0.00047237
81016	1075	0.00039974
130975	1075	0.00039925
69999	1074	0.00044522
74444	1074	0.00053402
135666	1074	0.00042862
122572	1074	0.000434
100468	1074	0.00045713
67924	1073	0.00051028
82432	1073	0.00039893
87315	1073	0.00050998
72410	1073	0.00037217
142298	1073	0.00042789
127150	1072	0.00064674
133725	1072	0.00065574
134474	1072	0.00042856
83358	1071	0.00051143
89424	1071	0.00042761
90483	1071	0.00053809
76518	1071	0.00040199
99227	1071	0.0003948
38294	1071	0.00049237
88640	1070	0.00055416
124737	1070	0.00042712
74997	1069	0.00051411
78901	1069	0.00043861
25336	1069	0.00042639
26579	1069	0.00041391
118191	1069	0.00041114
8938	1069	0.00045523
141094	1068	0.00040378
92458	1067	0.00046385
141552	1067	0.00043531
136825	1067	0.00058985
121161	1067	0.00045537
87971	1066	0.00040132
93001	1066	0.00046624
86661	1065	0.0004683
141264	1064	0.00041173
138889	1064	0.00043099
23078	1064	0.00039749
24964	1064	0.00043798
101004	1064	0.00040123
103191	1064	0.0004188
119653	1064	0.00040211
65134	1063	0.00046769
90719	1062	0.00037591
107032	1062	0.00038252
93715	1062	0.00035877
128523	1062	0.00036129
128557	1062	0.00049265
136803	1061	0.00051134
84588	1060	0.00051282
71681	1060	0.00045411
88058	1060	0.00044512
92520	1060	0.00037773
67627	1059	0.00039002
139970	1059	0.00038788
37773	1059	0.00049286
9804	1059	0.00045449
85969	1058	0.00037032
93292	1058	0.00035198
76200	1058	0.00034755
124148	1058	0.00035562
114258	1058	0.00049075
7641	1058	0.00036927
68537	1057	0.00037298
134224	1057	0.00038404
48365	1057	0.00039686
81817	1056	0.00052808
87225	1056	0.00044547
76778	1056	0.00036225
25692	1056	0.00062878
23575	1056	0.00034945
96499	1055	0.00048167
5292	1055	0.0003676
71982	1054	0.00041874
93219	1054	0.00051987
112341	1054	0.00035784
9561	1054	0.00044849
53337	1054	0.00045112
59206	1054	0.00034691
81946	1053	0.00037764
93182	1053	0.00034481
136460	1052	0.00040417
101572	1050	0.00039983
82309	1049	0.00035636
141867	1049	0.00033238
26486	1049	0.00043677
115868	1049	0.00039972
32207	1049	0.00058791
36701	1049	0.00037495
38825	1049	0.00040432
128185	1049	0.00037794
10259	1049	0.00047315
141733	1048	0.00036391
136802	1048	0.00078764
70036	1047	0.00033617
142123	1047	0.00043314
32766	1047	0.00032227
75768	1046	0.00040768
38749	1046	0.00039941
141840	1045	0.00041035
92898	1044	0.00031831
62450	1044	0.00037925
139818	1043	0.00046724
141463	1042	0.00043302
39569	1041	0.0003879
67842	1040	0.00041282
85693	1040	0.0004859
88994	1040	0.00039032
140920	1040	0.00037949
109678	1040	0.00047232
9477	1040	0.00036011
70459	1039	0.00032707
23340	1039	0.00038777
96496	1039	0.00056545
137044	1038	0.00041886
94044	1038	0.00046808
132048	1038	0.00032181
91065	1037	0.00043532
127056	1037	0.00034342
128552	1037	0.00033689
141433	1036	0.000445
107568	1036	0.00044711
32011	1036	0.00036454
135602	1035	0.00042874
121008	1035	0.00037113
87644	1033	0.00032017
106356	1033	0.0003145
98259	1033	0.00045351
131349	1033	0.00035728
26117	1032	0.00031602
12453	1032	0.00035398
90080	1031	0.00042448
72569	1031	0.0003336
34132	1031	0.00039513
87182	1030	0.00058528
25484	1030	0.00035938
104918	1030	0.00033079
79477	1029	0.00036954
126063	1029	0.00058697
131184	1028	0.00060218
124514	1027	0.00043653
68436	1026	0.00029083
92240	1026	0.00031974
10868	1026	0.00031439
82404	1025	0.00044191
32006	1025	0.00030614
127278	1025	0.00047885
119179	1025	0.00033263
120376	1025	0.00050528
143219	1024	0.00030988
24073	1024	0.00031133
142901	1023	0.00041764
26578	1023	0.00043693
41474	1023	0.00027439
92948	1022	0.0002953
96215	1022	0.00030102
93142	1021	0.00036279
100677	1021	0.00032765
117860	1021	0.00028019
52836	1021	0.00030067
124330	1020	0.00041978
25615	1019	0.00031236
5621	1019	0.000362
5752	1019	0.00035071
101335	1018	0.00032552
133064	1017	0.00039802
64818	1017	0.00037224
124863	1016	0.00028004
24994	1016	0.00033102
92170	1015	0.00032876
97256	1015	0.00027469
81421	1014	0.00038903
12722	1014	0.000369
48719	1014	0.00039472
82265	1013	0.00035414
107113	1013	0.00033654
114634	1013	0.00035418
100199	1013	0.00039865
50952	1012	0.00033061
92157	1011	0.00037476
78053	1010	0.00026459
97313	1009	0.00036337
97870	1009	0.0004413
98455	1009	0.00037288
126481	1009	0.00027278
9361	1009	0.00036526
77998	1008	0.00047555
111088	1008	0.00037778
11708	1008	0.00037917
67966	1007	0.00045545
62230	1007	0.0004002
68701	1006	0.0003485
85979	1006	0.00037494
140537	1006	0.00025502
37557	1006	0.00032018
12240	1006	0.00033051
82645	1005	0.00032348
140056	1005	0.00041574
115811	1005	0.00026685
110128	1005	0.00030102
75918	1004	0.00026255
103865	1004	0.00026032
120375	1004	0.00034732
9357	1003	0.00051616
11317	1003	0.00036606
77742	1002	0.00032541
142842	1002	0.00036459
64599	1001	0.00040185
82061	999	0.00030279
33789	999	0.00032934
137795	997	0.00050489
131579	997	0.00053457
73501	996	0.00031876
130265	996	0.00048768
76361	995	0.00036619
96728	994	0.00024177
7811	994	0.00052573
68836	993	0.0002284
122524	993	0.00042044
104448	993	0.00030082
105185	993	0.0002798
116622	992	0.00027384
129378	992	0.00031678
81803	991	0.00029971
36860	991	0.00041808
39240	990	0.00028982
13375	990	0.00026189
82936	989	0.00026125
83525	989	0.00037551
84648	989	0.00030026
104611	989	0.00024351
121158	989	0.00029502
82760	988	0.00029019
97388	987	0.00036039
84962	985	0.00023058
74394	985	0.00029097
93095	985	0.00030201
80502	984	0.00024703
106322	984	0.00025399
7812	984	0.00027898
71780	983	0.00028481
93256	982	0.00027867
75180	982	0.00030206
4768	982	0.00044148
127115	981	0.00030852
47989	981	0.00024407
88964	980	0.00029451
90863	980	0.00025283
106452	980	0.00024136
33232	980	0.00038757
132812	980	0.0002642
137059	979	0.00027318
6699	979	0.00033303
93406	978	0.00020913
76260	978	0.00022896
9977	978	0.00028059
100825	977	0.00030044
95752	977	0.00032237
36074	977	0.00024956
55393	977	0.00026535
124745	976	0.00050282
8316	975	0.00019809
72507	974	0.00026652
33808	973	0.00024708
126470	973	0.00029079
138766	972	0.00032234
101073	972	0.00026918
104478	972	0.00028894
72200	971	0.00024142
140238	971	0.00026269
122372	971	0.00034982
26008	971	0.00022477
12275	971	0.00024723
34032	970	0.00019091
135589	969	0.00033502
83590	967	0.00024511
104923	967	0.00036148
77124	965	0.00022389
51855	965	0.000236
70331	964	0.00025132
87226	964	0.00033817
102809	964	0.00029017
5727	964	0.00072832
85181	963	0.00024019
127720	963	0.00038687
51969	963	0.00026001
26554	962	0.00026319
32611	962	0.0002736
74636	961	0.00034842
89754	960	0.00024829
91714	960	0.00020547
141574	960	0.00022055
82308	958	0.00019453
92192	958	0.00032862
96001	958	0.00030804
37026	958	0.00020309
25614	956	0.0003165
26559	956	0.00062946
140803	955	0.00090685
7860	955	0.0003097
75375	954	0.0002023
78671	954	0.0002879
101340	954	0.00032086
128297	954	0.00030334
63277	954	0.00031552
108099	953	0.00039385
95853	952	0.00024709
89774	951	0.00018699
61763	949	0.00023296
88907	947	0.00019033
99490	947	0.00023584
83613	946	0.00047815
100621	946	0.00064454
113024	945	0.00022463
128746	945	0.00023395
9966	945	0.00047791
141251	942	0.00024947
138930	942	0.00024734
67935	940	0.00025489
104377	939	0.00030359
128444	938	0.00023778
128643	938	0.00016976
79076	935	0.00034212
125397	934	0.00031585
108691	934	0.0001625
102752	934	0.00044221
103571	934	0.00025698
104220	934	0.00030956
140727	933	0.00020229
103152	933	0.00024111
7051	933	0.00041999
26434	932	0.00029971
51467	931	0.0001704
71638	928	0.00020507
70490	927	0.00023293
137448	927	0.00014638
98591	927	0.00018326
100822	925	0.00022438
104464	925	0.00028252
79786	924	0.00026991
94802	924	0.00017256
123915	923	0.00028997
33238	922	0.00016382
120112	922	0.00020698
8032	922	0.00019634
91403	921	0.00020527
125310	920	0.00026002
132644	920	0.00036994
109243	919	0.00021375
7053	919	0.00021071
61138	919	0.0001991
136540	918	0.00024021
96941	918	0.00026881
23545	915	0.00019043
101105	914	0.00017288
63200	914	0.00019716
84403	912	0.00022706
77521	912	0.0001543
136872	912	0.00028077
81622	911	0.00019467
125268	910	0.00020397
116900	910	0.00024704
34774	910	0.00019168
84196	908	0.00019142
73095	908	0.00030037
91667	908	0.00025486
114917	908	0.0001754
111190	907	0.00025266
142292	906	0.00019512
135234	906	0.00061364
103486	905	0.00012544
127289	905	0.00024245
79863	904	0.00027234
98410	903	0.0002707
81195	902	0.00014887
138460	902	0.00077917
5716	900	0.00020584
5414	899	0.00035955
104193	898	0.0001599
13068	898	0.00021004
74242	897	0.00017873
77379	897	0.00018268
134025	897	0.00018187
12994	897	0.00016012
68976	896	0.00012588
133052	896	0.00013367
138668	894	0.00018016
51374	890	0.00013796
87089	889	0.00020422
4547	888	0.00070873
6840	888	0.00014599
33013	887	0.00024974
35370	887	0.00025584
76250	885	0.00015728
82751	884	0.00058025
75762	884	0.00013382
81055	883	0.0002242
24302	881	0.00018001
119722	881	0.00024702
4983	881	0.00071599
90104	880	0.00022133
43139	880	0.00010852
73300	879	0.0002503
123947	879	0.00021079
97217	879	0.00015368
72882	878	0.00018211
75795	878	0.00026027
69628	877	0.0001857
89845	877	0.00018202
9193	877	0.0001596
79723	876	0.00016642
141272	876	0.00016468
95949	876	0.00027497
25063	875	0.00013143
23616	874	0.00022905
107707	873	0.00040352
133383	873	0.00019234
142293	872	0.00010649
71565	871	0.0001377
78374	871	0.0001087
131826	870	0.00017126
7793	870	0.00022869
34000	869	0.00029956
84145	868	0.00032259
25062	867	0.00021797
111687	867	0.00023798
127980	867	0.00017288
24455	866	0.00020994
25748	865	0.00026381
111943	865	0.00016946
97984	865	0.00046286
81662	864	0.0004638
74171	863	0.00030511
111063	863	0.00017304
11192	863	0.00011993
89722	862	0.00017071
125374	862	0.00021286
123055	862	0.00014827
102993	862	9.255e-05
96794	862	0.00017732
78490	861	0.00019776
139631	861	0.0002112
137001	861	0.00012053
88887	859	0.00022848
89591	859	0.00024484
97001	859	0.0001092
86446	858	0.00014971
74103	858	0.00010281
125125	858	0.00021112
103584	858	0.00016275
98788	858	0.00016847
69330	857	0.00026226
130622	857	0.00016169
69641	856	0.00023069
24205	855	0.00020153
133622	855	0.00024959
129934	855	0.00011825
101632	854	0.00019991
99152	854	0.00011722
78459	853	0.00018313
141503	853	0.00022488
25940	851	0.00020504
76179	849	0.00018152
122470	849	0.00020286
100724	849	0.00012395
126742	849	0.00048272
77989	848	0.00010725
72602	847	8.998e-05
105169	847	0.00011125
5304	847	0.00022361
86949	846	0.00013631
124438	846	0.00020216
99896	846	0.0001932
130289	846	0.00015271
71952	845	0.00014938
104546	845	0.00014267
95750	844	9.459e-05
131079	844	0.00013672
125575	843	0.00021327
139633	842	0.00018939
122518	842	0.0001921
97585	842	0.00015656
127915	841	0.00011193
139491	839	0.00017059
131683	839	0.00011801
127981	838	0.00017243
84853	837	0.00019061
80947	836	0.00010252
85229	836	8.323e-05
89409	836	0.00011606
75584	836	0.00020225
6161	835	9.149e-05
121449	834	0.00020884
126869	834	0.00020882
117311	833	0.00014494
63250	833	8.482e-05
86339	832	0.00012513
72489	832	0.0002059
76146	832	0.00043362
78035	832	0.00011533
129876	831	0.00013125
70203	830	8.615e-05
138720	828	0.00017426
97629	827	0.00012528
125707	827	7.272e-05
27060	827	0.00026013
39591	826	0.000154
9584	826	6.885e-05
80342	825	0.00011922
33874	825	0.00011382
102311	824	0.00014171
5247	824	0.00011438
44019	823	0.00019608
11768	822	0.00015984
11776	822	0.00016653
11892	821	0.00015209
24555	820	8.345e-05
118131	819	0.00014489
68750	818	0.00011494
67663	818	0.00010403
67432	818	7.693e-05
83820	818	7.376e-05
35773	818	0.00013057
7040	818	0.00011377
86058	816	7.74e-05
141446	816	7.643e-05
6054	816	0.00012509
136547	815	0.00019798
131187	815	0.00036241
124341	815	0.00019205
121290	814	0.00010805
108256	814	0.00066103
90629	812	0.00012814
38144	812	0.00056417
72606	811	0.00016972
139982	810	0.00013183
94633	810	7.17e-05
72561	810	0.00020196
125948	810	0.0002066
131260	810	8.751e-05
135036	809	0.00012373
129814	809	0.00018147
71331	809	0.00014398
92273	809	0.00011592
91594	808	8.336e-05
49935	808	6.735e-05
102379	806	0.00036587
123638	805	0.00016979
103678	804	5.92e-05
97180	804	0.00039696
87938	804	0.0006498
80325	803	0.00022285
130839	803	0.00012961
129481	803	7.741e-05
120327	803	0.00054399
4546	803	9.62e-05
26328	802	8.238e-05
66994	802	0.00010863
39046	801	7.366e-05
92664	800	0.00015573
105755	800	8.725e-05
97336	800	6.747e-05
72628	799	0.00018127
136010	799	0.00013539
91209	798	0.00011564
73367	797	0.00015966
122377	797	0.00018564
7217	797	0.00011508
67409	796	0.00015821
91684	796	0.00013731
78043	796	0.0001567
142315	796	0.00058148
91351	795	9.748e-05
124141	794	0.00016558
89193	793	0.00021902
75013	793	0.00014467
61240	792	6.884e-05
136988	791	0.00014859
97054	791	0.00010318
62873	791	0.00037446
67471	790	0.00010566
90847	790	5.171e-05
126050	790	0.0001737
12783	790	0.0001952
93361	789	8.259e-05
114133	789	5.407e-05
39653	789	0.00028463
37062	788	5.507e-05
124526	786	0.00015389
118318	786	0.00016202
88073	785	7.354e-05
93498	785	0.00017172
36063	785	0.00012522
135590	784	0.00013316
99879	784	5.64e-05
83839	783	0.00011256
93070	783	9.125e-05
86840	783	0.00019229
131902	782	0.00014746
78040	781	6.401e-05
123563	781	0.00016163
112877	781	9.256e-05
70133	780	0.00012883
70670	780	0.00015032
23349	777	5.042e-05
122589	776	0.00012163
128956	776	0.00011407
37707	775	8.851e-05
72000	774	0.00014987
100019	773	0.00011265
67561	772	5.033e-05
116306	772	9.637e-05
25208	770	9.557e-05
25897	770	0.00011866
82112	769	8.196e-05
96157	769	0.00018782
5319	769	4.412e-05
92679	768	8.177e-05
122639	767	0.00011344
7446	767	6.303e-05
116529	766	0.00023005
100330	765	0.00011083
118070	765	4.494e-05
138931	765	0.00016338
92222	764	9.746e-05
96226	764	0.00021851
125330	763	9.318e-05
39912	762	5.014e-05
73533	762	0.00017408
78380	761	0.00011183
141942	761	0.00011599
38765	761	0.00014315
134160	760	4.179e-05
83950	760	0.00013526
81935	759	3.872e-05
130803	759	6.88e-05
31596	759	8.336e-05
73041	758	0.00010073
90299	755	6.229e-05
128475	755	0.00010134
87440	754	0.00014606
26240	754	4.659e-05
60093	753	4.609e-05
82587	751	0.00013666
7314	751	4.422e-05
86432	750	0.00013136
75849	749	4.243e-05
123493	749	0.00010275
91783	748	6.462e-05
137893	748	0.00015146
122225	747	8.02e-05
128823	746	6.019e-05
7050	746	0.00010707
38938	745	5.563e-05
46701	741	0.00012621
97259	740	0.00012362
35596	736	3.069e-05
110368	734	0.00036535
134056	734	0.00022578
124931	732	7.351e-05
107951	732	0.00010504
48263	732	8.818e-05
91116	730	0.00012297
31610	727	0.00017505
34619	726	6.056e-05
128189	725	4.54e-05
67398	724	5.113e-05
60773	724	5.359e-05
114628	724	0.00010444
134382	723	0.00021346
72016	722	0.00030468
91912	722	4.794e-05
99998	722	6.698e-05
124143	720	9.364e-05
12022	720	6.807e-05
87783	718	5.692e-05
93102	717	5.54e-05
129939	717	0.00011525
79806	715	7.097e-05
95561	715	3.655e-05
78102	714	6.857e-05
114843	714	0.00010309
97673	714	7.781e-05
90440	710	2.684e-05
79831	710	9.777e-05
103323	710	2.727e-05
40963	708	5.753e-05
82886	708	3.276e-05
85180	708	2.929e-05
39217	708	0.00011772
131737	708	3.136e-05
73094	707	0.00059863
91746	707	0.0001435
111122	707	7.893e-05
93384	707	0.00011646
89212	706	7.31e-05
127481	706	4.673e-05
52074	705	5.956e-05
72772	705	2.914e-05
100782	704	0.00035266
118864	703	0.00020073
85401	703	0.00034141
141975	703	0.00017902
90942	702	0.00013826
137254	701	4.01e-05
129652	701	0.0002796
78017	701	3.359e-05
83691	700	0.00015612
86458	700	0.00012262
94450	699	0.0001224
136102	698	0.00010121
39427	697	2.681e-05
70875	696	3.431e-05
76947	696	8.184e-05
134945	695	3.056e-05
92727	694	3.48e-05
77396	693	0.00016345
35993	693	7.231e-05
7503	693	6.692e-05
24544	693	0.00043075
23366	692	9.889e-05
11459	691	2.493e-05
134448	690	3.11e-05
132858	690	0.00027501
135686	688	2.906e-05
25486	688	0.00015513
126367	687	7.503e-05
134605	687	6.668e-05
124358	687	3.427e-05
69614	682	3.907e-05
88934	682	5.838e-05
81178	681	2.237e-05
136094	681	0.00011263
129742	681	0.00044165
142724	680	5.628e-05
141170	679	0.00084841
99974	679	6.856e-05
46320	679	0.00014549
90399	678	7.61e-05
34735	678	2.643e-05
126416	678	2.3e-05
90456	677	6.126e-05
90357	676	0.00039602
46318	675	0.00012621
37395	675	0.00040884
127142	675	2.407e-05
81921	674	0.0001791
24851	674	0.00010812
8526	674	3.68e-05
93931	672	0.00121902
70132	671	6.905e-05
81113	671	3.06e-05
103596	671	0.00014063
104386	671	5.834e-05
84097	671	0.0001068
91700	670	0.00010432
138329	669	0.00045039
129332	666	1.618e-05
140083	665	6.251e-05
99307	665	0.00010921
93230	664	4.764e-05
117714	662	0.00106535
131662	662	0.00026349
125225	660	3.496e-05
8628	660	7.058e-05
131234	659	7.227e-05
89128	658	4.793e-05
70051	656	0.00012045
79604	656	4.751e-05
5454	655	5.691e-05
138817	655	3.947e-05
125956	655	0.00020037
139895	651	4.983e-05
80105	651	6.279e-05
100875	651	5.136e-05
88074	650	5.384e-05
76722	648	6.294e-05
140713	648	3.483e-05
71880	645	0.00011387
129208	645	3.664e-05
105186	644	4.159e-05
134226	643	1.871e-05
120374	641	3.768e-05
98087	639	0.0001495
125732	639	0.00093446
46470	639	0.00011756
122485	635	0.00056905
141480	634	0.00010565
25656	633	3.949e-05
73176	631	3.565e-05
98248	630	0.00011941
129562	630	2.426e-05
95002	627	0.00068402
96336	627	4.599e-05
54927	627	8.217e-05
84560	624	0.00017821
88984	624	2.241e-05
142122	623	1.993e-05
79044	623	0.00028135
25753	622	1.303e-05
132519	622	0.0001176
102186	621	5.363e-05
96231	621	2.538e-05
25786	620	1.782e-05
116578	620	1.931e-05
139202	619	5.745e-05
119384	618	0.00045536
4593	618	0.0002362
12012	617	4.563e-05
35396	611	4.907e-05
36421	611	6.197e-05
103898	611	4.186e-05
71359	610	4.287e-05
142648	610	5.219e-05
58243	610	2.692e-05
132786	609	1.364e-05
39199	608	0.00026013
62469	608	0.00020036
8816	607	6.967e-05
100940	607	0.00029744
125785	605	3.916e-05
128248	604	0.00026753
75284	601	5.781e-05
136770	601	1.918e-05
81595	599	1.243e-05
84514	599	6.045e-05
70731	598	3.127e-05
71194	598	0.00039074
37991	597	0.00017877
114246	591	2.053e-05
90545	590	2.583e-05
94152	590	0.00040875
69065	585	4.305e-05
124419	584	3.532e-05
130877	584	0.00023433
91336	583	0.00104961
111833	580	0.00017675
25677	580	6.653e-05
90203	574	0.00015261
124234	573	2.36e-05
4992	566	0.00018839
78902	564	3.063e-05
75344	563	2.241e-05
25140	563	0.00016067
101385	563	3.454e-05
73175	562	5.236e-05
130962	560	5.442e-05
73170	558	5.294e-05
126744	558	0.00015556
83083	556	3.272e-05
69706	556	6.263e-05
89762	555	6.02e-06
98815	553	3.128e-05
129943	552	1.771e-05
102646	550	5.528e-05
85238	547	1.403e-05
7681	546	3.411e-05
73431	545	2.079e-05
133728	545	9.5e-06
24924	545	0.00025008
134213	542	4.791e-05
132014	537	0.00023243
133835	535	8.429e-05
26895	535	0.0001449
135151	534	0.00011804
8694	527	8.41e-06
82737	527	5.063e-05
102441	525	6.7e-06
127600	523	3.768e-05
70883	521	4.21e-05
37761	520	1.765e-05
126143	519	1.23e-05
140746	518	7.3e-06
112571	514	0.0004057
135622	513	4.71e-05
97298	510	3.753e-05
31731	508	1.48e-05
136144	500	7.19e-06
129980	499	5.89e-06
127356	493	2.181e-05
82600	489	0.00017548
33980	487	0.0001376
71023	486	3.396e-05
142455	483	0.00051561
35897	481	4.78e-06
135927	481	3.418e-05
116275	474	4.241e-05
69215	471	3.16e-06
72604	470	0.00071949
68919	467	4.525e-05
130255	465	2.208e-05
122177	462	0.00012822
87380	457	0.00014859
80439	456	0.0002116
46896	451	0.00048901
134327	449	4.901e-05
75738	448	3.13e-06
133215	448	1.586e-05
69293	446	1.93e-06
136086	445	8.776e-05
140178	444	0.00014939
79376	440	1.069e-05
42983	440	2.16e-06
140705	439	6.32e-06
107713	439	1.613e-05
106390	438	3.511e-05
35651	434	3.095e-05
143037	434	1.681e-05
31946	433	1e-05
123883	433	0.00052015
37890	430	2.449e-05
100636	430	6.54e-06
68326	418	7.97e-06
81414	416	1.926e-05
84011	412	9.988e-05
113473	410	3.059e-05
97742	405	8.824e-05
50460	388	7.684e-05
103588	383	1.398e-05
86323	380	1.757e-05
85261	380	0.00025967
5098	378	9.939e-05
104408	377	0.00179518
10818	377	0.00049774
103094	371	6.82e-06
70677	369	0.00015623
123986	365	8.201e-05
23526	362	0.00034172
77389	361	2.157e-05
129665	361	7.867e-05
73824	360	9.93e-06
40002	354	9.113e-05
26841	353	1.773e-05
143335	350	2.24e-06
84465	342	0.00010164
77452	340	7.907e-05
132065	336	0.00029077
92680	326	1.29e-05
114979	325	3.112e-05
98151	323	1.32e-06
122304	322	0.000115
33168	320	1.158e-05
132229	319	1.07e-06
10339	312	5.47e-06
31520	311	8.46e-06
130687	311	5.92e-06
95516	287	1.77e-06
136790	286	0.00021407
85492	283	2.681e-05
79566	278	1.85e-06
78577	275	1.525e-05
80202	271	2.828e-05
123943	270	0.00030651
83724	263	3.93e-06
81175	257	0.00025945
5667	243	5.503e-05
92750	242	3.04e-06
75493	237	2.08e-06
138166	230	6.8e-07
84826	224	3.75e-06
61274	223	3.525e-05
133603	213	4.2e-07
9909	209	0.00019021
127199	201	8.92e-06
97568	187	1.8e-07
11603	182	8.09e-05
91298	176	4.727e-05
101139	172	3.68e-06
79125	140	8.338e-05
12750	129	6.2e-07
38277	121	6e-07
33368	114	1.69e-05
118087	112	6.44e-05
109912	103	2.55e-06
100006	88	9e-08
23580	76	0.00170945
80659	70	1.33e-05
125453	68	1.17e-06
92942	67	3e-08
76488	67	2.51e-06
123598	66	5.173e-05
77674	52	3.37e-06
26271	49	2e-08
136633	46	4.084e-05
80674	40	1e-07
133915	35	2e-07
98754	21	9.59e-06
59242	21	4.53e-06
25834	21	3.318e-05
35656	16	1.3e-07
86996	16	1.665e-05
99224	16	0
83863	15	5.66e-06
121023	15	1.57e-06
32557	14	1.11e-06
137209	13	1.48e-06
68870	11	1.4e-07
117118	11	1.01e-06
86085	10	2.41e-06
120546	7	1e-08
68035	6	3.8e-07
65740	6	0
108269	6	1.11e-06
32930	6	2e-08
79223	4	1.3e-07
5475	3	0
136601	1	0
126890	1	0
65673	1	0

## Sheet: black
Node centrality - module black
ᵞ JGI database was used to recover the T. reesei proteins ID. Hub genes are coloured in green.
ᵡ Number of links
ᵟ fraction of shortest paths going through a given node
Node Idᵞ	Degreeᵡ	Betweenness Centralityᵟ
90989	863	0.00070258
142056	863	0.00030254
108308	863	0.00034173
99630	863	0.00030254
95874	863	0.00030254
103637	863	0.00033027
88922	862	0.00028632
142972	862	0.00025336
140956	862	0.00023964
24372	862	0.00025336
113200	862	0.00025336
103573	862	0.00031814
103722	862	0.00025336
98783	862	0.00030588
130089	862	0.00060301
80966	861	0.00023727
81530	861	0.00022991
83089	861	0.00046699
84293	861	0.00024525
87945	861	0.00048675
76204	861	0.00022991
141428	861	0.00022224
135396	861	0.00022224
138052	861	0.0002438
138710	861	0.00047674
124198	861	0.00023143
124460	861	0.00024973
25421	861	0.00022224
24695	861	0.00024525
104158	861	0.00024525
97768	861	0.00022224
38112	861	0.00024687
86960	860	0.00044369
88559	860	0.0002706
75875	860	0.00021408
79287	860	0.00024298
138360	860	0.00046354
136147	860	0.00021013
25190	860	0.00021408
25397	860	0.00025687
24855	860	0.00024298
93737	860	0.0002218
95080	860	0.0002292
102886	860	0.00021408
104261	860	0.0002218
39243	860	0.00044167
39590	860	0.00063114
129091	860	0.0002218
120145	860	0.0002218
5796	860	0.00044167
67636	859	0.00021668
69745	859	0.00020201
68336	859	0.00020201
82397	859	0.00020846
83250	859	0.00020201
78189	859	0.00021718
79837	859	0.00021686
140061	859	0.00023893
140064	859	0.00024115
136860	859	0.00024078
123608	859	0.00023893
23456	859	0.00020201
25432	859	0.00020059
25472	859	0.00021842
111204	859	0.00020459
95477	859	0.00025146
102669	859	0.0005638
102994	859	0.00046077
103910	859	0.00024115
103979	859	0.00020059
31687	859	0.00020575
33562	859	0.00021842
130317	859	0.00025092
5984	859	0.00020897
10012	859	0.00021686
54403	859	0.00020201
68830	858	0.00020728
71415	858	0.0001924
90699	858	0.00019951
72334	858	0.00026226
76594	858	0.00019327
77612	858	0.00019255
140469	858	0.00019255
135283	858	0.00019951
135956	858	0.00019951
136893	858	0.00020053
122545	858	0.00020728
25332	858	0.00019951
25371	858	0.00021424
27020	858	0.00019382
24755	858	0.00019693
111778	858	0.00019327
94456	858	0.00019457
100441	858	0.00027468
100594	858	0.00023602
101874	858	0.00022359
96014	858	0.00029297
96123	858	0.00019327
104865	858	0.00019327
96819	858	0.00022262
97186	858	0.00021176
98807	858	0.00020053
33306	858	0.00019255
35261	858	0.00026808
132641	858	0.00019255
133692	858	0.00023006
119207	858	0.00019382
117773	858	0.00020126
6620	858	0.00019693
8697	858	0.00019327
68697	857	0.00022567
69920	857	0.00023068
73633	857	0.0001875
90792	857	0.00018529
140345	857	0.00018869
125015	857	0.00018529
105903	857	0.00018852
106897	857	0.00021165
115616	857	0.00018529
107817	857	0.00018529
108007	857	0.00018445
116076	857	0.00018661
100246	857	0.00020173
101082	857	0.00018921
103348	857	0.0001875
37219	857	0.0001875
117224	857	0.00019548
5613	857	0.00018978
5665	857	0.0001875
8037	857	0.0001875
8116	857	0.00018512
45881	857	0.00043277
84444	856	0.00018048
73575	856	0.00018462
92425	856	0.0001936
135438	856	0.00018196
25236	856	0.00018027
25648	856	0.00018462
26505	856	0.00018075
26568	856	0.00020507
109578	856	0.00018064
102147	856	0.00018462
97562	856	0.0001866
98970	856	0.00018027
127161	856	0.00018048
134320	856	0.00019211
129182	856	0.00018048
116954	856	0.00018075
117739	856	0.00018027
12286	856	0.00018462
12877	856	0.00024391
68052	855	0.00020539
83428	855	0.00017736
89152	855	0.00020398
73603	855	0.00017986
91249	855	0.00017685
142862	855	0.00017849
121556	855	0.00018214
125146	855	0.00030387
23226	855	0.00017261
24033	855	0.00022348
111216	855	0.00017711
113206	855	0.00017674
115398	855	0.00020501
99698	855	0.00017611
100119	855	0.00017732
100706	855	0.00017611
95830	855	0.00020057
103941	855	0.00017611
99422	855	0.00017653
130591	855	0.00021991
118502	855	0.00022033
67399	854	0.00019689
81406	854	0.00017498
83893	854	0.00017274
90481	854	0.00017211
139928	854	0.00020446
137569	854	0.00017176
139361	854	0.00018193
23183	854	0.00017113
99165	854	0.00026382
34934	854	0.00017274
130968	854	0.00017274
133176	854	0.00017307
128351	854	0.00017274
6428	854	0.00020084
64269	854	0.00017211
48567	854	0.00016948
70278	853	0.00016861
88020	853	0.00017333
90560	853	0.00018991
92445	853	0.00016889
137296	853	0.00017333
124099	853	0.00042532
25279	853	0.00017496
25954	853	0.00017496
23718	853	0.00017315
113395	853	0.00017065
107533	853	0.00023787
39454	853	0.00016825
7909	853	0.00017016
68144	852	0.00016512
67371	852	0.00017034
67715	852	0.00016507
71311	852	0.00016691
90290	852	0.00023431
79528	852	0.00016549
136528	852	0.00016716
105436	852	0.00017034
116265	852	0.00016838
108988	852	0.00016691
94181	852	0.00016518
36501	852	0.00021267
131038	852	0.00016575
131698	852	0.00017381
132436	852	0.00016234
4883	852	0.00016562
10947	852	0.00016624
12488	852	0.00021492
66752	852	0.00044441
81380	851	0.00016364
86366	851	0.00016364
74726	851	0.00016777
75163	851	0.00018137
77296	851	0.00015637
78587	851	0.00016486
137683	851	0.00016644
121962	851	0.00054561
23229	851	0.00016232
113236	851	0.00021022
115863	851	0.0001636
94211	851	0.00016581
102872	851	0.0001878
98130	851	0.00016164
134080	851	0.00018641
6017	851	0.00019051
83279	850	0.00025497
73279	850	0.00015972
139697	850	0.00015658
141570	850	0.0002186
122879	850	0.0001608
100224	850	0.00016102
101389	850	0.0001614
98040	850	0.00015962
129281	850	0.00019738
85297	849	0.00020019
73182	849	0.00022252
140187	849	0.00015702
135271	849	0.00015626
25295	849	0.00018251
108330	849	0.00015888
101957	849	0.00015702
103981	849	0.00015647
96536	849	0.0002254
97238	849	0.00022489
34533	849	0.00015702
119307	849	0.0001761
119982	849	0.00015731
12412	849	0.00015705
47914	849	0.00015731
84279	848	0.00015243
92233	848	0.00015643
142703	848	0.00015243
141024	848	0.0001556
110096	848	0.0001543
99943	848	0.00015491
36756	848	0.00015509
86240	847	0.00015605
77278	847	0.0001552
79175	847	0.00014998
79563	847	0.00015039
136031	847	0.00027249
25801	847	0.00015193
107876	847	0.00015193
95046	847	0.00016033
104576	847	0.00019064
97153	847	0.00015781
98078	847	0.00015334
119685	847	0.00043687
117641	847	0.00030151
5520	847	0.00015737
5956	847	0.00018164
40993	847	0.00019916
74592	846	0.00015074
79195	846	0.00015107
141804	846	0.00015374
142517	846	0.0001494
141218	846	0.00016452
101594	846	0.00015073
102327	846	0.00019337
32504	846	0.00015058
6589	846	0.00014718
36636	845	0.0001711
131661	845	0.00023189
128619	845	0.00024112
129369	845	0.00014807
46955	845	0.00014085
79975	844	0.00016957
116173	844	0.00014401
116453	844	0.0002525
96878	844	0.00015191
32774	844	0.0001459
72691	843	0.00013843
138217	843	0.00014487
93763	843	0.00017792
100100	843	0.00022748
129117	843	0.00013816
129164	843	0.00016344
12151	843	0.00014283
121845	842	0.00042922
99772	842	0.00027077
129141	842	0.00017062
7805	842	0.00013978
79395	841	0.00042849
26666	841	0.00013915
112810	841	0.00014432
104488	841	0.00014113
130264	841	0.00014227
10981	841	0.00016861
135427	840	0.00014296
26391	840	0.00013967
94469	840	0.00013955
37680	840	0.00014083
125878	840	0.00014893
8652	840	0.00013723
44450	840	0.00013766
85885	839	0.00013193
72199	839	0.00018466
79066	839	0.00017048
136077	839	0.00013688
122581	839	0.00013736
23453	839	0.00013515
113448	839	0.00017318
93903	839	0.00024049
95915	839	0.00016665
99288	839	0.00022717
33020	839	0.00013078
35886	838	0.00013311
32641	837	0.00013656
12626	837	0.00023839
70852	836	0.00012678
87532	836	0.00018545
87479	836	0.00014958
142450	836	0.00021141
140958	836	0.00013286
138957	836	0.00020765
131942	836	0.00023997
134804	836	0.00020716
117133	836	0.0001258
9778	836	0.00017002
43526	836	0.0001258
69779	835	0.00012774
91534	835	0.00022343
92328	835	0.00036025
79192	835	0.00012833
142173	835	0.00012774
26832	835	0.00016966
108252	835	0.00018058
93876	835	0.00017143
104737	835	0.00012237
35405	835	0.00012793
46288	835	0.00012742
81266	834	0.00012642
139834	834	0.00016886
121937	834	0.00012403
25166	834	0.00020317
102800	834	0.00013842
38178	834	0.00020351
120576	834	0.00036289
43348	834	0.00012536
68815	833	0.00012113
142544	833	0.00016245
141036	833	0.00012523
138334	833	0.00012584
136019	833	0.00012513
9074	833	0.00012656
12881	833	0.0001484
46131	833	0.00021831
93354	832	0.0002163
141494	832	0.00012321
136841	832	0.00012226
115763	832	0.00012208
107697	832	0.0001282
102296	832	0.00012533
96461	832	0.00011781
9083	832	0.00012291
92053	831	0.00014539
98270	831	0.00012567
79166	830	0.00011941
124452	830	0.00030872
113053	830	0.0001295
101932	830	0.00012033
102451	830	0.00022424
68783	829	0.00017866
67800	829	0.00011117
123695	829	0.00047927
23987	829	0.0001082
99228	829	0.00011762
38203	829	0.00013109
34802	829	0.00011213
127758	829	0.00011344
9911	829	0.00011511
64456	829	0.00011511
88598	828	0.00011736
91337	828	0.00019055
78204	828	0.00011366
138245	828	0.00011749
39608	828	0.00011786
133432	828	0.00011739
7231	828	0.00014444
82068	827	0.0001067
83445	827	0.00011213
93171	827	0.00015345
101041	827	0.00011554
104709	827	0.00011719
98096	827	0.00011139
98998	827	0.000195
133095	827	0.00010547
4702	827	0.00011079
81358	826	0.00011169
23798	826	0.0001448
98032	826	0.00019473
140995	825	0.00016135
136624	825	0.00011299
102468	825	0.00010738
95508	825	0.00014432
104410	825	0.00011328
38733	825	0.00010186
58603	825	0.000113
77947	824	0.00010801
122363	824	0.00023585
23664	824	0.00025778
115248	824	0.00011116
131122	824	0.00011201
138330	823	0.00021059
111843	823	0.00015069
100262	823	0.00011081
97005	823	9.947e-05
35286	823	0.00020182
7322	823	0.00019059
92610	822	0.00010946
135918	822	0.00018754
24057	822	0.00013642
97434	822	0.00039873
98018	822	0.00017513
98306	822	0.00013693
31692	822	0.00015128
67719	821	9.75e-05
77495	821	9.672e-05
139236	821	0.00014073
127640	821	0.0002514
116840	820	9.52e-05
70135	819	0.00020177
132580	819	0.00017222
80561	818	9.29e-05
81797	818	9.269e-05
91044	818	0.00022292
99100	817	0.00010313
85499	816	0.00015219
71919	816	9.154e-05
71775	816	0.00015671
88794	816	9.1e-05
25095	816	0.00010418
100583	816	0.00010199
129200	816	9.792e-05
5086	816	9.832e-05
69077	815	0.00010417
139920	815	0.00016633
111892	815	0.00010373
128268	815	0.00013185
88289	814	9.529e-05
26576	814	9.689e-05
106245	814	0.00033701
102401	814	0.00010409
34542	814	9.47e-05
79746	813	8.701e-05
25723	813	9.9e-05
79796	812	8.9e-05
78569	811	0.00013057
112382	811	0.00014574
71231	810	8.696e-05
77885	810	8.537e-05
135722	810	9.297e-05
104405	810	0.00047496
127078	810	9.553e-05
136493	809	9.924e-05
123383	809	0.00010316
107749	808	9.716e-05
134667	808	9.161e-05
119696	808	9.494e-05
105152	807	0.00018407
36946	807	9.215e-05
92491	806	9.159e-05
39819	806	9.132e-05
141086	805	8.975e-05
125538	805	0.00017591
79017	804	0.00013558
81907	803	8.73e-05
125293	803	0.00017558
49533	803	7.785e-05
82465	801	0.00010623
74391	801	8.222e-05
79682	801	0.00012748
26844	801	0.00028471
99567	801	8.736e-05
101512	800	8.005e-05
102251	800	8.179e-05
7104	800	0.00015099
70016	799	7.846e-05
72107	799	8.113e-05
23536	799	8.031e-05
24504	799	7.431e-05
127779	799	8.693e-05
130570	798	7.44e-05
51070	798	0.00011298
70851	797	0.00019243
112621	797	9.118e-05
112926	797	7.952e-05
103593	797	0.00017061
6568	797	0.00021143
7188	797	8.192e-05
136679	796	8.151e-05
125336	796	8.551e-05
38327	796	0.00018903
98917	795	0.00015594
35691	795	0.00012595
76258	794	7.03e-05
99737	793	0.00016513
93067	792	9.786e-05
139875	792	6.797e-05
141299	792	7.711e-05
106873	792	7.704e-05
107643	792	0.00019065
95356	792	7.807e-05
54434	792	6.977e-05
41632	791	0.00013537
68167	790	6.75e-05
106439	790	6.518e-05
129383	790	6.741e-05
136048	789	7.518e-05
137364	789	7.743e-05
109658	789	6.519e-05
96506	789	0.00015584
104994	789	6.741e-05
7806	789	6.508e-05
62160	789	0.00017964
104171	788	7.502e-05
70202	787	0.00010955
89876	787	0.00017961
103000	787	7.666e-05
71402	786	7.458e-05
106213	786	7.438e-05
82880	785	7.164e-05
106811	785	6.374e-05
83360	784	6.352e-05
71724	784	6.158e-05
10410	783	0.00011355
72668	782	7.732e-05
74283	782	0.000129
104559	782	7.185e-05
132855	782	9.947e-05
11661	782	0.00015802
83087	781	8.584e-05
87701	780	0.00018648
24612	780	9.772e-05
138583	778	6.101e-05
106116	778	5.631e-05
100718	778	6.779e-05
4616	778	8.851e-05
89545	777	0.00014758
98951	777	0.00011074
33817	777	6.704e-05
86980	776	0.00030418
73503	776	0.00013779
9748	776	0.00013433
61673	776	5.521e-05
83637	775	0.00018671
87014	775	0.00012702
87470	775	5.586e-05
81464	774	0.00010803
74512	774	0.0001102
139060	774	0.00012706
80828	773	8.457e-05
103229	773	0.00010151
82849	772	0.00016095
70806	771	6.172e-05
87378	771	9.18e-05
135813	771	6.362e-05
122090	771	5.334e-05
94195	771	0.00014384
13343	771	0.00030122
91008	770	6.28e-05
101869	770	6.436e-05
97331	770	5.63e-05
119758	770	5.138e-05
11053	770	5.632e-05
82456	769	5.391e-05
77033	767	6.35e-05
71010	766	7.741e-05
126844	766	8.182e-05
11284	766	0.00011981
75545	765	4.876e-05
137307	765	0.00011404
84618	764	0.00010022
143252	764	0.00014804
12938	762	7.641e-05
88360	761	4.719e-05
25145	761	5.371e-05
78753	760	8.494e-05
124483	759	0.00014351
105020	759	4.485e-05
10850	759	0.00027847
73216	758	5.586e-05
76559	758	4.104e-05
124322	758	7.335e-05
137928	757	4.696e-05
142449	754	5.065e-05
39524	754	4.691e-05
67781	752	4.928e-05
105655	752	0.00011995
95772	752	7.822e-05
99214	752	0.00011443
33240	752	8.286e-05
69219	751	4.771e-05
140903	751	5.885e-05
141702	750	0.0002013
99058	749	7.22e-05
120407	749	0.0001263
95677	747	0.00017238
95552	746	0.00010063
131928	746	4.873e-05
89842	745	3.847e-05
130331	745	0.00010842
97083	745	0.00023414
82396	744	4.791e-05
77871	744	3.62e-05
123469	744	8.392e-05
138878	743	7.522e-05
99403	743	5.541e-05
136810	742	3.733e-05
88755	740	8.272e-05
78853	740	8.515e-05
140018	740	3.302e-05
98617	740	0.00013278
69567	739	7.382e-05
73399	739	3.493e-05
9694	739	3.079e-05
87029	738	3.669e-05
32038	738	0.00012348
79514	737	5.604e-05
104676	737	0.00010106
38585	736	3.405e-05
139153	734	3.26e-05
114259	734	7.568e-05
139076	733	0.00010594
95461	733	3.794e-05
9743	733	2.916e-05
56630	733	0.00011702
39456	732	0.00015294
139407	731	0.00011667
102739	730	4.173e-05
75054	729	3.75e-05
142783	726	3.7e-05
72189	725	2.344e-05
26662	725	3.985e-05
35015	724	9.756e-05
80314	723	3.241e-05
9389	723	9.858e-05
84598	722	0.00025549
120165	722	0.00025761
77390	721	2.664e-05
36618	721	0.00025464
137634	718	3.986e-05
81859	717	0.0008001
97822	717	4.704e-05
72809	716	2.317e-05
123376	716	0.00023185
7019	715	0.00011339
25878	714	3.694e-05
100098	714	0.00011309
70238	713	3.26e-05
72408	713	7.529e-05
115689	712	2.648e-05
103410	712	3.921e-05
98233	712	0.00030795
113593	712	0.00010728
10870	711	3.239e-05
69360	710	2.312e-05
99599	710	0.00017494
9199	710	2.926e-05
71481	709	1.942e-05
90600	709	2.075e-05
102422	708	2.67e-05
70436	707	8.362e-05
87483	707	2.948e-05
140655	707	3.727e-05
67984	705	1.549e-05
123899	704	0.00018691
5640	703	8.754e-05
67518	702	8.595e-05
79174	702	0.00016035
26637	700	2.948e-05
128320	700	0.00011429
23302	700	4.723e-05
130894	699	2.251e-05
69443	699	7.84e-05
139783	699	2.891e-05
12392	698	2.202e-05
135018	696	5.123e-05
87525	695	4.801e-05
124907	694	1.545e-05
111661	694	5.14e-05
132346	694	0.00020085
60383	692	2.167e-05
125486	691	0.00022713
87668	689	1.342e-05
111574	689	5.333e-05
25298	688	2.525e-05
7046	688	2.731e-05
87450	687	8.785e-05
123435	686	1.475e-05
121609	685	4.139e-05
120064	685	0.00023697
81854	684	1.57e-05
89547	684	1.292e-05
42540	684	6.584e-05
25083	683	8.492e-05
132854	682	1.949e-05
124259	682	1.219e-05
126505	682	2.667e-05
24377	681	2.491e-05
64829	679	2.617e-05
26888	678	1.753e-05
67449	678	9.218e-05
141166	678	9.157e-05
125440	678	0.00062391
124226	677	5.67e-05
8272	677	1.448e-05
86620	676	1.394e-05
69546	675	2.728e-05
142523	674	2.485e-05
103279	674	1.616e-05
11790	674	1.968e-05
72889	673	1.265e-05
136203	673	6.283e-05
101940	670	9.131e-05
94520	668	1.417e-05
76779	668	1.047e-05
108042	668	0.00011009
11771	665	9.61e-06
72094	660	2.776e-05
23314	660	9.648e-05
74265	658	6.064e-05
122917	658	8.325e-05
102274	656	5.35e-06
102536	655	3.838e-05
77403	654	4.568e-05
75240	652	7.91e-06
126745	652	1.474e-05
25657	650	0.0001253
75361	649	1.753e-05
117717	648	8.95e-05
137718	648	1.457e-05
122182	648	0.00012623
102653	645	9.22e-06
136180	644	0.00020954
94151	643	4.485e-05
8208	643	8.82e-06
92689	642	7.33e-06
139259	642	5.129e-05
101668	642	4.537e-05
25104	640	6.533e-05
101318	640	8.763e-05
78544	635	4.62e-06
94112	635	6.165e-05
124199	634	1.365e-05
93825	632	7.15e-06
12381	629	5.19e-06
11287	628	5.61e-06
9421	628	4.33e-05
26144	626	6.24e-06
116787	625	0.00024274
132254	624	8.733e-05
124918	623	2.629e-05
103054	619	2.108e-05
129902	619	2.716e-05
117335	619	0.00017267
127500	618	1.544e-05
84360	615	4.96e-06
101698	614	4.271e-05
88629	612	5.276e-05
143068	611	1.204e-05
141801	610	1.974e-05
108298	610	1.91e-06
129251	607	4.52e-06
85741	606	6.77e-06
100535	604	5.28e-06
98631	595	1.307e-05
127749	594	2.386e-05
125597	593	1.426e-05
9577	593	0.00025379
38827	591	4.742e-05
140832	589	1.274e-05
93992	586	0.00010584
137482	585	5.385e-05
24294	584	0.00016125
141958	583	1.062e-05
97094	579	4.151e-05
132498	578	2.374e-05
116955	577	2.698e-05
125329	576	0.00047508
24703	574	9.9e-07
80220	573	8.68e-06
70020	572	1.894e-05
85783	572	6.82e-06
101459	568	2.683e-05
68534	564	3.18e-06
78012	564	4.737e-05
98200	564	2.456e-05
91970	561	3.391e-05
135280	558	3.17e-06
39190	557	3.288e-05
84644	554	1.36e-06
72136	554	5.063e-05
141892	553	2.47e-06
140946	551	3.911e-05
25292	548	7.9e-07
23706	541	1.378e-05
119943	532	1.851e-05
80563	529	4.221e-05
76906	523	0.00020413
142027	519	0.00043105
97020	517	3.504e-05
135291	515	5.173e-05
7564	510	6.12e-06
105487	509	2.143e-05
112214	509	1.77e-05
104914	504	0.00012542
128864	504	8e-08
130414	503	0.00011813
33362	493	2.1e-06
69682	483	0.00011356
35531	483	5.82e-06
105155	479	5.04e-06
25663	476	3.099e-05
103178	474	0.00010795
67482	456	7.33e-05
84579	446	5.41e-06
93802	433	2.365e-05
138200	432	3.225e-05
94495	423	1.416e-05
135281	410	6.63e-06
85997	403	9.718e-05
131634	365	1.734e-05
99472	339	9.08e-06
54688	326	6.03e-06
70006	311	1.426e-05
104006	250	3.383e-05
24094	238	1.461e-05
80196	221	1.2e-07
83518	205	2.317e-05
123189	171	0.00015582
35583	131	2.76e-06
108401	102	9.1e-07
11233	99	1.5e-06
140466	85	2.7e-07
96232	82	4e-08
119802	60	3.955e-05
142425	54	2.8e-07
133313	50	0.00684935
126104	26	2.126e-05
123681	7	7.8e-07
90324	3	0
73595	3	0
106113	3	0

## Sheet: darkorange
Node centrality - module darkorange
ᵞ JGI database was used to recover the T. reesei proteins ID. Hub genes are coloured in green.
ᵡ Number of links
ᵟ fraction of shortest paths going through a given node
Node Idᵞ	Degreeᵡ	Betweenness Centralityᵟ
80073	665	0.0015651
87465	663	0.0015207
31965	662	0.00148355
79047	662	0.00149265
7508	661	0.00146285
5311	659	0.00136079
49988	658	0.00151216
135123	658	0.00150544
75469	658	0.00135223
97301	657	0.00141023
101365	656	0.00147093
122769	656	0.00138461
76421	656	0.00144252
85254	656	0.00139181
96800	655	0.00135883
77202	655	0.00130809
95791	652	0.00148845
101929	652	0.00134501
76540	652	0.00136591
83254	652	0.00129269
130772	651	0.00139265
88681	651	0.00128689
104604	650	0.00124631
136533	650	0.00126023
12083	649	0.00130425
37599	649	0.00125455
101472	649	0.00128098
125614	648	0.00126367
112639	648	0.001263
64222	646	0.00118259
33297	646	0.00119727
135905	646	0.00120021
124424	645	0.00127304
11734	643	0.00133615
4572	643	0.00126748
132684	643	0.00125297
104862	643	0.00134985
103773	643	0.00133053
63472	642	0.00127892
141991	641	0.00110513
93153	641	0.00120717
92595	641	0.00114648
78617	640	0.00120897
82194	640	0.0012788
73529	638	0.00109486
95481	637	0.00112661
26152	637	0.00134215
75420	635	0.00123011
100873	634	0.0013368
56646	633	0.00126443
54949	633	0.0010819
127164	633	0.00107511
70929	633	0.00112818
96365	632	0.00108662
138447	632	0.00117085
74960	629	0.0012506
75754	628	0.00099718
83174	628	0.00107013
12654	628	0.00100847
5995	628	0.00108951
128655	628	0.00112782
128705	626	0.00111994
35699	626	0.0009699
140332	626	0.00108365
84192	625	0.00105156
33190	625	0.00095796
101849	625	0.00099509
12764	624	0.00100515
73547	624	0.00097678
95059	624	0.00125248
94176	623	0.00097339
24446	623	0.00109338
84322	623	0.00105233
72621	622	0.00098071
86755	622	0.0011308
107912	620	0.00101133
10408	618	0.00101537
57941	617	0.00097828
118517	617	0.00094104
101652	617	0.00103693
129790	616	0.00091994
98965	616	0.00106056
78149	616	0.00096543
9756	616	0.00094359
79583	616	0.00093509
92528	615	0.00109586
67846	615	0.00103997
82155	614	0.00089932
8633	614	0.00099301
74508	614	0.00099713
86531	614	0.00088432
73770	613	0.00091669
70522	613	0.00090713
69284	613	0.00092304
132771	613	0.00109114
79014	612	0.00090395
102402	611	0.00111232
122629	610	0.00087628
127803	610	0.00092655
77360	610	0.00094088
131881	609	0.00121695
34900	609	0.00089859
102928	609	0.00096365
128546	608	0.00100688
94750	608	0.00086282
6191	607	0.00087981
99159	606	0.00090949
115357	605	0.00088389
8367	605	0.00083
6184	605	0.00085649
131189	605	0.00098306
88138	604	0.00089961
26904	603	0.00105907
38503	602	0.00082128
106945	602	0.00096307
11481	601	0.00095194
9570	599	0.00081365
87468	599	0.00083025
72060	599	0.00085946
71758	598	0.00085
123303	597	0.0009953
64218	596	0.00079037
78995	596	0.00080644
76979	596	0.00078373
44943	595	0.00075722
122715	595	0.00099008
73914	595	0.00084269
49675	594	0.00073411
75160	594	0.00074644
102495	593	0.00090424
91098	592	0.00087418
77399	591	0.00074613
134387	590	0.00084543
112021	590	0.00092132
133387	589	0.000825
102705	589	0.00074928
77410	588	0.00073987
81477	588	0.00082581
78507	586	0.00108266
76801	586	0.00090552
93273	586	0.00091641
7301	585	0.00075958
62105	585	0.00076901
13163	585	0.00084304
90048	584	0.00072288
81361	584	0.00071707
132231	584	0.00096068
12943	581	0.00080311
91306	581	0.00098444
106261	580	0.00092564
77468	580	0.00090762
136703	579	0.00081905
121436	577	0.0006971
13066	576	0.00070719
32142	575	0.00067399
8969	575	0.00096285
108217	575	0.00068896
108908	574	0.00070486
138343	574	0.00084692
74396	574	0.00077562
134930	573	0.00084004
91038	573	0.00085859
109810	573	0.00087785
138847	573	0.00064985
129666	571	0.00069993
95644	571	0.00069716
122422	571	0.0007151
48183	568	0.00067378
26101	568	0.00080942
106794	568	0.00069422
72195	568	0.00080808
31634	567	0.00061621
89214	567	0.00076822
91467	566	0.00064828
24135	566	0.00095705
67815	565	0.00065082
103763	565	0.00078897
25369	564	0.00100791
128883	564	0.0007727
87321	564	0.00078546
8189	562	0.00065646
126837	562	0.0008074
88560	562	0.00060544
85306	562	0.00062709
55183	562	0.0008911
70894	562	0.00160068
141745	561	0.00079071
39465	561	0.00062104
57466	560	0.00060202
114582	560	0.00087372
25138	560	0.00063929
73249	559	0.0007058
89022	558	0.00064945
112243	557	0.00060939
85067	557	0.00067111
85666	556	0.00060748
74379	556	0.00080076
87529	556	0.00076272
104093	555	0.0007711
71530	555	0.00089858
134432	554	0.00060908
130860	553	0.00086558
6020	550	0.00058567
128980	550	0.0005823
120873	550	0.00057506
34881	550	0.00056393
94189	550	0.00058759
82371	549	0.00062549
79258	548	0.0007109
33948	547	0.00056532
82626	547	0.00064049
129898	547	0.00066775
91303	547	0.00062786
129375	546	0.00068577
93531	544	0.00065008
98413	543	0.00074723
134377	542	0.00083539
74305	542	0.00059178
4514	541	0.00053674
143150	541	0.00054106
128261	540	0.00070748
26076	539	0.00059245
71134	539	0.00053534
4602	538	0.00056974
90426	538	0.00060358
77048	538	0.00058155
131554	537	0.00053141
5643	537	0.00067968
127666	537	0.00055207
76999	535	0.00053162
24565	535	0.00057993
52849	534	0.0004633
136452	534	0.00056322
68161	533	0.00055209
77359	532	0.00052249
134304	532	0.00061234
34135	532	0.00049138
102509	532	0.00058879
93496	532	0.00062395
92315	531	0.00067756
44630	530	0.00073823
79592	530	0.0004831
74568	530	0.0005052
70178	529	0.00048876
89916	529	0.00071556
84089	529	0.00065285
69792	528	0.00051466
103389	528	0.00058264
132548	527	0.00047417
126479	527	0.00048808
74374	527	0.00050074
42889	526	0.00050333
105045	526	0.00048462
101532	526	0.00049516
25902	525	0.00049053
94554	525	0.00065619
103902	524	0.00048705
101897	524	0.00048556
134987	524	0.00058338
35482	523	0.00047344
76757	523	0.00045399
133636	523	0.00056434
23166	521	0.00044726
93519	520	0.00047811
136351	519	0.00073385
91712	518	0.00054992
73187	516	0.00063739
70168	516	0.00041358
88255	515	0.00044915
39277	514	0.00038368
103705	514	0.00036801
98310	513	0.0004472
93534	513	0.00054957
79666	512	0.00044617
97308	511	0.00045632
98511	511	0.00045613
133083	510	0.00043989
69708	510	0.00046399
96860	509	0.00048779
139147	509	0.00084834
74784	509	0.00048079
127053	508	0.00051945
128558	508	0.00056704
33138	504	0.000677
141746	504	0.000421
131003	503	0.0004242
26597	503	0.00053967
11035	503	0.00050295
89229	503	0.00051398
112728	502	0.00039947
115231	500	0.00037873
81849	500	0.00036461
134355	499	0.0005748
142272	499	0.0003401
71232	499	0.00037802
141530	498	0.00057564
93056	498	0.00036008
138575	497	0.00043387
72929	497	0.00049759
92393	497	0.00040558
91798	497	0.00056312
80255	496	0.00038719
136735	496	0.0005611
71195	495	0.00063281
97401	493	0.00040954
110087	492	0.00031266
36736	491	0.00043316
80499	491	0.00033597
6584	490	0.00041696
142774	489	0.00041278
91551	488	0.00041046
74838	488	0.0004299
122670	487	0.00041103
77290	487	0.00068833
134067	486	0.00042888
87338	486	0.00039678
33283	485	0.0004476
79517	485	0.00046819
127279	483	0.0003385
26280	483	0.00047499
72855	482	0.00044593
92474	481	0.00044285
103687	481	0.00033987
137229	480	0.00038266
75976	479	0.00158772
93372	479	0.00034809
31828	478	0.00033907
128876	478	0.00030709
92850	477	0.00040236
103914	476	0.0004016
83372	476	0.00045347
132225	475	0.00044309
4545	473	0.00027646
36346	472	0.00034717
134197	472	0.00030178
102011	472	0.0003446
71185	472	0.00033073
39256	471	0.00028605
38400	470	0.00047046
94809	470	0.00031754
6832	469	0.00043474
43676	468	0.00028295
67125	468	0.00030466
93113	467	0.00032192
40992	465	0.00032123
11437	465	0.00026366
9042	464	0.00029582
37798	464	0.00031077
69332	464	0.00037532
98583	464	0.00026698
76604	463	0.00023108
93518	463	0.00034337
65989	462	0.00029055
80066	462	0.0003235
38534	461	0.00027436
126605	461	0.00030638
93049	460	0.00022363
93022	460	0.00034115
91527	460	0.00029447
33110	460	0.00026963
133005	459	0.00036618
103402	459	0.00030319
77334	459	0.00035944
95301	458	0.00023595
84798	458	0.00026261
60759	457	0.0003001
89470	457	0.00036042
34146	456	0.00026115
84126	456	0.00028659
128163	456	0.00050023
63412	455	0.00017326
125619	455	0.00021142
90165	455	0.00030279
89291	455	0.00026811
72278	455	0.00036006
68089	455	0.00029003
89987	453	0.00036729
39463	452	0.0002583
81411	452	0.00024256
67714	452	0.00028537
35849	450	0.00023762
78863	450	0.0002603
132334	450	0.00028913
25418	450	0.00033739
77163	450	0.00044258
90212	450	0.00029682
142900	449	0.00019802
86189	448	0.00022867
94039	447	0.00040147
12422	447	0.00024978
128386	447	0.00061039
99640	446	0.00023045
131090	445	0.00023266
11701	444	0.00020533
32757	444	0.00015275
125042	444	0.00024617
88307	444	0.00041823
83920	443	0.00032333
79962	441	0.00048806
94445	440	0.00024571
37839	439	0.00021319
81365	439	0.0002477
128319	439	0.00021475
73370	438	0.00032164
128886	437	0.0003821
71816	437	0.00031428
133389	436	0.00019884
138519	436	0.00019787
81850	436	0.00019804
122069	435	0.00043677
120015	435	0.00021831
134530	435	0.00022519
23625	435	0.00034719
12995	434	0.00122731
129392	434	0.00031888
96582	434	0.00023808
136571	434	0.00029619
13305	431	0.00020524
116948	430	0.00028705
123529	429	0.0002688
72006	429	0.00025653
38545	427	0.00021209
86040	426	0.00021959
46596	425	0.00019807
130129	425	0.00025675
133729	425	0.00016162
87314	425	0.00025724
65065	424	0.00014876
6579	424	0.00021083
139295	424	0.00023563
82446	424	0.0002812
26770	422	0.0003918
134625	421	0.0001991
12996	420	0.00019817
133726	419	0.00013015
92691	419	0.00025785
70232	418	0.00029536
70867	418	0.0006044
73108	417	0.00018048
76681	416	0.00014623
8307	415	0.00016941
77078	415	0.00017644
91632	415	0.00014481
87259	414	0.0001845
114328	413	0.00013078
79564	413	0.00022897
106993	412	0.00040751
34329	412	0.00030494
116127	411	0.0001753
91287	411	0.0001472
5412	411	0.00015709
82307	411	0.00024835
75467	410	0.00020559
104343	409	0.00020755
88407	409	0.00021903
78424	408	0.00021829
100062	408	0.00014628
74243	407	0.00022336
80537	407	0.00013113
94624	406	0.00013722
69766	406	0.00019926
110262	405	0.00017006
107265	405	0.00010603
140814	405	0.00031229
47268	404	0.00033269
137933	404	0.00010689
33295	403	0.0001801
134183	403	0.00050864
79471	400	0.00022528
73414	400	0.00019913
78337	399	0.00020889
90604	399	0.00013493
84760	399	0.00014056
134463	398	0.0003447
75696	398	0.00027685
74134	396	0.00010103
63917	396	0.0003079
80113	396	0.00023435
76139	395	9.512e-05
114281	393	0.00013068
68547	393	0.00014352
139450	393	0.00014847
5239	392	0.00026026
113734	392	0.00038801
141866	392	0.00014083
83103	392	0.00015167
88026	391	0.00021404
37499	391	0.00020977
80321	391	0.00020381
66072	390	0.00019863
127151	390	0.00033211
136507	390	0.00012185
74815	390	0.00021451
136095	389	0.00010066
70507	389	0.00017652
137821	388	0.00015302
142683	386	0.0002668
34063	386	0.00021326
79936	386	0.00029855
84431	385	0.00010874
108956	385	0.00014821
84074	385	0.00018823
81350	384	0.00012861
80508	384	0.00018974
34141	384	0.00011206
71676	381	0.00015873
86163	381	0.00019423
58034	381	0.00050912
74229	381	0.00019425
92891	380	0.00010428
102498	380	0.00020117
98367	378	0.00012631
53366	375	0.00015768
70094	374	0.00031121
120163	373	0.00011897
121693	373	0.00011951
38577	371	0.00032713
70100	371	0.00014063
8552	370	0.00017769
7186	368	0.00022605
36708	367	8.265e-05
129558	366	0.00010426
92897	365	0.00011761
53025	365	0.00010843
84013	363	0.00085749
132574	363	0.00010353
34487	359	0.00010475
72641	359	0.00016397
91437	358	0.00015324
7735	357	8.69e-05
58349	357	8.145e-05
73936	357	0.00013392
112807	356	0.00027585
64485	356	9.448e-05
6951	355	8.534e-05
120997	355	9.092e-05
80312	355	0.00013836
136748	353	0.00014739
91554	353	5.386e-05
80650	352	9.305e-05
25762	352	7.823e-05
88754	352	9.235e-05
128048	351	0.00012084
69350	351	0.00013617
113881	350	0.00022836
80148	348	0.00014958
76606	348	0.0001994
128880	347	0.00043404
85044	347	0.0001065
128631	346	0.00010385
6253	346	0.0002266
12291	345	7.119e-05
78849	345	0.00011331
91071	345	7.555e-05
90149	344	8.206e-05
53472	343	4.025e-05
76309	343	8.602e-05
27007	342	7.639e-05
5605	341	0.00017082
11818	340	0.00021564
9195	339	7.803e-05
90644	337	0.00010632
7185	335	0.0001978
36977	335	8.561e-05
71645	335	6.966e-05
84065	333	7.307e-05
91122	333	7.536e-05
87008	332	0.00017423
26158	330	0.00012729
127061	329	0.00030623
127022	328	0.0001078
7988	327	6.893e-05
112768	327	5.358e-05
76393	327	9.224e-05
82810	326	5.681e-05
67712	326	0.00026059
24423	325	9.907e-05
80067	324	0.00011877
79378	324	0.00011882
13150	324	7.425e-05
87312	323	5.241e-05
33373	322	0.00012255
73657	322	6.507e-05
85187	320	5.592e-05
88479	318	5.904e-05
24672	316	0.00010794
139736	316	3.683e-05
78333	315	9.416e-05
73763	315	9.637e-05
143118	311	4.026e-05
72131	310	7.651e-05
120358	309	0.00019653
86288	307	5.815e-05
68256	307	6.271e-05
87423	305	8.811e-05
79622	304	0.00016497
10647	302	3.292e-05
11261	302	4.051e-05
102329	299	4.791e-05
90302	295	4.318e-05
83441	295	3.117e-05
112880	295	2.975e-05
92858	295	5.218e-05
13268	293	4.949e-05
92800	293	6.269e-05
4842	292	6.17e-05
59075	290	0.00017283
83812	290	4.94e-05
97353	290	0.00024448
36625	289	3.589e-05
4649	288	4.082e-05
141324	288	0.00023612
74422	288	3.681e-05
82967	285	3.937e-05
90749	285	0.00010598
58188	279	3.08e-05
126137	279	2.131e-05
104711	279	5.635e-05
89838	277	0.00011645
81341	274	2.122e-05
136711	272	3.232e-05
142201	271	5.883e-05
136651	269	4.005e-05
80134	268	7.734e-05
92440	267	3.147e-05
95689	266	3.669e-05
58302	265	2.641e-05
139115	264	2.939e-05
132729	264	3.021e-05
85247	262	4.529e-05
132448	262	3.638e-05
141164	259	2.248e-05
24651	256	4.646e-05
100181	254	4.314e-05
92448	253	1.493e-05
5430	251	2.681e-05
131586	250	1.676e-05
38418	248	2.249e-05
91596	246	5.684e-05
133026	232	2.321e-05
11580	232	2.168e-05
83120	232	0.00015695
73552	227	7.622e-05
37000	225	3.177e-05
81898	225	4.004e-05
59986	219	1.579e-05
72225	218	9.88e-06
44436	215	3.262e-05
92403	214	9.723e-05
6272	210	1.052e-05
123153	206	5.5e-06
123852	203	1.182e-05
142622	199	7.11e-06
10267	196	4.99e-06
109177	194	1.61e-05
136611	193	5.487e-05
72511	192	4.439e-05
140786	184	2.427e-05
99607	180	9.77e-06
34653	180	7.5e-06
68802	179	0.00257985
130908	156	1.237e-05
7762	155	5.42e-06
93272	154	2.61e-06
77614	151	9.1e-06
112781	134	0.00019855
12913	132	1.61e-06
89462	130	5.22e-06
25739	125	4.25e-06
67631	108	1.148e-05
87022	102	4.411e-05
71744	99	1.72e-06
76201	97	0.00012248
63086	48	2.3e-07
80933	48	9.8e-07
63132	40	0.00035766
79870	38	1.2e-07
122685	35	3.777e-05
67680	28	0
136108	24	4.52e-06
82122	20	3.47e-06
26651	6	0
72193	2	1.2e-07

## Sheet: darkred
Node centrality - module darkred
ᵞ JGI database was used to recover the T. reesei proteins ID. Hub genes are coloured in green.
ᵡ Number of links
ᵟ fraction of shortest paths going through a given node
Node Idᵞ	Degreeᵡ	Betweenness Centralityᵟ
81966	585	0.00152509
140464	584	0.00153764
83926	583	0.00151612
125645	583	0.00147428
8877	583	0.00156521
84083	582	0.00153196
84595	582	0.00143616
7181	581	0.00162318
75107	580	0.00155737
95982	580	0.00143642
69634	579	0.00140463
69143	578	0.00148673
93099	578	0.00136583
36389	578	0.00143845
5766	577	0.00139677
88139	576	0.00131099
33973	575	0.00136402
68327	574	0.00128919
91270	574	0.00127627
96306	574	0.00135434
38506	574	0.00141081
135928	572	0.00130063
38522	572	0.00125177
126422	572	0.00141251
91823	571	0.00146864
74776	571	0.00123446
105484	571	0.00135386
134540	571	0.00128454
92887	570	0.0013125
98268	570	0.0012346
70294	569	0.00121333
104475	569	0.00131799
104479	569	0.00121762
84640	568	0.00120363
93382	568	0.00120345
130718	568	0.0012807
82071	567	0.00121445
73700	567	0.00135106
133060	567	0.00127391
139468	565	0.00113329
46365	565	0.00123296
70717	564	0.00125293
76418	563	0.00116904
126998	563	0.00128496
90358	562	0.00114195
91072	562	0.0011114
74030	561	0.0010925
105765	561	0.00120312
90069	560	0.00116929
91127	559	0.00116628
62528	559	0.00117079
89651	558	0.00106337
93129	558	0.00109735
79832	558	0.00118024
6596	558	0.00111136
136720	557	0.00121614
105247	557	0.00126308
131934	557	0.00118974
93266	556	0.00109549
78616	556	0.0011563
52104	556	0.00106445
85085	555	0.00120177
85774	555	0.00116147
23472	555	0.00104066
126153	555	0.00112713
102019	554	0.00114996
6310	554	0.00097307
74198	553	0.00103118
25382	553	0.00121829
69957	552	0.00116943
73072	552	0.00099917
72869	552	0.00103939
131027	552	0.00106405
8573	552	0.00113172
82566	551	0.0011025
36646	551	0.00098892
126094	551	0.00093356
129489	551	0.00097971
57274	551	0.00098313
40347	551	0.00105989
84511	550	0.00105908
88726	550	0.0011276
89548	550	0.00104298
74188	550	0.00108466
128869	550	0.00095187
83763	549	0.00108902
89699	549	0.00097222
26930	549	0.00102936
78228	548	0.00121912
136712	548	0.00117487
136865	548	0.00095461
68955	547	0.00101257
24895	547	0.001054
97880	547	0.00116127
97622	546	0.00115158
129096	546	0.00110725
140470	544	0.00093952
69901	543	0.00103163
86680	543	0.00096792
137407	543	0.00099104
138416	543	0.00101061
132337	543	0.0009921
7300	543	0.00111515
49485	542	0.00115352
93160	541	0.00092464
69114	540	0.000932
77939	540	0.000905
67115	540	0.00084164
40695	540	0.00095161
69099	539	0.00089797
88228	539	0.00093241
92549	539	0.00092071
39021	539	0.00285156
86485	538	0.00093367
34850	538	0.00095951
122358	537	0.00093102
5163	537	0.00099655
84527	536	0.00090221
79323	536	0.00084548
12595	536	0.00088164
91323	535	0.00110608
124947	535	0.00091573
92042	534	0.00093531
93263	533	0.00093836
109567	533	0.00088666
77049	532	0.00093397
9579	532	0.00081291
96955	531	0.00079291
59448	531	0.0008953
69545	530	0.00080823
73190	530	0.00084625
135893	530	0.00083018
53536	530	0.00085672
101290	527	0.00086734
82769	526	0.00071221
73471	526	0.00075344
97398	526	0.00100711
42274	526	0.00120767
88912	525	0.00099707
75476	525	0.00097054
130992	525	0.00089855
127845	525	0.00081575
82228	523	0.00088122
137883	523	0.00086715
6495	523	0.00132614
70340	522	0.00083081
97008	522	0.00072578
67753	521	0.00087105
23523	521	0.0008575
25765	521	0.00084156
36398	521	0.00076774
58027	521	0.00085754
141582	521	0.00086554
75409	520	0.00079599
126658	520	0.00092922
74722	519	0.00080865
109463	519	0.00072747
87774	518	0.00067524
137084	517	0.00075661
94217	517	0.00068996
134172	517	0.00073173
26973	515	0.00084645
103729	515	0.00074228
127055	514	0.0006808
74551	513	0.00086791
113592	513	0.00075583
13062	511	0.00083972
93487	510	0.00082553
79740	510	0.00087893
10865	510	0.00067345
97323	509	0.00075079
92455	508	0.00080938
76745	508	0.00079486
33277	507	0.00063633
140706	505	0.00074794
94886	505	0.00084334
39832	505	0.00076935
96786	504	0.00070231
49613	504	0.00067246
95471	503	0.00086754
77141	502	0.00068201
39312	502	0.0006776
93116	501	0.00089725
137930	501	0.00066106
130859	501	0.00103934
23384	501	0.00081739
87018	499	0.00070977
23922	499	0.00098644
70494	498	0.00082311
10248	498	0.00067228
67446	497	0.00072149
94428	496	0.00063976
39947	495	0.000708
135082	495	0.0006202
36679	494	0.00066756
10852	493	0.00074045
35753	492	0.0007609
35762	492	0.00069788
108425	491	0.00056395
75371	490	0.00054984
137414	490	0.00074602
102278	490	0.00070127
102957	490	0.00057767
138466	489	0.00134796
98037	489	0.00065046
83626	488	0.00064278
105323	488	0.00061131
75497	487	0.00070972
75915	487	0.00070476
81017	487	0.00071104
89793	486	0.00071805
93948	486	0.00070617
43045	486	0.00055315
92541	485	0.00064038
134352	485	0.00058338
37832	483	0.00104866
89041	482	0.00052674
75378	481	0.00046447
96783	480	0.00053265
13317	480	0.00060551
82728	478	0.00056329
84917	478	0.00067286
100485	477	0.00061747
130397	476	0.00054443
10343	476	0.00055077
70312	475	0.00050047
69637	475	0.00065795
89381	474	0.00063372
74764	474	0.00068354
44689	474	0.00052209
75022	473	0.00056712
95463	473	0.00059216
84143	472	0.00049567
86736	472	0.00054327
39706	472	0.00046896
6176	472	0.00046083
33174	472	0.00051259
7486	471	0.00047875
73165	470	0.00054401
25470	470	0.00047135
77741	469	0.00050404
130110	469	0.0006511
92443	468	0.00080784
39450	467	0.00046641
5183	467	0.00057429
68405	466	0.00051726
72675	465	0.00044047
75124	465	0.00088988
38512	464	0.00050173
74733	463	0.00065032
68792	462	0.00081026
83938	462	0.00046824
69859	461	0.00057713
6720	461	0.0008835
83874	460	0.00079381
39417	460	0.00041533
89812	459	0.00073567
91927	459	0.00069727
124551	459	0.00043509
25832	458	0.00081187
93336	457	0.00051929
77327	457	0.00082726
88423	456	0.00044812
73650	456	0.00057466
131359	455	0.0008434
135149	455	0.00079534
68896	454	0.00036044
72858	454	0.00040318
74036	454	0.00038344
4620	454	0.00074055
88947	454	0.00049161
76192	453	0.00091638
36921	453	0.00048789
59438	451	0.00035815
88510	451	0.00078869
92807	448	0.00048861
99627	448	0.00046408
92354	447	0.00042142
94981	446	0.00048733
70134	446	0.00044658
86314	445	0.00051955
68949	444	0.0004204
25542	444	0.00059436
103660	444	0.00034691
90843	440	0.00037608
26551	440	0.00053712
133809	440	0.00044008
127603	440	0.00032379
128051	440	0.0004732
50936	440	0.00042051
92206	439	0.00036069
131852	439	0.00033641
135006	438	0.00035649
102320	437	0.00068063
73201	437	0.00037795
25136	436	0.00035484
129891	436	0.00048825
54101	436	0.00033352
90707	435	0.00033556
142825	434	0.00073347
23288	433	0.00055383
75778	432	0.00044607
23209	432	0.00037422
56787	432	0.00030739
92414	431	0.00031568
128561	431	0.00034461
25919	430	0.00028446
98167	430	0.00034766
73961	430	0.0003371
112529	429	0.00043183
12026	425	0.00042544
80602	423	0.00034355
83010	423	0.00170105
136279	422	0.00062606
34700	422	0.00181248
9725	421	0.00027035
92883	421	0.00030302
84086	420	0.00023248
78645	419	0.0003012
77948	419	0.00038137
43821	418	0.00021871
91438	416	0.00027703
130994	416	0.00055108
127624	416	0.00033265
92939	414	0.00060814
82444	413	0.00030906
85898	412	0.00032076
99094	412	0.0018597
133906	412	0.0002601
137356	412	0.00033283
69746	411	0.00034738
101887	411	0.0003003
132373	411	0.00055639
85507	411	0.00033412
68467	410	0.00019448
79819	410	0.00024037
95118	409	0.00064428
72132	409	0.00036816
61314	407	0.00029611
142734	407	0.00023654
69494	406	0.00038277
101024	405	0.00031995
4752	404	0.00052183
92844	404	0.00036871
78685	403	0.00035267
9369	403	0.00020102
82701	402	0.00034829
106120	402	0.00027002
38918	402	0.00059078
76740	400	0.00036803
48381	400	0.00052126
23425	399	0.00026375
143356	398	0.00029482
129560	398	0.00025858
4998	397	0.00052764
68023	397	0.0003044
4697	397	0.00034528
79409	395	0.00025957
91805	395	0.00020588
131704	393	0.00029616
98034	393	0.00027641
109034	392	0.00029765
133808	392	0.00032968
115870	391	0.00016256
12900	391	0.00016412
132673	390	0.00022189
129002	390	0.00022364
119124	390	0.00017294
100024	389	0.00021753
8510	389	0.00026363
85234	389	0.0004799
7543	388	0.0001823
68345	387	0.00026147
89877	387	0.00040611
63680	386	0.00020063
130060	385	0.00015023
92462	384	0.00014275
134041	384	0.00028023
127905	384	0.00017954
35404	383	0.00019594
79820	383	0.00020393
95140	383	0.00019529
88324	383	0.00038266
88513	382	0.00033103
106845	382	0.00030837
102372	381	0.00025106
84735	381	0.00041541
100632	380	0.00013896
135223	379	0.00018178
137524	377	0.00011494
36290	377	0.00032288
11471	375	0.00054963
12733	375	0.0001441
74437	374	0.00057564
106028	373	0.00020802
130611	372	0.00057726
128791	372	0.00033469
4914	372	0.00055777
102444	371	0.00026551
127852	369	0.00018709
93271	368	0.00037416
32072	368	0.00045566
107441	366	0.00026579
137932	365	8.175e-05
25312	363	0.00022918
126545	363	0.00015069
6520	363	0.00038883
142356	362	0.00016646
136592	362	0.00019882
11207	361	0.0002054
91759	360	9.909e-05
34878	360	8.454e-05
128332	356	0.00031822
6185	356	0.00011588
68899	356	0.00020533
141529	355	0.00021824
111767	355	0.00011326
34911	355	0.00023643
36217	354	0.00016778
126082	353	0.00013684
61073	351	0.00020808
11141	351	0.00013415
82840	350	9.195e-05
72428	350	0.00047292
76601	350	0.000119
76630	350	6.983e-05
32116	350	0.0001702
50729	350	0.00019276
92639	349	0.00038266
120969	349	0.00044067
11208	349	0.0001237
124851	349	0.0001042
96972	349	0.0001753
143281	348	0.00019317
72251	347	0.00043904
100471	347	0.00010372
119374	347	0.00011637
87449	346	7.784e-05
92521	346	0.00031636
110883	346	0.00014713
90379	345	0.00010926
129563	345	0.00014486
33332	345	0.00014311
9674	345	0.00018778
12566	344	0.00032143
92848	342	0.00036514
31514	342	0.00012192
134325	341	0.00038689
96437	340	9.931e-05
35563	339	0.00015818
135328	339	0.00011403
126770	338	0.0001287
74588	338	0.00017909
84457	337	0.00033031
132279	337	0.00011436
69133	336	0.00041865
137816	336	7.494e-05
97934	334	8.177e-05
5539	334	0.00013231
140763	333	0.00048307
90056	333	6.206e-05
93326	332	0.00011475
138812	332	0.00015253
74325	331	0.00097154
134880	331	8.103e-05
100503	330	0.00012872
34235	330	0.00010951
37445	329	6.468e-05
37852	329	0.00011546
139100	328	0.00027413
71348	327	8.905e-05
89627	324	0.00026173
93128	324	0.00036925
69625	323	0.00010018
96275	323	9.918e-05
78563	322	9.737e-05
36853	320	4.405e-05
87010	318	0.00025661
36116	312	6.943e-05
132246	312	7.924e-05
82342	311	9.682e-05
34045	310	9.387e-05
70754	309	6.786e-05
91453	308	8.704e-05
25529	307	0.00035894
126040	305	7.744e-05
118135	305	7.052e-05
89324	303	9.621e-05
136151	300	6.692e-05
46928	300	7.809e-05
33351	298	9.267e-05
74517	297	6.959e-05
128263	297	6.186e-05
79594	296	6.832e-05
33523	296	8.264e-05
134227	295	6.034e-05
125679	293	0.00042372
80000	292	0.00021949
134623	288	6.034e-05
71323	288	9.771e-05
126241	288	0.000196
68059	287	6.088e-05
134381	285	0.0009373
32112	285	0.00011716
67805	284	0.00020964
123870	284	0.00021705
108150	283	5.76e-05
85423	281	8.427e-05
26187	278	0.00020768
78278	277	0.00020667
33419	277	0.00021013
110167	276	0.00017016
67036	275	0.0001535
74453	275	4.682e-05
25514	268	4.446e-05
98929	268	5.878e-05
128057	267	0.00014569
115572	263	6e-05
5746	263	6.24e-05
94416	261	0.00024191
45198	261	1.79e-05
102778	259	4.378e-05
77570	253	4.055e-05
131986	253	3.44e-05
102517	249	0.00015923
6684	249	5.418e-05
84469	249	0.00071411
37122	247	0.00190624
129606	245	0.00013596
88425	245	0.00037809
104617	244	4.598e-05
133341	244	0.00022878
78553	241	5.099e-05
141754	241	3.987e-05
5051	240	0.0002128
32020	240	0.00055912
91328	239	0.00014114
109980	239	4.464e-05
132981	235	1.222e-05
114175	235	3.999e-05
13025	235	0.00012586
108873	235	2.578e-05
136034	234	4.592e-05
41760	234	2.769e-05
127565	234	0.00057487
88468	232	4.766e-05
129607	228	0.00014799
36354	227	0.00011248
139021	227	0.00027059
75189	226	0.0003655
79984	226	3.079e-05
109803	222	0.00011058
83696	219	3.013e-05
26932	218	0.0001082
125875	215	0.0001139
95114	214	4.12e-05
34717	213	0.00017385
101346	209	0.00011917
135365	206	6.177e-05
92670	199	9.105e-05
90279	198	4e-06
78625	198	7.89e-06
67839	193	2.398e-05
83824	193	7.81e-06
60751	192	9.225e-05
63839	187	0.00131834
39009	187	5e-06
48068	185	1.708e-05
84673	184	7.53e-06
69186	184	1.036e-05
33630	184	9.334e-05
58325	183	1.357e-05
113484	182	7.12e-06
42851	182	1.112e-05
88239	180	0.00012988
12356	180	4.17e-06
6961	173	3.303e-05
126760	171	0.00013262
95713	169	0.00011566
118629	168	8.42e-05
98215	166	2.017e-05
34033	149	9.72e-06
96063	135	3.64e-06
6487	131	4.42e-06
36251	120	7.92e-06
26768	120	1.6e-06
24878	118	4.106e-05
122732	117	3.181e-05
90737	106	3.106e-05
91959	87	0.0001533
80613	79	5.03e-06
125672	76	1.42e-06
42772	70	0.00030974
77482	64	2.4e-06
96983	63	1.424e-05
10728	56	8.6e-07
135064	47	4e-07
26295	34	8.986e-05
138846	24	1.56e-06
93460	21	2.095e-05
115674	21	7.9e-07
114927	12	2.21e-06
89037	11	0
139005	11	3.6e-07
81765	10	3.55e-06
142102	4	0
25453	2	0

## Sheet: brown
Node centrality - module brown
ᵞ JGI database was used to recover the T. reesei proteins ID. Hub genes are coloured in green.
ᵡ Number of links
ᵟ fraction of shortest paths going through a given node
Node Idᵞ	Degreeᵡ	Betweenness Centralityᵟ
12408	1649	0.00022408
133046	1648	0.00021987
124725	1647	0.00021967
82006	1647	0.00021791
58973	1646	0.00022339
7759	1646	0.00021322
38438	1646	0.00021639
25941	1646	0.00021521
25485	1646	0.00021662
89098	1646	0.00022059
99296	1645	0.00021548
98688	1645	0.00020914
25563	1645	0.00021243
78475	1645	0.00021691
89596	1645	0.00021447
63918	1644	0.00021523
118390	1644	0.00021977
131629	1644	0.0002054
109370	1644	0.00020621
108381	1644	0.0002054
76892	1644	0.00021433
90766	1644	0.0002372
70483	1644	0.0002318
81580	1644	0.0002372
7420	1643	0.00020461
128783	1643	0.0002042
134881	1643	0.00020506
98569	1643	0.00022219
98127	1643	0.00020776
103251	1643	0.00023474
94467	1643	0.00021044
110866	1643	0.00023565
125254	1643	0.0002089
124777	1643	0.00020223
138263	1643	0.00021071
77229	1643	0.00020177
90298	1643	0.00023242
81590	1643	0.00021065
54929	1642	0.00020047
120522	1642	0.00019897
129120	1642	0.00020919
134546	1642	0.00020421
35642	1642	0.0002048
39913	1642	0.00019737
36862	1642	0.00020587
98900	1642	0.00020421
108979	1642	0.00020344
108605	1642	0.00020938
24744	1642	0.00021296
122748	1642	0.00020347
123565	1642	0.00020176
136187	1642	0.00022839
138235	1642	0.00020789
90449	1642	0.00019954
89116	1642	0.00020332
55923	1641	0.00019839
118400	1641	0.00020703
130137	1641	0.00020059
103797	1641	0.00020859
102440	1641	0.00021167
125460	1641	0.00019877
137808	1641	0.00019793
140468	1641	0.00021004
139810	1641	0.00020621
139615	1641	0.00019746
79570	1641	0.00020664
79497	1641	0.0001953
92540	1641	0.00019885
74969	1641	0.00021698
68072	1641	0.00020338
67752	1641	0.00019681
10296	1640	0.00022703
129373	1640	0.00019919
105194	1640	0.00019981
96652	1640	0.00020292
103899	1640	0.00020045
95331	1640	0.00019367
101519	1640	0.00020326
116606	1640	0.00019747
24326	1640	0.00021505
23995	1640	0.00020241
23367	1640	0.00021052
141391	1640	0.00019981
140865	1640	0.00019602
75405	1640	0.00019707
69061	1640	0.0001959
7987	1639	0.00019925
32777	1639	0.0001952
97721	1639	0.00020253
112219	1639	0.00020241
123417	1639	0.00018991
122647	1639	0.00021376
124027	1639	0.00019459
138970	1639	0.0001975
138734	1639	0.000197
143086	1639	0.00019045
77773	1639	0.00020375
75688	1639	0.00019188
87383	1639	0.00019614
86179	1639	0.00020666
69943	1639	0.00020204
5172	1638	0.00019466
11332	1638	0.00019851
131475	1638	0.0001929
104519	1638	0.00019277
96384	1638	0.00019984
99701	1638	0.00019509
113860	1638	0.00020019
112350	1638	0.00020424
24727	1638	0.00019368
136634	1638	0.00020321
141046	1638	0.00020344
74933	1638	0.00020366
72764	1638	0.00019768
120324	1637	0.00019078
134595	1637	0.00018792
132283	1637	0.00019404
35019	1637	0.00020808
33779	1637	0.00022752
32344	1637	0.00021049
95011	1637	0.00022916
109529	1637	0.00018497
24201	1637	0.00022805
135507	1637	0.00019296
135338	1637	0.00019431
140866	1637	0.00019797
77750	1637	0.00018792
77970	1637	0.00019581
92097	1637	0.00019127
91181	1637	0.00019081
70058	1637	0.00020711
54009	1636	0.00018275
6142	1636	0.00019072
5612	1636	0.00019006
120150	1636	0.00020385
129240	1636	0.0001887
125828	1636	0.0001965
93899	1636	0.00019668
78721	1636	0.00018907
90536	1636	0.00019949
50094	1635	0.00020036
5335	1635	0.00018371
13263	1635	0.00020062
32083	1635	0.0001992
31765	1635	0.00021552
95790	1635	0.00019162
111549	1635	0.00020225
124897	1635	0.00020033
135812	1635	0.0002275
142050	1635	0.00019423
83425	1635	0.000222
81881	1635	0.00021873
42285	1634	0.00019637
118405	1634	0.00019201
128658	1634	0.0001993
130751	1634	0.00024058
98759	1634	0.00018996
104336	1634	0.00019012
23740	1634	0.0002183
26112	1634	0.00018994
135615	1634	0.00019171
86893	1634	0.00018061
81057	1634	0.00019197
69465	1634	0.00019154
69051	1634	0.00019197
68617	1634	0.00019249
13269	1633	0.00017982
12257	1633	0.00019732
132735	1633	0.00019101
96780	1633	0.00018758
102527	1633	0.00019308
95799	1633	0.0001914
25176	1633	0.0001958
139320	1633	0.00019008
139959	1633	0.00022148
71653	1633	0.00018884
83911	1633	0.00019446
46978	1632	0.00019172
64736	1632	0.0001929
10779	1632	0.00018613
10273	1632	0.00018706
117506	1632	0.00019585
120038	1632	0.00018886
117215	1632	0.00018422
103515	1632	0.00020238
23297	1632	0.00018134
137312	1632	0.00023211
136983	1632	0.00018979
136982	1632	0.00018501
136875	1632	0.00018648
138795	1632	0.00023369
141597	1632	0.00018941
86324	1632	0.00018393
84033	1632	0.00023034
81999	1632	0.00018673
12821	1631	0.00018434
8221	1631	0.00018402
120252	1631	0.00018248
132831	1631	0.00018934
126550	1631	0.00021093
32332	1631	0.00018708
98010	1631	0.00018361
96464	1631	0.00019007
102458	1631	0.00022843
109289	1631	0.00020234
24347	1631	0.00020237
136286	1631	0.00023644
140711	1631	0.00019016
75088	1631	0.00022812
83057	1631	0.00023471
129266	1630	0.00018876
133866	1630	0.00018187
97716	1630	0.0001837
101422	1630	0.0002103
100768	1630	0.00020164
94581	1630	0.00032339
116864	1630	0.00018251
25007	1630	0.00018789
140931	1630	0.00021542
142164	1630	0.00019265
77392	1630	0.0002178
75981	1630	0.00018548
85251	1630	0.00020952
82093	1630	0.00018271
69493	1630	0.00018943
6771	1629	0.00018618
128840	1629	0.00018786
127668	1629	0.00018318
133601	1629	0.00018362
37666	1629	0.00018742
99230	1629	0.0001843
98657	1629	0.00017517
95320	1629	0.00018178
95233	1629	0.0001831
101392	1629	0.00019562
116130	1629	0.00019221
112519	1629	0.00018414
26543	1629	0.00018277
124212	1629	0.00018357
140893	1629	0.00019127
141809	1629	0.00018858
82104	1629	0.0002608
46962	1628	0.0001835
12000	1628	0.00018417
126518	1628	0.00018129
96485	1628	0.0002192
110377	1628	0.00019117
109375	1628	0.0001984
108458	1628	0.00018597
106621	1628	0.00017738
141183	1628	0.00018583
79498	1628	0.00018393
90493	1628	0.00018168
83936	1628	0.00019117
69134	1628	0.00018897
59591	1627	0.00017712
42179	1627	0.00018423
129993	1627	0.00021361
102793	1627	0.00017376
24795	1627	0.00018478
123758	1627	0.00018177
137982	1627	0.00018195
135579	1627	0.00017717
141605	1627	0.00018323
84791	1627	0.00018975
83016	1627	0.00017743
44119	1626	0.00018098
43286	1626	0.00017661
12364	1626	0.00018301
7422	1626	0.00019378
129186	1626	0.00018428
132828	1626	0.0002107
34756	1626	0.00019041
38860	1626	0.0001816
109739	1626	0.00022395
112741	1626	0.0002126
112324	1626	0.00018634
125427	1626	0.00018032
92694	1626	0.00023766
91378	1626	0.00018807
86804	1626	0.00022914
39131	1625	0.0001756
31848	1625	0.00019461
96554	1625	0.00017825
103095	1625	0.00018635
23392	1625	0.00018215
138024	1625	0.00018324
140614	1625	0.0001756
91601	1625	0.00022332
84358	1625	0.00018111
83124	1625	0.00018772
46111	1624	0.00017421
9785	1624	0.0001784
39265	1624	0.00019155
95500	1624	0.00017164
94937	1624	0.00017968
93726	1624	0.00018584
116820	1624	0.00017839
27012	1624	0.00018427
26742	1624	0.00017685
125426	1624	0.00017706
70273	1624	0.00017899
82311	1624	0.00018238
68157	1624	0.0001835
129243	1623	0.00018124
127810	1623	0.00018046
132920	1623	0.00017599
37491	1623	0.0001815
100665	1623	0.00017331
111527	1623	0.00023408
138075	1623	0.00017746
143047	1623	0.00017605
77797	1623	0.00020463
72966	1623	0.00021113
82106	1623	0.00017982
127630	1622	0.00017124
108701	1622	0.00017495
115284	1622	0.00016986
105479	1622	0.00018197
26599	1622	0.00017172
141244	1622	0.0001747
77893	1622	0.0001791
84020	1622	0.00017857
82639	1622	0.00017351
12532	1621	0.00016826
10223	1621	0.00018888
37645	1621	0.00018649
95662	1621	0.00022301
95298	1621	0.00017595
100056	1621	0.0002091
94016	1621	0.00016213
115351	1621	0.00020978
73469	1621	0.00016945
86967	1621	0.0001825
68766	1621	0.00017891
7947	1620	0.0001738
39390	1620	0.00016908
37989	1620	0.0002181
32643	1620	0.00016827
96272	1620	0.00016892
103955	1620	0.00017822
100163	1620	0.00018654
110048	1620	0.00017192
136025	1620	0.00017495
141408	1620	0.00017639
13360	1619	0.00017534
99110	1619	0.00018777
102140	1619	0.00017698
99586	1619	0.00017495
107505	1619	0.00017879
25045	1619	0.00017776
123872	1619	0.00017742
140798	1619	0.00017843
11060	1618	0.00017693
10483	1618	0.0001693
126756	1618	0.00019454
38192	1618	0.00016855
37070	1618	0.00016898
104804	1618	0.00017459
26596	1618	0.00016354
92940	1618	0.00016927
91472	1618	0.00017016
11680	1617	0.00021871
99382	1617	0.00020971
98588	1617	0.00016581
24685	1617	0.0001693
76558	1617	0.00018119
80821	1617	0.00017231
45857	1616	0.00017385
12500	1616	0.00017512
98092	1616	0.0001807
114427	1616	0.00017016
125544	1616	0.00018705
121744	1616	0.0001613
136382	1616	0.00017402
73122	1616	0.00017414
13230	1615	0.00018101
97657	1615	0.00017176
111076	1615	0.00015982
109989	1615	0.00016721
106623	1615	0.00017097
81480	1615	0.00016459
68946	1615	0.0001748
6247	1614	0.00017556
6132	1614	0.00018035
131868	1614	0.00016471
34015	1614	0.00015882
113813	1614	0.00020877
24912	1614	0.00018401
138051	1614	0.00016951
79239	1614	0.00016937
88456	1614	0.00016494
70990	1614	0.00016605
38233	1613	0.00017062
25316	1613	0.00017466
79073	1613	0.00016694
68550	1613	0.00016147
34216	1612	0.00015515
26473	1612	0.00021536
138633	1612	0.00021503
142573	1612	0.00016392
84924	1612	0.00016153
80647	1612	0.00016087
118448	1611	0.00017178
128607	1611	0.00017058
126916	1611	0.0001737
130653	1611	0.00015858
126284	1611	0.00017278
104376	1611	0.00019257
103842	1611	0.00016588
101244	1611	0.00017978
78366	1611	0.0001746
5349	1610	0.00021996
8175	1610	0.00016703
135190	1610	0.00016517
131776	1610	0.00016645
37646	1610	0.00017481
99788	1610	0.0001811
95062	1610	0.0001764
106970	1610	0.00016815
113508	1610	0.00016072
136015	1610	0.00016162
142313	1610	0.00017911
78639	1610	0.00017697
84016	1610	0.0001797
38753	1609	0.00016508
102206	1609	0.00016968
94772	1609	0.00015889
94074	1609	0.00017759
109667	1609	0.00015774
107939	1609	0.00016104
26219	1609	0.00016835
91269	1609	0.00017876
90447	1609	0.00017193
86818	1609	0.00017364
118049	1608	0.00016761
24798	1608	0.00017933
123348	1608	0.00016025
91130	1608	0.00022085
69467	1608	0.00016384
128740	1607	0.00018718
38618	1607	0.00015954
24006	1607	0.00016369
122856	1607	0.00016824
84355	1607	0.00015165
134228	1606	0.00016566
126217	1606	0.00016163
79116	1606	0.00016536
92925	1606	0.00016374
69977	1606	0.00016882
68679	1606	0.00015529
105266	1605	0.00015888
25097	1605	0.00017455
124150	1605	0.00015204
141796	1605	0.00018723
67624	1605	0.0001654
134859	1604	0.00015418
36743	1604	0.00015307
96129	1604	0.00015187
25282	1604	0.00016146
90013	1604	0.00017551
68698	1604	0.00017296
12145	1603	0.00016886
128741	1603	0.00015295
133245	1603	0.00015475
96919	1603	0.00015966
24582	1603	0.00014542
77206	1603	0.00016622
77121	1603	0.00015831
85960	1603	0.00015758
86187	1603	0.0001568
82816	1603	0.00015266
13328	1602	0.00015053
10013	1602	0.00016475
127961	1602	0.00018367
33721	1602	0.00020244
103600	1602	0.00015267
24454	1602	0.00021233
24431	1602	0.00014917
25976	1602	0.00015966
137064	1602	0.00014799
89464	1602	0.00015441
125743	1601	0.00018452
95652	1601	0.00015595
23275	1601	0.0001624
124902	1601	0.00015983
142028	1601	0.00016843
96805	1600	0.00016452
95043	1600	0.00015373
72798	1600	0.00017417
80512	1600	0.00015123
26573	1599	0.00015673
142087	1599	0.00015847
79992	1599	0.00016031
93515	1599	0.00016441
93207	1599	0.00016213
71028	1599	0.00018473
135899	1598	0.00014679
4534	1598	0.00015573
4494	1598	0.00028509
9128	1598	0.0001539
119955	1598	0.00015606
126626	1598	0.00015679
32543	1598	0.00014801
95993	1598	0.00015566
114486	1598	0.00014969
23313	1598	0.00016123
141225	1598	0.00016018
37947	1597	0.00015444
101203	1597	0.00015317
107903	1597	0.00015558
26797	1597	0.00014822
77308	1597	0.00024687
134774	1596	0.00029214
127051	1596	0.00017713
35681	1596	0.00015156
104814	1596	0.0002104
141388	1596	0.00016703
142047	1596	0.0001683
96278	1595	0.00014975
93946	1595	0.00015494
26548	1595	0.00014584
121593	1595	0.0001577
143271	1595	0.00017782
78285	1595	0.00015447
85966	1595	0.00014209
85352	1595	0.00015048
102834	1594	0.00015734
97509	1594	0.00015172
100172	1594	0.00013895
94488	1594	0.00015024
143141	1594	0.00016741
71321	1594	0.00015461
81360	1594	0.00015871
103530	1593	0.00014692
12352	1593	0.00014401
128754	1593	0.00016821
101539	1593	0.0001584
106512	1593	0.00014716
71408	1593	0.00015489
84181	1593	0.00013522
23276	1592	0.00014887
126533	1592	0.00015474
96174	1592	0.00014515
24785	1592	0.00015501
138239	1592	0.00015668
126229	1591	0.00015891
39063	1591	0.00020172
99393	1591	0.00015916
123400	1591	0.00017966
136459	1591	0.00013875
138392	1591	0.00017536
129024	1590	0.00014497
98934	1590	0.00013819
97168	1590	0.00014255
96303	1590	0.00014893
123830	1590	0.0001574
71576	1590	0.00014296
8841	1589	0.0001475
103582	1589	0.00015033
121678	1589	0.00015338
56134	1588	0.00014175
128266	1588	0.00014164
37103	1588	0.00014721
118157	1588	0.00017598
133349	1588	0.00014838
32409	1588	0.00016061
99970	1588	0.00015128
26005	1588	0.00015155
136599	1588	0.00019406
141402	1588	0.0001426
99397	1587	0.00014059
95266	1587	0.00014092
101599	1586	0.00019966
101467	1586	0.0001706
25284	1586	0.00016343
77655	1586	0.00017616
70348	1586	0.00014989
72228	1586	0.00015315
70489	1586	0.00014883
67300	1585	0.00014974
5387	1585	0.00016782
119861	1585	0.00015218
26546	1585	0.00016723
25669	1585	0.00014037
140609	1584	0.0001441
140060	1584	0.00015131
74037	1584	0.00014115
86024	1584	0.00016232
5005	1583	0.00014051
114577	1583	0.00014207
25983	1583	0.00014029
32988	1582	0.00014206
124989	1582	0.00014277
13295	1582	0.00017111
10643	1582	0.0001439
88368	1582	0.00014187
71534	1582	0.00028504
129795	1581	0.0001289
97137	1581	0.00014261
107919	1581	0.00014745
86935	1581	0.00012991
13349	1580	0.00020454
5729	1580	0.00014201
129942	1580	0.00014836
133413	1580	0.00015598
93434	1580	0.00016907
93141	1580	0.0001364
24053	1579	0.000144
141021	1579	0.00016778
142151	1579	0.00014326
73396	1579	0.0001428
70641	1579	0.00022909
67516	1579	0.00014165
108306	1578	0.00013941
5378	1578	0.00018557
12248	1577	0.00013542
11591	1577	0.00015292
6145	1577	0.00015224
33886	1577	0.00014553
77160	1577	0.00013809
36827	1576	0.00013699
137045	1576	0.00013171
127836	1575	0.00012755
10156	1575	0.00015153
80715	1575	0.00013614
26839	1574	0.00013369
73922	1574	0.00013669
70959	1574	0.00013786
111819	1573	0.00013774
35855	1573	0.0001265
107609	1573	0.00014789
69828	1573	0.00015205
94223	1572	0.00013845
91489	1572	0.00015933
133172	1571	0.00027148
102985	1571	0.00012978
26906	1571	0.00019309
120275	1570	0.00013647
102110	1570	0.00014223
135691	1570	0.0001363
139848	1570	0.00016397
50618	1569	0.0001447
8166	1569	0.00022387
103853	1569	0.00013299
123347	1569	0.00014166
123877	1569	0.00015261
141831	1569	0.00012745
91864	1569	0.00013076
88660	1569	0.00013552
133630	1568	0.000124
115557	1568	0.00012867
72985	1568	0.00012853
8102	1568	0.00017372
34948	1568	0.00013991
95448	1568	0.00014021
26276	1568	0.00012811
73996	1568	0.00012882
91425	1568	0.00014043
108795	1567	0.00012285
117021	1567	0.00014773
97355	1567	0.00014034
113676	1567	0.0001281
57936	1566	0.000135
129207	1566	0.0001343
99637	1566	0.00013274
100749	1565	0.00012789
74626	1565	0.000158
76748	1565	0.00013494
86440	1565	0.00013276
9145	1564	0.00013455
25347	1564	0.00017391
139505	1564	0.00011391
80217	1564	0.00016808
121271	1563	0.00011342
23250	1563	0.00012073
125403	1563	0.00013547
93277	1563	0.00013451
97224	1562	0.00012202
12314	1562	0.00014204
128687	1562	0.00013048
103329	1562	0.00012822
124237	1562	0.00013614
139359	1562	0.00014517
86501	1562	0.00012541
68445	1562	0.00012402
136523	1561	0.00013061
106991	1560	0.00012521
87447	1560	0.0001343
135863	1559	0.00012006
84535	1559	0.00012699
68289	1559	0.00013406
129671	1558	0.00012815
31607	1558	0.00012516
131774	1557	0.00012165
79973	1557	0.00011984
84566	1557	0.00012354
82554	1557	0.00017336
13032	1556	0.0001208
97943	1556	0.00013342
97555	1556	0.0001285
102220	1556	0.00023759
141332	1556	0.00012955
140023	1556	0.00012007
90962	1556	0.00012464
118439	1555	0.00012156
131384	1555	0.00017819
101907	1555	0.00012854
77365	1555	0.00012761
89613	1555	0.00012906
25182	1554	0.00012222
103726	1554	0.00011475
140702	1553	0.00011579
72993	1552	0.00012378
38413	1551	0.00016399
71936	1551	0.00012799
137520	1550	0.0001146
84691	1550	0.00012334
10241	1550	0.00016044
99728	1550	0.00013784
26050	1550	0.00013568
137337	1550	0.00010891
127788	1549	0.00012487
77240	1548	0.00011312
93085	1548	0.00011727
80526	1548	0.00012195
95436	1547	0.00010841
94199	1547	0.00011766
25456	1547	0.00013281
101729	1546	0.00016746
105179	1545	0.00011546
52228	1545	0.00023022
104934	1545	0.0003301
124246	1545	0.00013779
84022	1545	0.00011613
73616	1544	0.00011367
91480	1544	0.00023445
73838	1544	0.00012381
80718	1544	0.00011928
68015	1543	0.0001154
98621	1543	0.0002083
102618	1543	0.00012716
101405	1543	0.00013273
37649	1542	0.00011422
104635	1542	0.00016205
133897	1541	0.00010638
26034	1541	0.00012669
72588	1541	0.00017096
115071	1539	0.00011663
140870	1539	0.00011329
74971	1539	0.00016479
95980	1538	0.00013361
78051	1538	0.00011144
95101	1537	0.00013368
80062	1537	0.00013591
102436	1536	0.00010306
99888	1536	0.00011997
70056	1534	9.949e-05
117066	1534	0.00016986
142364	1533	0.00010788
77303	1533	0.0001119
125145	1532	0.00010805
136598	1532	0.00010642
89955	1532	0.00020039
122472	1531	0.00011077
128499	1531	0.00010582
139559	1530	0.00011637
72182	1530	0.00011502
129236	1529	0.00011463
35772	1529	0.00011269
104023	1529	0.00010849
79051	1529	0.00010791
75173	1529	9.418e-05
103498	1528	9.943e-05
121828	1528	0.00010975
5021	1528	0.00012472
76333	1528	0.00013013
38839	1527	0.00010365
137093	1527	0.00010193
135955	1527	0.00013022
10456	1526	0.00010811
6709	1526	0.00011636
71182	1526	0.00010868
82238	1526	0.00012565
135738	1525	0.00012575
81487	1525	0.00010562
46278	1523	0.00010781
131906	1523	0.00010798
45136	1523	0.00012884
64019	1523	9.57e-05
96725	1522	0.00011354
74600	1522	0.00013574
109917	1521	0.00010129
102999	1521	0.00011146
80795	1521	0.00011404
12925	1520	0.00011144
104236	1520	9.363e-05
102621	1519	0.00011311
107383	1519	0.00011133
90478	1519	0.0001041
36158	1518	9.902e-05
89810	1518	0.00010772
87986	1518	9.125e-05
67847	1518	0.0001117
119536	1518	0.00013058
104234	1518	0.0002326
96560	1518	0.00011688
26658	1518	0.00012
85553	1518	0.00010852
82249	1518	0.00014395
81750	1518	9.889e-05
60402	1517	9.876e-05
24088	1517	0.00011057
41517	1516	0.00018415
137317	1516	0.00013657
5334	1515	0.00010287
131937	1514	8.792e-05
125243	1514	0.00014006
105633	1513	0.0001014
86299	1513	0.00010154
129479	1513	0.00011201
94824	1513	0.00011728
137900	1513	0.00013432
91954	1513	0.00010811
132975	1512	0.00010375
38684	1512	0.00010295
140661	1512	0.00010691
10287	1511	0.00010762
75794	1511	0.00010979
87764	1511	9.512e-05
37178	1510	0.00010474
31609	1510	0.0001055
25290	1510	0.00010517
96450	1509	0.00011183
130383	1508	0.00010431
35746	1508	0.00010282
138080	1508	0.00010472
102919	1507	9.308e-05
75790	1507	0.00014682
78936	1504	9.742e-05
46633	1504	0.0001628
115156	1504	0.00010968
90782	1504	8.785e-05
83094	1503	0.00010136
81742	1503	0.00010029
93344	1501	7.553e-05
128457	1501	0.00013349
76732	1501	0.00012167
54116	1500	0.00010338
133658	1500	0.00010995
136293	1500	0.00010453
113336	1499	9.346e-05
126099	1498	0.00010037
91563	1498	9.205e-05
124154	1498	9.323e-05
9350	1497	0.00010216
98013	1497	0.00010053
73848	1497	8.02e-05
81981	1497	9.917e-05
109454	1497	9.614e-05
142399	1497	9.949e-05
56580	1496	9.926e-05
129314	1495	8.547e-05
130953	1495	0.00010119
108122	1495	9.734e-05
124104	1493	0.00012551
135423	1493	9.188e-05
106222	1493	9.805e-05
88862	1493	0.00038842
32223	1492	0.00010176
115504	1492	9.095e-05
67656	1492	9.782e-05
74905	1489	9.166e-05
72299	1489	9.665e-05
8867	1489	9.143e-05
85523	1488	9.085e-05
123040	1486	0.00010369
68600	1486	0.00019764
125387	1485	0.00013608
54276	1484	0.0001155
119041	1484	9.768e-05
46361	1484	8.433e-05
136368	1483	9.803e-05
80487	1483	8.502e-05
94248	1482	8.781e-05
35320	1482	0.00014555
105678	1481	0.00013583
89028	1481	9.173e-05
116761	1480	8.723e-05
137069	1480	8.758e-05
136022	1480	8.74e-05
78255	1480	0.00010776
81526	1479	9.434e-05
74472	1479	8.966e-05
91734	1479	8.665e-05
98360	1478	8.387e-05
105408	1478	9.335e-05
24894	1477	9.737e-05
119024	1477	8.29e-05
136272	1477	0.0001208
97324	1476	0.00012843
77987	1476	8.14e-05
120647	1476	8.227e-05
131273	1475	9.062e-05
71941	1475	8.765e-05
12090	1474	9.067e-05
72483	1474	8.701e-05
103857	1474	9.114e-05
79544	1473	8.377e-05
131612	1472	0.0001064
140662	1472	7.882e-05
112574	1472	7.889e-05
121586	1471	8.043e-05
102293	1468	0.00013817
10780	1467	7.689e-05
58189	1467	7.224e-05
125434	1467	0.00010553
136548	1464	6.684e-05
127817	1464	0.00010133
125607	1462	8.885e-05
112906	1462	8.21e-05
122251	1461	8.72e-05
134365	1461	7.498e-05
136373	1461	8.475e-05
126432	1460	9.017e-05
137182	1460	8.162e-05
77001	1460	8.739e-05
130786	1459	0.00010568
7117	1457	7.315e-05
33597	1457	7.959e-05
26110	1457	9.008e-05
122116	1457	0.00011728
96624	1455	8.945e-05
10530	1455	7.784e-05
134979	1455	8.173e-05
110510	1454	7.711e-05
117453	1454	8.098e-05
102572	1453	8.491e-05
97992	1453	8.087e-05
12102	1450	6.781e-05
11379	1450	8.737e-05
115130	1450	9.307e-05
131229	1449	9.64e-05
122389	1448	7.499e-05
92489	1448	8.091e-05
80461	1448	8.09e-05
38602	1447	0.0001094
5603	1446	7.835e-05
128727	1446	7.614e-05
133158	1446	9.677e-05
36060	1446	9.163e-05
8534	1445	7.275e-05
127782	1445	8.882e-05
10693	1444	8.404e-05
86379	1444	8.052e-05
138785	1443	7.073e-05
135432	1441	7.622e-05
23851	1439	7.307e-05
75911	1439	7.487e-05
129025	1438	6.37e-05
89863	1438	6.969e-05
140265	1438	7.43e-05
37010	1437	9.364e-05
80242	1437	0.00019349
32968	1436	9.194e-05
23636	1435	6.842e-05
77284	1435	7.402e-05
85889	1435	7.634e-05
104087	1432	6.565e-05
121990	1432	5.936e-05
74177	1432	4.894e-05
33487	1430	6.351e-05
58422	1430	7.547e-05
131671	1430	7.71e-05
122477	1429	7.255e-05
91662	1428	8.036e-05
9930	1427	8.705e-05
125562	1425	0.00012171
93829	1424	7.407e-05
141816	1424	6.735e-05
87119	1424	7.192e-05
93794	1424	0.00018636
36997	1423	0.00010111
69971	1421	6.98e-05
99678	1421	0.00010927
131913	1420	6.705e-05
71243	1420	6.686e-05
110693	1419	6.424e-05
26687	1418	7.471e-05
80532	1418	7.874e-05
27047	1417	8.592e-05
72821	1417	6.213e-05
104881	1416	7.55e-05
26181	1416	6.545e-05
85465	1416	6.585e-05
60579	1415	6.909e-05
132435	1415	6.704e-05
107629	1415	7.249e-05
94088	1414	6.368e-05
12855	1413	7.461e-05
41630	1412	5.701e-05
12475	1411	6.358e-05
36906	1411	5.588e-05
96396	1411	0.00010354
89619	1411	0.00033408
122548	1410	0.00012383
90685	1409	5.582e-05
127358	1408	0.00016716
68950	1408	6.767e-05
104355	1405	0.00015079
88244	1405	0.00016599
70304	1405	0.00011142
25297	1404	7.273e-05
73570	1403	6.059e-05
32232	1402	5.822e-05
111754	1402	6.352e-05
11095	1401	6.349e-05
81505	1401	6.82e-05
5606	1401	7.275e-05
122817	1399	6.403e-05
89339	1399	6.88e-05
123875	1398	6.86e-05
124942	1397	5.487e-05
141126	1397	5.816e-05
88106	1396	7.372e-05
93788	1395	5.89e-05
73724	1394	6.099e-05
83693	1394	6.477e-05
82674	1393	5.726e-05
84019	1392	6.265e-05
136619	1391	0.00033608
99890	1390	6.341e-05
90576	1390	8.005e-05
141755	1389	4.919e-05
26444	1388	9.214e-05
122268	1388	9.129e-05
138604	1387	7.691e-05
138649	1386	6.32e-05
136211	1385	6.867e-05
6507	1383	7.348e-05
98648	1379	5.864e-05
79781	1378	5.841e-05
121998	1378	9.802e-05
103401	1374	5.361e-05
73924	1372	5.552e-05
109892	1372	9.339e-05
68277	1372	5.844e-05
115940	1371	5.237e-05
70471	1370	5.641e-05
132121	1369	7.713e-05
135976	1369	0.00010947
7614	1368	5.524e-05
136998	1367	4.938e-05
25170	1366	7.308e-05
37461	1363	5.093e-05
76335	1363	5.38e-05
102083	1362	3.652e-05
24000	1361	7.691e-05
7359	1360	6.963e-05
135659	1360	8.148e-05
33699	1358	5.677e-05
97264	1358	3.717e-05
39089	1357	6.543e-05
93741	1357	5.828e-05
140846	1357	5.891e-05
98837	1355	4.27e-05
130831	1355	0.00013757
36459	1354	0.00010841
87507	1354	4.711e-05
38394	1353	6.572e-05
111096	1353	0.00015349
68051	1352	5.479e-05
95626	1351	5.218e-05
134241	1348	4.691e-05
87210	1348	0.00010539
24884	1347	5.445e-05
82998	1347	5.665e-05
116279	1346	4.959e-05
114783	1345	4.58e-05
128408	1344	4.549e-05
73183	1343	6.841e-05
23511	1342	3.51e-05
125783	1341	9.375e-05
26980	1340	5.789e-05
39197	1339	5.569e-05
101269	1339	5.452e-05
129450	1338	4.052e-05
83638	1338	5.164e-05
12103	1337	3.361e-05
99635	1337	5.1e-05
95960	1336	4.665e-05
35957	1335	4.562e-05
74728	1334	0.00011311
81550	1332	3.183e-05
24571	1332	5.363e-05
9212	1331	3.491e-05
71703	1331	3.652e-05
61727	1330	0.00020532
13265	1330	6.227e-05
74457	1330	7.855e-05
121672	1327	5.369e-05
98886	1326	5.456e-05
55231	1325	2.395e-05
23080	1325	6.558e-05
69953	1324	4.32e-05
98796	1323	4.421e-05
76888	1322	4.1e-05
122651	1320	3.442e-05
24650	1319	3.678e-05
122262	1314	5.715e-05
114225	1314	4.516e-05
133840	1313	4.779e-05
46071	1313	4.501e-05
136520	1313	5.875e-05
71849	1312	6.083e-05
140919	1311	7.737e-05
127520	1310	4.062e-05
75755	1310	0.00010767
37999	1309	3.277e-05
71841	1309	0.00018299
89865	1307	9.796e-05
102657	1306	2.771e-05
87785	1306	4.265e-05
44730	1305	4.441e-05
120837	1304	3.214e-05
9786	1303	4.673e-05
99135	1303	3.474e-05
102261	1303	4.643e-05
93482	1302	5.787e-05
136604	1301	5.207e-05
141353	1301	3.373e-05
35401	1300	4.982e-05
83320	1299	0.00015407
97164	1297	3.178e-05
111102	1297	3.636e-05
112027	1297	3.713e-05
140969	1297	2.665e-05
77565	1296	4.63e-05
4696	1294	1.926e-05
121146	1293	4.895e-05
99681	1293	3.57e-05
23197	1293	4.375e-05
130378	1291	3.968e-05
102911	1291	6.084e-05
35190	1290	2.812e-05
80119	1289	3.769e-05
67953	1289	0.00010244
133441	1288	3.136e-05
124217	1288	9.919e-05
121529	1286	5.371e-05
118169	1285	3.807e-05
39748	1285	3.124e-05
25372	1285	2.602e-05
73212	1284	2.817e-05
103206	1283	0.00010012
122318	1282	3.266e-05
95455	1282	4.927e-05
127163	1281	2.64e-05
130737	1280	4.72e-05
104620	1279	1.891e-05
39848	1277	2.982e-05
8451	1274	3.297e-05
38287	1273	4.18e-05
33245	1271	3.863e-05
138180	1271	4.262e-05
85949	1270	4.834e-05
96891	1269	4.845e-05
119876	1268	6.02e-05
126279	1268	3.012e-05
82632	1268	4.94e-05
128797	1267	3.35e-05
97499	1267	7.169e-05
86538	1267	5.337e-05
113588	1265	7.895e-05
99350	1264	4.028e-05
124505	1264	4.321e-05
23864	1263	3.082e-05
132583	1261	2.557e-05
96518	1261	2.194e-05
39493	1260	2.891e-05
104280	1259	2.09e-05
34397	1258	2.865e-05
78541	1258	2.039e-05
89757	1258	2.478e-05
103141	1258	5.669e-05
9612	1256	3.746e-05
8196	1256	3.165e-05
73622	1256	5.112e-05
73008	1256	4.364e-05
82343	1256	1.764e-05
61461	1254	2.472e-05
32615	1252	4.04e-05
110644	1249	2.23e-05
38017	1249	3.88e-05
111991	1248	2.248e-05
82984	1248	3.928e-05
101548	1248	8.175e-05
75354	1246	3.215e-05
70046	1246	1.8e-05
5793	1246	2.053e-05
52726	1245	7.482e-05
72047	1244	3.501e-05
96412	1243	3.294e-05
101370	1243	2.441e-05
67384	1242	3.619e-05
80215	1241	1.81e-05
98661	1241	5.677e-05
95873	1240	1.987e-05
93472	1238	2.946e-05
11235	1235	2.355e-05
118003	1235	1.755e-05
139945	1234	5.777e-05
128253	1233	1.557e-05
71585	1233	0.00021088
7743	1232	1.739e-05
25640	1232	6.51e-05
133228	1230	7.999e-05
129916	1229	5.419e-05
98699	1229	3.593e-05
33520	1228	3.752e-05
83387	1227	5.761e-05
57412	1226	1.781e-05
4650	1226	3.484e-05
101069	1226	4.54e-05
106883	1225	2.963e-05
10306	1224	6.082e-05
109920	1224	4.606e-05
82622	1223	0.0001183
82815	1223	3.887e-05
76937	1221	1.917e-05
32321	1220	3.392e-05
32898	1218	1.678e-05
124369	1218	5.17e-05
81353	1217	4.326e-05
136136	1217	3.191e-05
101284	1215	2.85e-05
71426	1215	2.786e-05
129298	1214	0.00012433
44945	1213	1.676e-05
5232	1211	1.196e-05
142264	1211	3.099e-05
83657	1211	1.148e-05
102742	1210	2.854e-05
26138	1210	9.02e-06
137197	1209	5.407e-05
140849	1209	3.37e-05
25222	1208	0.00015546
130674	1207	2.295e-05
123407	1206	2.241e-05
123701	1206	3.826e-05
46613	1205	1.502e-05
95843	1205	2.041e-05
118144	1204	3.272e-05
130512	1204	1.521e-05
109173	1203	3.289e-05
112123	1203	1.763e-05
39739	1203	1.219e-05
31644	1203	7.468e-05
132978	1202	2.952e-05
4758	1201	2.089e-05
136414	1201	3.674e-05
84880	1201	6.229e-05
5560	1200	1.725e-05
89804	1199	3.392e-05
102989	1198	1.154e-05
87580	1198	2.927e-05
55798	1196	2.66e-05
132696	1196	2.16e-05
116035	1196	2.312e-05
117430	1194	2.619e-05
23786	1193	3.149e-05
11367	1191	1.418e-05
134710	1191	1.532e-05
94242	1190	9.497e-05
104721	1189	2.357e-05
10686	1187	2.608e-05
135752	1187	7.4e-06
135026	1186	3.932e-05
125833	1186	3.709e-05
86486	1186	6.66e-06
105536	1185	3.744e-05
124437	1185	1.738e-05
8933	1184	1.429e-05
129087	1184	1.657e-05
137478	1184	1.585e-05
90011	1183	6.95e-06
90565	1182	1.66e-05
72837	1182	4.357e-05
88503	1181	8.13e-06
137792	1180	2.406e-05
97043	1179	3.419e-05
40898	1179	2.805e-05
37944	1178	1.259e-05
89701	1178	1.367e-05
69721	1178	0.0001035
72409	1176	1.628e-05
39703	1175	1.82e-05
95281	1175	3.927e-05
101805	1174	3.831e-05
82955	1174	1.074e-05
130207	1173	1.188e-05
133109	1173	9.65e-06
80858	1173	1.889e-05
82033	1172	1.951e-05
80644	1172	1.368e-05
8772	1172	3.574e-05
81774	1171	2.101e-05
64129	1170	2.336e-05
68024	1170	2.194e-05
109932	1169	1.298e-05
71997	1168	8.71e-06
9467	1167	1.329e-05
83423	1167	1.428e-05
81048	1167	1.308e-05
11019	1166	1.197e-05
110734	1166	0.00016823
125463	1164	6.086e-05
103945	1162	1.065e-05
51946	1161	2.031e-05
102137	1161	1.232e-05
99825	1161	0.00013074
123406	1161	1.691e-05
94171	1160	2.437e-05
99860	1158	1.932e-05
92606	1158	0.00014075
25959	1157	1.736e-05
85153	1155	4.616e-05
26956	1153	9.807e-05
26600	1152	4.1e-05
97574	1152	6.332e-05
98671	1151	5.64e-06
75681	1151	2.277e-05
37295	1150	2.058e-05
82526	1149	9.28e-06
115921	1148	0.00015886
83004	1148	1.572e-05
67375	1148	1.159e-05
10732	1147	9.88e-06
117743	1146	6.746e-05
25412	1145	0.00011844
87730	1145	8.94e-06
85281	1145	6.6e-06
41454	1144	6.44e-06
8059	1144	9.87e-06
99488	1144	0.00010562
53175	1144	0.0004926
70399	1143	1.018e-05
72339	1139	1.713e-05
119518	1138	1.678e-05
121408	1138	7.98e-06
12671	1137	2.163e-05
131970	1135	7.36e-06
72376	1135	9.44e-06
136163	1131	1.103e-05
58251	1130	0.00010393
136423	1130	1.637e-05
59380	1128	1.1e-05
36836	1128	1.976e-05
115584	1128	1.31e-05
97244	1127	8.08e-06
91820	1127	1.614e-05
95052	1126	9.63e-06
113911	1126	4.001e-05
55399	1126	2.548e-05
96986	1125	3.104e-05
138643	1124	1.557e-05
81709	1124	9.3e-06
9970	1123	1.171e-05
118193	1123	9.38e-06
35634	1123	3.384e-05
94461	1123	5.958e-05
68137	1122	2.6e-05
98243	1120	1.966e-05
69062	1118	4.84e-06
137511	1117	1.408e-05
85478	1117	3.137e-05
141058	1117	1.49e-05
46673	1116	1.081e-05
49820	1116	3.43e-06
88896	1116	4.88e-06
124889	1115	2.568e-05
132144	1114	2.948e-05
45832	1114	0.00017936
133077	1112	5.456e-05
101912	1111	2.611e-05
75235	1111	3.92e-06
106999	1111	6.775e-05
81639	1109	1.21e-05
126718	1107	1.145e-05
122842	1107	1.39e-05
131742	1104	2.017e-05
103128	1104	6.072e-05
32021	1103	1.149e-05
26608	1103	9.61e-06
95513	1102	2.466e-05
138259	1100	8.24e-06
130671	1099	1.137e-05
126276	1098	0.00011561
108286	1097	8.8e-06
32300	1096	3.57e-06
119144	1095	2.636e-05
6167	1093	8.08e-06
5890	1093	8.29e-06
88258	1093	0.00011917
12409	1092	7.08e-06
143183	1086	3.097e-05
133145	1085	7.28e-06
123394	1084	5.896e-05
91931	1084	8.92e-06
110431	1083	1.204e-05
101669	1082	8.38e-06
78253	1082	8.25e-06
130711	1081	7.24e-06
35280	1081	9.06e-06
100447	1081	0.0001025
106850	1081	8.27e-06
37292	1080	1.066e-05
113118	1080	1.716e-05
11395	1079	0.00010041
116206	1079	3.69e-06
92502	1078	1.308e-05
95942	1078	4.901e-05
5405	1076	2.184e-05
12058	1075	2.65e-06
79906	1075	8.5e-06
90584	1075	8.964e-05
103144	1074	1.752e-05
140778	1074	3.347e-05
84822	1074	3.91e-06
125753	1073	5.01e-06
125408	1070	1.02e-05
34723	1069	4.406e-05
122509	1069	1.413e-05
72340	1068	9.4e-06
92966	1067	1.601e-05
110001	1066	2.493e-05
96676	1065	4.48e-06
52168	1064	1.409e-05
10162	1063	9.89e-06
130445	1063	4.01e-06
125686	1062	7.97e-06
108079	1059	1.164e-05
26628	1059	8.72e-06
5610	1059	4.191e-05
103113	1057	8.21e-06
120250	1055	2.629e-05
8338	1054	7.69e-06
42352	1052	0.00010239
125035	1052	1.018e-05
124069	1052	7.42e-06
32497	1051	8.02e-05
126989	1048	3.926e-05
79237	1045	3.731e-05
134240	1044	1.431e-05
25726	1044	1.013e-05
26958	1041	7.12e-06
120639	1040	6.69e-06
23173	1038	8.59e-06
7990	1037	2.053e-05
6129	1036	4.175e-05
24997	1036	0.00040797
78949	1036	8.678e-05
77600	1031	4.814e-05
71812	1030	4.02e-06
133770	1028	5.95e-06
24184	1026	2.756e-05
105293	1024	1.756e-05
24714	1017	9.62e-06
31994	1017	2.283e-05
24394	1016	1.344e-05
91236	1016	1.283e-05
111701	1013	1.253e-05
23753	1012	6.47e-06
36926	1010	8.61e-06
97069	1008	4.93e-06
34925	1008	0.00013595
24495	1005	5.26e-06
121545	1004	1.201e-05
90778	1003	2.58e-06
101077	1002	4.726e-05
74277	998	1.351e-05
134096	997	3.37e-06
33876	997	3.333e-05
119136	996	1.076e-05
115285	996	1.001e-05
86173	994	1.51e-05
110957	994	1.151e-05
75269	993	2.122e-05
68259	993	7.111e-05
79699	992	2.26e-06
136900	991	6.95e-06
106003	989	5e-06
34512	988	5.18e-06
59187	985	1.735e-05
54271	982	6.4e-06
91497	980	9.6e-07
95170	979	2.35e-05
80667	979	3.54e-06
87630	977	2.183e-05
77221	975	7.09e-06
119877	974	0.00083579
37828	974	0.0001004
90786	974	1.595e-05
5071	967	2.26e-06
132384	965	4.92e-06
94932	965	8.584e-05
137165	964	3.11e-06
98485	961	6.7e-06
104585	958	7.503e-05
9037	956	8.93e-06
71937	954	2.29e-06
84969	954	6.417e-05
51316	948	7.286e-05
123486	948	2.518e-05
95708	943	3.922e-05
77220	943	1.71e-05
139533	942	3.32e-06
9797	941	8.707e-05
87230	941	8.682e-05
134073	939	2.98e-06
98444	939	3.19e-06
6893	935	3.08e-06
131783	932	6.479e-05
74709	931	7.721e-05
70417	930	7.407e-05
31555	928	6.43e-06
35616	927	8.246e-05
102155	927	2.66e-06
107772	926	1.93e-05
91326	925	6.973e-05
120107	923	1.056e-05
131955	910	8.882e-05
100855	909	3.174e-05
107433	908	4.63e-06
135387	908	1.42e-06
122310	905	3.05e-06
103958	898	1.78e-06
122423	897	4.41e-06
91282	895	6.7e-06
139775	893	2.97e-06
85291	892	7.05e-06
41118	891	2.06e-06
67377	891	0.00010728
52813	886	3.75e-06
103154	883	2.71e-05
25743	883	3.074e-05
9981	882	1.05e-06
131411	882	7.9e-07
121662	882	1.599e-05
11843	881	9.1e-07
5623	881	0.00011291
133681	880	1.456e-05
76207	879	3.06e-06
122704	877	2.54e-06
100325	867	1.23e-06
105735	865	7.7e-06
111364	865	6.25e-06
58461	861	1.463e-05
85846	861	0.00033572
133819	856	5.9e-06
62958	855	1.555e-05
125049	855	1.06e-06
138784	851	3.25e-06
37746	843	1.81e-06
122713	838	4.42e-06
74674	838	1.219e-05
7263	837	3.07e-06
73870	827	1.85e-06
137163	825	6.716e-05
98905	820	7.011e-05
124071	820	7.7e-07
32716	819	1.4e-06
34755	817	1.392e-05
107777	816	1.206e-05
33912	812	2.2e-07
128306	810	4.79e-06
124632	809	1.356e-05
81120	806	3.34e-06
137491	798	1.16e-06
75805	798	4.3e-06
114668	797	6.8e-07
6999	783	8.9e-07
86982	781	8.27e-06
129426	774	3.07e-06
115937	771	6.5e-07
26586	771	9e-07
88939	769	6.347e-05
68481	767	6.8e-07
81417	759	1.76e-06
86104	756	1.32e-06
88911	754	6.194e-05
136420	753	3.6e-07
8880	751	1.36e-06
75872	749	2.57e-06
36709	746	1.61e-06
12556	743	9.8e-07
135591	742	1.48e-05
80392	739	1.07e-06
82413	736	2.41e-06
138899	722	9.818e-05
90096	717	4.72e-06
92215	716	1.223e-05
89586	716	7.021e-05
101635	711	7.4e-07
101557	708	3.29e-06
137154	705	1.25e-06
102785	701	2.245e-05
94668	696	1.68e-06
109466	691	8.101e-05
24298	689	2.26e-06
77466	688	2.315e-05
120881	685	3.34e-06
79075	678	4.71e-05
100570	677	2.84e-06
68272	677	7.3e-07
71591	666	2.164e-05
104068	666	1.93e-05
138653	651	8.41e-06
96543	649	9e-08
38563	649	1.79e-06
87732	644	2.4e-06
6784	628	0.00046359
6022	608	3e-08
127143	608	5.33e-06
93815	599	1.84e-06
120300	588	4.794e-05
24736	572	3.824e-05
8952	567	9.14e-06
124744	566	1.1e-06
9656	543	4e-08
93844	534	1.56e-06
82700	507	3.4e-07
89254	501	3.898e-05
97571	483	8e-08
71660	480	3.402e-05
36429	467	2.468e-05
119174	448	1.99e-06
68960	425	2.229e-05
84543	422	8e-07
13209	410	3.402e-05
128036	394	2.9e-07
111878	382	5.7e-07
87495	361	7.2e-07
140199	349	3.1e-07
108627	346	3.85e-06
125274	338	1.8e-07
87088	326	6e-08
23455	320	6.8e-07
77522	311	4.6e-07
125235	303	1.88e-06
34476	302	2.84e-06
124808	300	3.26e-06
67322	280	5.1e-07
131966	270	6.98e-06
138986	219	6e-08
82203	198	9e-07
8929	181	5e-08
4475	140	3.9e-07
129429	125	5e-08
126230	124	0.00114152
125429	86	1.22e-06
120347	79	2e-08
138742	73	7e-08
119018	59	3.4e-07
81096	58	2.27e-06
69125	57	4.6e-07
92122	36	1.1e-07
100857	19	8e-08
122428	14	7.019e-05
73229	14	4.72e-06
77920	13	5.9e-07
69604	13	1e-08
111856	12	4.9e-07
9065	5	1.559e-05
74732	3	1.43e-06
96562	3	0

## Sheet: darkolivegreen4
Node centrality - module darkolivegreen4
ᵞ JGI database was used to recover the T. reesei proteins ID. Hub genes are coloured in green.
ᵡ Number of links
ᵟ fraction of shortest paths going through a given node
Node Idᵞ	Degreeᵡ	Betweenness Centralityᵟ
72828	592	0.00120276
36127	592	0.00120219
7764	592	0.00119124
71488	592	0.0011266
33565	590	0.00111107
112677	589	0.00115267
32578	589	0.0010651
136324	588	0.00109754
103699	588	0.00102522
37569	588	0.00106142
130038	587	0.00118759
107747	586	0.00098526
84521	585	0.00100824
137575	585	0.00102048
135758	584	0.00126074
141526	584	0.00103666
136097	584	0.00095455
75641	582	0.00103617
26798	582	0.00094971
125191	581	0.00106413
73093	580	0.0009133
92483	580	0.00098938
102903	580	0.00111113
105081	580	0.00093466
94132	579	0.00096401
33964	579	0.0009672
68234	579	0.00093258
24116	579	0.00091634
24307	579	0.00091476
109205	579	0.00090413
83332	579	0.00100496
136921	578	0.00118437
10473	578	0.00144557
125190	578	0.00097959
109225	578	0.00098658
102000	578	0.00088956
86800	577	0.00096697
70804	577	0.00089069
53248	577	0.00088727
87936	576	0.00087587
26722	576	0.00086405
133548	576	0.00091082
123635	575	0.0008426
131686	575	0.0008413
79709	574	0.00087805
141342	574	0.00084027
81339	573	0.00085922
125335	573	0.00086625
105095	573	0.00085927
139518	572	0.00086692
25900	572	0.00087493
123057	572	0.00106655
84248	571	0.00085095
72079	571	0.00085207
4603	571	0.00080017
71368	570	0.00084389
142359	570	0.00084768
8792	570	0.00084092
32670	569	0.00092309
76172	568	0.00091388
72237	568	0.00080179
87655	568	0.00083501
98741	568	0.00073203
12294	567	0.00088034
85734	567	0.00079913
86704	567	0.00072891
136852	566	0.00084883
122916	566	0.00087908
99967	566	0.00073946
67881	566	0.00138332
141228	566	0.00091533
73905	565	0.00085927
130805	565	0.0009828
75257	564	0.00084772
83535	563	0.00074222
105258	563	0.00079114
78113	562	0.00123009
121900	562	0.0007127
23688	562	0.00071107
78476	561	0.00067819
136233	561	0.00080502
88409	560	0.00076557
138266	559	0.0008903
68451	558	0.00067023
107783	558	0.00070176
9633	558	0.00073451
93139	557	0.00068255
132604	557	0.00063488
133121	557	0.00070699
10742	556	0.00093842
71055	556	0.00057845
89081	556	0.00072095
26270	556	0.00067589
11356	555	0.00072738
66301	555	0.00069421
124785	553	0.00114661
142081	553	0.00067271
82765	552	0.00091975
105948	552	0.00077994
98137	552	0.00111375
126249	552	0.00068787
94737	551	0.00077717
68086	551	0.00089081
127755	551	0.00101509
67494	550	0.00070809
87433	550	0.00057718
25036	550	0.00081223
70404	549	0.00055931
73258	549	0.00066363
33241	549	0.00061696
127704	549	0.0006738
75783	548	0.0008342
78395	548	0.00078473
78376	548	0.00061071
81826	547	0.00079006
84507	547	0.00059638
93768	547	0.00063495
86973	547	0.00065146
25994	547	0.00062934
109506	547	0.00081123
55319	547	0.0007016
85771	546	0.0009005
89159	546	0.00055086
136321	546	0.00054768
98842	546	0.00063565
80522	545	0.00070691
124787	545	0.00074373
101515	545	0.00057534
25651	545	0.00070458
140944	544	0.0009122
85942	544	0.00078156
91897	544	0.00062799
36479	544	0.00059638
10489	544	0.00060702
114146	544	0.00067468
69202	543	0.00062193
108656	543	0.00078306
94940	543	0.00070579
99673	543	0.00069695
128505	543	0.00064905
98386	542	0.00085031
92119	542	0.0006441
140399	542	0.00057078
35555	542	0.00056199
7363	542	0.0006365
76432	541	0.00117566
84474	541	0.00070189
26997	540	0.00084204
85923	539	0.00059995
115969	539	0.00065728
31785	539	0.00053285
26728	539	0.00050217
76239	538	0.00051097
137363	538	0.00057305
34652	538	0.00089677
126604	537	0.00074183
74942	537	0.00066271
100481	537	0.00058598
135321	537	0.00063769
122862	537	0.00054142
87673	536	0.00070483
98717	536	0.00060674
132965	536	0.00063186
27041	536	0.00054378
23653	535	0.0007204
73564	535	0.00057838
126592	535	0.00051386
107938	535	0.00064188
125618	535	0.00072073
44764	535	0.00052068
77820	534	0.00053226
5892	534	0.00060631
32190	534	0.00056352
133661	534	0.00070291
137505	533	0.00067647
81374	533	0.00050382
23665	533	0.00052097
112059	533	0.00055928
105072	533	0.00055345
128495	533	0.00052003
8279	533	0.00064462
73539	533	0.00059682
76009	533	0.00055991
103555	532	0.00065834
35200	532	0.00045671
134146	532	0.00050035
127494	531	0.00067547
98093	531	0.00064189
71852	530	0.00065666
35407	530	0.00066736
24696	530	0.00087509
104605	530	0.00055353
100547	530	0.00063559
79636	529	0.00053728
141869	529	0.00049511
32060	529	0.00054761
140716	528	0.00065168
67926	527	0.00063384
139410	527	0.00049204
136503	527	0.00050752
27013	527	0.00046178
87301	526	0.0005373
95578	526	0.000603
86934	526	0.00057874
131271	525	0.0005975
49100	525	0.00053029
67297	525	0.00054852
26860	524	0.00052795
72235	523	0.00056723
90709	523	0.0005442
82863	522	0.00061906
100083	522	0.00049255
74263	521	0.00067171
87908	521	0.00045619
92229	521	0.00048606
124370	521	0.00059602
113375	521	0.00052457
71238	520	0.00044001
9146	520	0.00044771
83244	519	0.00087066
125012	519	0.0005759
100508	519	0.00045385
98341	518	0.0004473
76727	517	0.0005923
77555	517	0.00047277
131454	517	0.00088676
73032	517	0.00041602
103139	517	0.00054958
36898	516	0.0005785
49396	516	0.00055972
25503	516	0.00064663
131016	516	0.00076571
8569	515	0.00078883
71836	514	0.00046794
121981	514	0.00046106
135104	514	0.0003991
6037	513	0.00062052
23611	513	0.00051255
12339	512	0.00056654
69899	512	0.00047638
107096	512	0.000556
68186	512	0.00068663
69331	512	0.00053676
141729	512	0.00059665
131872	512	0.00037889
126830	511	0.00048413
94278	510	0.00037826
11763	510	0.00044519
129719	509	0.00052297
77115	509	0.00047783
134848	508	0.00053643
139957	508	0.00040824
65252	508	0.00039952
100465	507	0.00049417
53870	507	0.00050158
76116	506	0.00051548
142174	506	0.0005818
96852	506	0.00073974
105626	506	0.0005477
10070	506	0.00040674
111615	505	0.0005086
85943	504	0.00054233
35745	504	0.0005528
103710	504	0.00044418
96809	504	0.00049491
8369	502	0.00078201
135379	502	0.00034728
12359	501	0.00050414
7595	501	0.00037349
68296	500	0.00034514
84151	499	0.00047915
75745	499	0.00046407
85090	498	0.00054805
26737	498	0.00069954
96712	498	0.00037267
138824	497	0.00036138
39936	496	0.00028719
130770	496	0.00047684
13078	496	0.00042359
24055	495	0.00056483
109946	495	0.000744
5410	495	0.00048937
53261	495	0.0003206
84505	494	0.00043086
86454	494	0.00034959
5619	494	0.0005132
81273	494	0.00037519
92178	493	0.0008091
81425	492	0.00031041
142463	492	0.00042012
24748	492	0.00040927
128664	492	0.00070151
83902	492	0.00036921
84466	491	0.00031022
77836	491	0.00035889
67983	490	0.00050479
101146	490	0.00035106
134634	490	0.00062106
128107	489	0.00027825
68368	489	0.00047073
78003	488	0.00048504
102595	488	0.00083476
94655	488	0.00030107
135480	487	0.00032963
109517	486	0.00050015
88145	485	0.00026583
93548	485	0.00037675
10299	484	0.00064493
128421	484	0.00030287
98825	483	0.00030072
10100	483	0.00024222
91180	482	0.00048205
12729	482	0.00027549
124639	482	0.00041525
4667	481	0.00037126
138553	481	0.00042081
38339	481	0.00023669
126087	480	0.00033074
142761	480	0.00031211
98582	480	0.00036754
26756	479	0.00048366
126223	479	0.00024466
132428	479	0.00046757
25310	478	0.00052568
25468	478	0.0004919
74058	478	0.00028152
37319	477	0.00050213
78229	477	0.00030896
102586	477	0.00024425
119413	477	0.00021778
23316	476	0.00025837
11183	475	0.00038747
70067	475	0.00030444
135607	474	0.00053965
107864	473	0.00024928
90347	470	0.00058307
72207	469	0.00045095
77509	469	0.00031978
137904	469	0.00026398
93459	469	0.00049715
8704	469	0.00045637
91331	468	0.00024242
4668	468	0.00041235
67307	467	0.00026893
98182	467	0.00080686
133200	466	0.00030415
93720	466	0.00039834
75458	465	0.00029653
55710	464	0.00036443
98860	463	0.00043804
79488	462	0.00040276
128336	461	0.0002912
128819	460	0.00056188
69512	460	0.00026172
39765	460	0.00041171
5989	459	0.00034688
128852	458	0.00053999
132685	458	0.00020503
74816	457	0.00047503
9634	457	0.00029775
98803	457	0.00055311
82946	456	0.0005281
74526	455	0.00017228
9147	454	0.00023631
95352	453	0.0004247
83971	451	0.00029411
87294	449	0.00058865
39246	449	0.00039592
79162	449	0.00013607
143111	449	0.0002432
23164	449	0.00038371
116505	448	0.0002959
78595	448	0.00041311
140324	448	0.00049635
72673	447	0.00051968
54877	447	0.00023355
64897	447	0.00036285
87587	447	0.00038548
85100	446	0.00022201
100644	446	0.00037631
103674	445	0.0002566
105069	444	0.00018225
132479	444	0.00022451
62713	444	0.00024724
70110	444	0.00012887
12287	443	0.00027393
76405	442	0.00019377
37340	442	0.00024482
82054	441	0.00031229
52707	440	0.00019587
73434	439	0.00045699
136120	439	0.00042642
126452	436	0.00026137
74794	435	0.00020861
69917	433	0.00035931
37809	433	0.00017717
124993	432	0.00021128
133150	432	0.00013929
39181	431	0.00042715
128678	431	0.00013457
91821	431	0.00020595
68944	430	0.00021356
93233	428	0.00050945
123508	428	0.00013998
34890	427	0.00021931
121869	425	0.00038088
23311	425	0.0003087
121336	424	0.00032609
126586	423	0.00037764
70449	423	0.00043013
12649	423	0.00023182
74821	423	0.00013943
100829	422	0.00018657
127590	422	0.00061193
76302	421	0.00045544
102167	421	0.00024368
63295	421	0.00026339
109514	415	0.00042164
61623	415	0.00020664
95085	414	0.00013168
114942	414	0.00028498
86021	412	0.00028829
47915	412	0.00043292
68020	410	0.00016762
95416	410	0.00041346
39886	409	0.0004318
103464	409	0.00043748
87178	408	0.00011973
89598	408	9.682e-05
70775	407	0.00032986
80626	407	0.00035959
125782	406	0.00043654
76090	405	0.00183618
26130	405	0.00011468
7623	405	5.868e-05
135153	404	0.00026765
39522	403	0.00051056
74989	400	0.00017581
9405	400	0.00017146
68651	399	7.415e-05
34555	399	9.579e-05
76481	398	0.00013214
129157	398	0.00014209
4950	398	7.084e-05
127386	398	0.0002064
77440	397	0.00017327
126873	396	0.00037621
10042	394	0.00015513
134195	394	0.00021142
92431	391	0.0002855
135776	391	0.00054667
31927	391	0.00022817
130114	390	0.0001169
82943	390	7.242e-05
59212	390	8.287e-05
11320	389	0.00018416
5624	388	0.00036439
88071	388	0.00027183
97717	387	0.00014146
71159	386	0.00013683
84253	386	0.00019336
95926	384	0.00027238
128194	384	9.86e-05
10024	383	4.389e-05
79103	381	0.0002084
83678	380	0.0001014
91294	380	0.00018316
74460	379	0.00023631
5706	378	5.361e-05
7224	378	0.000167
71167	377	0.0002911
40931	376	0.00026124
83538	374	0.00026746
122103	374	0.00019205
5478	374	0.00010487
68938	373	0.00031622
130619	373	0.00019701
42804	371	0.00030151
75215	371	0.00011575
34569	370	9.19e-05
95680	369	0.00018147
93466	366	0.00034478
103697	366	9.153e-05
36511	362	7.38e-05
10681	360	0.00017353
131841	357	0.00018491
91966	357	5.434e-05
67572	355	7.665e-05
74337	355	0.0001243
9554	355	0.00032379
8987	352	0.00014042
80939	350	3.967e-05
108453	349	0.00026195
34955	343	0.00015836
129436	343	9.495e-05
98070	342	0.0001624
124919	339	0.00015456
12171	339	0.00016643
134677	337	7.755e-05
7294	336	0.00024133
5566	336	0.00011233
90939	335	0.00126539
7848	334	0.00015947
81282	334	3.844e-05
6285	334	7.614e-05
72977	334	0.00016161
81129	333	0.00018502
96373	333	3.281e-05
75948	330	0.00013589
89807	330	9.004e-05
90138	328	3.555e-05
80212	328	7.722e-05
137503	328	9.804e-05
31975	327	0.00018877
93216	326	0.00025318
5300	325	3.447e-05
24424	324	0.00013243
103650	323	0.00020271
78829	323	0.0002972
83821	321	0.00012357
123710	319	7.369e-05
98936	317	0.00018163
128011	317	0.00014634
130214	316	1.985e-05
133120	313	3.915e-05
62329	313	0.00106373
90318	312	0.00010297
68665	310	6.142e-05
118138	310	8.667e-05
84345	309	3.109e-05
77208	307	0.0001006
70350	306	0.00011879
92619	303	8.076e-05
11773	298	4.843e-05
31722	297	0.00028407
67836	296	0.00013476
88458	296	0.00011171
115103	294	9.573e-05
34795	293	0.00092929
89390	292	0.000128
80324	292	9.028e-05
107102	291	7.168e-05
89490	289	0.00012961
105090	287	7.56e-06
83155	282	2.418e-05
95214	281	0.00013452
56477	279	0.00011865
67481	275	0.00015137
111521	272	0.00011545
143287	272	4.398e-05
124235	268	0.0009847
117652	268	8.709e-05
84825	264	0.00010232
78579	263	3.043e-05
139269	262	4.702e-05
83043	261	1.387e-05
9144	260	0.00011482
83737	256	5.73e-05
6312	255	0.0001487
129106	252	5.163e-05
68103	242	2.14e-05
130971	242	3.333e-05
101333	241	0.00010815
25303	234	0.00012249
68562	230	6.738e-05
121953	230	0.00010616
122184	229	2.828e-05
113268	227	0.00011885
89299	223	0.00010122
139297	222	7.022e-05
79802	219	4.377e-05
139546	218	3.845e-05
47790	213	5.21e-06
126433	210	5.138e-05
75680	209	9.85e-05
105163	208	5.388e-05
72211	207	0.0006317
82861	204	6.006e-05
131862	200	1.452e-05
84666	195	1.364e-05
72420	193	8.603e-05
86633	192	4.354e-05
69043	185	3.69e-05
10595	180	6.23e-06
104503	173	0.0001081
77242	165	6.55e-05
86548	164	6.99e-06
89263	160	6.13e-05
85052	158	0.00040546
12057	154	1.756e-05
126914	154	9.32e-06
75179	151	8.43e-06
128584	151	1.356e-05
118518	144	2.706e-05
68720	143	1.147e-05
68386	142	6.207e-05
98719	132	1.77e-06
82894	129	9.8e-07
7365	127	3.4e-06
125050	126	2e-08
42023	117	2.19e-06
85054	115	1.329e-05
126463	79	9e-06
89482	74	2.43e-06
48402	61	1.758e-05
127060	55	2.06e-06
94887	38	9.6e-07
5715	37	8.1e-07
86248	32	8.01e-06
93893	30	1.5e-07
35725	26	1.4e-07
83816	25	2.71e-06
125052	15	0
10974	4	0
87896	3	0

## Sheet: lightcyan1
Node centrality - module lightcyan1
ᵞ JGI database was used to recover the T. reesei proteins ID. Hub genes are coloured in green.
ᵡ Number of links
ᵟ fraction of shortest paths going through a given node
Node Idᵞ	Degreeᵡ	Betweenness Centralityᵟ
96918	310	0.00263489
142348	310	0.00302548
142981	309	0.0027476
86103	309	0.00272371
105289	307	0.00269002
102104	307	0.00262545
101342	307	0.00259395
93755	307	0.00319315
23622	307	0.00260615
142874	307	0.00261757
80904	307	0.00265973
130865	306	0.00282493
112061	306	0.00271047
140474	306	0.0025617
141719	306	0.00259321
69003	306	0.00247654
138813	305	0.00250112
9935	304	0.0023939
102915	304	0.00259748
136318	303	0.00223212
24099	302	0.00221713
99118	301	0.00228721
87111	301	0.00285521
95749	300	0.00207083
75045	300	0.00221721
88034	300	0.00195444
31928	299	0.00196853
99285	299	0.00301024
11806	298	0.00229902
104128	298	0.00203355
128405	297	0.00264865
105065	297	0.00193444
80503	297	0.00214227
8126	296	0.00249956
103444	295	0.00215554
26312	295	0.00186964
23914	294	0.00176893
103003	293	0.00243168
124350	292	0.00204039
8609	291	0.00166735
131974	291	0.00192469
113721	291	0.00182446
125929	290	0.00173737
113889	290	0.00180944
25505	290	0.00177078
138833	290	0.00204256
98204	289	0.00228914
75479	289	0.00207996
74442	289	0.00226109
100531	288	0.00222223
109905	288	0.00184463
23498	288	0.00231815
141730	286	0.00166784
74497	286	0.00175891
74637	286	0.00158944
67463	286	0.00189272
99038	285	0.00216229
104926	285	0.00194654
104845	285	0.0020232
24008	285	0.00225403
59449	283	0.00171075
137572	282	0.00141302
81423	282	0.00236359
23761	279	0.0020783
121541	278	0.00156696
24937	277	0.00193616
8949	276	0.00156643
84393	275	0.00179245
10936	274	0.001998
9352	274	0.00152018
5806	274	0.0016403
142538	274	0.0016754
67857	273	0.00168796
89013	272	0.00134461
104197	272	0.00197274
104048	272	0.00177288
140219	272	0.0014602
141993	272	0.00183363
113686	271	0.00144323
75929	270	0.00168117
31869	269	0.00208023
123146	269	0.00231654
96665	268	0.00151091
89404	268	0.00118058
77384	268	0.00148052
96585	267	0.00173906
122834	266	0.00192469
138657	266	0.00106745
140837	266	0.0010851
87303	266	0.00183764
88293	265	0.00168477
24082	265	0.00171815
121740	265	0.00106371
78391	265	0.00145424
126703	264	0.00155289
139701	264	0.00174172
71032	264	0.00119083
37191	263	0.0014262
36747	263	0.00144458
36348	263	0.00111797
93557	263	0.00140164
26778	262	0.00091942
125758	262	0.00110211
122112	262	0.00115429
67364	261	0.00102904
98559	261	0.00152777
111329	261	0.0013974
25066	260	0.00136422
7436	259	0.00110561
69022	259	0.00097985
25393	257	0.0010595
67421	257	0.00087818
140492	256	0.00091226
94649	256	0.00093279
132061	255	0.00124045
97783	254	0.00108804
112544	254	0.00130514
24029	254	0.00130125
109470	254	0.00088342
123751	254	0.00136801
83126	254	0.00097941
116963	253	0.00103466
79707	253	0.00091263
7395	251	0.00096527
128357	250	0.00087566
140781	250	0.00084397
124657	249	0.00070976
13040	249	0.00209231
104044	248	0.00149152
122740	248	0.00110274
72494	247	0.00119986
70337	247	0.00168873
113858	246	0.00078047
95336	245	0.00124427
25623	245	0.00074382
24622	244	0.00084053
124395	244	0.00067229
96889	244	0.00131807
31668	243	0.00120776
107015	243	0.00081078
90689	243	0.00075397
123522	242	0.00085907
125859	240	0.0007728
107600	240	0.00160329
68287	238	0.00069537
95627	238	0.00150577
134454	237	0.00106668
130008	236	0.00073119
103027	236	0.00151146
78335	236	0.0008122
127450	235	0.00056231
99794	235	0.00077998
129490	235	0.00077917
141658	235	0.00085564
132597	234	0.00074308
26979	234	0.00091842
124219	234	0.00067118
98276	234	0.00152602
101673	234	0.00109522
32565	233	0.00072953
94662	232	0.00098333
129619	231	0.00070706
38048	230	0.0010474
8372	229	0.00110268
133734	228	0.00065844
126622	228	0.00063726
96772	228	0.00107571
73263	228	0.00076549
113542	227	0.00047388
111938	226	0.00082788
92056	226	0.00122169
96470	225	0.00050529
25305	224	0.00072887
98460	223	0.00042175
114383	223	0.0006353
95070	222	0.00082748
10027	221	0.00043548
23776	221	0.00260314
139032	220	0.00092952
86938	220	0.00062798
23281	219	0.00090073
94961	219	0.00048985
86255	219	0.00044094
43649	218	0.00041898
99126	217	0.00073208
26403	217	0.00045325
133321	216	0.00101151
142031	216	0.00042515
89010	216	0.00037103
95510	215	0.00039876
78723	214	0.0009924
83248	213	0.00087677
7475	213	0.00131722
26111	212	0.00050929
114390	211	0.00068704
136831	210	0.00055091
77685	210	0.00041679
122887	210	0.00065145
80987	210	0.00082438
134547	209	0.0045573
121499	209	0.00069114
79414	209	0.00041146
102774	207	0.00087985
93941	207	0.0003191
124604	207	0.00036363
100716	207	0.00092405
128803	203	0.00045721
122626	203	0.00468543
142493	203	0.00035508
94375	203	0.00060698
110457	203	0.00071087
25602	202	0.00053331
69961	202	0.00333973
88746	201	0.00028699
26617	201	0.00047435
92564	201	0.00032679
132105	201	0.00027383
120858	200	0.00086262
35795	199	0.00026012
40033	199	0.00031427
137728	198	0.00024922
123736	198	0.00036796
130387	197	0.00298771
11629	196	0.00034716
67968	196	0.0003145
96318	196	0.00045237
86256	195	0.0003366
139754	195	0.00039715
87944	194	0.00043544
24262	193	0.00034766
25956	193	0.00042703
123207	193	0.00077214
101702	192	0.00032324
47928	190	0.00043985
8168	190	0.0003818
138648	190	0.00065814
70044	189	0.00056663
104702	188	0.00031592
127575	187	0.00033139
115134	186	0.00075307
26200	184	0.00029606
95954	184	0.00017171
94331	184	0.00082604
135830	184	0.00033736
4462	183	0.00065752
10786	183	0.0002952
100142	183	0.00026294
92091	183	0.00038238
7565	181	0.00027969
135784	181	0.00031342
126960	180	0.0002178
40526	179	0.00031102
26513	177	0.00020307
104011	174	0.00038097
100700	173	0.00018761
93804	171	0.0001508
55837	171	0.00039244
134211	168	0.0002246
72306	168	0.00022015
137297	168	0.00050296
109049	167	0.00032654
35143	166	0.00011621
98530	166	0.00043608
70634	166	0.00081966
140356	165	0.00042409
73725	164	0.00020348
6454	164	0.00013813
124379	159	0.00033821
124811	158	0.00052318
76070	157	0.00026984
94575	154	0.00011277
90065	154	0.00051954
82854	153	9.008e-05
23468	152	0.00016637
76562	151	0.00022109
97853	149	7.036e-05
133213	148	0.00449244
4488	147	0.00022441
33255	146	4.093e-05
126044	146	0.00038597
34425	145	0.00011574
82427	144	0.00011252
101867	144	0.00014689
127094	143	7.409e-05
110295	143	8.019e-05
124792	140	0.00214824
136475	137	3.725e-05
25362	136	0.00018972
77666	134	0.00231318
143065	134	0.00786186
141401	133	5.895e-05
12549	133	0.00232461
140042	131	3.012e-05
54777	129	0.00012257
85695	129	0.00011889
9419	126	8.792e-05
94652	124	8.558e-05
125984	124	0.00010269
83617	124	6.071e-05
4554	123	0.0032452
55833	120	0.00020616
11917	117	0.00173778
10796	108	0.00252499
118666	107	7.309e-05
81218	107	0.00263554
104002	106	3.568e-05
73218	103	2.486e-05
26243	101	4.258e-05
54335	91	2.125e-05
6427	82	0.0011439
97189	82	6.88e-06
32395	74	5.36e-06
118000	72	3.598e-05
6230	60	2.492e-05
77171	58	0.00157675
97471	53	1.231e-05
52915	47	4.4e-06
91570	34	0.00046016
127515	32	0.00032088
87191	28	1.4e-07
129642	28	0.00079427
133163	25	6.7e-07
37877	21	9.24e-06
10809	16	1.12e-06
76208	6	4.8e-06
23689	6	5.676e-05
64887	5	0
112481	5	2.186e-05
75428	5	9.227e-05
95195	4	1.9e-06
33016	3	0
81174	2	0

## Sheet: grey60
Node centrality - module grey60
ᵞ JGI database was used to recover the T. reesei proteins ID. Hub genes are coloured in green.
ᵡ Number of links
ᵟ fraction of shortest paths going through a given node
Node Idᵞ	Degreeᵡ	Betweenness Centralityᵟ
141075	357	0.00157733
89201	355	0.00126055
55662	355	0.00152856
24207	354	0.00113233
36720	354	0.00141749
125781	354	0.00122933
131957	353	0.00110283
120965	353	0.00155658
77486	352	0.00098422
25194	352	0.0011362
112747	352	0.00111125
110941	352	0.00116112
95310	352	0.00143235
68894	351	0.00117622
141455	351	0.00115773
122594	351	0.00121269
123337	351	0.00127836
23266	351	0.00125441
26314	351	0.00103865
90490	350	0.00101891
91519	350	0.00099041
139111	350	0.0010803
124832	350	0.00090457
37575	350	0.00126328
9055	350	0.00100843
76563	349	0.0014583
125133	349	0.00110584
99336	349	0.00103306
33480	349	0.00090886
131059	349	0.00099268
119953	349	0.00114089
104242	348	0.00088457
139776	347	0.00076439
135838	347	0.00077602
133351	347	0.00125036
70029	346	0.00090158
88870	346	0.00087474
90774	346	0.00083078
124063	346	0.0008965
123334	346	0.00096766
111030	346	0.00146262
102759	346	0.00102978
98605	346	0.00078608
39091	346	0.00073986
12931	346	0.00094347
46715	346	0.00088203
70947	345	0.00109945
87063	345	0.00086992
92348	345	0.0008783
123136	345	0.00093822
139998	344	0.00100444
123634	344	0.00080035
122215	344	0.00087939
110805	344	0.00098472
96549	344	0.00089914
105117	344	0.00080136
8883	344	0.00113369
81075	343	0.00096681
138585	343	0.00086652
138652	343	0.00081712
93982	343	0.00071099
95870	343	0.00074099
104119	343	0.00102491
97811	343	0.00097109
99242	343	0.00121061
118413	343	0.00076468
67127	343	0.00103766
108052	342	0.00080032
94665	342	0.00062654
101213	342	0.00080032
38059	342	0.00178453
118592	342	0.00096529
81553	341	0.0014438
139586	341	0.00077946
141921	341	0.000722
123017	341	0.00138894
123389	341	0.00106893
112619	341	0.00085823
120699	341	0.00090899
87717	340	0.00077545
26323	340	0.00059042
111963	340	0.0006769
102538	340	0.00077446
39543	340	0.00070369
130794	340	0.00079685
12362	340	0.0019571
91730	339	0.00111694
74823	339	0.00145757
141195	339	0.00068767
139366	339	0.00067008
125421	339	0.00068767
114525	339	0.00075129
96029	339	0.00068282
13061	339	0.00073519
67306	338	0.00075436
70802	338	0.00069057
26289	338	0.00066622
112537	338	0.0005506
118181	338	0.00083124
69661	337	0.00062788
135994	337	0.00067087
124032	337	0.00080156
124888	337	0.00069592
122636	337	0.00065459
33831	337	0.00065525
79550	336	0.00073245
141037	336	0.00063935
138774	336	0.00117796
136334	336	0.00086611
125297	336	0.00061429
27044	336	0.00080583
94109	336	0.00070317
97134	336	0.00061021
38236	336	0.00064103
39605	336	0.0010305
87820	335	0.00137408
142259	335	0.00061134
100792	335	0.00060177
102209	335	0.00073799
96360	335	0.00064103
105077	335	0.00058994
97596	335	0.00060326
130795	335	0.00062017
72950	334	0.00053294
139112	334	0.00082784
100202	334	0.00080547
101443	334	0.00068374
105286	334	0.00075164
51796	334	0.00069195
84831	333	0.00050153
73888	333	0.00063
124030	333	0.00058053
24974	333	0.00051666
114726	333	0.00048694
98284	333	0.00055318
133660	333	0.00044714
123443	332	0.00071109
55119	332	0.00048625
78299	331	0.00057015
141321	331	0.00042211
122687	331	0.00102361
117140	331	0.00052775
91285	330	0.00061327
139914	330	0.00065777
141482	330	0.00063667
135290	329	0.00056207
135660	329	0.0005204
137130	329	0.0007588
104389	329	0.00072607
134296	329	0.00038836
5730	329	0.00114691
137048	328	0.00124439
137160	328	0.00064273
12902	328	0.00080616
142542	327	0.0006634
122799	327	0.00114032
25773	327	0.00044531
113342	327	0.00061157
110434	327	0.00050145
63513	327	0.00049691
75734	326	0.00046084
26950	326	0.00044591
94432	326	0.00104912
100314	326	0.00035525
9560	326	0.00055765
11643	326	0.00096108
83454	325	0.00047773
89166	325	0.00060019
137598	325	0.00045839
121886	325	0.00033939
124478	325	0.00099035
24838	325	0.00110768
106079	325	0.00090358
114435	325	0.0004903
97750	325	0.00120061
25410	324	0.00047885
110465	324	0.00114611
104283	324	0.00106514
132296	324	0.00033717
5280	324	0.0005059
139245	323	0.00105752
115552	323	0.00043393
104682	323	0.00038407
128246	323	0.00137011
34769	322	0.00085211
70688	321	0.00074744
87439	321	0.00112488
139847	321	0.00055657
136129	321	0.00079245
121926	321	0.00054494
111772	321	0.00117347
113180	321	0.00045118
95812	321	0.00056821
100404	320	0.00049773
98439	320	0.00136596
93886	319	0.00115472
95408	319	0.00039644
129448	319	0.00053659
62461	319	0.00056754
83507	318	0.00040594
133317	318	0.00039815
118732	318	0.00105836
95431	316	0.00040141
36788	316	0.00049503
105855	315	0.00038738
98369	315	0.0003865
128942	315	0.00036127
36300	314	0.00116563
119924	314	0.00038949
89222	313	0.0003883
123028	313	0.00028374
141501	312	0.00051529
105396	312	0.00040763
118720	312	0.00024477
24178	311	0.00087295
32953	311	0.00035696
128533	311	0.00054126
43062	311	0.00104511
103180	310	0.00133988
98436	310	0.0002165
69919	308	0.00059431
94636	308	0.00034306
82214	306	0.00122573
94230	306	0.00045907
10426	306	0.00132127
123140	305	0.00031076
108682	305	0.00096336
110113	305	0.00041176
75541	304	0.00032253
92555	303	0.0003186
141598	303	0.00078184
36661	303	0.0003496
69863	302	0.00034408
106619	301	0.00015729
108301	301	0.00122738
95970	301	0.00024185
38622	301	0.00044768
106509	300	0.0006342
37922	300	0.00106104
104839	299	0.00065742
72168	298	0.00056543
23655	298	0.00036421
126474	298	0.00040129
130534	298	0.00028298
113461	297	0.00061955
133534	297	0.00015387
86709	295	0.00028849
75233	295	0.00031207
81785	294	0.0001347
90755	294	0.00074931
78608	293	0.00058423
123254	293	0.00019267
109545	291	0.00036561
11950	291	0.00015732
99054	290	0.00062184
23588	289	0.00011322
113088	289	0.00041955
5702	289	0.00045469
38306	287	0.00011769
76109	286	0.00057622
136173	284	0.00024352
36211	284	0.00015962
38232	284	0.00076939
83278	283	0.00071561
139266	283	0.00016478
35744	283	0.0004455
72560	280	8.872e-05
142370	280	0.00053632
141527	277	0.00021691
49982	277	0.00019941
82430	276	0.00017925
35810	275	0.00083654
8319	272	6.658e-05
87469	270	0.0007568
95167	268	0.00038473
92383	266	0.00054286
108243	266	9.661e-05
38607	266	9.083e-05
10192	265	0.00020933
100832	262	5.552e-05
127038	262	7.988e-05
5917	262	5.049e-05
140963	259	6.902e-05
139930	257	0.00023465
136213	255	0.00053668
67354	254	0.0001099
98251	254	8.925e-05
121743	252	4.708e-05
26311	251	1.248e-05
76033	250	4.945e-05
137230	250	0.00017108
130642	250	0.00075052
6738	249	2.575e-05
94836	248	0.00081112
120040	248	2.212e-05
101508	247	0.0001285
26563	246	0.0001313
27031	246	0.00047398
127684	246	4.277e-05
8464	246	1.679e-05
138350	243	0.00059631
120601	242	3.802e-05
100740	238	4.093e-05
141131	237	6.953e-05
76443	236	0.00071046
125272	236	6.719e-05
95183	235	0.00043499
23473	233	9.957e-05
8750	233	0.0003279
99829	231	8.567e-05
80156	227	0.00038247
100783	227	0.00043636
36823	227	8.905e-05
120683	216	0.00010497
24777	214	0.00025814
77409	213	6.52e-06
142312	213	5.49e-05
86910	211	0.00013389
113023	211	0.00026734
125376	210	0.00011979
6561	210	0.00027581
97348	207	3.334e-05
87829	206	2.98e-06
33983	203	1.896e-05
47723	198	7.987e-05
96242	192	0.00027787
142146	189	0.00025661
72259	181	0.00036122
23820	181	2.025e-05
90619	180	8.672e-05
37040	180	0.00036309
36885	177	1.342e-05
106952	176	5.2e-06
37164	173	0.00038248
70609	171	1.173e-05
88178	171	0.00032859
89261	163	0.00017183
6447	160	5.84e-06
116702	157	0.00018072
139135	155	2.273e-05
6070	145	0.00018076
45488	144	9.388e-05
11074	143	0.00010482
11259	134	1.438e-05
69668	133	3.2e-06
137042	131	1.152e-05
124867	130	1.2e-07
24904	124	3e-06
24918	120	0.00010585
81011	114	0.00021512
68104	108	3.311e-05
48900	108	2.5e-06
103468	91	0.00950335
85470	88	2.072e-05
131628	86	2.047e-05
134079	72	1.15e-06
115456	66	2e-07
4597	57	4.775e-05
59294	49	1.277e-05
88216	43	0
5061	43	6.1e-07
122805	38	3.9e-06
96349	32	3.9e-07
112797	22	0.00675473
104692	16	2.1e-07
85532	15	6.8e-07
118092	14	2.5e-07
45604	4	6.978e-05
49801	3	0
126627	2	0
