# Supplementary material for: Gene Co-expression Network Reveals Potential New Genes Related to Sugarcane Bagasse Degradation in Trichoderma reesei RUT-30
Source: Front Bioeng Biotechnol. 2018 Oct 22;6:151. doi: 10.3389/fbioe.2018.00151 (PMC6204389; doi:10.3389/fbioe.2018.00151)
Supplement: Supplementary file 5 [file Table_5.XLSX]

## Sheet: Up_modules
Hub genes identified in the up modules
ᵞ JGI database was used to recover the T. reesei proteins ID
⁺ QM6a ortholog IDs were obtained applying the OrthoMCL pipeline. It was only considered orthologs 1:1
ᶲ BP: Biological Process; CC: Cellular Component; MF: Molecular Function
ᶿ Number of transmembrane helices predicted by the TMHMM Server
ᵝ Presence of signal peptide was predicted by SignalP 4.1 Server
ᵟ Genes differentially expressed in bagasse; Up: upreregulated
ᵠ Expression data from Borin et al., 2017. Log2 fold change; B: bagasse.
† General annotation retrieved from Borin et al., 2017. Please see more details below the table
ᵡ Number of links
ᵜ Number of predicted Xyr1 bindind site (XBS) in the 1.5-kb promoter
RUT-C30 IDᵞ	QM6a ortholog ID⁺	NCBI Description	trichoCODE Description	InterPro Description	GO_BPᶲ	GO_CCᶲ	GO_MFᶲ	KOG class	KEGG pathway class	Transmembrane domainᶿ	Signal Peptideᵝ	DEGᵟ	log₂FCᵠ			RNASeq class†	Module	Hub degreeᵡ	Number of predicted XBSᵜ
													B6h	B12h	B24h
135396	73904	hypothetical protein M419DRAFT_135396 [Trichoderma reesei RUT C-30]	unknown protein	Immunoglobulin/major histocompatibility complex, conserved site	-	-	-	-	-	-	N	Up	-	-	1.4887	Others	black	861	-
120145	-	hypothetical protein M419DRAFT_120145 [Trichoderma reesei RUT C-30]	-	-	-	-	-	-	-	-	N	Up	-	-	1.04032	Others	black	860	-
103979	81884	hypothetical protein M419DRAFT_103979 [Trichoderma reesei RUT C-30]	Translocon-associated protein (TRAP)	-	-	endoplasmic reticulum membrane [GO:0005789]; integral component of membrane [GO:0016021]	-	-	-	1	Y	Up	-	-	1.064	Others	black	859	-
25190	48178	FAD/NAD(P)-binding domain-containing protein [Trichoderma reesei RUT C-30]	UDP-galactopyranose mutase	Amine oxidase	-	-	oxidoreductase activity [GO:0016491]	-	-	-	N	Up	-	-	1.14788	Others	black	860	-
142972	123890	Septin [Trichoderma reesei RUT C-30]	CDC3	Cell division/GTP binding protein	-	-	GTP binding [GO:0005525]	Cell cycle control, cell division, chromosome partitioning	-	-	N	Up	-	-	1.01484	Others	black	862	-
97768	22129	hypothetical protein M419DRAFT_97768 [Trichoderma reesei RUT C-30]	GH61 polysaccharide monooxygenase	-	-	-	-	Chromatin structure and dynamics	-	-	Y	Up	-	-	1.05556	CAZyme	black	861	-
95874	-	alpha-tubulin [Trichoderma reesei RUT C-30]	-	Tubulin	microtubule-based process [GO:0007017]	cytoplasm [GO:0005737]; microtubule [GO:0005874]	GTPase activity [GO:0003924]; GTP binding [GO:0005525]; structural constituent of cytoskeleton [GO:0005200]	Cytoskeleton	-	-	N	Up	-	-	1.0044	Others	black	863	-
25432	122533	ALDH-like protein [Trichoderma reesei RUT C-30]	MSC7	Aldehyde dehydrogenase	-	-	oxidoreductase activity [GO:0016491]	Energy production and conversion	-	-	N	Up	-	-	1.24719	Others	black	859	-
113200	119975	hypothetical protein M419DRAFT_113200 [Trichoderma reesei RUT C-30]	CCG6	-	-	-	-	Extracellular structures	-	-	Y	Up	-	-	1.25516	Others	black	862	-
10012	122889	hypothetical protein M419DRAFT_10012 [Trichoderma reesei RUT C-30]	unknown protein	-	-	integral component of membrane [GO:0016021]	-	Extracellular structures	-	6	N	Up	-	-	1.04491	Others	black	859	1
98783	78591	fatty acid synthase beta subunit dehydratase [Trichoderma reesei RUT C-30]	fatty acid synthase beta subunit [Includes: 3-hydroxypalmitoyl-[acyl-carrier-protein] dehydratase ;Enoyl-[acyl-carrier-protein] reductase [NADH] ;[Acyl-carrier-protein] acetyltransferase ; [Acyl-carrier-protein] malonyltransferase ; S-acyl fatty	Fatty acid synthase	fatty acid biosynthetic process [GO:0006633]	fatty acid synthase complex [GO:0005835]	enoyl-[acyl-carrier-protein] reductase (NADH) activity [GO:0004318]	Lipid transport and metabolism	-	-	N	Up	-	-	1.19792	Others	black	862	-
23456	122048	Pre protein translocase Sec Sec61-beta subunit [Trichoderma reesei RUT C-30]	Sec61 beta subunit	Preprotein translocase Sec, Sec61-beta subunit	intracellular protein transport [GO:0006886]	integral component of membrane [GO:0016021]; Sec61 translocon complex [GO:0005784]	-	Posttranslational modification, protein turnover, chaperones	-	1	N	Up	-	-	1.09399	Others	black	859	-
108308	45250	delta12 fatty acid desaturase [Trichoderma reesei RUT C-30]	oleate-delta12-desaturase	Fatty acid desaturase, type 1, N-terminal	lipid metabolic process [GO:0006629]	integral component of membrane [GO:0016021]	oxidoreductase activity, acting on paired donors, with oxidation of a pair of donors resulting in the reduction of molecular oxygen to two molecules of water [GO:0016717]	-	-	4	N	Up	-	-	1.91949	Others	black	863	-
141428	120627	putative calcium P-type ATPase [Trichoderma reesei RUT C-30]	Ca-ATPases	ATPase, P-type, K/Mg/Cd/Cu/Zn/Na/Ca/Na/H-transporter	-	integral component of membrane [GO:0016021]	ATP binding [GO:0005524]; calcium-transporting ATPase activity [GO:0005388]	Inorganic ion transport and metabolism	-	9	N	Up	-	-	1.07132	Other transporter	black	861	-
6901	105445	hypothetical protein M419DRAFT_6901 [Trichoderma reesei RUT C-30]	unknown protein	-	-	-	-	-	-	-	N	Up	1.78721	1.59831	2.57696	Others	coral1	1091	-
74552	59065	hypothetical protein M419DRAFT_74552 [Trichoderma reesei RUT C-30]	unknown protein	-	-	-	-	-	-	-	N	Up	1.67194	1.73345	2.55491	Others	coral1	1111	-
72465	104393	hypothetical protein M419DRAFT_72465 [Trichoderma reesei RUT C-30]	SAM-dependent methyltransferase	Methyltransferase type 12	-	-	-	-	-	-	N	Up	1.14136	1.31584	2.20222	Others	coral1	1098	-
9684	-	hypothetical protein M419DRAFT_9684 [Trichoderma reesei RUT C-30]	-	-	-	-	-	-	-	-	N	Up	1.32838	1.33057	2.05178	Others	coral1	1098	-
37415	109323	hypothetical protein M419DRAFT_37415 [Trichoderma reesei RUT C-30]	unknown protein	-	-	-	-	-	-	-	N	Up	-	-	1.57447	Others	coral1	1100	-
117198	-	hypothetical protein M419DRAFT_117198 [Trichoderma reesei RUT C-30]	-	-	-	-	-	-	-	-	N	Up	-	-	1.37893	Others	coral1	1110	-
126451	107780	hypothetical protein M419DRAFT_126451 [Trichoderma reesei RUT C-30]	unknown protein containing a putative BTB/POZ domain	BTB/POZ	-	-	-	-	-	-	N	Up	-	-	1.1312	Others	coral1	1110	-
82547	79326	F-box domain-containing protein [Trichoderma reesei RUT C-30]	unknown protein	Cyclin-like F-box	-	-	-	-	-	-	N	Up	-	-	1.0446	Others	coral1	1113	-
136698	-	hypothetical protein M419DRAFT_136698 [Trichoderma reesei RUT C-30]	-	-	-	-	-	-	-	-	N	Up	3.01007	2.82633	4.38862	Others	coral1	1102	1
10988	123207	hypothetical protein M419DRAFT_10988 [Trichoderma reesei RUT C-30]	unknown protein	Ribosomal protein L29	-	-	-	-	-	-	N	Up	1.16229	-	1.71061	Others	coral1	1111	1
24323	21982	hypothetical protein M419DRAFT_24323 [Trichoderma reesei RUT C-30]	Epl1/Sm1	-	-	-	-	-	-	-	Y	Up	1.262	1.16333	2.14744	With SignalP	coral1	1115	-
124417	123199	hypothetical protein M419DRAFT_124417 [Trichoderma reesei RUT C-30]	SSCRP	-	-	-	-	-	-	-	Y	Up	-	-	1.23444	With SignalP	coral1	1103	-
79548	57832	hypothetical protein M419DRAFT_79548 [Trichoderma reesei RUT C-30]	vacuolar ATPase assembly integral membrane protein VMA21	-	vacuolar proton-transporting V-type ATPase complex assembly [GO:0070072]	endoplasmic reticulum-Golgi intermediate compartment membrane [GO:0033116]; endoplasmic reticulum membrane [GO:0005789]; ER to Golgi transport vesicle membrane [GO:0012507]; integral component of membrane [GO:0016021]	-	-	-	2	N	Up	-	-	1.32968	Others	coral1	1103	-
59720	41604	hypothetical protein M419DRAFT_59720, partial [Trichoderma reesei RUT C-30]	unknown protein	-	-	integral component of membrane [GO:0016021]	-	-	-	4	N	Up	2.03128	1.27609	2.92715	Others	coral1	1102	-
8730	57737	PRO41 protein [Trichoderma reesei RUT C-30]	unknown protein	-	-	integral component of membrane [GO:0016021]	-	-	-	3	N	Up	2.02522	1.26779	2.69002	Others	coral1	1086	-
131296	109039	hypothetical protein M419DRAFT_131296 [Trichoderma reesei RUT C-30]	unknown protein	-	-	integral component of membrane [GO:0016021]	-	-	-	4	N	Up	1.74123	1.38622	2.6065	Others	coral1	1119	-
97766	77254	hypothetical protein M419DRAFT_97766 [Trichoderma reesei RUT C-30]	unknown protein	-	-	integral component of membrane [GO:0016021]	-	-	-	7	N	Up	1.3522	1.08671	2.27097	Others	coral1	1115	-
80603	107507	hypothetical protein M419DRAFT_80603 [Trichoderma reesei RUT C-30]	unknown protein	-	-	integral component of membrane [GO:0016021]	-	-	-	7	N	Up	-	-	1.4957	Others	coral1	1110	-
79810	110744	hypothetical protein M419DRAFT_79810 [Trichoderma reesei RUT C-30]	PTH11 GPCR	Peptidase M14, carboxypeptidase A	-	integral component of membrane [GO:0016021]	-	-	-	6	N	Up	-	-	1.20349	Others	coral1	1113	1
101778	74364	hypothetical protein M419DRAFT_101778 [Trichoderma reesei RUT C-30]	unknown protein	-	-	integral component of membrane [GO:0016021]	-	-	-	1	Y	Up	1.66757	1.39522	2.4359	With SignalP	coral1	1105	-
139402	121107	hypothetical protein M419DRAFT_139402 [Trichoderma reesei RUT C-30]	Zn2Cys6 transcriptional regulator	Fungal transcriptional regulatory protein, N-terminal	transcription, DNA-templated [GO:0006351]	nucleus [GO:0005634]	DNA binding [GO:0003677]; RNA polymerase II transcription factor activity, sequence-specific DNA binding [GO:0000981]; zinc ion binding [GO:0008270]	-	-	-	N	Up	-	-	1.3753	TF	coral1	1104	1
124397	80340	glycosyltransferase sugar-binding region DXD domain-containing protein-containing protein [Trichoderma reesei RUT C-30]	GT32 ?-1	Glycosyltransferase sugar-binding region containing DXD motif	-	-	transferase activity [GO:0016740]	-	-	-	N	Up	4.42291	4.23527	5.54084	CAZyme_NotConsidered	coral1	1105	-
77120	60551	putative blood-brain barrier large neutral amino acid transporter [Trichoderma reesei RUT C-30]	PotE Amino acid transporters	Amino acid permease-associated region	-	integral component of membrane [GO:0016021]	amino acid transmembrane transporter activity [GO:0015171]	Amino acid transport and metabolism	-	12	N	Up	-	-	1.31774	Other transporter	coral1	1120	-
79168	122301	O-acetylhomoserine-lyase [Trichoderma reesei RUT C-30]	O-acetyl-L-homoserine sulfhydrylase	Cys/Met metabolism, pyridoxal phosphate-dependent enzyme	cellular amino acid metabolic process [GO:0006520]	-	lyase activity [GO:0016829]; pyridoxal phosphate binding [GO:0030170]; transferase activity, transferring alkyl or aryl (other than methyl) groups [GO:0016765]	Amino acid transport and metabolism	-	-	N	Up	1.83547	1.61802	2.8659	Others	coral1	1114	-
126911	37271	hypothetical protein M419DRAFT_126911 [Trichoderma reesei RUT C-30]	unknown protein with SH3 domain	Src homology-3	-	integral component of membrane [GO:0016021]	-	Carbohydrate transport and metabolism	-	1	N	Up	-	-	1.02996	Others	coral1	1104	-
139603	119556	hypothetical protein M419DRAFT_139603 [Trichoderma reesei RUT C-30]	unknown protein	Galactose oxidase/kelch, beta-propeller	-	integral component of membrane [GO:0016021]	-	Carbohydrate transport and metabolism	-	1	Y	Up	1.01301	1.09263	1.71188	Others	coral1	1090	2
116350	82296	MFS general substrate transporter [Trichoderma reesei RUT C-30]	MFS permease	Major facilitator superfamily MFS-1	transmembrane transport [GO:0055085]	integral component of membrane [GO:0016021]	-	Carbohydrate transport and metabolism	-	12	N	Up	1.20815	-	1.87335	Transporter	coral1	1101	-
93149	70860	MFS general substrate transporter [Trichoderma reesei RUT C-30]	allantoate permease	Major facilitator superfamily MFS-1	transmembrane transport [GO:0055085]	integral component of membrane [GO:0016021]	-	Carbohydrate transport and metabolism	-	11	N	Up	-	-	1.27344	Transporter	coral1	1088	1
90372	-	ankyrin [Trichoderma reesei RUT C-30]	-	Ankyrin	-	-	-	Cell wall/membrane/envelope biogenesis	-	-	N	Up	-	-	1.5188	Others	coral1	1112	-
130333	67795	hypothetical protein M419DRAFT_130333 [Trichoderma reesei RUT C-30]	Ankyrin	Ankyrin	nucleoside metabolic process [GO:0009116]	-	catalytic activity [GO:0003824]	Cell wall/membrane/envelope biogenesis	-	-	N	Up	1.23931	1.00195	1.83485	Others	coral1	1114	1
69800	102960	hypothetical protein M419DRAFT_69800 [Trichoderma reesei RUT C-30]	orphan protein	-	-	integral component of membrane [GO:0016021]	-	Chromatin structure and dynamics	-	4	N	Up	1.55113	1.19928	2.20528	Others	coral1	1110	-
26281	23146	hypothetical protein M419DRAFT_26281 [Trichoderma reesei RUT C-30]	unknown protein	-	-	integral component of membrane [GO:0016021]	-	Chromatin structure and dynamics	-	1	N	Up	2.44789	2.36126	3.27364	Others	coral1	1107	1
73133	104325	hypothetical protein M419DRAFT_73133 [Trichoderma reesei RUT C-30]	unknown protein	-	-	nucleus [GO:0005634]	-	Function unknown	-	-	N	Up	-	-	1.1648	Others	coral1	1110	-
6004	58161	RabGAP/TBC [Trichoderma reesei RUT C-30]	GTPase-activating protein (GAP) for Rab family members	RabGAP/TBC	-	-	-	General function prediction only	-	-	N	Up	-	-	1.0457	Others	coral1	1116	-
23679	120150	ras-domain-containing protein [Trichoderma reesei RUT C-30]	RAS like small GTPase	Ras GTPase	signal transduction [GO:0007165]	membrane [GO:0016020]	GTPase activity [GO:0003924]; GTP binding [GO:0005525]	General function prediction only	-	-	N	Up	-	-	1.16843	Others	coral1	1115	1
133861	111236	GCN5-related N-acetyltransferase [Trichoderma reesei RUT C-30]	N-acetyltransferase of bacterial origin	Streptothricin acetyltransferase	-	-	N-acetyltransferase activity [GO:0008080]	General function prediction only	-	-	N	Up	3.29048	3.182	4.12028	Others	coral1	1106	-
73493	56744	hypothetical protein M419DRAFT_73493 [Trichoderma reesei RUT C-30]	Calcium transporter	Sodium/calcium exchanger membrane region	-	integral component of membrane [GO:0016021]	calcium:proton antiporter activity [GO:0015369]	Inorganic ion transport and metabolism	-	1-	N	Up	-	-	1.02565	Other transporter	coral1	1097	2
68967	62340	Zinc/iron permease [Trichoderma reesei RUT C-30]	zinc transporter	Zinc/iron permease	-	integral component of membrane [GO:0016021]	metal ion transmembrane transporter activity [GO:0046873]	Inorganic ion transport and metabolism	-	7	N	Up	-	-	1.32954	Other transporter	coral1	1111	-
104627	124278	EXS-domain-containing protein [Trichoderma reesei RUT C-30]	unknown protein with EXS domain	EXS, C-terminal	-	integral component of membrane [GO:0016021]	-	Intracellular trafficking, secretion, and vesicular transport	-	3	N	Up	-	-	1.39229	Others	coral1	1110	-
5022	44230	hypothetical protein M419DRAFT_5022 [Trichoderma reesei RUT C-30]	unknown protein	-	-	-	-	Nuclear structure	-	-	N	Up	2.39338	2.10266	3.47767	CAZyme_NotConsidered	coral1	1110	-
93402	-	hypothetical protein M419DRAFT_93402 [Trichoderma reesei RUT C-30]	-	-	-	-	-	Posttranslational modification, protein turnover, chaperones	-	-	N	Up	-	-	1.02777	Others	coral1	1096	-
114362	67408	WD40 repeat-like protein [Trichoderma reesei RUT C-30]	AMA1 which is an activator of meiotic anaphase promoting complex and required for initiation of spore wall assembly	WD40 repeat	positive regulation of ubiquitin protein ligase activity [GO:1904668]	-	anaphase-promoting complex binding [GO:0010997]; ubiquitin-protein transferase activator activity [GO:0097027]	Posttranslational modification, protein turnover, chaperones	-	-	N	Up	-	-	1.11151	Others	coral1	1097	2
94478	119800	hypothetical protein M419DRAFT_94478 [Trichoderma reesei RUT C-30]	unknown protein	-	ER to Golgi vesicle-mediated transport [GO:0006888]	cytoplasm [GO:0005737]; integral component of membrane [GO:0016021]	-	Replication, recombination and repair	-	2	N	Up	-	-	1.09726	Others	coral1	1112	1
81914	4366	hypothetical protein M419DRAFT_81914 [Trichoderma reesei RUT C-30]	unknown protein	-	DNA replication [GO:0006260]	nuclear origin of replication recognition complex [GO:0005664]	DNA binding [GO:0003677]	Replication, recombination and repair	-	-	N	Up	-	-	1.49433	Others	coral1	1102	-
75071	58442	hypothetical protein M419DRAFT_75071 [Trichoderma reesei RUT C-30]	unknown protein	-	-	integral component of membrane [GO:0016021]	-	RNA processing and modification	-	1	N	Up	-	-	1.23785	Others	coral1	1100	-
142266	54144	ferric reductase transmembrane component 7 [Trichoderma reesei RUT C-30]	ferric reductase	Oxidoreductase FAD/NAD(P)-binding	-	integral component of membrane [GO:0016021]	ferric-chelate reductase activity [GO:0000293]	Secondary metabolites biosynthesis, transport and catabolism	-	8	N	Up	1.44735	1.57678	2.40676	Other transporter	coral1	1112	-
84718	103236	hypothetical protein M419DRAFT_84718 [Trichoderma reesei RUT C-30]	unknown protein	-	-	integral component of membrane [GO:0016021]	-	Signal transduction mechanisms	-	1	Y	Up	-	-	1.25013	Others	coral1	1088	-
89700	68527	DNA repair protein Rad26 [Trichoderma reesei RUT C-30]	UVSD; probable regulator of DNA damage response	Armadillo-type fold	-	-	-	Transcription	-	-	N	Up	-	-	1.08907	Others	coral1	1112	1
24428	76905	FAD/NAD(P)-binding domain-containing protein [Trichoderma reesei RUT C-30]	unknown protein	Pyridine nucleotide-disulphide oxidoreductase, NAD-binding region	-	-	flavin adenine dinucleotide binding [GO:0050660]; N,N-dimethylaniline monooxygenase activity [GO:0004499]; NADP binding [GO:0050661]	Secondary metabolites biosynthesis, transport and catabolism	-	-	N	Up	-	-	1.16981	Others	coral1	1114	-
104799	76652	putative flavin-binding monooxygenase [Trichoderma reesei RUT C-30]	flavin-binding monooxygenase	FAD-dependent pyridine nucleotide-disulphide oxidoreductase	-	-	flavin adenine dinucleotide binding [GO:0050660]; N,N-dimethylaniline monooxygenase activity [GO:0004499]; NADP binding [GO:0050661]	Secondary metabolites biosynthesis, transport and catabolism	Biodegradation of Xenobiotics	-	N	Up	-	-	1.23436	Others	coral1	1091	1
138561	80767	general substrate transporter [Trichoderma reesei RUT C-30]	MFS permease	Sugar transporter	-	integral component of membrane [GO:0016021]	transmembrane transporter activity [GO:0022857]	General function prediction only	Carbohydrate Metabolism	11	N	Up	-	-	1.03279	Transporter	coral1	1112	-
132084	74366	carbon-nitrogen hydrolase [Trichoderma reesei RUT C-30]	nitrilase	Nitrilase/cyanide hydratase and apolipoprotein N-acyltransferase	nitrogen compound metabolic process [GO:0006807]	-	hydrolase activity, acting on carbon-nitrogen (but not peptide) bonds [GO:0016810]	Amino acid transport and metabolism	Metabolism of Cofactors and Vitamins	-	N	Up	-	-	1.4768	Others	coral1	1097	-
136697	121284	hypothetical protein M419DRAFT_136697 [Trichoderma reesei RUT C-30]	unknown protein	Nitrilase/cyanide hydratase and apolipoprotein N-acyltransferase	nitrogen compound metabolic process [GO:0006807]	-	hydrolase activity, acting on carbon-nitrogen (but not peptide) bonds [GO:0016810]	Amino acid transport and metabolism	Metabolism of Complex Carbohydrates	-	N	Up	1.57576	1.31965	2.00152	Others	coral1	1087	-
9281	4430	hypothetical protein M419DRAFT_9281 [Trichoderma reesei RUT C-30]	Developmental regulatory protein WetA	-	-	-	-	Transcription	Metabolism of Complex Carbohydrates	-	N	Up	2.12387	2.00765	3.06549	Others	coral1	1105	-
92333	58356	glycerol kinase [Trichoderma reesei RUT C-30]	glycerol kinase	Carbohydrate kinase, FGGY	carbohydrate metabolic process [GO:0005975]; glycerol-3-phosphate metabolic process [GO:0006072]	-	glycerol kinase activity [GO:0004370]	Carbohydrate transport and metabolism	Metabolism of Complex Lipids	-	N	Up	1.24446	1.04534	2.56382	Others	coral1	1102	-
87465	-	hypothetical protein M419DRAFT_87465 [Trichoderma reesei RUT C-30]	-	-	-	-	-	-	-	-	N	Up	1.46467	1.52489	1.33346	Others	darkorange	663	-
49988	121285	hypothetical protein M419DRAFT_49988, partial [Trichoderma reesei RUT C-30]	orphan protein	-	-	-	-	-	-	-	N	Up	1.84498	1.95645	1.6028	Others	darkorange	658	-
88681	103157	hypothetical protein M419DRAFT_88681 [Trichoderma reesei RUT C-30]	unknown protein	-	-	-	-	-	-	-	N	Up	1.40617	1.28143	1.34997	Others	darkorange	651	-
130772	108559	hypothetical protein M419DRAFT_130772 [Trichoderma reesei RUT C-30]	unknown protein	-	-	-	-	-	-	-	N	Up	1.40434	1.46041	1.17578	Others	darkorange	651	-
64222	29993	hypothetical protein M419DRAFT_64222, partial [Trichoderma reesei RUT C-30]	unknown protein	-	-	-	-	-	-	-	N	Up	1.86803	1.94745	1.85677	Others	darkorange	646	-
135905	-	hypothetical protein M419DRAFT_135905 [Trichoderma reesei RUT C-30]	-	Short-chain dehydrogenase/reductase SDR	-	-	-	-	-	-	N	Up	1.42618	1.43693	1.16602	Others	darkorange	646	-
92595	112277	hypothetical protein M419DRAFT_92595 [Trichoderma reesei RUT C-30]	orphan protein	-	-	-	-	-	-	-	N	Up	3.58383	3.39464	3.44122	Others	darkorange	641	-
82194	108833	hypothetical protein M419DRAFT_82194 [Trichoderma reesei RUT C-30]	orphan protein	-	-	-	-	-	-	-	N	Up	-	1.01156	-	Others	darkorange	640	-
74960	59073	hypothetical protein M419DRAFT_74960 [Trichoderma reesei RUT C-30]	unknown protein	Protein of unknown function DUF126	-	-	-	-	-	-	N	Up	1.71831	1.78601	1.31828	Others	darkorange	629	-
12654	-	hypothetical protein M419DRAFT_12654 [Trichoderma reesei RUT C-30]	-	-	-	-	-	-	-	-	N	Up	1.04796	-	1.05363	Others	darkorange	628	-
35699	110778	hypothetical protein M419DRAFT_35699 [Trichoderma reesei RUT C-30]	unknown protein	-	-	-	-	-	-	-	N	Up	1.41816	1.42173	1.43108	Others	darkorange	626	-
33297	104437	hypothetical protein M419DRAFT_33297 [Trichoderma reesei RUT C-30]	unknown protein	-	-	-	-	-	-	-	N	Up	1.61219	1.57164	1.57502	Others	darkorange	646	3
5995	57776	hypothetical protein M419DRAFT_5995 [Trichoderma reesei RUT C-30]	unknown protein	Cyclin-like F-box	-	-	-	-	-	-	N	Up	1.68424	1.45964	1.55137	Others	darkorange	628	1
73529	104220	hypothetical protein M419DRAFT_73529 [Trichoderma reesei RUT C-30]	orphan protein	-	-	-	-	-	-	-	N	Up	1.16223	1.07031	1.18803	Others	darkorange	638	1
63472	57112	HET-domain-containing protein, partial [Trichoderma reesei RUT C-30]	HET and Ankyrin domain protein	Heterokaryon incompatibility	-	-	-	-	-	-	N	Up	1.17661	1.28755	1.03046	Others	darkorange	642	1
140332	120837	hypothetical protein M419DRAFT_140332 [Trichoderma reesei RUT C-30]	unknown protein	-	-	integral component of membrane [GO:0016021]	-	-	-	1	Y	Up	3.15384	2.8736	2.73245	With SignalP	darkorange	626	-
138447	66521	hypothetical protein M419DRAFT_138447 [Trichoderma reesei RUT C-30]	unknown protein	Protein kinase, core	-	-	ATP binding [GO:0005524]; protein kinase activity [GO:0004672]	-	-	-	N	Up	1.06033	1.09706	-	Others	darkorange	632	1
77202	60558	hypothetical protein M419DRAFT_77202 [Trichoderma reesei RUT C-30]	Zn2Cys6 transcriptional regulator	Fungal specific transcription factor	transcription, DNA-templated [GO:0006351]	nucleus [GO:0005634]	DNA binding [GO:0003677]; zinc ion binding [GO:0008270]	-	-	-	N	Up	2.84129	2.88584	2.83447	TF	darkorange	655	-
128705	41248	SGNH hydrolase [Trichoderma reesei RUT C-30]	CE3 acetyl xylan esterase	Lipase, GDSL	-	-	hydrolase activity [GO:0016787]	-	-	-	N	Up	1.60469	1.82486	1.5535	CAZyme	darkorange	626	-
136533	76590	hypothetical protein M419DRAFT_136533 [Trichoderma reesei RUT C-30]	Zn2Cys6 transcriptional regulator PRO1 (adv1)	Fungal transcriptional regulatory protein, N-terminal	-	nucleus [GO:0005634]	RNA polymerase II transcription factor activity, sequence-specific DNA binding [GO:0000981]; zinc ion binding [GO:0008270]	-	-	-	N	Up	2.01225	1.99519	2.08842	TF	darkorange	650	-
56646	121138	hypothetical protein M419DRAFT_56646, partial [Trichoderma reesei RUT C-30]	Zn2Cys6 transcriptional regulator	Fungal transcriptional regulatory protein, N-terminal	-	nucleus [GO:0005634]	RNA polymerase II transcription factor activity, sequence-specific DNA binding [GO:0000981]; zinc ion binding [GO:0008270]	-	-	-	N	Up	4.45807	4.7653	4.01195	TF	darkorange	633	-
84192	-	urea active transporter [Trichoderma reesei RUT C-30]	-	Na+/solute symporter	-	integral component of membrane [GO:0016021]	urea transmembrane transporter activity [GO:0015204]	Amino acid transport and metabolism	-	15	N	Up	1.40289	1.57527	1.55507	Other transporter	darkorange	625	-
128655	105984	hypothetical protein M419DRAFT_128655 [Trichoderma reesei RUT C-30]	SSCRP	-	-	integral component of membrane [GO:0016021]	-	Carbohydrate transport and metabolism	-	1	Y	Up	1.11613	1.24034	-	With SignalP	darkorange	628	-
75420	-	glycoside hydrolase [Trichoderma reesei RUT C-30]	-	Glycoside hydrolase, clan GH-D	carbohydrate metabolic process [GO:0005975]	-	hydrolase activity, hydrolyzing O-glycosyl compounds [GO:0004553]	Carbohydrate transport and metabolism	-	-	Y	Up	1.60783	1.78658	1.47405	CAZyme	darkorange	635	-
97301	76690	hypothetical protein M419DRAFT_97301 [Trichoderma reesei RUT C-30]	unknown protein	von Willebrand factor, type A	-	-	-	Chromatin structure and dynamics	-	-	N	Up	1.04888	1.04389	-	Others	darkorange	657	1
4572	53776	kinase-like protein [Trichoderma reesei RUT C-30]	Protein kinase	Protein kinase, core	-	-	ATP binding [GO:0005524]; protein kinase activity [GO:0004672]	General function prediction only	-	-	N	Up	1.00054	1.08712	-	Others	darkorange	643	1
95791	120698	transcription factor PacC [Trichoderma reesei RUT C-30]	C2H2 transcriptional regulator	Zinc finger, C2H2-type	-	-	nucleic acid binding [GO:0003676]	General function prediction only	-	-	N	Up	2.28149	2.15183	1.94019	TF	darkorange	652	-
7508	-	hypothetical protein M419DRAFT_7508 [Trichoderma reesei RUT C-30]	-	-	-	-	-	Inorganic ion transport and metabolism	-	-	N	Up	1.61833	1.60357	1.52628	Others	darkorange	661	-
70929	55838	hypothetical protein M419DRAFT_70929 [Trichoderma reesei RUT C-30]	unknown protein	-	-	-	-	Nuclear structure	-	-	N	Up	1.45289	1.37292	1.35537	Others	darkorange	633	1
37599	123118	DnaJ-domain-containing protein [Trichoderma reesei RUT C-30]	HSP40	Heat shock protein DnaJ, N-terminal	-	-	-	Posttranslational modification, protein turnover, chaperones	-	-	N	Up	1.04455	-	1.01695	Others	darkorange	649	-
33190	104549	hypothetical protein M419DRAFT_33190 [Trichoderma reesei RUT C-30]	MFS permease	-	-	-	-	RNA processing and modification	-	-	N	Up	1.31175	1.22294	1.31691	Others	darkorange	625	-
127164	75939	hypothetical protein M419DRAFT_127164 [Trichoderma reesei RUT C-30]	unknown protein	Leucine-rich repeat	-	-	-	Signal transduction mechanisms	-	-	N	Up	1.05491	-	-	Others	darkorange	633	-
26152	80756	heavy metal translocatin [Trichoderma reesei RUT C-30]	unknown protein	ATPase, P-type, K/Mg/Cd/Cu/Zn/Na/Ca/Na/H-transporter	metal ion transport [GO:0030001]	integral component of membrane [GO:0016021]	cation-transporting ATPase activity [GO:0019829]; metal ion binding [GO:0046872]; nucleotide binding [GO:0000166]	Inorganic ion transport and metabolism	-	8	N	Up	-	1.03239	-	Other transporter	darkorange	637	-
101849	119876	putative aspartic endopeptidase [Trichoderma reesei RUT C-30]	aspartyl protease	Peptidase A1	-	-	aspartic-type endopeptidase activity [GO:0004190]	Posttranslational modification, protein turnover, chaperones	-	1	Y	Up	1.71814	1.65333	1.84405	Others	darkorange	625	1
79047	63152	Metallo-dependent hydrolase [Trichoderma reesei RUT C-30]	Cut9 interacting protein Scn1	Deoxyribonuclease, TatD-related	-	-	hydrolase activity, acting on ester bonds [GO:0016788]	Replication, recombination and repair	-	-	N	Up	1.17453	1.23453	1.16845	Others	darkorange	662	-
100873	122736	aldolase [Trichoderma reesei RUT C-30]	tagatose bisphosphate aldolase	Ketose-bisphosphate aldolase, class-II	carbohydrate metabolic process [GO:0005975]	-	aldehyde-lyase activity [GO:0016832]; zinc ion binding [GO:0008270]	Carbohydrate transport and metabolism	Amino Acid Metabolism	-	N	Up	1.89075	1.66953	1.65385	Others	darkorange	634	-
135123	103451	succinyl-CoA synthetase beta chain [Trichoderma reesei RUT C-30]	GDP-forming succinate-CoA ligase	ATP-citrate lyase/succinyl-CoA ligase	tricarboxylic acid cycle [GO:0006099]	-	ATP binding [GO:0005524]; catalytic activity [GO:0003824]; metal ion binding [GO:0046872]	Energy production and conversion	Carbohydrate Metabolism	-	N	Up	1.08926	1.18793	-	Others	darkorange	658	-
85254	65153	general substrate transporter [Trichoderma reesei RUT C-30]	MFS permease	Sugar transporter	-	integral component of membrane [GO:0016021]	transmembrane transporter activity [GO:0022857]	General function prediction only	Carbohydrate Metabolism	1-	N	Up	1.75071	1.90994	1.7665	Transporter	darkorange	656	-
12083	27939	general substrate transporter [Trichoderma reesei RUT C-30]	MFS permease	Sugar transporter	-	integral component of membrane [GO:0016021]	transmembrane transporter activity [GO:0022857]	General function prediction only	Carbohydrate Metabolism	11	N	Up	1.50762	1.56755	1.45126	Transporter	darkorange	649	-
11734	53903	general substrate transporter [Trichoderma reesei RUT C-30]	MFS permease	Sugar transporter	-	integral component of membrane [GO:0016021]	transmembrane transporter activity [GO:0022857]	General function prediction only	Carbohydrate Metabolism	12	N	Up	1.66852	1.59095	1.27649	Transporter	darkorange	643	-
96800	-	dihydroxy-acid dehydratase [Trichoderma reesei RUT C-30]	-	Dihydroxy-acid and 6-phosphogluconate dehydratase	branched-chain amino acid biosynthetic process [GO:0009082]	-	dihydroxy-acid dehydratase activity [GO:0004160]	Amino acid transport and metabolism	Metabolism of Cofactors and Vitamins	-	N	Up	1.39361	1.39808	1.17854	Others	darkorange	655	-
104862	124136	NADP(+)-dependent dehydrogenase [Trichoderma reesei RUT C-30]	short chain dehydrogenase/reductase	Glucose/ribitol dehydrogenase	-	-	oxidoreductase activity [GO:0016491]	General function prediction only	Metabolism of Complex Lipids	-	N	Up	1.51008	1.45239	1.18038	Others	darkorange	643	-
80073	5337	gamma-glutamyltranspeptidase [Trichoderma reesei RUT C-30]	?-glutamyltranspeptidase	Gamma-glutamyltranspeptidase	glutathione catabolic process [GO:0006751]	-	glutathione hydrolase activity [GO:0036374]	Amino acid transport and metabolism	Metabolism of Other Amino Acids	-	N	Up	2.45878	2.49748	2.22664	Others	darkorange	665	-
125645	53153	hypothetical protein M419DRAFT_125645 [Trichoderma reesei RUT C-30]	glutathione S-transferase	Glutathione S-transferase, C-terminal-like	-	-	-	-	-	-	N	Up	1.10031	1.12862	-	Others	darkred	583	-
69634	62581	calcium-dependent phosphotriesterase [Trichoderma reesei RUT C-30]	gluconolactonase-like protein	SMP-30/Gluconolaconase/LRE-like region	-	-	-	-	-	-	N	Up	1.20729	1.22922	-	Others	darkred	579	-
69143	53888	hypothetical protein M419DRAFT_69143 [Trichoderma reesei RUT C-30]	pirin	Pirin, N-terminal	-	-	-	-	-	-	N	Up	1.83628	1.89332	-	Others	darkred	578	1
91270	69755	thermolabile L-asparaginase [Trichoderma reesei RUT C-30]	L-asparaginase II	L-asparaginase II	-	-	-	-	-	-	N	Up	1.12462	1.14038	-	Others	darkred	574	1
93129	41171	hypothetical protein M419DRAFT_93129 [Trichoderma reesei RUT C-30]	unknown protein	-	-	-	-	-	-	-	N	Up	1.08504	-	-	Others	darkred	558	1
95982	46266	hypothetical protein M419DRAFT_95982 [Trichoderma reesei RUT C-30]	unknown protein	-	-	integral component of membrane [GO:0016021]	-	-	-	1	N	Up	1.02131	-	-	Others	darkred	580	-
38522	103158	hypothetical protein M419DRAFT_38522 [Trichoderma reesei RUT C-30]	Zn2Cys6 transcriptional regulator	Fungal transcriptional regulatory protein, N-terminal	transcription, DNA-templated [GO:0006351]	nucleus [GO:0005634]	DNA binding [GO:0003677]; RNA polymerase II transcription factor activity, sequence-specific DNA binding [GO:0000981]; zinc ion binding [GO:0008270]	-	-	-	N	Up	2.1181	1.99195	-	TF	darkred	572	-
91072	5818	DSBA oxidoreductase [Trichoderma reesei RUT C-30]	DSBA oxidoreductase	DSBA oxidoreductase	nucleotide-excision repair [GO:0006289]; response to UV [GO:0009411]	-	endonuclease activity [GO:0004519]; protein disulfide oxidoreductase activity [GO:0015035]	-	-	-	N	Up	1.51346	1.39926	-	Others	darkred	562	-
79832	5366	S-adenosyl-L-methionine-dependent methyltransferase [Trichoderma reesei RUT C-30]	O-methyltransferase	O-methyltransferase, family 3	-	-	O-methyltransferase activity [GO:0008171]	-	-	-	N	Up	1.92604	1.7088	-	Others	darkred	558	-
90069	70998	amino acid transporter [Trichoderma reesei RUT C-30]	Amino acid transporters	Amino acid permease-associated region	-	integral component of membrane [GO:0016021]	amino acid transmembrane transporter activity [GO:0015171]	Amino acid transport and metabolism	-	12	N	Up	3.42581	3.12403	1.93453	Other transporter	darkred	560	-
52104	110768	MFS general substrate transporter, partial [Trichoderma reesei RUT C-30]	unknown protein	Major facilitator superfamily MFS-1	transmembrane transport [GO:0055085]	integral component of membrane [GO:0016021]	-	Carbohydrate transport and metabolism	-	1-	N	Up	1.13348	-	-	Transporter	darkred	556	-
91127	111888	putative MFS transporter [Trichoderma reesei RUT C-30]	MFS permease	Major facilitator superfamily MFS-1	transmembrane transport [GO:0055085]	integral component of membrane [GO:0016021]	-	General function prediction only	-	1-	N	Up	2.32843	2.26701	1.52373	Transporter	darkred	559	-
140464	56952	major facilitator superfamily protein [Trichoderma reesei RUT C-30]	MFS permease	Major facilitator superfamily MFS-1	transmembrane transport [GO:0055085]	integral component of membrane [GO:0016021]	-	General function prediction only	-	12	N	Up	2.48313	2.45832	1.30581	Transporter	darkred	584	1
134540	5894	NAD(P)-binding protein [Trichoderma reesei RUT C-30]	GH109 protein	Oxidoreductase, N-terminal	-	-	oxidoreductase activity [GO:0016491]	General function prediction only	-	-	N	Up	1.63216	1.51674	-	CAZyme_NotConsidered	darkred	571	-
81966	108591	hypothetical protein M419DRAFT_81966 [Trichoderma reesei RUT C-30]	unknown protein	-	-	-	-	Signal transduction mechanisms	-	-	N	Up	1.50815	1.57261	-	Others	darkred	585	1
105247	-	argininosuccinate synthase [Trichoderma reesei RUT C-30]	-	Argininosuccinate synthase	arginine biosynthetic process [GO:0006526]	-	argininosuccinate synthase activity [GO:0004055]; ATP binding [GO:0005524]	Amino acid transport and metabolism	Amino Acid Metabolism	-	N	Up	1.93786	2.26211	-	Others	darkred	557	1
84083	66117	short chain dehydrogenase [Trichoderma reesei RUT C-30]	short chain dehydrogenase/reductase	Short-chain dehydrogenase/reductase SDR	-	-	oxidoreductase activity [GO:0016491]	General function prediction only	Lipid Metabolism	-	N	Up	1.13788	1.07061	-	Others	darkred	582	-
123608	122487	DNase1 protein [Trichoderma reesei RUT C-30]	DNAse	-	-	-	-	-	-	1	Y	-	-	-	-	-	black	859	1
86960	110382	hypothetical protein M419DRAFT_86960 [Trichoderma reesei RUT C-30]	unknown protein	-	-	integral component of membrane [GO:0016021]	-	-	-	7	N	-	-	-	-	-	black	860	-
81530	63382	hypothetical protein M419DRAFT_81530 [Trichoderma reesei RUT C-30]	unknown protein	-	-	integral component of membrane [GO:0016021]	-	-	-	1	N	-	-	-	-	-	black	861	-
88922	54615	hypothetical protein M419DRAFT_88922 [Trichoderma reesei RUT C-30]	unknown protein	-	-	-	nucleic acid binding [GO:0003676]	-	-	-	N	-	-	-	-	-	black	862	1
87945	68036	cystathionine gamma-synthase [Trichoderma reesei RUT C-30]	Cystathionine beta-lyases/cystathionine gamma-synthases	Cys/Met metabolism, pyridoxal phosphate-dependent enzyme	-	-	catalytic activity [GO:0003824]; pyridoxal phosphate binding [GO:0030170]	Amino acid transport and metabolism	-	-	N	-	-	-	-	-	black	861	-
54403	73587	hypothetical protein M419DRAFT_54403, partial [Trichoderma reesei RUT C-30]	unknown protein	Galactose oxidase/kelch, beta-propeller	-	integral component of membrane [GO:0016021]	-	Carbohydrate transport and metabolism	-	1	N	-	-	-	-	-	black	859	-
138710	81239	golgi GDP-mannose transporter [Trichoderma reesei RUT C-30]	GDP-mannose transporter	Protein of unknown function DUF250	transmembrane transport [GO:0055085]	integral component of membrane [GO:0016021]	-	Carbohydrate transport and metabolism	-	8	N	-	-	-	-	-	black	861	1
93737	73523	WSC domain-containing protein [Trichoderma reesei RUT C-30]	unknown protein with WSC domains	Haem peroxidase, plant/fungal/bacterial	response to oxidative stress [GO:0006979]	-	heme binding [GO:0020037]; peroxidase activity [GO:0004601]	Carbohydrate transport and metabolism	-	-	Y	-	-	-	-	-	black	860	-
138052	22874	Septin [Trichoderma reesei RUT C-30]	septin-like protein	Cell division/GTP binding protein	-	-	GTP binding [GO:0005525]	Cell cycle control, cell division, chromosome partitioning	-	-	N	-	-	-	-	-	black	861	-
80966	22314	cell division control protein 10 [Trichoderma reesei RUT C-30]	cell division control protein CDC10 septin	Cell division/GTP binding protein	cell division [GO:0051301]	-	GTP binding [GO:0005525]	Cell cycle control, cell division, chromosome partitioning	-	-	N	-	-	-	-	-	black	861	-
90989	69656	hypothetical protein M419DRAFT_90989 [Trichoderma reesei RUT C-30]	MYND zinc finger protein	Zinc finger, MYND-type	-	-	-	Chromatin structure and dynamics	-	-	N	-	-	-	-	-	black	863	1
31687	53027	hypothetical protein M419DRAFT_31687 [Trichoderma reesei RUT C-30]	unknown protein	-	-	integral component of membrane [GO:0016021]	-	Chromatin structure and dynamics	-	1	N	-	-	-	-	-	black	859	-
95080	21557	SWIRM-domain-containing protein [Trichoderma reesei RUT C-30]	chromatin remodelling factors	Myb, DNA-binding	-	nucleus [GO:0005634]	DNA binding [GO:0003677]	Chromatin structure and dynamics	-	-	N	-	-	-	-	-	black	860	-
25397	108829	hypothetical protein M419DRAFT_25397 [Trichoderma reesei RUT C-30]	unknown protein	Spa2 homology (SHD) of GIT	-	-	-	Cytoskeleton	-	-	N	-	-	-	-	-	black	860	1
83250	64561	putative cytochrome b5 [Trichoderma reesei RUT C-30]	cytochrome b5	Cytochrome b5	-	integral component of membrane [GO:0016021]	heme binding [GO:0020037]; metal ion binding [GO:0046872]	Energy production and conversion	-	1	N	-	-	-	-	-	black	859	1
130089	104664	SUN-domain-containing protein [Trichoderma reesei RUT C-30]	Mitochondrial outer membrane and cell wall localized SUN family member required for mitochondrial autophagy	SUN	-	-	-	Extracellular structures	-	-	N	-	-	-	-	-	black	862	-
102994	81259	LETM1-domain-containing protein [Trichoderma reesei RUT C-30]	unknown protein	LETM1-like	-	integral component of membrane [GO:0016021]; mitochondrion [GO:0005739]	ribosome binding [GO:0043022]	Function unknown	-	1	N	-	-	-	-	-	black	859	-
39590	70266	Pkinase-domain-containing protein [Trichoderma reesei RUT C-30]	CDC28	Protein kinase, core	-	-	ATP binding [GO:0005524]; protein serine/threonine kinase activity [GO:0004674]	General function prediction only	-	-	N	-	-	-	-	-	black	860	-
67636	43599	vacuolar sorting protein 1 [Trichoderma reesei RUT C-30]	Dynamin-like GTPase Vps1	Dynamin, GTPase region	-	-	GTPase activity [GO:0003924]; GTP binding [GO:0005525]	General function prediction only	-	-	N	-	-	-	-	-	black	859	-
88559	119871	hypothetical protein M419DRAFT_88559 [Trichoderma reesei RUT C-30]	Ras GTPAse of Rho subfamily	Ras GTPase	small GTPase mediated signal transduction [GO:0007264]	intracellular [GO:0005622]; membrane [GO:0016020]	GTPase activity [GO:0003924]; GTP binding [GO:0005525]	General function prediction only	-	-	N	-	-	-	-	-	black	860	-
24855	122230	RNA-binding domain-containing protein [Trichoderma reesei RUT C-30]	unknown protein	RNA recognition motif, RNP-1	-	-	RNA binding [GO:0003723]	General function prediction only	-	-	N	-	-	-	-	-	black	860	-
129091	60243	putative clathrin assembly protein AP47 [Trichoderma reesei RUT C-30]	medium subunit	Clathrin adaptor, mu subunit	intracellular protein transport [GO:0006886]; vesicle-mediated transport [GO:0016192]	clathrin adaptor complex [GO:0030131]	-	Intracellular trafficking, secretion, and vesicular transport	-	-	N	-	-	-	-	-	black	860	-
124198	53046	ERV25 protein [Trichoderma reesei RUT C-30]	Endoplasmic reticulum vesicle protein	GOLD	-	endoplasmic reticulum membrane [GO:0005789]; integral component of membrane [GO:0016021]	-	Intracellular trafficking, secretion, and vesicular transport	-	1	Y	-	-	-	-	-	black	861	1
130317	5350	putative SRP receptor beta subunit [Trichoderma reesei RUT C-30]	SRP receptor	-	-	integral component of membrane [GO:0016021]	-	Intracellular trafficking, secretion, and vesicular transport	-	1	N	-	-	-	-	-	black	859	-
140956	121397	protein transport protein SEC61 alpha subunit [Trichoderma reesei RUT C-30]	Sec61alpha subunit	SecY protein	protein transport [GO:0015031]	integral component of membrane [GO:0016021]	-	Intracellular trafficking, secretion, and vesicular transport	-	1-	N	-	-	-	-	-	black	862	-
78189	107005	hypothetical protein M419DRAFT_78189 [Trichoderma reesei RUT C-30]	Guanine nucleotide exchange factor	SEC7-like	regulation of ARF protein signal transduction [GO:0032012]	-	ARF guanyl-nucleotide exchange factor activity [GO:0005086]	Intracellular trafficking, secretion, and vesicular transport	-	-	N	-	-	-	-	-	black	859	-
68336	102659	ADP-ribosylation factor family protein [Trichoderma reesei RUT C-30]	GTPase with a role in regulation of membrane traffic	ARF/SAR superfamily	small GTPase mediated signal transduction [GO:0007264]	intracellular [GO:0005622]	GTP binding [GO:0005525]	Intracellular trafficking, secretion, and vesicular transport	-	-	N	-	-	-	-	-	black	859	1
140061	2451	ras-domain-containing protein [Trichoderma reesei RUT C-30]	Secretion related small GTPase Rab6/Ypt6/Ryh1	Ras GTPase	-	-	GTPase activity [GO:0003924]; GTP binding [GO:0005525]	Intracellular trafficking, secretion, and vesicular transport	-	-	N	-	-	-	-	-	black	859	-
75875	121223	ras-domain-containing protein [Trichoderma reesei RUT C-30]	Secretion related small GTPase Sec4	Ras GTPase	-	-	GTPase activity [GO:0003924]; GTP binding [GO:0005525]	Intracellular trafficking, secretion, and vesicular transport	-	-	N	-	-	-	-	-	black	860	-
76204	106113	Coatomer, gamma subunit [Trichoderma reesei RUT C-30]	Vesicle coat complex COPI	Clathrin/coatomer adaptor, adaptin-like, N-terminal	intracellular protein transport [GO:0006886]; vesicle-mediated transport [GO:0016192]	COPI vesicle coat [GO:0030126]; Golgi membrane [GO:0000139]	structural molecule activity [GO:0005198]	Intracellular trafficking, secretion, and vesicular transport	-	-	N	-	-	-	-	-	black	861	-
104261	123974	coatomer beta [Trichoderma reesei RUT C-30]	Vesicle coat complex COPI	WD40 repeat	intracellular protein transport [GO:0006886]; vesicle-mediated transport [GO:0016192]	COPI-coated vesicle membrane [GO:0030663]; Golgi membrane [GO:0000139]; membrane coat [GO:0030117]	structural molecule activity [GO:0005198]	Intracellular trafficking, secretion, and vesicular transport	-	-	N	-	-	-	-	-	black	860	1
103910	52208	hypothetical protein M419DRAFT_103910 [Trichoderma reesei RUT C-30]	Vesicle coat complex COPII	Gelsolin region	COPII-coated vesicle budding [GO:0090114]; intracellular protein transport [GO:0006886]	COPII vesicle coat [GO:0030127]; Golgi membrane [GO:0000139]	zinc ion binding [GO:0008270]	Intracellular trafficking, secretion, and vesicular transport	-	-	N	-	-	-	-	-	black	859	-
39243	111927	TPR-like protein [Trichoderma reesei RUT C-30]	Translocation protein SEC72	Tetratricopeptide TPR2	-	-	-	Posttranslational modification, protein turnover, chaperones	-	-	N	-	-	-	-	-	black	860	-
103637	123832	DnaJ-domain-containing protein [Trichoderma reesei RUT C-30]	HSP40	Heat shock protein DnaJ	protein folding [GO:0006457]	-	heat shock protein binding [GO:0031072]; metal ion binding [GO:0046872]; unfolded protein binding [GO:0051082]	Posttranslational modification, protein turnover, chaperones	-	-	Y	-	-	-	-	-	black	863	-
111204	121754	Pre protein translocase subunit [Trichoderma reesei RUT C-30]	Translocation protein Sec63	Heat shock protein DnaJ, N-terminal	posttranslational protein targeting to membrane, translocation [GO:0031204]	integral component of membrane [GO:0016021]; intracellular [GO:0005622]	protein transporter activity [GO:0008565]	Posttranslational modification, protein turnover, chaperones	-	3	N	-	-	-	-	-	black	859	-
102886	123426	hypothetical protein M419DRAFT_102886 [Trichoderma reesei RUT C-30]	unknown protein	Src homology-3	-	-	-	RNA processing and modification	-	-	N	-	-	-	-	-	black	860	-
103573	23287	hypothetical protein M419DRAFT_103573 [Trichoderma reesei RUT C-30]	unknown protein	-	chromatin remodeling [GO:0006338]	Ino80 complex [GO:0031011]	-	RNA processing and modification	-	-	N	-	-	-	-	-	black	862	-
33562	104141	DNA-binding domain of Mlu1-box binding protein MBP1 [Trichoderma reesei RUT C-30]	transcriptional regulator APSES type	DNA-binding, yeast	meiotic attachment of telomere to nuclear envelope [GO:0070197]	nuclear membrane complex Bqt3-Bqt4 [GO:1990862]	DNA binding [GO:0003677]	RNA processing and modification	-	1	N	-	-	-	-	-	black	859	-
136147	75534	eukaryotic type KH-domain (KH-domain type I) [Trichoderma reesei RUT C-30]	RNA-binding protein with KH domain	K Homology, type 1	-	-	RNA binding [GO:0003723]	RNA processing and modification	-	-	N	-	-	-	-	-	black	860	-
38112	110636	hypothetical protein M419DRAFT_38112 [Trichoderma reesei RUT C-30]	RNA recognition domain protein	RNA recognition motif, RNP-1	-	-	RNA binding [GO:0003723]	RNA processing and modification	-	-	N	-	-	-	-	-	black	861	-
99630	77850	hypothetical protein M419DRAFT_99630 [Trichoderma reesei RUT C-30]	unknown protein	Tetratricopeptide TPR-1	-	-	-	Signal transduction mechanisms	-	-	N	-	-	-	-	-	black	863	-
5796	44849	ArfGAP family protein [Trichoderma reesei RUT C-30]	ADP-ribosylation factor GTPase activating protein	Arf GTPase activating protein	-	-	GTPase activator activity [GO:0005096]; metal ion binding [GO:0046872]	Signal transduction mechanisms	-	-	N	-	-	-	-	-	black	860	-
138360	50712	RNA-binding domain-containing protein [Trichoderma reesei RUT C-30]	RNA binding protein	RNA recognition motif, RNP-1	-	-	RNA binding [GO:0003723]	Transcription	-	-	N	-	-	-	-	-	black	860	-
95477	74797	hypothetical protein M419DRAFT_95477 [Trichoderma reesei RUT C-30]	nuclear segregation protein (Bfr1)	-	-	-	-	Cytoskeleton	-	-	N	-	-	-	-	-	black	859	1
84293	80234	hypothetical protein M419DRAFT_84293 [Trichoderma reesei RUT C-30]	unknown protein	GCN5-related N-acetyltransferase	-	-	N-acetyltransferase activity [GO:0008080]	Extracellular structures	-	-	N	-	-	-	-	-	black	861	-
103722	23221	cation-transporting ATPase 4 [Trichoderma reesei RUT C-30]	cation pump	ATPase, P-type, K/Mg/Cd/Cu/Zn/Na/Ca/Na/H-transporter	cation transport [GO:0006812]	integral component of membrane [GO:0016021]	ATPase activity [GO:0016887]; ATP binding [GO:0005524]; metal ion binding [GO:0046872]	Inorganic ion transport and metabolism	-	8	N	-	-	-	-	-	black	862	-
24695	77583	Sec14 cytosolic factor [Trichoderma reesei RUT C-30]	SEC14	Cellular retinaldehyde binding/alpha-tocopherol transport	-	-	-	Lipid transport and metabolism	-	-	N	-	-	-	-	-	black	861	-
79287	22527	family 39 glycosyltransferase [Trichoderma reesei RUT C-30]	GT39Dolichyl-P-mannose:protein O-mannosyl transferase	Glycosyl transferase, family 39	protein O-linked glycosylation [GO:0006493]	integral component of membrane [GO:0016021]	mannosyltransferase activity [GO:0000030]	Posttranslational modification, protein turnover, chaperones	-	9	N	-	-	-	-	-	black	860	-
24372	22005	Dolichyl-phosphate-mannose-protein mannosyltransferase-containing protein [Trichoderma reesei RUT C-30]	GT39 Dolichyl-P-mannose:protein O-mannosyl transferase	Glycosyl transferase, family 39	protein O-linked glycosylation [GO:0006493]	integral component of membrane [GO:0016021]	mannosyltransferase activity [GO:0000030]	Posttranslational modification, protein turnover, chaperones	-	11	N	-	-	-	-	-	black	862	-
5984	105011	Phosphoribosylformimino-5-aminoimidazole carboxamide ribotide isomerase [Trichoderma reesei RUT C-30]	Phosphoribosylformimino--aminoimidazole carboxamide ribonucleotide (ProFAR) isomerase	Histidine biosynthesis	histidine biosynthetic process [GO:0000105]	-	isomerase activity [GO:0016853]	Amino acid transport and metabolism	Amino Acid Metabolism	-	N	-	-	-	-	-	black	859	-
83089	109187	putative alanine aminotransferase [Trichoderma reesei RUT C-30]	alanine transaminase-like protein	1-aminocyclopropane-1-carboxylate synthase	biosynthetic process [GO:0009058]	-	pyridoxal phosphate binding [GO:0030170]; transaminase activity [GO:0008483]	Amino acid transport and metabolism	Amino Acid Metabolism	-	N	-	-	-	-	-	black	861	-
136860	-	aldehyde dehydrogenase [Trichoderma reesei RUT C-30]	-	Aldehyde dehydrogenase	-	-	oxidoreductase activity [GO:0016491]	Energy production and conversion	Biodegradation of Xenobiotics	-	N	-	-	-	-	-	black	859	1
25421	122551	mannose-1-phosphate guanyltransferase [Trichoderma reesei RUT C-30]	mpg1 encoding mannose-1-phosphate guanyltransferase involved in the O-glycosylation pathway. (PMID: 9644208)	Bacterial transferase hexapeptide repeat	biosynthetic process [GO:0009058]	-	nucleotidyltransferase activity [GO:0016779]	Cell wall/membrane/envelope biogenesis	Carbohydrate Metabolism	-	N	-	-	-	-	-	black	861	1
140064	45138	sulfite reductase beta subunit [Trichoderma reesei RUT C-30]	sulfite reductase	Flavodoxin-like	cellular amino acid biosynthetic process [GO:0008652]	sulfite reductase complex (NADPH) [GO:0009337]	4 iron, 4 sulfur cluster binding [GO:0051539]; FMN binding [GO:0010181]; heme binding [GO:0020037]; NADP binding [GO:0050661]; sulfite reductase (NADPH) activity [GO:0004783]	Inorganic ion transport and metabolism	Carbohydrate Metabolism	-	N	-	-	-	-	-	black	859	-
25472	79439	acetyl-CoA acetyltransferase [Trichoderma reesei RUT C-30]	acetyl-CoA acetyltransferase	Thiolase	metabolic process [GO:0008152]	-	transferase activity, transferring acyl groups other than amino-acyl groups [GO:0016747]	Lipid transport and metabolism	Lipid Metabolism	-	N	-	-	-	-	-	black	859	-
124460	66792	glycoside hydrolase, partial [Trichoderma reesei RUT C-30]	GH17 glucan endo-1	Glycoside hydrolase, family 17	-	-	hydrolase activity [GO:0016787]	Carbohydrate transport and metabolism	Metabolism of Complex Carbohydrates	-	Y	-	-	-	-	-	black	861	-
102669	80714	putative mannosyltransferase, partial [Trichoderma reesei RUT C-30]	GT22 Dolichyl-phosphate-mannose a-mannosyltransferase	Alg9-like mannosyltransferase	-	endoplasmic reticulum membrane [GO:0005789]; integral component of membrane [GO:0016021]	transferase activity, transferring glycosyl groups [GO:0016757]	Cell wall/membrane/envelope biogenesis	Metabolism of Complex Carbohydrates	5	N	-	-	-	-	-	black	859	-
82397	108712	hypothetical protein M419DRAFT_82397 [Trichoderma reesei RUT C-30]	unknown protein	-	-	-	-	RNA processing and modification	Metabolism of Complex Carbohydrates	-	N	-	-	-	-	-	black	859	-
79837	104831	hypothetical protein M419DRAFT_79837 [Trichoderma reesei RUT C-30]	unknown protein	-	-	nascent polypeptide-associated complex [GO:0005854]	-	RNA processing and modification	Metabolism of Complex Carbohydrates	-	N	-	-	-	-	-	black	859	-
104158	21425	DEAD/DEAH box helicase [Trichoderma reesei RUT C-30]	DEAD/DEAH box helicase	DNA/RNA helicase, DEAD/DEAH box type, N-terminal	-	-	ATP binding [GO:0005524]; helicase activity [GO:0004386]; nucleic acid binding [GO:0003676]	RNA processing and modification	Nucleotide Metabolism	-	N	-	-	-	-	-	black	861	-
142056	80042	hypothetical protein M419DRAFT_142056 [Trichoderma reesei RUT C-30]	unknown protein	Forkhead-associated	-	integral component of membrane [GO:0016021]	-	Signal transduction mechanisms	Nucleotide Metabolism	1	N	-	-	-	-	-	black	863	-
69745	53254	microsomal signal peptidase 18 kDa subunit [Trichoderma reesei RUT C-30]	Signal peptidase Sec11	Peptidase S26B, eukaryotic signal peptidase	signal peptide processing [GO:0006465]	endoplasmic reticulum membrane [GO:0005789]; integral component of membrane [GO:0016021]	serine-type peptidase activity [GO:0008236]	Intracellular trafficking, secretion, and vesicular transport	SORTING AND DEGRADATION	-	N	-	-	-	-	-	black	859	-
133773	69021	hypothetical protein M419DRAFT_133773 [Trichoderma reesei RUT C-30]	SSCRP	-	-	-	-	-	-	-	N	-	-	-	-	-	coral1	1088	-
122003	120124	hypothetical protein M419DRAFT_122003 [Trichoderma reesei RUT C-30]	unknown protein	-	-	-	-	-	-	-	N	-	-	-	-	-	coral1	1108	-
74611	120918	hypothetical protein M419DRAFT_74611 [Trichoderma reesei RUT C-30]	unknown protein	-	-	-	-	-	-	-	N	-	-	-	-	-	coral1	1089	1
90537	55242	hypothetical protein M419DRAFT_90537 [Trichoderma reesei RUT C-30]	unknown protein	DASH complex, subunit Ask1	attachment of spindle microtubules to kinetochore [GO:0008608]	DASH complex [GO:0042729]; mitotic spindle [GO:0072686]	-	-	-	-	N	-	-	-	-	-	coral1	1106	-
80523	32204	hypothetical protein M419DRAFT_80523 [Trichoderma reesei RUT C-30]	unknown protein	-	-	integral component of membrane [GO:0016021]	-	-	-	4	N	-	-	-	-	-	coral1	1102	-
75112	40538	hypothetical protein M419DRAFT_75112, partial [Trichoderma reesei RUT C-30]	unknown protein	-	-	integral component of membrane [GO:0016021]	-	-	-	1	N	-	-	-	-	-	coral1	1115	-
12163	68436	hypothetical protein M419DRAFT_12163 [Trichoderma reesei RUT C-30]	unknown protein	Protein of unknown function UPF0132	-	integral component of membrane [GO:0016021]	-	-	-	3	N	-	-	-	-	-	coral1	1095	-
113655	123186	hypothetical protein M419DRAFT_113655, partial [Trichoderma reesei RUT C-30]	unknown protein	-	-	integral component of membrane [GO:0016021]	-	-	-	2	N	-	-	-	-	-	coral1	1108	-
87725	67339	hypothetical protein M419DRAFT_87725 [Trichoderma reesei RUT C-30]	Zn2Cys6 transcriptional regulator	Fungal specific transcription factor	transcription, DNA-templated [GO:0006351]	nucleus [GO:0005634]	DNA binding [GO:0003677]; RNA polymerase II transcription factor activity, sequence-specific DNA binding [GO:0000981]; zinc ion binding [GO:0008270]	-	-	-	N	-	-	-	-	-	coral1	1090	-
6341	2662	mannosyl-oligosaccharide 1,2-alpha-mannosidase [Trichoderma reesei RUT C-30]	GH47 ?-1	Glycoside hydrolase, family 47	metabolic process [GO:0008152]	integral component of membrane [GO:0016021]	calcium ion binding [GO:0005509]; mannosyl-oligosaccharide 1,2-alpha-mannosidase activity [GO:0004571]	Carbohydrate transport and metabolism	-	1	N	-	-	-	-	-	coral1	1117	1
100342	79414	putative transcriptional regulator Ngg1 [Trichoderma reesei RUT C-30]	transcriptional regulator NGG1	-	-	-	-	Chromatin structure and dynamics	-	-	N	-	-	-	-	-	coral1	1104	1
103219	123619	transcriptional adaptor-like protein [Trichoderma reesei RUT C-30]	SAGA complex subunit (Ada2)	Myb, DNA-binding	regulation of histone acetylation [GO:0035065]; regulation of transcription from RNA polymerase II promoter [GO:0006357]; transcription, DNA-templated [GO:0006351]	nucleus [GO:0005634]	DNA binding [GO:0003677]; transcription coactivator activity [GO:0003713]; zinc ion binding [GO:0008270]	Chromatin structure and dynamics	-	-	N	-	-	-	-	-	coral1	1087	1
86694	72042	hypothetical protein M419DRAFT_86694 [Trichoderma reesei RUT C-30]	unknown protein	-	-	-	-	Cytoskeleton	-	-	N	-	-	-	-	-	coral1	1108	-
101433	65760	alpha/beta-hydrolase [Trichoderma reesei RUT C-30]	CE10 protein	Alpha/beta hydrolase fold-3	-	integral component of membrane [GO:0016021]	hydrolase activity [GO:0016787]	Defense mechanisms	-	2	N	-	-	-	-	-	coral1	1109	-
79182	108199	hypothetical protein M419DRAFT_79182 [Trichoderma reesei RUT C-30]	unknown protein	-	-	integral component of membrane [GO:0016021]	-	Extracellular structures	-	1	N	-	-	-	-	-	coral1	1105	-
10900	66353	hypothetical protein M419DRAFT_10900 [Trichoderma reesei RUT C-30]	unknown protein	Aldo/keto reductase	-	-	-	Function unknown	-	-	N	-	-	-	-	-	coral1	1113	1
7332	106018	MAGE-domain-containing protein [Trichoderma reesei RUT C-30]	unknown protein	MAGE protein	-	-	-	Function unknown	-	-	N	-	-	-	-	-	coral1	1098	1
75988	106023	hypothetical protein M419DRAFT_75988 [Trichoderma reesei RUT C-30]	unknown protein	-	-	-	-	Function unknown	-	-	N	-	-	-	-	-	coral1	1099	-
70070	4170	WD repeat-containing protein [Trichoderma reesei RUT C-30]	unknown proteiun with WD repeats	WD40 repeat	cellular response to DNA damage stimulus [GO:0006974]	-	-	Function unknown	-	-	N	-	-	-	-	-	coral1	1112	1
127459	57091	TPT-domain-containing protein [Trichoderma reesei RUT C-30]	GDP-mannose transporter	Protein of unknown function DUF250	-	integral component of membrane [GO:0016021]	-	Function unknown	-	1-	N	-	-	-	-	-	coral1	1101	1
72395	37067	DUF803-domain-containing protein [Trichoderma reesei RUT C-30]	unknown protein	Protein of unknown function DUF803	-	integral component of membrane [GO:0016021]	magnesium ion transmembrane transporter activity [GO:0015095]	Function unknown	-	9	N	-	-	-	-	-	coral1	1099	-
97997	121359	hypothetical protein M419DRAFT_97997 [Trichoderma reesei RUT C-30]	Ubiquitin associated protein probably involved in cell signalling via protein kinases and theUbiquitin/proteasome pathway	Ubiquitin-associated/translation elongation factor EF1B, N-terminal	-	-	-	General function prediction only	-	-	N	-	-	-	-	-	coral1	1094	-
92949	21415	pali-domain-containing protein [Trichoderma reesei RUT C-30]	PalI/RIM9 pH regulation	Signal transduction response regulator, pH-responsive, PalI/Rim9	-	integral component of membrane [GO:0016021]; plasma membrane [GO:0005886]	-	General function prediction only	-	4	Y	-	-	-	-	-	coral1	1121	-
133710	5664	ANK-repeat protein MBP1 [Trichoderma reesei RUT C-30]	transcriptional regulator APSES type	Ankyrin	regulation of transcription involved in G1/S transition of mitotic cell cycle [GO:0000083]	MBF transcription complex [GO:0030907]	DNA binding [GO:0003677]	General function prediction only	-	-	N	-	-	-	-	-	coral1	1103	-
81180	107502	hypothetical protein M419DRAFT_81180 [Trichoderma reesei RUT C-30]	unknown protein	NUDIX hydrolase, core	-	-	hydrolase activity [GO:0016787]	General function prediction only	-	-	N	-	-	-	-	-	coral1	1094	1
99016	22528	zf-CHY-domain-containing protein [Trichoderma reesei RUT C-30]	Unknown protein with zinc finger domain.	Zinc finger, RING-type	-	-	zinc ion binding [GO:0008270]	General function prediction only	-	-	N	-	-	-	-	-	coral1	1093	-
10737	-	hypothetical protein M419DRAFT_10737 [Trichoderma reesei RUT C-30]	-	-	-	-	-	Inorganic ion transport and metabolism	-	-	N	-	-	-	-	-	coral1	1106	-
12242	69281	hypothetical protein M419DRAFT_12242 [Trichoderma reesei RUT C-30]	cation diffusion facilitator family transporter	Cation efflux protein	-	integral component of membrane [GO:0016021]	cation transmembrane transporter activity [GO:0008324]	Inorganic ion transport and metabolism	-	6	N	-	-	-	-	-	coral1	1089	-
103811	68438	vesicle-mediated transporter Vid24 [Trichoderma reesei RUT C-30]	vacuolar import and degradation protein	-	-	-	-	Intracellular trafficking, secretion, and vesicular transport	-	-	N	-	-	-	-	-	coral1	1110	-
7664	60345	hypothetical protein M419DRAFT_7664 [Trichoderma reesei RUT C-30]	unknown protein	-	Golgi organization [GO:0007030]; protein transport [GO:0015031]	membrane [GO:0016020]	-	Intracellular trafficking, secretion, and vesicular transport	-	-	N	-	-	-	-	-	coral1	1096	-
123411	120661	Adaptor protein complex sigma subunit [Trichoderma reesei RUT C-30]	aps1	Clathrin adaptor, sigma subunit/coatomer, zeta subunit	vesicle-mediated transport [GO:0016192]	membrane [GO:0016020]	protein transporter activity [GO:0008565]	Intracellular trafficking, secretion, and vesicular transport	-	-	N	-	-	-	-	-	coral1	1105	-
137874	49795	hypothetical protein M419DRAFT_137874 [Trichoderma reesei RUT C-30]	unknown protein	-	-	-	-	Nuclear structure	-	-	N	-	-	-	-	-	coral1	1089	1
83051	64498	hypothetical protein M419DRAFT_83051 [Trichoderma reesei RUT C-30]	Xrs2	Forkhead-associated	-	-	-	Nuclear structure	-	-	N	-	-	-	-	-	coral1	1093	-
134757	58783	alpha/beta-hydrolase [Trichoderma reesei RUT C-30]	alpha/beta hydrolase	Alpha/beta hydrolase fold-1	-	-	hydrolase activity [GO:0016787]	Nuclear structure	-	-	N	-	-	-	-	-	coral1	1112	-
36131	122447	recombination protein Rad52 [Trichoderma reesei RUT C-30]	Rad52	Rad52/22 double-strand break repair protein	DNA recombinase assembly [GO:0000730]; double-strand break repair via single-strand annealing [GO:0045002]	nucleus [GO:0005634]	-	Replication, recombination and repair	-	-	N	-	-	-	-	-	coral1	1104	-
79518	104683	P-loop containing nucleoside triphosphate hydrolase protein [Trichoderma reesei RUT C-30]	AAA ATPase	AAA ATPase, core	-	-	ATP binding [GO:0005524]; chromatin binding [GO:0003682]; hydrolase activity [GO:0016787]	Replication, recombination and repair	-	-	N	-	-	-	-	-	coral1	1116	-
24145	120893	P-loop containing nucleoside triphosphate hydrolase protein [Trichoderma reesei RUT C-30]	ATPase	AAA ATPase, core	-	-	ATP binding [GO:0005524]; hydrolase activity [GO:0016787]	Replication, recombination and repair	-	-	N	-	-	-	-	-	coral1	1103	-
128413	3208	hypothetical protein M419DRAFT_128413 [Trichoderma reesei RUT C-30]	MMR; inhibition of homeologous recombination	DNA mismatch repair protein MutS, C-terminal	mismatch repair [GO:0006298]	-	ATP binding [GO:0005524]; mismatched DNA binding [GO:0030983]	Replication, recombination and repair	-	-	N	-	-	-	-	-	coral1	1097	-
8232	61042	DNA mismatch repair protein MSH2 [Trichoderma reesei RUT C-30]	MMR; inhibition of homeologous recombination	DNA mismatch repair protein MutS, C-terminal	mismatch repair [GO:0006298]	mismatch repair complex [GO:0032300]	ATP binding [GO:0005524]; mismatched DNA binding [GO:0030983]	Replication, recombination and repair	-	-	N	-	-	-	-	-	coral1	1087	-
33045	57855	hypothetical protein M419DRAFT_33045 [Trichoderma reesei RUT C-30]	unknown protein	-	-	-	-	RNA processing and modification	-	-	N	-	-	-	-	-	coral1	1092	-
72003	-	hypothetical protein M419DRAFT_72003 [Trichoderma reesei RUT C-30]	-	-	-	integral component of membrane [GO:0016021]	-	RNA processing and modification	-	2	N	-	-	-	-	-	coral1	1088	1
103384	21330	hypothetical protein M419DRAFT_103384 [Trichoderma reesei RUT C-30]	unknown protein	Regulation of nuclear pre-mRNA protein	mRNA cleavage [GO:0006379]; mRNA polyadenylation [GO:0006378]; termination of RNA polymerase II transcription [GO:0006369]	mRNA cleavage factor complex [GO:0005849]	-	RNA processing and modification	-	-	N	-	-	-	-	-	coral1	1105	-
36758	65447	hypothetical protein M419DRAFT_36758 [Trichoderma reesei RUT C-30]	unknown protein	Protein of unknown function DUF1604	mRNA processing [GO:0006397]	-	nucleic acid binding [GO:0003676]	RNA processing and modification	-	-	N	-	-	-	-	-	coral1	1114	-
92905	70646	carotenoid cleavage dioxygenase 1 [Trichoderma reesei RUT C-30]	CCD1	Carotenoid oxygenase	-	-	metal ion binding [GO:0046872]; oxidoreductase activity, acting on single donors with incorporation of molecular oxygen, incorporation of two atoms of oxygen [GO:0016702]	Secondary metabolites biosynthesis, transport and catabolism	-	-	N	-	-	-	-	-	coral1	1090	-
87267	123302	G protein alpha subunit [Trichoderma reesei RUT C-30]	G-protein alpha subunit 1 GNA1	G protein alpha subunit, helical insertion	G-protein coupled receptor signaling pathway [GO:0007186]	heterotrimeric G-protein complex [GO:0005834]	G-protein beta/gamma-subunit complex binding [GO:0031683]; G-protein coupled receptor binding [GO:0001664]; GTPase activity [GO:0003924]; GTP binding [GO:0005525]; signal transducer activity [GO:0004871]	Signal transduction mechanisms	-	-	N	-	-	-	-	-	coral1	1112	-
35391	108263	WD40 repeat-like protein [Trichoderma reesei RUT C-30]	unknown protein	WD40 repeat	-	-	-	Transcription	-	-	N	-	-	-	-	-	coral1	1115	-
81446	63379	transcriptional Coactivator p15 family protein [Trichoderma reesei RUT C-30]	RNA polymerase II transcriptional coactivator	Transcriptional coactivator p15	regulation of transcription, DNA-templated [GO:0006355]	-	DNA binding [GO:0003677]; transcription coactivator activity [GO:0003713]	Transcription	-	-	N	-	-	-	-	-	coral1	1109	-
94958	122113	DUF1748-domain-containing protein [Trichoderma reesei RUT C-30]	unknown protein	Protein of unknown function DUF1748, fungi	-	-	-	-	-	-	N	-	-	-	-	-	coral1	1100	1
78942	63341	family 4 glycosyltransferase [Trichoderma reesei RUT C-30]	Phosphatidylinositol:UDP-GlcNAc a-GlcNAc-transferase (Pig-A)	Glycosyl transferase, group 1	GPI anchor biosynthetic process [GO:0006506]	integral component of membrane [GO:0016021]	transferase activity [GO:0016740]	Cell wall/membrane/envelope biogenesis	-	1	N	-	-	-	-	-	coral1	1095	-
5979	57435	hypothetical protein M419DRAFT_5979 [Trichoderma reesei RUT C-30]	unknown protein	Spc97/Spc98	microtubule nucleation [GO:0007020]	cytoplasm [GO:0005737]; microtubule [GO:0005874]; microtubule organizing center [GO:0005815]; spindle pole [GO:0000922]	gamma-tubulin binding [GO:0043015]	Cytoskeleton	-	-	N	-	-	-	-	-	coral1	1103	-
84899	53685	ectonucleotide pyrophosphatase/phosphodiesterase family member 3 [Trichoderma reesei RUT C-30]	phosphodiesterase/nucleotide pyrophosphatasetype 1	Type I phosphodiesterase/nucleotide pyrophosphatase/phosphate transferase	metabolic process [GO:0008152]	integral component of membrane [GO:0016021]	catalytic activity [GO:0003824]	General function prediction only	-	1	N	-	-	-	-	-	coral1	1113	-
136884	59944	Serine/threonine-protein phosphatase 2B catalytic subunit [Trichoderma reesei RUT C-30]	calcineurin catalytic subunit	Serine/threonine-specific protein phosphatase and bis(5-nucleosyl)-tetraphosphatase	-	-	phosphoprotein phosphatase activity [GO:0004721]	General function prediction only	-	-	N	-	-	-	-	-	coral1	1097	-
84652	53659	timeless-domain-containing protein [Trichoderma reesei RUT C-30]	DNA repair protein (Tof1)	Timeless protein	-	-	-	Replication, recombination and repair	-	-	N	-	-	-	-	-	coral1	1107	1
92072	61486	putative sulfatase [Trichoderma reesei RUT C-30]	GPI ethanolamine phosphate transferase GPI7	Alkaline-phosphatase-like, core domain	metabolic process [GO:0008152]	integral component of membrane [GO:0016021]	catalytic activity [GO:0003824]	Signal transduction mechanisms	-	1-	N	-	-	-	-	-	coral1	1095	-
67874	54567	fungal-specific transcription factor domain-containing protein [Trichoderma reesei RUT C-30]	Zn2Cys6 transcriptional regulator	Fungal specific transcription factor	transcription, DNA-templated [GO:0006351]	nucleus [GO:0005634]	DNA binding [GO:0003677]; RNA polymerase II transcription factor activity, sequence-specific DNA binding [GO:0000981]; zinc ion binding [GO:0008270]	Transcription	-	-	N	-	-	-	-	-	coral1	1121	1
102467	123265	short-chain dehydrogenase/reductase family protein [Trichoderma reesei RUT C-30]	unknown protein	Short-chain dehydrogenase/reductase SDR	-	-	oxidoreductase activity [GO:0016491]	General function prediction only	Lipid Metabolism	-	N	-	-	-	-	-	coral1	1109	-
136643	121227	hypothetical protein M419DRAFT_136643 [Trichoderma reesei RUT C-30]	GT2 dolichyl-phosphate ß-glucosyltransferase	Glycosyl transferase, family 2	-	integral component of membrane [GO:0016021]	-	General function prediction only	Metabolism of Complex Carbohydrates	1	N	-	-	-	-	-	coral1	1108	-
68022	102458	hypothetical protein M419DRAFT_68022 [Trichoderma reesei RUT C-30]	QDE3	DNA/RNA helicase, DEAD/DEAH box type, N-terminal	DNA recombination [GO:0006310]; DNA repair [GO:0006281]; DNA replication [GO:0006260]	intracellular [GO:0005622]	ATP binding [GO:0005524]; ATP-dependent 3'-5' DNA helicase activity [GO:0043140]; nucleic acid binding [GO:0003676]	Replication, recombination and repair	Metabolism of Complex Carbohydrates	-	N	-	-	-	-	-	coral1	1097	-
37302	2095	DNA polymerase delta catalytic subunit [Trichoderma reesei RUT C-30]	DNA polymerase delta	DNA-directed DNA polymerase, family B	DNA replication [GO:0006260]	nucleus [GO:0005634]	3'-5' exonuclease activity [GO:0008408]; 4 iron, 4 sulfur cluster binding [GO:0051539]; DNA binding [GO:0003677]; DNA-directed DNA polymerase activity [GO:0003887]; metal ion binding [GO:0046872]; nucleotide binding [GO:0000166]	Replication, recombination and repair	Nucleotide Metabolism	-	N	-	-	-	-	-	coral1	1091	1
93873	73646	MCM-domain-containing protein [Trichoderma reesei RUT C-30]	DNA replication licensing factor mcm4	MCM	DNA replication initiation [GO:0006270]	MCM complex [GO:0042555]; nucleus [GO:0005634]	ATP binding [GO:0005524]; DNA binding [GO:0003677]; DNA helicase activity [GO:0003678]	Replication, recombination and repair	Nucleotide Metabolism	-	N	-	-	-	-	-	coral1	1102	-
36498	-	hypothetical protein M419DRAFT_36498 [Trichoderma reesei RUT C-30]	-	-	-	-	-	Translation, ribosomal structure and biogenesis	Nucleotide Metabolism	-	N	-	-	-	-	-	coral1	1106	1
25448	-	DNA-dependent RNA polymerase II beta subunit [Trichoderma reesei RUT C-30]	-	DNA-directed RNA polymerase, subunit 2, domain 6	transcription, DNA-templated [GO:0006351]	-	DNA binding [GO:0003677]; DNA-directed 5'-3' RNA polymerase activity [GO:0003899]; ribonucleoside binding [GO:0032549]	Transcription	TRANSCRIPTION	-	N	-	-	-	-	-	coral1	1101	-
95481	74795	hypothetical protein M419DRAFT_95481 [Trichoderma reesei RUT C-30]	unknown protein	-	-	-	-	-	-	-	N	-	-	-	-	-	darkorange	637	-
31965	102850	hypothetical protein M419DRAFT_31965 [Trichoderma reesei RUT C-30]	orphan protein	-	-	-	-	-	-	-	Y	-	-	-	-	-	darkorange	662	-
132684	110272	hypothetical protein M419DRAFT_132684 [Trichoderma reesei RUT C-30]	Epl1/Sm1	-	-	-	-	-	-	-	Y	-	-	-	-	-	darkorange	643	-
101929	-	hypothetical protein M419DRAFT_101929 [Trichoderma reesei RUT C-30]	-	-	-	-	-	-	-	-	N	-	-	-	-	-	darkorange	652	-
124424	-	hypothetical protein M419DRAFT_124424, partial [Trichoderma reesei RUT C-30]	-	-	-	-	-	-	-	-	N	-	-	-	-	-	darkorange	645	1
93153	70861	hypothetical protein M419DRAFT_93153 [Trichoderma reesei RUT C-30]	unknown protein	-	-	-	-	-	-	-	N	-	-	-	-	-	darkorange	641	-
122769	-	hypothetical protein M419DRAFT_122769 [Trichoderma reesei RUT C-30]	-	-	-	-	-	-	-	-	N	-	-	-	-	-	darkorange	656	-
5311	107848	hypothetical protein M419DRAFT_5311 [Trichoderma reesei RUT C-30]	multicopper oxidase type 1	-	-	integral component of membrane [GO:0016021]	-	-	-	3	N	-	-	-	-	-	darkorange	659	-
104604	123459	NicO-domain-containing protein [Trichoderma reesei RUT C-30]	high affinity nickel permease	Nickel/cobalt transporter, high-affinity	-	integral component of membrane [GO:0016021]; plasma membrane [GO:0005886]	metal ion binding [GO:0046872]; nickel cation transmembrane transporter activity [GO:0015099]	-	-	7	N	-	-	-	-	-	darkorange	650	-
112639	122856	hypothetical protein M419DRAFT_112639 [Trichoderma reesei RUT C-30]	unknown protein	Methyltransferase type 11	-	-	methyltransferase activity [GO:0008168]	-	-	-	N	-	-	-	-	-	darkorange	648	1
125614	53091	serine family amino acid catabolism protein [Trichoderma reesei RUT C-30]	Threonine/serine dehydratases	Pyridoxal phosphate-dependent enzyme, beta subunit	cellular amino acid metabolic process [GO:0006520]	-	pyridoxal phosphate binding [GO:0030170]	Amino acid transport and metabolism	-	-	N	-	-	-	-	-	darkorange	648	-
103773	81522	PLP-dependent transferase [Trichoderma reesei RUT C-30]	Selenocysteine lyase-like protein	Aminotransferase, class V/Cysteine desulphurase	-	-	transferase activity [GO:0016740]	Amino acid transport and metabolism	-	-	N	-	-	-	-	-	darkorange	643	-
96365	75403	PLP-dependent transferase [Trichoderma reesei RUT C-30]	CsdB Selenocysteine lyase	Aminotransferase, class V/Cysteine desulphurase	-	-	transferase activity [GO:0016740]	Amino acid transport and metabolism	-	-	N	-	-	-	-	-	darkorange	632	-
83254	39606	hypothetical protein M419DRAFT_83254 [Trichoderma reesei RUT C-30]	unknown protein	-	-	-	-	Extracellular structures	-	-	N	-	-	-	-	-	darkorange	652	-
76421	60283	hypothetical protein M419DRAFT_76421 [Trichoderma reesei RUT C-30]	histone acetyltransferases (HATs) RTT109	H3K56 histone acetylation protein, RTT109	regulation of transcription from RNA polymerase II promoter in response to stress [GO:0043618]	nucleus [GO:0005634]	H3 histone acetyltransferase activity [GO:0010484]	Function unknown	-	-	N	-	-	-	-	-	darkorange	656	1
75469	106064	hypothetical protein M419DRAFT_75469 [Trichoderma reesei RUT C-30]	C2H2 transcriptional regulator	Zinc finger, C2H2-type	-	-	nucleic acid binding [GO:0003676]	General function prediction only	-	-	N	-	-	-	-	-	darkorange	658	1
141991	50131	peroxisomal biogenesis factor 11 [Trichoderma reesei RUT C-30]	peroxisomal biogenesis factor 11	Peroxisomal biogenesis factor 11	peroxisome fission [GO:0016559]	integral component of peroxisomal membrane [GO:0005779]	-	Intracellular trafficking, secretion, and vesicular transport	-	1	N	-	-	-	-	-	darkorange	641	1
78617	28787	hypothetical protein M419DRAFT_78617 [Trichoderma reesei RUT C-30]	unknown protein	Zinc finger, C6HC-type	-	-	metal ion binding [GO:0046872]; ubiquitin-protein transferase activity [GO:0004842]	Posttranslational modification, protein turnover, chaperones	-	-	N	-	-	-	-	-	darkorange	640	-
83174	4705	hypothetical protein M419DRAFT_83174 [Trichoderma reesei RUT C-30]	Stress response protein UspA	Universal stress protein (Usp)	response to stress [GO:0006950]	-	-	Signal transduction mechanisms	-	-	N	-	-	-	-	-	darkorange	628	-
54949	68624	hypothetical protein M419DRAFT_54949, partial [Trichoderma reesei RUT C-30]	unknown protein	Nrm1	-	-	-	Transcription	-	-	N	-	-	-	-	-	darkorange	633	-
101472	80137	hypothetical protein M419DRAFT_101472 [Trichoderma reesei RUT C-30]	unknown protein	Homeobox	-	nucleus [GO:0005634]	DNA binding [GO:0003677]	Transcription	-	-	N	-	-	-	-	-	darkorange	649	-
76540	60132	hypothetical protein M419DRAFT_76540 [Trichoderma reesei RUT C-30]	C2H2 transcriptional regulator	Homeobox	regulation of transcription, DNA-templated [GO:0006355]	nucleus [GO:0005634]	sequence-specific DNA binding [GO:0043565]	Transcription	-	-	N	-	-	-	-	-	darkorange	652	-
101365	65782	alpha/beta-hydrolase [Trichoderma reesei RUT C-30]	lipase/esterase (?/ß fold)	Alpha/beta hydrolase	-	-	hydrolase activity [GO:0016787]	General function prediction only	-	-	N	-	-	-	-	-	darkorange	656	1
75754	105956	alpha-amylase [Trichoderma reesei RUT C-30]	GH13 ?-amylase	Glycoside hydrolase family 13	carbohydrate metabolic process [GO:0005975]	-	alpha-amylase activity [GO:0004556]; alpha-amylase activity (releasing maltohexaose) [GO:0103025]; calcium ion binding [GO:0005509]	Carbohydrate transport and metabolism	Metabolism of Complex Carbohydrates	-	Y	-	-	-	-	-	darkorange	628	-
46365	110534	hypothetical protein M419DRAFT_46365, partial [Trichoderma reesei RUT C-30]	unknown protein	-	-	-	-	-	-	-	N	-	-	-	-	-	darkred	565	-
33973	105613	hypothetical protein M419DRAFT_33973 [Trichoderma reesei RUT C-30]	unknown protein	-	-	-	-	-	-	-	N	-	-	-	-	-	darkred	575	-
105765	119694	hypothetical protein M419DRAFT_105765, partial [Trichoderma reesei RUT C-30]	unknown protein	-	-	-	-	-	-	-	N	-	-	-	-	-	darkred	561	-
88139	-	hypothetical protein M419DRAFT_88139 [Trichoderma reesei RUT C-30]	-	-	-	-	-	-	-	-	N	-	-	-	-	-	darkred	576	-
126998	-	hypothetical protein M419DRAFT_126998 [Trichoderma reesei RUT C-30]	-	-	-	-	-	-	-	-	N	-	-	-	-	-	darkred	563	-
36389	108793	hypothetical protein M419DRAFT_36389 [Trichoderma reesei RUT C-30]	unknown protein	Uncharacterised conserved protein UCP028035	-	-	-	-	-	-	N	-	-	-	-	-	darkred	578	-
7181	105847	hypothetical protein M419DRAFT_7181 [Trichoderma reesei RUT C-30]	orphan protein	-	-	-	-	-	-	-	N	-	-	-	-	-	darkred	581	2
104475	82137	hypothetical protein M419DRAFT_104475 [Trichoderma reesei RUT C-30]	unknown protein	-	-	-	-	-	-	-	N	-	-	-	-	-	darkred	569	-
74030	105466	hypothetical protein M419DRAFT_74030, partial [Trichoderma reesei RUT C-30]	unknown protein	Cyclin-like F-box	-	-	-	-	-	-	N	-	-	-	-	-	darkred	561	1
90358	111682	hypothetical protein M419DRAFT_90358 [Trichoderma reesei RUT C-30]	unknown protein	-	-	-	-	-	-	-	N	-	-	-	-	-	darkred	562	-
62528	33482	hypothetical protein M419DRAFT_62528, partial [Trichoderma reesei RUT C-30]	unknown protein	-	-	BLOC-1 complex [GO:0031083]	-	-	-	-	N	-	-	-	-	-	darkred	559	-
38506	53858	hypothetical protein M419DRAFT_38506 [Trichoderma reesei RUT C-30]	unknown protein	-	-	integral component of membrane [GO:0016021]	-	-	-	2	N	-	-	-	-	-	darkred	574	1
126422	62703	hypothetical protein M419DRAFT_126422 [Trichoderma reesei RUT C-30]	unknown protein	-	-	integral component of membrane [GO:0016021]	-	-	-	7	Y	-	-	-	-	-	darkred	572	2
136720	121475	hypothetical protein M419DRAFT_136720 [Trichoderma reesei RUT C-30]	orphan protein	Protein of unknown function DUF1680	-	-	catalytic activity [GO:0003824]	-	-	-	Y	-	-	-	-	-	darkred	557	-
5766	56026	hypothetical protein M419DRAFT_5766 [Trichoderma reesei RUT C-30]	unknown protein	GCN5-related N-acetyltransferase	-	integral component of membrane [GO:0016021]	N-acetyltransferase activity [GO:0008080]	-	-	2	N	-	-	-	-	-	darkred	577	-
93382	103446	hypothetical protein M419DRAFT_93382 [Trichoderma reesei RUT C-30]	unknown protein	Zinc finger, C2H2-type	-	-	nucleic acid binding [GO:0003676]	-	-	-	N	-	-	-	-	-	darkred	568	-
76418	106244	hypothetical protein M419DRAFT_76418 [Trichoderma reesei RUT C-30]	Zn2Cys6 transcriptional regulator	Aflatoxin biosynthesis regulatory protein	-	nucleus [GO:0005634]	RNA polymerase II transcription factor activity, sequence-specific DNA binding [GO:0000981]; zinc ion binding [GO:0008270]	-	-	-	N	-	-	-	-	-	darkred	563	1
92887	112401	hypothetical protein M419DRAFT_92887 [Trichoderma reesei RUT C-30]	Zn2Cys6 transcriptional regulator	Fungal transcriptional regulatory protein, N-terminal	-	nucleus [GO:0005634]	RNA polymerase II transcription factor activity, sequence-specific DNA binding [GO:0000981]; zinc ion binding [GO:0008270]	Carbohydrate transport and metabolism	-	-	N	-	-	-	-	-	darkred	570	1
68327	53342	Peroxin-3 family protein [Trichoderma reesei RUT C-30]	Peroxin-3	Peroxin-3	peroxisome organization [GO:0007031]	integral component of peroxisomal membrane [GO:0005779]	-	Cell wall/membrane/envelope biogenesis	-	2	N	-	-	-	-	-	darkred	574	-
75107	58837	molybdenum cofactor biosynthesis protein 1 B [Trichoderma reesei RUT C-30]	Mo cofactor biosynthesis protein NIT7	Molybdopterin cofactor biosynthesis MoaC region	Mo-molybdopterin cofactor biosynthetic process [GO:0006777]	molybdopterin synthase complex [GO:0019008]	4 iron, 4 sulfur cluster binding [GO:0051539]; catalytic activity [GO:0003824]; metal ion binding [GO:0046872]	Coenzyme transport and metabolism	-	-	N	-	-	-	-	-	darkred	580	-
139468	52718	putative 3-oxoacyl-reductase [Trichoderma reesei RUT C-30]	short chain dehydrognease/reductase	Glucose/ribitol dehydrogenase	L-methionine salvage from methylthioadenosine [GO:0019509]	cytoplasm [GO:0005737]; nucleus [GO:0005634]	acireductone dioxygenase [iron(II)-requiring] activity [GO:0010309]; iron ion binding [GO:0005506]	Function unknown	-	-	N	-	-	-	-	-	darkred	565	-
8877	110826	coiled-coil domain-containing protein [Trichoderma reesei RUT C-30]	unknown protein	Protein of unknown function DUF814	-	-	-	General function prediction only	-	-	N	-	-	-	-	-	darkred	583	-
70717	57671	hypothetical protein M419DRAFT_70717 [Trichoderma reesei RUT C-30]	unknown protein	Ankyrin	nucleoside metabolic process [GO:0009116]	-	catalytic activity [GO:0003824]	General function prediction only	-	-	N	-	-	-	-	-	darkred	564	-
135928	36543	STE-domain-containing protein [Trichoderma reesei RUT C-30]	transcriptional regulator STE12	Zinc finger, C2H2-type	-	nucleus [GO:0005634]	DNA binding transcription factor activity [GO:0003700]; nucleic acid binding [GO:0003676]	General function prediction only	-	-	N	-	-	-	-	-	darkred	572	-
6596	56440	hypothetical protein M419DRAFT_6596 [Trichoderma reesei RUT C-30]	Ion transport protein	Ion transport	-	integral component of membrane [GO:0016021]	ion channel activity [GO:0005216]	Inorganic ion transport and metabolism	-	5	N	-	-	-	-	-	darkred	558	1
98268	77672	hypothetical protein M419DRAFT_98268 [Trichoderma reesei RUT C-30]	effector of Sec4; Sro7 / Sro77	WD40 repeat	-	-	-	Intracellular trafficking, secretion, and vesicular transport	-	-	N	-	-	-	-	-	darkred	570	-
83926	109895	P-loop containing nucleoside triphosphate hydrolase protein [Trichoderma reesei RUT C-30]	ATP-dependent Clp protease	ATPase AAA-2	protein folding [GO:0006457]	-	ATP binding [GO:0005524]; hydrolase activity [GO:0016787]; unfolded protein binding [GO:0051082]	Posttranslational modification, protein turnover, chaperones	-	-	N	-	-	-	-	-	darkred	583	-
84640	53500	glutathione S-transferase [Trichoderma reesei RUT C-30]	unknown protein	Peptidase S8 and S53, subtilisin, kexin, sedolisin	-	-	transferase activity [GO:0016740]	Posttranslational modification, protein turnover, chaperones	-	-	N	-	-	-	-	-	darkred	568	-
104479	82133	cytochrome P450 [Trichoderma reesei RUT C-30]	cytochrome P450	Cytochrome P450, E-class, group IV	-	-	heme binding [GO:0020037]; iron ion binding [GO:0005506]; monooxygenase activity [GO:0004497]; oxidoreductase activity, acting on paired donors, with incorporation or reduction of molecular oxygen [GO:0016705]	Secondary metabolites biosynthesis, transport and catabolism	-	-	N	-	-	-	-	-	darkred	569	1
105484	73654	hypothetical protein M419DRAFT_105484 [Trichoderma reesei RUT C-30]	BZIP transcriptional regulator ADA-1	bZIP transcription factor, bZIP-1	-	-	DNA binding [GO:0003677]; DNA binding transcription factor activity [GO:0003700]	Transcription	-	-	N	-	-	-	-	-	darkred	571	-
93266	112551	beta-lactamase/transpeptidase-like protein [Trichoderma reesei RUT C-30]	unknown protein	Beta-lactamase	-	-	-	-	-	-	N	-	-	-	-	-	darkred	556	1
84595	103215	cytochrome P450 [Trichoderma reesei RUT C-30]	Cytochrome P450 CYP4/CYP19/CYP26 subfamilies	Cytochrome P450	-	integral component of membrane [GO:0016021]	heme binding [GO:0020037]; iron ion binding [GO:0005506]; oxidoreductase activity, acting on paired donors, with incorporation or reduction of molecular oxygen, reduced flavin or flavoprotein as one donor, and incorporation of one atom of oxygen [GO:0016712]	Lipid transport and metabolism	Amino Acid Metabolism	2	N	-	-	-	-	-	darkred	582	-
70294	104972	glutathione synthetase [Trichoderma reesei RUT C-30]	glutathione synthase	Glutathione synthase, substrate-binding, eukaryotic	-	-	ATP binding [GO:0005524]; glutathione binding [GO:0043295]; glutathione synthase activity [GO:0004363]; magnesium ion binding [GO:0000287]; protein homodimerization activity [GO:0042803]	Secondary metabolites biosynthesis, transport and catabolism	Amino Acid Metabolism	-	N	-	-	-	-	-	darkred	569	-
91823	67718	Malate/L-lactate dehydrogenase [Trichoderma reesei RUT C-30]	Malate/L-lactate dehydrogenase	Malate/L-lactate dehydrogenase	-	-	oxidoreductase activity [GO:0016491]	-	Carbohydrate Metabolism	-	N	-	-	-	-	-	darkred	571	-
73700	56370	tartrate dehydrogenase [Trichoderma reesei RUT C-30]	Isocitrate/isopropylmalate dehydrogenase	Isocitrate/isopropylmalate dehydrogenase	-	-	magnesium ion binding [GO:0000287]; NAD binding [GO:0051287]; oxidoreductase activity, acting on the CH-OH group of donors, NAD or NADP as acceptor [GO:0016616]	Amino acid transport and metabolism	Carbohydrate Metabolism	-	N	-	-	-	-	-	darkred	567	-
131934	54870	putative acetate-CoA ligase [Trichoderma reesei RUT C-30]	acetate?CoA ligase	AMP-dependent synthetase and ligase	metabolic process [GO:0008152]	-	ligase activity [GO:0016874]	Lipid transport and metabolism	Carbohydrate Metabolism	1	N	-	-	-	-	-	darkred	557	1
82071	108898	ClpP/crotonase [Trichoderma reesei RUT C-30]	enoyl-CoA hydratase/isomerase	Crotonase, core	metabolic process [GO:0008152]	-	catalytic activity [GO:0003824]	Lipid transport and metabolism	Lipid Metabolism	-	N	-	-	-	-	-	darkred	567	-
96306	45571	NAD(P)-binding protein [Trichoderma reesei RUT C-30]	short chain dehydrogenase/reductase	Glucose/ribitol dehydrogenase	-	-	-	Secondary metabolites biosynthesis, transport and catabolism	Lipid Metabolism	-	N	-	-	-	-	-	darkred	574	-
78616	60835	aldehyde dehydrogenase [Trichoderma reesei RUT C-30]	PutA delta-1-pyrroline-5-carboxylate dehydrogenase	Aldehyde dehydrogenase	-	-	oxidoreductase activity [GO:0016491]	Energy production and conversion	Metabolism of Cofactors and Vitamins	-	N	-	-	-	-	-	darkred	556	-
93099	70816	aspartylglucosaminidase [Trichoderma reesei RUT C-30]	Asparaginase_	Peptidase T2, asparaginase 2	-	-	hydrolase activity [GO:0016787]	Amino acid transport and metabolism	Metabolism of Complex Carbohydrates	-	N	-	-	-	-	-	darkred	578	-
89651	111447	alkaline phosphatase-like protein [Trichoderma reesei RUT C-30]	Sulfatase	Sulphatase	metabolic process [GO:0008152]	-	sulfuric ester hydrolase activity [GO:0008484]	General function prediction only	Metabolism of Complex Lipids	-	N	-	-	-	-	-	darkred	558	-
130718	63727	acyl-CoA dehydrogenase/oxidase C-terminal [Trichoderma reesei RUT C-30]	Acyl-CoA dehydrogenase	Acyl-CoA oxidase/dehydrogenase, type 1	-	-	flavin adenine dinucleotide binding [GO:0050660]; oxidoreductase activity, acting on the CH-CH group of donors [GO:0016627]	Lipid transport and metabolism	Metabolism of Complex Lipids	-	N	-	-	-	-	-	darkred	568	-
74776	59053	Metallo-dependent hydrolase [Trichoderma reesei RUT C-30]	Adenosine/AMP deaminase	Adenosine/AMP deaminase	-	-	deaminase activity [GO:0019239]	Nucleotide transport and metabolism	Nucleotide Metabolism	-	N	-	-	-	-	-	darkred	571	-
133060	67494	FMN-linked oxidoreductase [Trichoderma reesei RUT C-30]	Golgi GDP-mannose transporter	Dihydroorotate dehydrogenase, core	'de novo' UMP biosynthetic process [GO:0044205]	cytoplasm [GO:0005737]	dihydroorotate dehydrogenase (fumarate) activity [GO:1990663]	Nucleotide transport and metabolism	Nucleotide Metabolism	-	N	-	-	-	-	-	darkred	567	1
† RNA-Seq class
1) CAZy annotation from JGI database was used to annotate the genes encoding CAZymes, and genes encoding CAZymes predicted by the dbCAN pipeline (Yin et al., 2012) (parameters: e-value < 1.00E-17; coverage > 0.45), but not found in JGI, or in the study of Häkkinen et al. (2012) were labeled as “New_CAZyme”. Genes encoding proteins annotated as CAZymes by dbCAN but having values of e-value > 1.00E…
2) Putative sugar transporter proteins (mainly, MFS and ABC transporters) were labeled as “transporters” and those related to ion, amino acids and drugs as “other transporters”. The number of transmembrane helices was assessed by the TMHMM Server v2.0 (Krogh et al., 2001).
3) Transcription factors were annotated following the study of Schmoll et al. (2016). New candidate transcription factors were identified following the strategy proposed in Perez-Rodriguez et al. (2010), with a set of updated classification rules (Renato Santos et al., unpublished results).
4) Detoxifying and lignin/phenol modification enzymes, namely aldo/keto reductase and glutathione S-transferase, were grouped in the PAD (Prooxidant, Antioxidant, and Detoxification enzymes) class.
5) Hydrophobin, swollenin, membrane proteins and enzymes from carbohydrate metabolism were labeled as “interesting”.
6) For genes encoding proteins with no functional annotation in the JGI database, PFAM domains were searched using Motif Search tool (Motif Search, 2018). Proteins of unknown function grouped in the “with signalp” class contained PFAM domains with e-value > 1.00E-10 and secretion signal peptide predicted by SignalP v4.1 (Petersen et al., 2011).
References
· Yin, Y., Mao, X., Yang, J., Chen, X., Mao, F., and Xu, Y. (2012). dbCAN: a web resource for automated carbohydrate-active enzyme annotation. Nucleic Acids Res. 40, W445–W451. doi:10.1093/nar/gks479.
· Häkkinen, M., Arvas, M., Oja, M., Aro, N., Penttilä, M., Saloheimo, M., et al. (2012). Re-annotation of the CAZy genes of Trichoderma reesei and transcription in the presence of lignocellulosic substrates. Microb. Cell Fact. 11, 134. doi:10.1186/1475-2859-11-134.
· Krogh, A., Larsson, B., von Heijne, G., and Sonnhammer, E. L. . (2001). Predicting transmembrane protein topology with a hidden markov model: application to complete genomes. J. Mol. Biol. 305, 567–580. doi:10.1006/jmbi.2000.4315.
· Pérez-Rodríguez, P., Riaño-Pachón, D. M., Corrêa, L. G. G., Rensing, S. A., Kersten, B., and Mueller-Roeber, B. (2010). PlnTFDB: updated content and new features of the plant transcription factor database. Nucleic Acids Res. 38, D822-7. doi:10.1093/nar/gkp805.
· Schmoll, M., Dattenböck, C., Carreras-Villaseñor, N., Mendoza-Mendoza, A., Tisch, D., Alemán, M. I., et al. (2016). The genomes of three uneven siblings: footprints of the lifestyles of three Trichoderma species. Microbiol. Mol. Biol. Rev. 80, 205–327. doi:10.1128/MMBR.00040-15.
· Motif Search (2018). Available at: http://www.genome.jp/tools/motif/.
· Petersen, T. N., Brunak, S., von Heijne, G., and Nielsen, H. (2011). SignalP 4.0: discriminating signal peptides from transmembrane regions. Nat. Methods 8, 785–786. doi:10.1038/nmeth.1701.

## Sheet: Down_modules
Hub genes identified in the down modules
ᵞ JGI database was used to recover the T. reesei proteins ID
⁺ QM6a ortholog IDs were obtained applying the OrthoMCL pipeline. It was only considered orthologs 1:1
ᶲ BP: Biological Process; CC: Cellular Component; MF: Molecular Function
ᶿ Number of transmembrane helices predicted by the TMHMM Server
ᵝ Presence of signal peptide was predicted by SignalP 4.1 Server
ᵟ Genes differentially expressed in bagasse; Down: downregulated
ᵠ Expression data from Borin et al., 2017. Log2 fold change; B: bagasse.
† General annotation retrieved from Borin et al., 2017. Please see more details below the table
ᵡ Number of links
ᵜ Number of predicted Xyr1 bindind site (XBS) in the 1.5-kb promoter
RUT-C30 IDᵞ	QM6a ortholog ID⁺	NCBI Description	trichoCODE Description	InterPro Description	GO_BPᶲ	GO_CCᶲ	GO_MFᶲ	KOG class	KEGG pathway class	Transmembrane domainᶿ	Signal Peptideᵝ	DEGᵟ	log₂FCᵠ			RNASeq class†	Module	Hub degreeᵡ	Number of predicted XBSᵜ
													B6h	B12h	B24h
12408	103498	hypothetical protein M419DRAFT_12408 [Trichoderma reesei RUT C-30]	unknown protein	-	-	-	-	-	-	-	N	Down	-1.99014	-1.52919	-2.72352	Others	brown	1649	-
58973	43129	hypothetical protein M419DRAFT_58973, partial [Trichoderma reesei RUT C-30]	unknown protein	-	-	-	-	-	-	-	N	Down	-2.02148	-2.08148	-3.08517	Others	brown	1646	-
7759	-	hypothetical protein M419DRAFT_7759 [Trichoderma reesei RUT C-30]	-	-	-	-	-	-	-	-	N	Down	-1.18618	-1.06186	-1.45552	Others	brown	1646	-
78475	107055	hypothetical protein M419DRAFT_78475, partial [Trichoderma reesei RUT C-30]	unknown protein	-	-	-	-	-	-	-	N	Down	-1.98608	-1.91	-3.02479	Others	brown	1645	-
76892	106606	hypothetical protein M419DRAFT_76892 [Trichoderma reesei RUT C-30]	unknown protein	-	-	-	-	-	-	-	N	Down	-1.94782	-1.93864	-2.98265	Others	brown	1644	-
63918	62103	hypothetical protein M419DRAFT_63918, partial [Trichoderma reesei RUT C-30]	unknown protein	-	-	-	-	-	-	-	N	Down	-1.6073	-1.19702	-2.00321	Others	brown	1644	-
125254	52476	hypothetical protein M419DRAFT_125254 [Trichoderma reesei RUT C-30]	unknown protein	-	-	-	-	-	-	-	N	Down	-3.14957	-1.84764	-4.46731	Others	brown	1643	-
94467	74129	hypothetical protein M419DRAFT_94467 [Trichoderma reesei RUT C-30]	unknown protein	-	-	-	-	-	-	-	N	Down	-2.28265	-1.49898	-3.55671	Others	brown	1643	-
108979	121163	hypothetical protein M419DRAFT_108979 [Trichoderma reesei RUT C-30]	unknown protein	-	-	-	-	-	-	-	N	Down	-3.46719	-1.93482	-4.11458	Others	brown	1642	-
120522	-	hypothetical protein M419DRAFT_120522 [Trichoderma reesei RUT C-30]	-	-	-	-	-	-	-	-	N	Down	-2.43154	-1.8576	-2.8344	Others	brown	1642	1
54929	106116	hypothetical protein M419DRAFT_54929, partial [Trichoderma reesei RUT C-30]	unknown protein	-	-	-	-	-	-	-	N	Down	-1.91784	-1.73809	-2.46304	Others	brown	1642	-
122748	-	hypothetical protein M419DRAFT_122748 [Trichoderma reesei RUT C-30]	-	-	-	-	-	-	-	-	N	Down	-	-	-1.15234	Others	brown	1642	-
129120	106437	hypothetical protein M419DRAFT_129120 [Trichoderma reesei RUT C-30]	unknown protein	-	-	-	-	-	-	-	N	Down	-	-	-1.3201	Others	brown	1642	1
74969	-	hypothetical protein M419DRAFT_74969 [Trichoderma reesei RUT C-30]	-	-	-	-	-	-	-	-	N	Down	-2.25086	-2.31212	-3.3318	Others	brown	1641	-
118400	-	hypothetical protein M419DRAFT_118400 [Trichoderma reesei RUT C-30]	-	-	-	-	-	-	-	-	N	Down	-1.7743	-1.74146	-2.17789	Others	brown	1641	-
130137	-	hypothetical protein M419DRAFT_130137 [Trichoderma reesei RUT C-30]	-	-	-	-	-	-	-	-	N	Down	-1.07324	-	-1.42668	Others	brown	1641	1
87383	67509	hypothetical protein M419DRAFT_87383 [Trichoderma reesei RUT C-30]	unknown protein	-	-	-	-	-	-	-	N	Down	-7.07282	-4.61548	-8.49569	Others	brown	1639	-
77773	106958	hypothetical protein M419DRAFT_77773 [Trichoderma reesei RUT C-30]	orphan protein	-	-	-	-	-	-	-	N	Down	-1.20233	-1.17876	-1.70702	Others	brown	1639	-
86179	-	hypothetical protein M419DRAFT_86179 [Trichoderma reesei RUT C-30]	-	-	-	-	-	-	-	-	N	Down	-	-	-1.0802	Others	brown	1639	-
136634	121214	hypothetical protein M419DRAFT_136634 [Trichoderma reesei RUT C-30]	unknown protein	-	-	-	-	-	-	-	N	Down	-1.21223	-	-1.50618	Others	brown	1638	-
33779	59078	hypothetical protein M419DRAFT_33779 [Trichoderma reesei RUT C-30]	unknown protein	-	-	-	-	-	-	-	N	Down	-2.26632	-1.99557	-2.96701	Others	brown	1637	-
132283	64922	hypothetical protein M419DRAFT_132283 [Trichoderma reesei RUT C-30]	unknown protein	-	-	-	-	-	-	-	N	Down	-2.12846	-2.07194	-2.39973	Others	brown	1637	-
77970	107076	hypothetical protein M419DRAFT_77970 [Trichoderma reesei RUT C-30]	orphan protein	-	-	-	-	-	-	-	N	Down	-1.88313	-1.63198	-2.06113	Others	brown	1637	3
95011	122134	hypothetical protein M419DRAFT_95011 [Trichoderma reesei RUT C-30]	unknown protein	-	-	-	-	-	-	-	N	Down	-1.35649	-1.29395	-1.56988	Others	brown	1637	-
120150	110127	hypothetical protein M419DRAFT_120150 [Trichoderma reesei RUT C-30]	orphan protein	-	-	-	-	-	-	-	N	Down	-4.71844	-5.53688	-6.01389	Others	brown	1636	1
5335	-	hypothetical protein M419DRAFT_5335 [Trichoderma reesei RUT C-30]	-	-	-	-	-	-	-	-	N	Down	-1.33108	-1.30519	-1.42781	Others	brown	1635	-
69051	1927	hypothetical protein M419DRAFT_69051 [Trichoderma reesei RUT C-30]	unknown protein	-	-	-	-	-	-	-	N	Down	-2.12811	-2.10854	-2.285	Others	brown	1634	-
118405	-	hypothetical protein M419DRAFT_118405, partial [Trichoderma reesei RUT C-30]	-	-	-	-	-	-	-	-	N	Down	-1.72103	-1.68018	-2.14099	Others	brown	1634	-
36862	-	hypothetical protein M419DRAFT_36862 [Trichoderma reesei RUT C-30]	-	-	-	-	-	-	-	-	Y	Down	-1.90548	-1.69441	-2.22517	With SignalP	brown	1642	-
122647	121135	hypothetical protein M419DRAFT_122647, partial [Trichoderma reesei RUT C-30]	SSCRP	-	-	-	-	-	-	-	Y	Down	-2.75906	-2.82024	-3.79196	With SignalP	brown	1639	-
32344	107867	hypothetical protein M419DRAFT_32344 [Trichoderma reesei RUT C-30]	orphan protein	-	-	-	-	-	-	-	Y	Down	-2.19214	-3.07063	-4.15626	With SignalP	brown	1637	-
90298	70994	beta-lactamase/transpeptidase-like protein [Trichoderma reesei RUT C-30]	dipeptidyl peptidase 5	Beta-lactamase	-	-	-	-	-	-	Y	Down	-2.23558	-2.62395	-4.35426	Others	brown	1643	2
123417	45971	hypothetical protein M419DRAFT_123417 [Trichoderma reesei RUT C-30]	mismatched base pair and cruciform DNA recognition protein	CsbD-like	-	-	-	-	-	-	N	Down	-2.71257	-2.3525	-3.59573	Others	brown	1639	-
5612	72183	hypothetical protein M419DRAFT_5612 [Trichoderma reesei RUT C-30]	orphan protein	Cyanovirin-N	-	-	-	-	-	-	Y	Down	-1.45876	-1.62968	-2.1728	Others	brown	1636	-
125460	23458	hypothetical protein M419DRAFT_125460 [Trichoderma reesei RUT C-30]	glutathione S-transferase	Glutathione S-transferase, C-terminal-like	-	-	-	-	-	-	N	Down	-2.2804	-1.90938	-3.32369	Interesting	brown	1641	-
140865	106171	hypothetical protein M419DRAFT_140865 [Trichoderma reesei RUT C-30]	HET protein	Heterokaryon incompatibility	-	-	-	-	-	-	N	Down	-4.09856	-2.82015	-4.98731	Others	brown	1640	-
50094	-	HET-domain-containing protein, partial [Trichoderma reesei RUT C-30]	-	Heterokaryon incompatibility	-	-	-	-	-	-	N	Down	-2.10088	-2.33034	-2.43944	Others	brown	1635	-
13263	70894	hypothetical protein M419DRAFT_13263 [Trichoderma reesei RUT C-30]	unknown protein	Tachykinin/Neurokinin like, conserved site	-	-	-	-	-	-	N	Down	-2.73518	-1.38601	-6.47616	Others	brown	1635	-
129373	61350	U-box domain-containing protein [Trichoderma reesei RUT C-30]	MFS permease	von Willebrand factor, type A	-	-	-	-	-	-	N	Down	-1.30984	-1.13775	-1.67258	Others	brown	1640	-
38438	54616	hypothetical protein M419DRAFT_38438 [Trichoderma reesei RUT C-30]	unknown protein	-	-	integral component of membrane [GO:0016021]	-	-	-	1	N	Down	-2.55123	-1.86268	-3.49838	Others	brown	1646	-
70483	103822	hypothetical protein M419DRAFT_70483 [Trichoderma reesei RUT C-30]	unknown protein	-	-	integral component of membrane [GO:0016021]	-	-	-	7	N	Down	-1.32174	-1.41614	-2.52594	Others	brown	1644	-
95331	120193	hypothetical protein M419DRAFT_95331 [Trichoderma reesei RUT C-30]	unknown protein	-	-	integral component of membrane [GO:0016021]	-	-	-	4	N	Down	-1.55642	-1.41604	-2.39687	Others	brown	1640	-
138734	123539	hypothetical protein M419DRAFT_138734 [Trichoderma reesei RUT C-30]	unknown protein	-	-	integral component of membrane [GO:0016021]	-	-	-	1	N	Down	-2.95891	-2.58353	-3.4334	Others	brown	1639	-
69943	107768	hypothetical protein M419DRAFT_69943 [Trichoderma reesei RUT C-30]	unknown protein	-	-	integral component of membrane [GO:0016021]	-	-	-	1	N	Down	-1.41807	-1.10189	-2.08338	Others	brown	1639	1
7987	61142	hypothetical protein M419DRAFT_7987 [Trichoderma reesei RUT C-30]	unknown protein	-	-	integral component of membrane [GO:0016021]	-	-	-	1	N	Down	-1.32769	-1.51328	-2.11773	Others	brown	1639	-
120324	110653	hypothetical protein M419DRAFT_120324 [Trichoderma reesei RUT C-30]	unknown protein	-	-	integral component of membrane [GO:0016021]	-	-	-	1	N	Down	-2.19356	-1.99849	-2.38731	Others	brown	1637	-
109529	121399	hypothetical protein M419DRAFT_109529 [Trichoderma reesei RUT C-30]	unknown protein	-	-	integral component of membrane [GO:0016021]	-	-	-	5	N	Down	-1.84452	-1.74712	-1.9889	Others	brown	1637	-
24201	58602	hypothetical protein M419DRAFT_24201 [Trichoderma reesei RUT C-30]	unknown protein	-	-	integral component of membrane [GO:0016021]	-	-	-	-	N	Down	-1.62185	-1.86311	-2.15053	Others	brown	1637	-
135812	55629	hypothetical protein M419DRAFT_135812 [Trichoderma reesei RUT C-30]	unknown protein	-	-	integral component of membrane [GO:0016021]	-	-	-	2	N	Down	-1.29652	-1.681	-2.02313	Others	brown	1635	-
23740	55375	putative ubiquitin conjugating enzyme [Trichoderma reesei RUT C-30]	unknown protein	-	-	integral component of membrane [GO:0016021]	-	-	-	6	N	Down	-1.0788	-1.09834	-1.46345	Others	brown	1634	1
92097	61642	FAD/NAD(P)-binding domain-containing protein [Trichoderma reesei RUT C-30]	unknown protein	Adrenodoxin reductase	-	integral component of membrane [GO:0016021]	-	-	-	3	N	Down	-2.34385	-1.45805	-2.21715	Others	brown	1637	-
89098	68803	RTA1-domain-containing protein [Trichoderma reesei RUT C-30]	RTA1 like protein	RTA1 like protein	response to stress [GO:0006950]	integral component of membrane [GO:0016021]	-	-	-	7	N	Down	-1.61263	-1.54281	-2.84145	Others	brown	1646	2
81580	79089	hypothetical protein M419DRAFT_81580 [Trichoderma reesei RUT C-30]	unknown protein	Nitrogenase component 1, conserved site	-	integral component of membrane [GO:0016021]; plasma membrane [GO:0005886]	-	-	-	4	N	Down	-1.04407	-1.15002	-1.5304	Others	brown	1644	-
97721	77284	concanavalin A-like lectin/glucanase [Trichoderma reesei RUT C-30]	GH12 endo-ß-1	Glycoside hydrolase, family 12	polysaccharide catabolic process [GO:0000272]	integral component of membrane [GO:0016021]	carbohydrate binding [GO:0030246]; cellulase activity [GO:0008810]	-	-	1	N	Down	-	-1.06122	-1.13389	CAZyme	brown	1639	-
143086	82074	hypothetical protein M419DRAFT_143086 [Trichoderma reesei RUT C-30]	unknown protein	Phospholipase D/Transphosphatidylase	-	-	catalytic activity [GO:0003824]	-	-	-	N	Down	-1.71924	-1.5606	-1.82815	Others	brown	1639	-
77229	106259	hypothetical protein M419DRAFT_77229 [Trichoderma reesei RUT C-30]	Zn2Cys6 transcriptional regulator	Fungal specific transcription factor	transcription, DNA-templated [GO:0006351]	nucleus [GO:0005634]	DNA binding [GO:0003677]; zinc ion binding [GO:0008270]	-	-	-	N	Down	-2.17608	-1.85904	-2.86423	TF	brown	1643	-
128658	-	ribonuclease-domain-containing protein [Trichoderma reesei RUT C-30]	-	Guanine-specific ribonuclease N1 and T1	-	-	endoribonuclease activity [GO:0004521]; RNA binding [GO:0003723]	-	-	-	Y	Down	-2.1509	-2.69791	-3.23178	Others	brown	1634	-
90766	111837	alpha/beta-hydrolase [Trichoderma reesei RUT C-30]	Esterase/lipase/thioesterase superfamily	Alpha/beta hydrolase fold-1	-	-	hydrolase activity [GO:0016787]	-	-	-	N	Down	-2.11077	-2.5257	-3.22363	Others	brown	1644	1
26112	80639	high-affinity iron transporter FtrA [Trichoderma reesei RUT C-30]	iron transporter	Iron permease FTR1	-	high-affinity iron permease complex [GO:0033573]	iron ion transmembrane transporter activity [GO:0005381]	-	-	6	N	Down	-3.18403	-2.81075	-3.49827	Other transporter	brown	1634	-
91181	69791	Clavaminate synthase-like protein [Trichoderma reesei RUT C-30]	unknown protein	Taurine catabolism dioxygenase TauD/TfdA	-	-	oxidoreductase activity [GO:0016491]	-	-	-	N	Down	-1.64838	-1.27888	-1.84776	Others	brown	1637	-
7420	-	hypothetical protein M419DRAFT_7420 [Trichoderma reesei RUT C-30]	-	Fungal transcriptional regulatory protein, N-terminal	-	nucleus [GO:0005634]	RNA polymerase II transcription factor activity, sequence-specific DNA binding [GO:0000981]; zinc ion binding [GO:0008270]	-	-	-	N	Down	-2.09914	-1.9295	-2.79043	Others	brown	1643	-
105194	52875	hypothetical protein M419DRAFT_105194 [Trichoderma reesei RUT C-30]	Zn2Cys6 transcriptional regulator	Fungal transcriptional regulatory protein, N-terminal	-	nucleus [GO:0005634]	RNA polymerase II transcription factor activity, sequence-specific DNA binding [GO:0000981]; zinc ion binding [GO:0008270]	-	-	-	N	Down	-1.81174	-1.7233	-1.86043	TF	brown	1640	-
104336	124022	hypothetical protein M419DRAFT_104336 [Trichoderma reesei RUT C-30]	Zn2Cys6 transcriptional regulator	Fungal transcriptional regulatory protein, N-terminal	-	nucleus [GO:0005634]	RNA polymerase II transcription factor activity, sequence-specific DNA binding [GO:0000981]; zinc ion binding [GO:0008270]	-	-	-	N	Down	-2.31394	-1.66664	-2.36936	TF	brown	1634	-
103899	-	beta-1,3-glucanosyltransferase [Trichoderma reesei RUT C-30]	-	Glycolipid anchored surface protein GAS1	-	anchored component of membrane [GO:0031225]; plasma membrane [GO:0005886]	transferase activity [GO:0016740]	-	-	-	Y	Down	-3.18883	-2.31078	-4.87989	CAZyme	brown	1640	-
124777	123650	hypothetical protein M419DRAFT_124777 [Trichoderma reesei RUT C-30]	orphan protein	-	-	-	-	Carbohydrate transport and metabolism	-	-	Y	Down	-3.70796	-2.99388	-4.94149	With SignalP	brown	1643	-
68617	102837	hypothetical protein M419DRAFT_68617 [Trichoderma reesei RUT C-30]	protein with CFEM domain	Extracellular membrane protein, 8-cysteine region, CFEM	-	-	-	Carbohydrate transport and metabolism	-	-	Y	Down	-1.36425	-1.35334	-2.10598	Others	brown	1634	-
54009	41501	hypothetical protein M419DRAFT_54009, partial [Trichoderma reesei RUT C-30]	unknown protein	-	-	integral component of membrane [GO:0016021]	-	Carbohydrate transport and metabolism	-	1	N	Down	-1.14723	-1.0194	-1.33664	Others	brown	1636	-
103251	-	hypothetical protein M419DRAFT_103251 [Trichoderma reesei RUT C-30]	-	Carbohydrate-binding WSC	-	integral component of membrane [GO:0016021]	-	Carbohydrate transport and metabolism	-	2	Y	Down	-1.41381	-1.4901	-2.07318	Interesting	brown	1643	-
89596	68990	MFS general substrate transporter [Trichoderma reesei RUT C-30]	MFS permease	Major facilitator superfamily MFS-1	transmembrane transport [GO:0055085]	integral component of membrane [GO:0016021]	-	Carbohydrate transport and metabolism	-	12	N	Down	-	-	-1.46746	Transporter	brown	1645	-
125828	53495	PLC-like phosphodiesterase [Trichoderma reesei RUT C-30]	unknown protein	-	lipid metabolic process [GO:0006629]	-	phosphoric diester hydrolase activity [GO:0008081]	Carbohydrate transport and metabolism	-	-	N	Down	-1.80251	-1.85662	-1.99913	Others	brown	1636	-
74933	58550	putative glycan biosynthesis protein [Trichoderma reesei RUT C-30]	glycan biosynthesis protein (PigL)	N-acetylglucosaminyl phosphatidylinositol deacetylase	-	integral component of membrane [GO:0016021]	-	Cell wall/membrane/envelope biogenesis	-	1	N	Down	-3.63643	-3.76294	-4.01083	Others	brown	1638	-
124027	122943	hypothetical protein M419DRAFT_124027 [Trichoderma reesei RUT C-30]	SWI-SNF chromatin-remodeling complex protein	WW/Rsp5/WWP	-	-	-	Chromatin structure and dynamics	-	-	N	Down	-	-1.09502	-1.28455	Others	brown	1639	1
142050	-	hypothetical protein M419DRAFT_142050 [Trichoderma reesei RUT C-30]	-	Zinc finger, PHD-type	regulation of transcription, DNA-templated [GO:0006355]	nucleus [GO:0005634]	metal ion binding [GO:0046872]; nucleic acid binding [GO:0003676]	Chromatin structure and dynamics	-	-	N	Down	-1.36312	-	-1.74751	Others	brown	1635	-
99701	121800	hypothetical protein M419DRAFT_99701 [Trichoderma reesei RUT C-30]	stomatin-like protein	Stomatin	-	membrane [GO:0016020]	-	Energy production and conversion	-	-	N	Down	-3.5272	-3.54382	-4.24676	Others	brown	1638	1
92540	124157	hypothetical protein M419DRAFT_92540 [Trichoderma reesei RUT C-30]	unknown protein	-	-	-	-	Extracellular structures	-	-	N	Down	-1.41904	-1.50184	-1.96438	Others	brown	1641	-
112219	122506	hypothetical protein M419DRAFT_112219, partial [Trichoderma reesei RUT C-30]	orphan protein	-	-	-	-	Extracellular structures	-	-	N	Down	-2.4054	-2.94921	-3.9221	Others	brown	1639	-
98127	106223	hypothetical protein M419DRAFT_98127 [Trichoderma reesei RUT C-30]	orphan protein	-	-	integral component of membrane [GO:0016021]	-	Extracellular structures	-	1	N	Down	-1.84243	-1.90955	-2.6355	Others	brown	1643	-
25941	122792	hypothetical protein M419DRAFT_25941 [Trichoderma reesei RUT C-30]	unknown protein	-	-	-	-	Function unknown	-	-	N	Down	-1.41639	-1.37565	-1.80339	Others	brown	1646	-
109370	47424	hypothetical protein M419DRAFT_109370, partial [Trichoderma reesei RUT C-30]	unknown protein	-	-	-	-	Function unknown	-	-	N	Down	-2.06874	-1.8793	-2.76241	Others	brown	1644	-
103797	123697	putative stress response protein [Trichoderma reesei RUT C-30]	MSC1	-	-	-	-	Function unknown	-	-	Y	Down	-3.03378	-1.64789	-5.54532	Others	brown	1641	-
24727	60698	hypothetical protein M419DRAFT_24727 [Trichoderma reesei RUT C-30]	unknown protein	-	-	-	-	Function unknown	-	-	N	Down	-	-	-1.18032	Others	brown	1638	-
140468	120414	DUF500 domain-containing protein [Trichoderma reesei RUT C-30]	unknown protein	Src homology-3	-	-	-	Function unknown	-	-	N	Down	-	-	-1.08227	Others	brown	1641	-
129240	121325	DUF862-domain-containing protein [Trichoderma reesei RUT C-30]	unknown protein	Thioredoxin domain	cell redox homeostasis [GO:0045454]	cell [GO:0005623]	-	Function unknown	-	-	N	Down	-	-	-1.02613	Others	brown	1636	-
98759	78576	hypothetical protein M419DRAFT_98759 [Trichoderma reesei RUT C-30]	unknown protein	FMN-binding split barrel, related	-	-	FMN binding [GO:0010181]	Function unknown	-	-	N	Down	-3.39426	-3.05015	-3.28992	Others	brown	1634	-
98569	77423	hypothetical protein M419DRAFT_98569 [Trichoderma reesei RUT C-30]	Jacalin-like lectin	Ureohydrolase	-	-	-	General function prediction only	-	-	N	Down	-2.3235	-1.68741	-3.64632	Others	brown	1643	-
81057	77795	WD40 repeat-like protein [Trichoderma reesei RUT C-30]	LIMPET	WD40 repeat	-	-	-	General function prediction only	-	-	N	Down	-2.18315	-2.29934	-2.42766	TF-like	brown	1634	-
72764	-	hypothetical protein M419DRAFT_72764, partial [Trichoderma reesei RUT C-30]	-	WD40 repeat	eisosome assembly [GO:0070941]	eisosome [GO:0032126]	-	General function prediction only	-	-	N	Down	-1.7521	-1.28873	-2.4729	Others	brown	1638	1
112350	4626	meiotically up-regulated protein [Trichoderma reesei RUT C-30]	unknown protein	C2 calcium-dependent membrane targeting	-	integral component of membrane [GO:0016021]	-	General function prediction only	-	3	N	Down	-2.25583	-1.4025	-3.54635	Others	brown	1638	-
95790	46035	DUF1295 domain-containing protein [Trichoderma reesei RUT C-30]	unknown protein	Protein of unknown function DUF1295	-	integral component of membrane [GO:0016021]	-	General function prediction only	-	2	N	Down	-2.57737	-1.47659	-2.36491	Others	brown	1635	-
124725	81136	UPF0057-domain-containing protein [Trichoderma reesei RUT C-30]	serine/threonine phosphatase 2 C	Protein of unknown function UPF0057	-	integral component of membrane [GO:0016021]	-	General function prediction only	-	1	N	Down	-2.53034	-1.84255	-5.10445	Others	brown	1647	-
83425	65583	MFS general substrate transporter [Trichoderma reesei RUT C-30]	MFS permease	Major facilitator superfamily MFS-1	transmembrane transport [GO:0055085]	integral component of membrane [GO:0016021]	-	General function prediction only	-	1-	N	Down	-1.4614	-1.77758	-2.00488	Transporter	brown	1635	-
68072	119642	NAD dependent epimerase/dehydratase family protein [Trichoderma reesei RUT C-30]	unknown protein	NAD-dependent epimerase/dehydratase	-	-	catalytic activity [GO:0003824]; coenzyme binding [GO:0050662]	General function prediction only	-	-	N	Down	-1.3994	-1.03329	-2.04577	Others	brown	1641	3
110866	120597	hypothetical protein M419DRAFT_110866 [Trichoderma reesei RUT C-30]	C2H2 transcriptional regulator	Zinc finger, C2H2-type	-	-	nucleic acid binding [GO:0003676]	General function prediction only	-	-	N	Down	-1.46808	-1.85658	-2.68833	TF	brown	1643	-
141391	36391	hypothetical protein M419DRAFT_141391 [Trichoderma reesei RUT C-30]	C2H2 transcriptional regulator	Zinc finger, C2H2-type	-	-	nucleic acid binding [GO:0003676]	General function prediction only	-	-	N	Down	-2.18161	-2.10411	-2.29814	TF	brown	1640	-
75688	3292	short chain dehydrogenase [Trichoderma reesei RUT C-30]	short chain dehydrogenase/reductase	Glucose/ribitol dehydrogenase	-	-	oxidoreductase activity [GO:0016491]	General function prediction only	-	-	N	Down	-2.68614	-1.76858	-3.34505	Others	brown	1639	-
102440	80607	NAD(P)-binding protein [Trichoderma reesei RUT C-30]	short chain dehydrogenase/reductase	Short-chain dehydrogenase/reductase SDR	-	-	oxidoreductase activity [GO:0016491]	General function prediction only	-	-	N	Down	-1.70011	-1.89467	-2.38212	Others	brown	1641	1
130751	26642	MFS general substrate transporter [Trichoderma reesei RUT C-30]	MFS permease	Tetracycline resistance protein, TetA	transmembrane transport [GO:0055085]	integral component of membrane [GO:0016021]	transporter activity [GO:0005215]	General function prediction only	-	9	N	Down	-2.17805	-1.9271	-2.50412	Other transporter	brown	1634	-
98688	62975	Rhodanese-like protein [Trichoderma reesei RUT C-30]	unknown protein	Rhodanese-like	-	-	-	Inorganic ion transport and metabolism	-	-	N	Down	-1.05087	-	-1.3479	Others	brown	1645	-
135615	122043	heavy metal translocatin [Trichoderma reesei RUT C-30]	unknown protein	ATPase, P-type, K/Mg/Cd/Cu/Zn/Na/Ca/Na/H-transporter	metal ion transport [GO:0030001]	integral component of membrane [GO:0016021]	cation-transporting ATPase activity [GO:0019829]; copper ion binding [GO:0005507]; nucleotide binding [GO:0000166]	Inorganic ion transport and metabolism	-	8	N	Down	-1.3019	-1.01422	-1.63618	Others	brown	1634	-
89116	34252	hypothetical protein M419DRAFT_89116 [Trichoderma reesei RUT C-30]	unknown protein	-	-	-	-	Intracellular trafficking, secretion, and vesicular transport	-	-	N	Down	-2.67317	-1.48175	-3.24056	Others	brown	1642	-
55923	109249	hypothetical protein M419DRAFT_55923, partial [Trichoderma reesei RUT C-30]	unknown protein	-	-	integral component of membrane [GO:0016021]	-	Intracellular trafficking, secretion, and vesicular transport	-	4	N	Down	-4.09631	-3.15491	-5.2355	Others	brown	1641	-
35642	104842	transthyretin domain protein [Trichoderma reesei RUT C-30]	transthyretin-like protein	Transthyretin	-	-	-	Lipid transport and metabolism	-	-	N	Down	-1.67541	-1.61177	-2.19295	Others	brown	1642	-
39913	112519	Endopolyphosphatase [Trichoderma reesei RUT C-30]	vacuolar endopolyphosphatase	Endopolyphosphatase, Ppn1p-related	-	integral component of membrane [GO:0016021]; vacuolar membrane [GO:0005774]	endopolyphosphatase activity [GO:0000298]	Lipid transport and metabolism	-	-	Y	Down	-1.65847	-1.46216	-2.16361	Others	brown	1642	1
134546	70191	patatin-like serine hydrolase [Trichoderma reesei RUT C-30]	unknown protein	Patatin	lipid metabolic process [GO:0006629]	-	hydrolase activity [GO:0016787]	Lipid transport and metabolism	-	-	N	Down	-1.19589	-1.02806	-1.3587	Others	brown	1642	1
138970	68924	putative methyltransferase [Trichoderma reesei RUT C-30]	cyclopropane/fatty acid synthase; plant related	Cyclopropane-fatty-acyl-phospholipid synthase	lipid biosynthetic process [GO:0008610]	-	methyltransferase activity [GO:0008168]	Lipid transport and metabolism	-	-	N	Down	-1.44998	-1.05352	-1.61422	Others	brown	1639	-
10296	65925	cytidine deaminase-like protein [Trichoderma reesei RUT C-30]	cytidine and deoxycytidylate deaminase zinc-binding region	CMP/dCMP deaminase, zinc-binding	-	-	catalytic activity [GO:0003824]	Nucleotide transport and metabolism	-	-	N	Down	-	-1.15823	-1.87464	Others	brown	1640	-
123565	62100	HSP20-like chaperone [Trichoderma reesei RUT C-30]	Hsp30	Heat shock protein Hsp20	-	-	-	Posttranslational modification, protein turnover, chaperones	-	-	N	Down	-3.46145	-3.00159	-5.07765	Others	brown	1642	-
32083	102980	ubiquitin-conjugating enzyme [Trichoderma reesei RUT C-30]	ubiquitin-conjugating enzyme	Ubiquitin-conjugating enzyme, E2	-	-	-	Posttranslational modification, protein turnover, chaperones	-	-	N	Down	-	-	-1.19415	Others	brown	1635	-
75405	121133	aspartic endopeptidase [Trichoderma reesei RUT C-30]	Aspartic peptidaseA1	Peptidase A1	-	-	aspartic-type endopeptidase activity [GO:0004190]	Posttranslational modification, protein turnover, chaperones	-	-	N	Down	-1.79653	-1.69332	-2.23004	Others	brown	1640	-
135507	74156	aspartic protease pro-precursor [Trichoderma reesei RUT C-30]	aspartyl protease	Peptidase A1	-	-	aspartic-type endopeptidase activity [GO:0004190]	Posttranslational modification, protein turnover, chaperones	-	-	Y	Down	-3.59886	-3.26504	-3.72184	Others	brown	1637	1
23367	74187	ATPase [Trichoderma reesei RUT C-30]	AAA+-type ATPase	AAA ATPase, core	-	-	ATP binding [GO:0005524]	Posttranslational modification, protein turnover, chaperones	-	-	N	Down	-2.35626	-2.57123	-2.99242	Others	brown	1640	-
25563	49888	P-loop containing nucleoside triphosphate hydrolase protein [Trichoderma reesei RUT C-30]	AAA ATPase	AAA ATPase, core	-	-	ATP binding [GO:0005524]; hydrolase activity [GO:0016787]	Posttranslational modification, protein turnover, chaperones	-	-	N	Down	-1.02924	-	-1.42852	Others	brown	1645	-
82006	64193	glutamate carboxypeptidase 2 [Trichoderma reesei RUT C-30]	glutamate carbounknown proteinpeptidase	Protease-associated PA	-	integral component of membrane [GO:0016021]	carboxypeptidase activity [GO:0004180]	Posttranslational modification, protein turnover, chaperones	-	1	N	Down	-1.63803	-1.24441	-2.14338	Others	brown	1647	-
90449	55351	Redoxin [Trichoderma reesei RUT C-30]	Alkyl hydroperoxide reductase/peroxiredoxin	Redoxin	cell redox homeostasis [GO:0045454]	cell [GO:0005623]	oxidoreductase activity [GO:0016491]	Posttranslational modification, protein turnover, chaperones	-	-	N	Down	-2.30929	-1.94815	-2.8032	Others	brown	1642	-
141046	77747	hypothetical protein M419DRAFT_141046 [Trichoderma reesei RUT C-30]	RNA-binding protein Vip1	RNA recognition motif, RNP-1	-	-	RNA binding [GO:0003723]	RNA processing and modification	-	-	N	Down	-1.51594	-1.55852	-2.4792	Others	brown	1638	-
138235	-	ABC transporter family protein [Trichoderma reesei RUT C-30]	-	ABC transporter-like	-	integral component of membrane [GO:0016021]	ATP binding [GO:0005524]; xenobiotic transmembrane transporting ATPase activity [GO:0008559]	Secondary metabolites biosynthesis, transport and catabolism	-	11	N	Down	-	-	-1.09727	Transporter	brown	1642	1
79497	122176	hypothetical protein M419DRAFT_79497 [Trichoderma reesei RUT C-30]	unknown protein	-	-	-	-	Signal transduction mechanisms	-	-	N	Down	-1.15993	-1.00066	-1.54033	Others	brown	1641	-
116606	124177	hypothetical protein M419DRAFT_116606 [Trichoderma reesei RUT C-30]	unknown protein	-	-	-	-	Signal transduction mechanisms	-	-	N	Down	-1.84411	-1.76496	-2.40318	Others	brown	1640	-
69061	62213	FAS1 domain-containing protein [Trichoderma reesei RUT C-30]	unknown protein with fasciclin domain	Beta-Ig-H3/fasciclin	-	-	-	Signal transduction mechanisms	-	-	N	Down	-2.1545	-1.54339	-2.47186	Others	brown	1640	-
133046	110655	arrestin [Trichoderma reesei RUT C-30]	RhoA GTPase effector arrestin	Immunoglobulin E-set	-	-	-	Signal transduction mechanisms	-	-	N	Down	-1.22266	-	-1.67288	Others	brown	1648	-
128783	106111	hypothetical protein M419DRAFT_128783 [Trichoderma reesei RUT C-30]	orphan protein	-	-	integral component of membrane [GO:0016021]	-	Signal transduction mechanisms	-	1	N	Down	-	-	-1.33004	Others	brown	1643	-
42285	2698	translocator protein, partial [Trichoderma reesei RUT C-30]	translocator protein	TspO/MBR-related protein	-	integral component of membrane [GO:0016021]	-	Signal transduction mechanisms	-	5	N	Down	-1.34478	-	-1.85194	Others	brown	1634	1
24744	77473	Cryptochrome/photolyase FAD-binding domain-containing protein [Trichoderma reesei RUT C-30]	DNA photolyase	DNA photolyase, FAD-binding/Cryptochrome, C-terminal	-	-	lyase activity [GO:0016829]	Signal transduction mechanisms	-	-	N	Down	-2.56271	-1.47392	-3.72107	Others	brown	1642	1
5172	107680	DNA photolyase [Trichoderma reesei RUT C-30]	DNA photolyase	DNA photolyase, FAD-binding/Cryptochrome, C-terminal	-	-	lyase activity [GO:0016829]	Signal transduction mechanisms	-	-	N	Down	-3.17636	-1.84686	-2.92924	Others	brown	1638	-
138263	119887	rhomboid-domain-containing protein [Trichoderma reesei RUT C-30]	unknown protein	Peptidase S54, rhomboid	-	integral component of membrane [GO:0016021]	serine-type endopeptidase activity [GO:0004252]	Signal transduction mechanisms	-	6	N	Down	-	-	-1.21565	Others	brown	1643	-
139810	119779	hypothetical protein M419DRAFT_139810 [Trichoderma reesei RUT C-30]	unknown protein	-	-	-	-	Transcription	-	-	N	Down	-1.64767	-1.87307	-2.82325	Others	brown	1641	-
98900	78688	hypothetical protein M419DRAFT_98900 [Trichoderma reesei RUT C-30]	Winged helix repressor DNA-binding	Heat shock factor (HSF)-type, DNA-binding	-	nucleus [GO:0005634]	DNA binding transcription factor activity [GO:0003700]; sequence-specific DNA binding [GO:0043565]	Transcription	-	-	N	Down	-1.69218	-1.53258	-2.288	TF	brown	1642	-
32777	103671	hypothetical protein M419DRAFT_32777 [Trichoderma reesei RUT C-30]	unknown protein	-	-	-	-	Translation, ribosomal structure and biogenesis	-	-	N	Down	-1.85526	-1.70453	-2.27071	Others	brown	1639	-
70058	-	peroxisomal catalase [Trichoderma reesei RUT C-30]	-	Catalase	hydrogen peroxide catabolic process [GO:0042744]; response to oxidative stress [GO:0006979]	-	catalase activity [GO:0004096]; heme binding [GO:0020037]; metal ion binding [GO:0046872]	Inorganic ion transport and metabolism	Amino Acid Metabolism	-	N	Down	-1.64957	-1.43374	-3.25983	Interesting	brown	1637	-
136187	56206	hypothetical protein M419DRAFT_136187 [Trichoderma reesei RUT C-30]	unknown protein	-	-	-	-	Signal transduction mechanisms	Amino Acid Metabolism	-	N	Down	-1.3813	-1.61782	-1.92364	Others	brown	1642	-
140866	47077	dioxygenase [Trichoderma reesei RUT C-30]	diounknown proteingenase	Intradiol ring-cleavage dioxygenase, C-terminal	catechol-containing compound metabolic process [GO:0009712]	-	catechol 1,2-dioxygenase activity [GO:0018576]; ferric iron binding [GO:0008199]	-	Biodegradation of Xenobiotics	-	N	Down	-1.40756	-1.1357	-1.58584	Others	brown	1637	-
101519	22879	acid phosphatase [Trichoderma reesei RUT C-30]	unknown protein	Histidine acid phosphatase	-	-	-	Lipid transport and metabolism	Biodegradation of Xenobiotics	-	N	Down	-1.28468	-1.09006	-1.93162	Others	brown	1640	-
96384	120424	glyoxalase I [Trichoderma reesei RUT C-30]	Glyoxalase I	Glyoxalase/bleomycin resistance protein/dioxygenase	-	-	lactoylglutathione lyase activity [GO:0004462]; metal ion binding [GO:0046872]	Carbohydrate transport and metabolism	Carbohydrate Metabolism	-	N	Down	-1.35211	-	-1.90307	Others	brown	1638	-
139615	43664	UTP-glucose-1-phosphate uridylyltransferase [Trichoderma reesei RUT C-30]	UTP-glucose-1-phosphate uridylyltransferase	UTP--glucose-1-phosphate uridylyltransferase	UDP-glucose metabolic process [GO:0006011]	-	UTP:glucose-1-phosphate uridylyltransferase activity [GO:0003983]	Carbohydrate transport and metabolism	Carbohydrate Metabolism	-	N	Down	-	-	-1.04517	Others	brown	1641	-
90536	-	hypothetical protein M419DRAFT_90536, partial [Trichoderma reesei RUT C-30]	-	FAD linked oxidase, N-terminal	-	-	flavin adenine dinucleotide binding [GO:0050660]; oxidoreductase activity, acting on CH-OH group of donors [GO:0016614]	Energy production and conversion	Carbohydrate Metabolism	-	N	Down	-	-	-1.13232	Others	brown	1636	-
69465	62153	hypothetical protein M419DRAFT_69465 [Trichoderma reesei RUT C-30]	malate dehydrogenase	Malic oxidoreductase	-	-	malate dehydrogenase (decarboxylating) (NAD+) activity [GO:0004471]; metal ion binding [GO:0046872]; NAD binding [GO:0051287]	Energy production and conversion	Carbohydrate Metabolism	-	N	Down	-2.57232	-2.36851	-3.24512	Others	brown	1634	-
104519	124079	laccase [Trichoderma reesei RUT C-30]	Multicopper oxidases	Multicopper oxidase, type 1	-	-	copper ion binding [GO:0005507]; oxidoreductase activity [GO:0016491]	Secondary metabolites biosynthesis, transport and catabolism	Carbohydrate Metabolism	-	Y	Down	-3.90787	-2.43426	-5.48677	CAZyme	brown	1638	-
81590	63742	COQ7-domain-containing protein [Trichoderma reesei RUT C-30]	Demethoxyubiquinone hydroxylase	Ubiquinone biosynthesis and related	ubiquinone biosynthetic process [GO:0006744]	extrinsic component of mitochondrial inner membrane [GO:0031314]	metal ion binding [GO:0046872]; oxidoreductase activity, acting on paired donors, with incorporation or reduction of molecular oxygen, NAD(P)H as one donor, and incorporation of one atom of oxygen [GO:0016709]	General function prediction only	Energy Metabolism	-	N	Down	-	-	-1.19542	Others	brown	1643	-
108381	-	plasma membrane H+-ATPase [Trichoderma reesei RUT C-30]	-	ATPase, P-type, K/Mg/Cd/Cu/Zn/Na/Ca/Na/H-transporter	ATP biosynthetic process [GO:0006754]	integral component of membrane [GO:0016021]	ATP binding [GO:0005524]; hydrogen-exporting ATPase activity, phosphorylative mechanism [GO:0008553]	Inorganic ion transport and metabolism	Energy Metabolism	1-	N	Down	-2.60313	-2.04242	-3.19129	Other transporter	brown	1644	-
77750	61153	tetrapyrrole biosynthesis, uroporphyrinogen III synthase [Trichoderma reesei RUT C-30]	uroporphyrinogen synthase	Tetrapyrrole biosynthesis, uroporphyrinogen III synthase	tetrapyrrole biosynthetic process [GO:0033014]	-	uroporphyrinogen-III synthase activity [GO:0004852]	Coenzyme transport and metabolism	Metabolism of Cofactors and Vitamins	-	N	Down	-1.00929	-	-1.12675	Others	brown	1637	-
124897	81598	hypothetical protein M419DRAFT_124897 [Trichoderma reesei RUT C-30]	GH18	Glycoside hydrolase, family 18, N-terminal	carbohydrate metabolic process [GO:0005975]	-	chitin binding [GO:0008061]; hydrolase activity, hydrolyzing O-glycosyl compounds [GO:0004553]	Carbohydrate transport and metabolism	Metabolism of Complex Carbohydrates	-	N	Down	-1.07191	-1.12151	-1.66093	CAZyme	brown	1635	-
24326	76700	glycoside hydrolase [Trichoderma reesei RUT C-30]	GH17 glucan 1	Glycoside hydrolase, family 17	carbohydrate metabolic process [GO:0005975]	integral component of membrane [GO:0016021]	hydrolase activity, hydrolyzing O-glycosyl compounds [GO:0004553]	Transcription	Metabolism of Complex Carbohydrates	2	N	Down	-	-	-1.16476	CAZyme	brown	1640	1
113860	50583	Metallo-dependent hydrolase [Trichoderma reesei RUT C-30]	Guanine deaminase (GDEase)	Amidohydrolase 1	-	-	hydrolase activity, acting on carbon-nitrogen (but not peptide) bonds [GO:0016810]	Nucleotide transport and metabolism	Nucleotide Metabolism	-	N	Down	-1.77228	-1.5865	-2.15308	Others	brown	1638	-
73093	104334	hypothetical protein M419DRAFT_73093 [Trichoderma reesei RUT C-30]	unknown protein	-	-	-	-	-	-	-	N	Down	-	-	-1.26794	Others	darkolivegreen4	580	-
125190	-	hypothetical protein M419DRAFT_125190 [Trichoderma reesei RUT C-30]	-	-	-	-	-	-	-	-	N	Down	-	-	-1.21602	Others	darkolivegreen4	578	-
137575	79129	hypothetical protein M419DRAFT_137575 [Trichoderma reesei RUT C-30]	unknown protein	Protein of unknown function DUF985	-	-	-	-	-	-	N	Down	-	-	-1.35572	Others	darkolivegreen4	585	1
123057	121620	NMT-1 like protein [Trichoderma reesei RUT C-30]	NMT1 thiamine biosynthesis protein	NMT1/THI5 like	thiamine biosynthetic process [GO:0009228]	-	-	-	-	-	N	Down	-	-	-1.26973	Others	darkolivegreen4	572	-
24116	120320	hypothetical protein M419DRAFT_24116 [Trichoderma reesei RUT C-30]	unknown protein	-	-	integral component of membrane [GO:0016021]	-	-	-	1	N	Down	-	-	-1.11319	Others	darkolivegreen4	579	1
123635	49308	glutathione-dependent formaldehyde-activating enzyme [Trichoderma reesei RUT C-30]	unknown protein	Glutathione-dependent formaldehyde-activating, GFA	metabolic process [GO:0008152]	-	carbon-sulfur lyase activity [GO:0016846]	-	-	-	N	Down	-	-	-1.05734	Others	darkolivegreen4	575	1
26798	124030	hypothetical protein M419DRAFT_26798 [Trichoderma reesei RUT C-30]	unknown protein with TIM barrel	Predicted TIM-barrel signal transduction protein	-	-	catalytic activity [GO:0003824]	-	-	-	N	Down	-	-	-1.09338	Others	darkolivegreen4	582	-
72079	55599	mitochondrial escape protein 2 [Trichoderma reesei RUT C-30]	RNA 12 protein	-	-	-	nucleic acid binding [GO:0003676]	-	-	-	N	Down	-	-	-2.35976	Others	darkolivegreen4	571	-
102903	80980	putative agmatine deiminase [Trichoderma reesei RUT C-30]	peptidyl arginine deiminase	Peptidyl-arginine deiminase, Porphyromonas-type	putrescine biosynthetic process [GO:0009446]	-	protein-arginine deiminase activity [GO:0004668]	-	-	-	N	Down	-	-	-2.31928	Others	darkolivegreen4	580	-
86800	66606	hypothetical protein M419DRAFT_86800 [Trichoderma reesei RUT C-30]	Zn2Cys6 transcriptional regulator	Fungal transcriptional regulatory protein, N-terminal	-	nucleus [GO:0005634]	RNA polymerase II transcription factor activity, sequence-specific DNA binding [GO:0000981]; zinc ion binding [GO:0008270]	-	-	-	N	Down	-	-	-1.10788	TF	darkolivegreen4	577	-
135758	75036	family 63 glycoside hydrolase [Trichoderma reesei RUT C-30]	GH63 ?-glucosidase	Six-hairpin glycosidase-like	oligosaccharide metabolic process [GO:0009311]	-	mannosyl-oligosaccharide glucosidase activity [GO:0004573]	Carbohydrate transport and metabolism	-	-	N	Down	-	-	-1.56542	Interesting	darkolivegreen4	584	-
70804	56064	DUF590-domain-containing protein [Trichoderma reesei RUT C-30]	unknown protein	Protein of unknown function DUF590	-	integral component of membrane [GO:0016021]	-	Cell cycle control, cell division, chromosome partitioning	-	8	N	Down	-	-	-2.70273	Others	darkolivegreen4	577	-
139518	124228	family 2 glycosyltransferase [Trichoderma reesei RUT C-30]	GT2 chitin synthase	Fungal chitin synthase	-	integral component of membrane [GO:0016021]	transferase activity, transferring hexosyl groups [GO:0016758]	Cell wall/membrane/envelope biogenesis	-	6	N	Down	-	-	-1.27522	CAZyme	darkolivegreen4	572	1
125191	123951	hypothetical protein M419DRAFT_125191 [Trichoderma reesei RUT C-30]	unknown ER membrane protein	-	-	integral component of membrane [GO:0016021]	-	Function unknown	-	2	N	Down	-	-	-1.28725	Others	darkolivegreen4	581	-
105081	82529	MBOAT family protein [Trichoderma reesei RUT C-30]	membrane-bound O-acyltransferase domain-containing protein	Membrane bound O-acyl transferase, MBOAT	-	integral component of membrane [GO:0016021]	-	Function unknown	-	6	N	Down	-	-	-1.3728	Others	darkolivegreen4	580	-
8792	57472	hypothetical protein M419DRAFT_8792 [Trichoderma reesei RUT C-30]	unknown protein	-	-	-	-	General function prediction only	-	-	N	Down	-	-	-1.5733	Others	darkolivegreen4	570	-
141526	121764	hypothetical protein M419DRAFT_141526 [Trichoderma reesei RUT C-30]	unknown protein	Major facilitator superfamily MFS-1	transmembrane transport [GO:0055085]	integral component of membrane [GO:0016021]	-	Intracellular trafficking, secretion, and vesicular transport	-	12	N	Down	-	-	-1.48236	Transporter	darkolivegreen4	584	-
84248	-	P-loop containing nucleoside triphosphate hydrolase protein [Trichoderma reesei RUT C-30]	-	ABC transporter-like	-	integral component of membrane [GO:0016021]	ATPase activity, coupled to transmembrane movement of substances [GO:0042626]; ATP binding [GO:0005524]	Secondary metabolites biosynthesis, transport and catabolism	-	12	N	Down	-	-	-1.3666	Other transporter	darkolivegreen4	571	-
24307	21957	pyruvate carboxylase [Trichoderma reesei RUT C-30]	pyruvate carboxylase (cytosolic)	Carbamoyl phosphate synthase, large subunit, N-terminal	gluconeogenesis [GO:0006094]; pyruvate metabolic process [GO:0006090]	-	ATP binding [GO:0005524]; biotin binding [GO:0009374]; biotin carboxylase activity [GO:0004075]; metal ion binding [GO:0046872]; pyruvate carboxylase activity [GO:0004736]	Energy production and conversion	Amino Acid Metabolism	-	N	Down	-	-	-1.61346	Others	darkolivegreen4	579	-
136921	61032	rRNA processing protein [Trichoderma reesei RUT C-30]	Putative GEFs/RCC1	Regulator of chromosome condensation, RCC1	-	-	-	Function unknown	Amino Acid Metabolism	-	N	Down	-	-	-1.03313	Others	darkolivegreen4	578	-
87936	110866	putative amidohydrolase [Trichoderma reesei RUT C-30]	metal-dependent amidase/aminoacylase/carbounknown proteinpeptidase	Peptidase M20	metabolic process [GO:0008152]	-	hydrolase activity [GO:0016787]	-	Metabolism of Cofactors and Vitamins	-	N	Down	-	-	-1.08703	Others	darkolivegreen4	576	1
25900	79835	sphingosine-1-phosphate lyase [Trichoderma reesei RUT C-30]	GadB Glutamate decarboxylase and related PLP-dependent proteins	Pyridoxal phosphate-dependent decarboxylase	carboxylic acid metabolic process [GO:0019752]	-	carboxy-lyase activity [GO:0016831]; pyridoxal phosphate binding [GO:0030170]	Amino acid transport and metabolism	Metabolism of Complex Lipids	-	N	Down	-	-	-1.00669	Others	darkolivegreen4	572	-
120965	123962	hypothetical protein M419DRAFT_120965 [Trichoderma reesei RUT C-30]	orphan protein	-	-	-	-	-	-	-	N	Down	-1.89767	-2.99467	-1.75316	Others	grey60	353	-
131957	53893	hypothetical protein M419DRAFT_131957 [Trichoderma reesei RUT C-30]	unknown protein	-	-	-	-	-	-	-	N	Down	-2.1669	-2.78705	-1.55427	Others	grey60	353	1
26314	81183	hypothetical protein M419DRAFT_26314 [Trichoderma reesei RUT C-30]	unknown protein	-	-	-	-	-	-	-	N	Down	-1.35345	-1.55831	-	Others	grey60	351	1
124832	-	hypothetical protein M419DRAFT_124832 [Trichoderma reesei RUT C-30]	-	-	-	-	-	-	-	-	N	Down	-1.51713	-1.67205	-	Others	grey60	350	-
131059	108807	hypothetical protein M419DRAFT_131059 [Trichoderma reesei RUT C-30]	orphan protein	-	-	-	-	-	-	-	N	Down	-1.21054	-2.13376	-	Others	grey60	349	-
125133	82032	hypothetical protein M419DRAFT_125133 [Trichoderma reesei RUT C-30]	unknown protein	Globin-like	-	-	-	-	-	-	N	Down	-2.10996	-3.34259	-1.4192	Others	grey60	349	-
95310	74932	hypothetical protein M419DRAFT_95310 [Trichoderma reesei RUT C-30]	unknown protein	-	-	integral component of membrane [GO:0016021]	-	-	-	4	N	Down	-	-1.15486	-	Others	grey60	352	-
141075	22245	PAP2-domain-containing protein [Trichoderma reesei RUT C-30]	aureobasidin resistance protein Aur1	Phosphatidic acid phosphatase type 2/haloperoxidase	-	integral component of membrane [GO:0016021]	-	-	-	6	N	Down	-1.36487	-1.7152	-1.18177	Others	grey60	357	-
91519	69885	nagb/rpia/CoA transferase-like protein [Trichoderma reesei RUT C-30]	initiation factor 2B	NUDIX hydrolase, core	cellular metabolic process [GO:0044237]	-	hydrolase activity [GO:0016787]; transferase activity [GO:0016740]	-	-	-	N	Down	-2.1526	-2.56456	-1.45716	Others	grey60	350	-
76563	59833	hypothetical protein M419DRAFT_76563 [Trichoderma reesei RUT C-30]	unknown protein	-	-	-	-	Carbohydrate transport and metabolism	-	-	N	Down	-1.38175	-1.67024	-1.39214	Others	grey60	349	-
33480	-	hypothetical protein M419DRAFT_33480 [Trichoderma reesei RUT C-30]	-	-	-	-	-	Cytoskeleton	-	-	N	Down	-1.67903	-1.81099	-	Others	grey60	349	-
68894	53246	leucine rich repeat protein [Trichoderma reesei RUT C-30]	unknown protein	Pleckstrin-like	-	-	-	Function unknown	-	-	N	Down	-	-1.03228	-	Others	grey60	351	-
135838	44956	MFS transporter [Trichoderma reesei RUT C-30]	MFS permease	Tetracycline resistance protein, TetA	transmembrane transport [GO:0055085]	integral component of membrane [GO:0016021]	transporter activity [GO:0005215]	General function prediction only	-	12	N	Down	-2.24395	-1.94099	-1.27602	Other transporter	grey60	347	1
122594	21937	DnaJ domain-containing protein [Trichoderma reesei RUT C-30]	Heat shock protein DnaJ	Heat shock protein DnaJ	protein folding [GO:0006457]; response to heat [GO:0009408]	-	ATP binding [GO:0005524]; heat shock protein binding [GO:0031072]; metal ion binding [GO:0046872]; unfolded protein binding [GO:0051082]	Posttranslational modification, protein turnover, chaperones	-	-	N	Down	-	-1.02868	-	Others	grey60	351	-
139776	21255	hypothetical protein M419DRAFT_139776 [Trichoderma reesei RUT C-30]	bHLH transcriptional regulator	Basic helix-loop-helix dimerisation region bHLH	-	-	protein dimerization activity [GO:0046983]	Transcription	-	-	N	Down	-1.11877	-1.05314	-	TF	grey60	347	-
77486	-	putative nonribosomal peptide synthase GliP-like protein [Trichoderma reesei RUT C-30]	-	AMP-dependent synthetase and ligase	metabolic process [GO:0008152]	-	catalytic activity [GO:0003824]	Secondary metabolites biosynthesis, transport and catabolism	Amino Acid Metabolism	-	N	Down	-1.28775	-1.35325	-	Others	grey60	352	1
139111	81822	leucyl-tRNA synthetase [Trichoderma reesei RUT C-30]	mitochondrial leucyl-tRNA synthetase.	Leucyl-tRNA synthetase, class Ia, bacterial/mitochondrial	leucyl-tRNA aminoacylation [GO:0006429]	-	aminoacyl-tRNA editing activity [GO:0002161]; ATP binding [GO:0005524]; leucine-tRNA ligase activity [GO:0004823]	Translation, ribosomal structure and biogenesis	Amino Acid Metabolism	-	N	Down	-1.03614	-1.18137	-	Others	grey60	350	-
104242	-	chitobiase precursor [Trichoderma reesei RUT C-30]	-	Glycoside hydrolase, family 20	carbohydrate metabolic process [GO:0005975]	-	beta-N-acetylhexosaminidase activity [GO:0004563]; N-acetyl-beta-D-galactosaminidase activity [GO:0102148]	Carbohydrate transport and metabolism	Metabolism of Complex Carbohydrates	-	Y	Down	-2.30372	-2.52421	-1.48573	CAZyme	grey60	348	-
25194	121868	phosphoglycerate mutase-like protein [Trichoderma reesei RUT C-30]	Phosphoglycerate/bisphosphoglycerate mutase	Phosphoglycerate mutase	-	-	-	Nuclear structure	Nucleotide Metabolism	-	N	Down	-1.76548	-2.38918	-1.28516	Others	grey60	352	-
24207	76381	uricase [Trichoderma reesei RUT C-30]	urate oxidase	Uricase	purine nucleobase metabolic process [GO:0006144]; urate catabolic process [GO:0019628]	peroxisome [GO:0005777]	urate oxidase activity [GO:0004846]	Secondary metabolites biosynthesis, transport and catabolism	Nucleotide Metabolism	-	N	Down	-1.71501	-2.14238	-1.12449	Others	grey60	354	-
96918	120953	hypothetical protein M419DRAFT_96918 [Trichoderma reesei RUT C-30]	unknown secreted protein	-	-	-	-	-	-	1	N	Down	-3.28992	-3.04387	-	Others	lightcyan1	310	-
112061	122579	hypothetical protein M419DRAFT_112061 [Trichoderma reesei RUT C-30]	unknown protein	-	-	integral component of membrane [GO:0016021]	-	-	-	4	N	Down	-2.03392	-1.95612	-	Others	lightcyan1	306	1
87111	5206	putative pyridine nucleotide-disulfide oxidoreductase AMID-like protein [Trichoderma reesei RUT C-30]	pyridine nucleotide-disulphide oxidoreductase AMID-like	FAD-dependent pyridine nucleotide-disulphide oxidoreductase	-	-	oxidoreductase activity [GO:0016491]	General function prediction only	-	-	N	Down	-1.01726	-	-	Others	lightcyan1	301	-
11806	-	ABC transporter [Trichoderma reesei RUT C-30]	-	ABC transporter-like	-	integral component of membrane [GO:0016021]	ATPase activity, coupled to transmembrane movement of substances [GO:0042626]; ATP binding [GO:0005524]	Secondary metabolites biosynthesis, transport and catabolism	-	12	N	Down	-1.82571	-1.46918	-	Transporter	lightcyan1	298	-
105289	82667	homoserine kinase [Trichoderma reesei RUT C-30]	ThrB Homoserine kinase	Homoserine kinase	threonine metabolic process [GO:0006566]	-	ATP binding [GO:0005524]; homoserine kinase activity [GO:0004413]	Amino acid transport and metabolism	Amino Acid Metabolism	-	N	Down	-1.21532	-1.16746	-	Others	lightcyan1	307	-
93755	73536	NADP-specific glutamate dehydrogenase [Trichoderma reesei RUT C-30]	NADP-glutamate dehydrogenase	Glutamate/phenylalanine/leucine/valine dehydrogenase	cellular amino acid metabolic process [GO:0006520]	-	oxidoreductase activity, acting on the CH-NH2 group of donors, NAD or NADP as acceptor [GO:0016639]	Amino acid transport and metabolism	Energy Metabolism	-	N	Down	-1.30892	-	-	Others	lightcyan1	307	1
11332	67472	hypothetical protein M419DRAFT_11332 [Trichoderma reesei RUT C-30]	unknown protein	-	plasma membrane fusion involved in cytogamy [GO:0032220]	integral component of membrane [GO:0016021]; mating projection tip [GO:0043332]	-	-	-	3	N	-	-	-	-	-	brown	1638	1
135338	73792	hypothetical protein M419DRAFT_135338 [Trichoderma reesei RUT C-30]	Zn2Cys6 transcriptional regulator	Aflatoxin biosynthesis regulatory protein	-	nucleus [GO:0005634]	RNA polymerase II transcription factor activity, sequence-specific DNA binding [GO:0000981]; zinc ion binding [GO:0008270]	-	-	-	N	-	-	-	-	-	brown	1637	-
131475	79884	ubiquitin [Trichoderma reesei RUT C-30]	Neddylin (ubiquitin-like protein).	Ubiquitin	-	-	-	Cell cycle control, cell division, chromosome partitioning	-	-	N	-	-	-	-	-	brown	1638	-
6142	105202	P34-Arc-domain-containing protein [Trichoderma reesei RUT C-30]	Arp2/3 complex	Arp2/3 complex, 34kDa subunit p34-Arc	actin filament polymerization [GO:0030041]; Arp2/3 complex-mediated actin nucleation [GO:0034314]	Arp2/3 protein complex [GO:0005885]; cytoplasm [GO:0005737]	actin binding [GO:0003779]	Cytoskeleton	-	-	N	-	-	-	-	-	brown	1636	-
118390	106147	hypothetical protein M419DRAFT_118390 [Trichoderma reesei RUT C-30]	unknown protein	CHCH	-	-	-	Function unknown	-	-	N	-	-	-	-	-	brown	1644	-
78721	63053	ras-domain-containing protein [Trichoderma reesei RUT C-30]	Secretion related small GTPase Rab2	Ras GTPase	defense response to bacterium [GO:0042742]; endocytic recycling [GO:0032456]; Golgi to endosome transport [GO:0006895]; phagosome maturation [GO:0090382]	cytosol [GO:0005829]; phagocytic vesicle [GO:0045335]; recycling endosome [GO:0055037]; trans-Golgi network [GO:0005802]	GTPase activity [GO:0003924]; GTP binding [GO:0005525]	Intracellular trafficking, secretion, and vesicular transport	-	-	N	-	-	-	-	-	brown	1636	-
81881	122366	hypothetical protein M419DRAFT_81881 [Trichoderma reesei RUT C-30]	unknown protein	Protein of unknown function DUF907, fungi	-	integral component of membrane [GO:0016021]	-	Nuclear structure	-	9	N	-	-	-	-	-	brown	1635	-
25485	49696	DnaJ-domain-containing protein [Trichoderma reesei RUT C-30]	unknown protein with DnaJ domain	Heat shock protein DnaJ	-	-	-	Posttranslational modification, protein turnover, chaperones	-	-	N	-	-	-	-	-	brown	1646	-
67752	21211	hypothetical protein M419DRAFT_67752 [Trichoderma reesei RUT C-30]	Forkhead	Fork head transcription factor	-	nucleus [GO:0005634]	DNA binding transcription factor activity [GO:0003700]; sequence-specific DNA binding [GO:0043565]	Transcription	-	-	N	-	-	-	-	-	brown	1641	-
111549	49409	family 76 glycosyl hydrolase [Trichoderma reesei RUT C-30]	GH76 ?-1	Glycoside hydrolase, family 76	carbohydrate catabolic process [GO:0016052]	integral component of membrane [GO:0016021]	mannan endo-1,6-alpha-mannosidase activity [GO:0008496]	-	-	1	Y	-	-	-	-	-	brown	1635	-
79570	81115	putative prolidase pepP [Trichoderma reesei RUT C-30]	Peptidase D	Peptidase M24, catalytic core	-	-	aminopeptidase activity [GO:0004177]; manganese ion binding [GO:0030145]	General function prediction only	-	-	N	-	-	-	-	-	brown	1641	-
23995	-	P-type ATPase [Trichoderma reesei RUT C-30]	-	ATPase, P-type, K/Mg/Cd/Cu/Zn/Na/Ca/Na/H-transporter	-	integral component of membrane [GO:0016021]	ATP binding [GO:0005524]; magnesium ion binding [GO:0000287]; phospholipid-translocating ATPase activity [GO:0004012]	General function prediction only	-	7	N	-	-	-	-	-	brown	1640	-
35019	61039	DNA-repair protein rad2 [Trichoderma reesei RUT C-30]	Rad27	DNA repair protein (XPGC)/yeast Rad	base-excision repair [GO:0006284]; DNA replication, removal of RNA primer [GO:0043137]	mitochondrion [GO:0005739]; nucleolus [GO:0005730]; nucleoplasm [GO:0005654]	5'-3' exonuclease activity [GO:0008409]; 5'-flap endonuclease activity [GO:0017108]; DNA binding [GO:0003677]; magnesium ion binding [GO:0000287]	Replication, recombination and repair	-	-	N	-	-	-	-	-	brown	1637	-
134881	70560	cysteine proteinase [Trichoderma reesei RUT C-30]	Calpain-like protease palB/rim-13	Peptidase C2, calpain	-	intracellular [GO:0005622]	calcium-dependent cysteine-type endopeptidase activity [GO:0004198]	Signal transduction mechanisms	-	-	N	-	-	-	-	-	brown	1643	-
86893	67008	FAD/NAD(P)-binding domain-containing protein [Trichoderma reesei RUT C-30]	unknown protein	Aromatic-ring hydroxylase	-	-	FAD binding [GO:0071949]	Energy production and conversion	Amino Acid Metabolism	-	N	-	-	-	-	-	brown	1634	-
93899	73665	hexokinase [Trichoderma reesei RUT C-30]	hexokinase	Hexokinase	cellular glucose homeostasis [GO:0001678]; glycolytic process [GO:0006096]	cell [GO:0005623]	ATP binding [GO:0005524]; glucose binding [GO:0005536]; hexokinase activity [GO:0004396]	Carbohydrate transport and metabolism	Biosynthesis of Secondary Metabolites	-	N	-	-	-	-	-	brown	1636	-
99296	75769	glucose-6-phosphate 1-dehydrogenase [Trichoderma reesei RUT C-30]	glucose-6-phosphate dehydrogenase	Glucose-6-phosphate dehydrogenase	glucose metabolic process [GO:0006006]; pentose-phosphate shunt [GO:0006098]	-	glucose-6-phosphate dehydrogenase activity [GO:0004345]; NADP binding [GO:0050661]	Carbohydrate transport and metabolism	Carbohydrate Metabolism	-	N	-	-	-	-	-	brown	1645	-
137808	122641	nicotinate phosphoribosyltransferase [Trichoderma reesei RUT C-30]	nicotinate phosphoribosyltransferase	Nicotinate phosphoribosyltransferase-like	NAD biosynthetic process [GO:0009435]	-	nicotinate-nucleotide diphosphorylase (carboxylating) activity [GO:0004514]	Coenzyme transport and metabolism	Metabolism of Cofactors and Vitamins	-	N	-	-	-	-	-	brown	1641	-
96652	75175	acyl-CoA dehydrogenase mitochondrial precursor [Trichoderma reesei RUT C-30]	acyl-CoA dehydrogenase	Acyl-CoA oxidase/dehydrogenase, type 1	-	-	acyl-CoA dehydrogenase activity [GO:0003995]; flavin adenine dinucleotide binding [GO:0050660]	Lipid transport and metabolism	Metabolism of Complex Lipids	-	N	-	-	-	-	-	brown	1640	1
108605	120983	PRTase-like protein [Trichoderma reesei RUT C-30]	uracil phosphoribosyl transferase	Phosphoribosyltransferase	nucleoside metabolic process [GO:0009116]	-	-	Signal transduction mechanisms	Nucleotide Metabolism	-	N	-	-	-	-	-	brown	1642	1
131629	109619	TBP-binding repressor protein [Trichoderma reesei RUT C-30]	transcription factor CBF/NF-Y family	Transcription factor CBF/NF-Y/archaeal histone	-	nucleus [GO:0005634]	protein heterodimerization activity [GO:0046982]	Transcription	Nucleotide Metabolism	-	N	-	-	-	-	-	brown	1644	-
31765	102640	III, C31 subunit of DNA-directed RNA polymerase [Trichoderma reesei RUT C-30]	unknown protein	DNA-directed RNA polymerase, III, C31 subunit, fungi	transcription from RNA polymerase III promoter [GO:0006383]	-	DNA-directed 5'-3' RNA polymerase activity [GO:0003899]	General function prediction only	TRANSCRIPTION	-	N	-	-	-	-	-	brown	1635	-
134595	81043	hypothetical protein M419DRAFT_134595 [Trichoderma reesei RUT C-30]	DNA directed RNA polymerase II 15 kDa subunit	Zinc finger, TFIIS-type	mRNA cleavage [GO:0006379]; transcription, DNA-templated [GO:0006351]	nucleolus [GO:0005730]	DNA-directed 5'-3' RNA polymerase activity [GO:0003899]; nucleic acid binding [GO:0003676]; zinc ion binding [GO:0008270]	Transcription	TRANSCRIPTION	-	N	-	-	-	-	-	brown	1637	-
125335	124119	hypothetical protein M419DRAFT_125335 [Trichoderma reesei RUT C-30]	orphan protein	-	-	-	-	-	-	-	N	-	-	-	-	-	darkolivegreen4	573	-
102000	65018	hypothetical protein M419DRAFT_102000 [Trichoderma reesei RUT C-30]	unknown protein	Integrase, N-terminal zinc-binding domain	-	integral component of membrane [GO:0016021]	-	-	-	4	N	-	-	-	-	-	darkolivegreen4	578	1
130038	30275	hypothetical protein M419DRAFT_130038 [Trichoderma reesei RUT C-30]	autophagy related	Mannose-6-phosphate receptor, binding	-	integral component of membrane [GO:0016021]	-	-	-	1	Y	-	-	-	-	-	darkolivegreen4	587	-
105095	82469	purine and uridine phosphorylase [Trichoderma reesei RUT C-30]	unknown protein	Nucleoside phosphorylase	nucleoside metabolic process [GO:0009116]	-	catalytic activity [GO:0003824]	-	-	-	N	-	-	-	-	-	darkolivegreen4	573	3
81339	108580	hypothetical protein M419DRAFT_81339 [Trichoderma reesei RUT C-30]	Zn2Cys6 transcriptional regulator	Fungal transcriptional regulatory protein, N-terminal	-	nucleus [GO:0005634]	RNA polymerase II transcription factor activity, sequence-specific DNA binding [GO:0000981]; zinc ion binding [GO:0008270]	-	-	-	N	-	-	-	-	-	darkolivegreen4	573	-
53248	104513	hypothetical protein M419DRAFT_53248, partial [Trichoderma reesei RUT C-30]	Zn2Cys6 transcriptional regulator	Fungal transcriptional regulatory protein, N-terminal	-	nucleus [GO:0005634]	RNA polymerase II transcription factor activity, sequence-specific DNA binding [GO:0000981]; zinc ion binding [GO:0008270]	-	-	-	N	-	-	-	-	-	darkolivegreen4	577	-
136324	-	class I glutamine amidotransferase-like protein [Trichoderma reesei RUT C-30]	-	-	glutamine metabolic process [GO:0006541]	-	transferase activity [GO:0016740]	-	-	-	N	-	-	-	-	-	darkolivegreen4	588	-
72828	56860	NAD(P)-binding protein [Trichoderma reesei RUT C-30]	unknown protein	NAD(P)-binding	-	-	-	Carbohydrate transport and metabolism	-	-	N	-	-	-	-	-	darkolivegreen4	592	-
109225	-	DNA-binding TFAR19-related protein [Trichoderma reesei RUT C-30]	-	DNA-binding TFAR19-related protein	-	-	DNA binding [GO:0003677]	Cell cycle control, cell division, chromosome partitioning	-	-	N	-	-	-	-	-	darkolivegreen4	578	-
136097	120534	hypothetical protein M419DRAFT_136097 [Trichoderma reesei RUT C-30]	Ca2+-binding actin-bundling protein (fimbrin/plastin)	Calponin-like actin-binding	-	-	actin binding [GO:0003779]	Cytoskeleton	-	-	N	-	-	-	-	-	darkolivegreen4	584	-
131686	65821	WD40 repeat-like protein [Trichoderma reesei RUT C-30]	ATG18	WD40 repeat	-	-	-	Function unknown	-	-	N	-	-	-	-	-	darkolivegreen4	575	1
7764	77098	hypothetical protein M419DRAFT_7764 [Trichoderma reesei RUT C-30]	unknown protein	-	-	-	-	General function prediction only	-	-	N	-	-	-	-	-	darkolivegreen4	592	-
133548	42027	ankyrin [Trichoderma reesei RUT C-30]	unknown protein	Ankyrin	-	-	-	General function prediction only	-	-	N	-	-	-	-	-	darkolivegreen4	576	-
75641	59598	WD40 repeat-like protein, partial [Trichoderma reesei RUT C-30]	unknown protein	WD40 repeat	-	-	-	General function prediction only	-	-	N	-	-	-	-	-	darkolivegreen4	582	-
36127	-	hypothetical protein M419DRAFT_36127 [Trichoderma reesei RUT C-30]	-	Zinc finger, C2H2-type	-	-	nucleic acid binding [GO:0003676]	General function prediction only	-	-	N	-	-	-	-	-	darkolivegreen4	592	1
4603	54469	vacuolar transporter chaperone 4 [Trichoderma reesei RUT C-30]	Vacuolar transporter chaperone 4 (vtc4)	SPX, N-terminal	-	integral component of membrane [GO:0016021]	-	Inorganic ion transport and metabolism	-	2	N	-	-	-	-	-	darkolivegreen4	571	1
71368	57465	hypothetical protein M419DRAFT_71368 [Trichoderma reesei RUT C-30]	Vsp9 domain protein	Vacuolar sorting protein 9	-	-	-	Intracellular trafficking, secretion, and vesicular transport	-	-	N	-	-	-	-	-	darkolivegreen4	570	1
142359	80415	hypothetical protein M419DRAFT_142359 [Trichoderma reesei RUT C-30]	vacuolar sorting protein	-	vesicle-mediated transport [GO:0016192]	-	-	Intracellular trafficking, secretion, and vesicular transport	-	-	N	-	-	-	-	-	darkolivegreen4	570	-
32578	55945	exocyst complex component Sec5 [Trichoderma reesei RUT C-30]	Exocyst component Sec5	-	Golgi to plasma membrane transport [GO:0006893]	exocyst [GO:0000145]	-	Intracellular trafficking, secretion, and vesicular transport	-	-	N	-	-	-	-	-	darkolivegreen4	589	-
141342	22538	vacuolar protein sorting-associated protein 11 [Trichoderma reesei RUT C-30]	Vacuolar protein sorting-associated protein Vps11	Clathrin, heavy chain/VPS, 7-fold repeat	intracellular protein transport [GO:0006886]; vesicle-mediated transport [GO:0016192]	intracellular [GO:0005622]	-	Intracellular trafficking, secretion, and vesicular transport	-	-	N	-	-	-	-	-	darkolivegreen4	574	-
84521	66141	hypothetical protein M419DRAFT_84521 [Trichoderma reesei RUT C-30]	Vacuolar sorting protein Pep3/Vps18	Pep3/Vps18/deep orange	intracellular protein transport [GO:0006886]; vesicle-mediated transport [GO:0016192]	intracellular [GO:0005622]	-	Intracellular trafficking, secretion, and vesicular transport	-	-	N	-	-	-	-	-	darkolivegreen4	585	-
94132	21214	sorting nexin-41 [Trichoderma reesei RUT C-30]	Sorting nexin-41	Phox-like	-	-	phosphatidylinositol binding [GO:0035091]	Intracellular trafficking, secretion, and vesicular transport	-	-	N	-	-	-	-	-	darkolivegreen4	579	-
33565	75189	ARM repeat-containing protein [Trichoderma reesei RUT C-30]	Beta-adaptin	Clathrin/coatomer adaptor, adaptin-like, N-terminal	intracellular protein transport [GO:0006886]; vesicle-mediated transport [GO:0016192]	AP-3 adaptor complex [GO:0030123]	protein transporter activity [GO:0008565]	Intracellular trafficking, secretion, and vesicular transport	-	-	N	-	-	-	-	-	darkolivegreen4	590	-
26722	23338	hypothetical protein M419DRAFT_26722 [Trichoderma reesei RUT C-30]	unknown protein	Zinc finger, RING-type	-	-	zinc ion binding [GO:0008270]	Posttranslational modification, protein turnover, chaperones	-	-	N	-	-	-	-	-	darkolivegreen4	576	-
37569	110032	hypothetical protein M419DRAFT_37569 [Trichoderma reesei RUT C-30]	unknown protein	-	-	-	-	RNA processing and modification	-	-	N	-	-	-	-	-	darkolivegreen4	588	-
68234	53567	glutathione reductase [Trichoderma reesei RUT C-30]	glutathione reductase	Pyridine nucleotide-disulphide oxidoreductase, NAD-binding region	cell redox homeostasis [GO:0045454]; glutathione metabolic process [GO:0006749]	cell [GO:0005623]	electron transfer activity [GO:0009055]; flavin adenine dinucleotide binding [GO:0050660]; glutathione-disulfide reductase activity [GO:0004362]; NADP binding [GO:0050661]	Secondary metabolites biosynthesis, transport and catabolism	-	-	N	-	-	-	-	-	darkolivegreen4	579	-
71488	55679	hypothetical protein M419DRAFT_71488 [Trichoderma reesei RUT C-30]	unknown protein	STAT transcription factor, coiled coil	-	-	-	Transcription	-	-	N	-	-	-	-	-	darkolivegreen4	592	-
32670	55681	pterin 4 alpha carbinolamine dehydratase [Trichoderma reesei RUT C-30]	unknown protein	Transcriptional coactivator/pterin dehydratase	tetrahydrobiopterin biosynthetic process [GO:0006729]	-	4-alpha-hydroxytetrahydrobiopterin dehydratase activity [GO:0008124]	Transcription	-	-	N	-	-	-	-	-	darkolivegreen4	569	-
92483	70397	threonyl/alanyl tRNA synthetase [Trichoderma reesei RUT C-30]	alanyl-transfer RNA synthetase.	Threonyl/alanyl tRNA synthetase, SAD	alanyl-tRNA aminoacylation [GO:0006419]	-	alanine-tRNA ligase activity [GO:0004813]; ATP binding [GO:0005524]; nucleic acid binding [GO:0003676]	Translation, ribosomal structure and biogenesis	-	-	N	-	-	-	-	-	darkolivegreen4	580	-
33964	58321	UBC-like protein [Trichoderma reesei RUT C-30]	ubiquitin-conjugating enzyme	Ubiquitin-conjugating enzyme, E2	-	-	-	Posttranslational modification, protein turnover, chaperones	-	-	N	-	-	-	-	-	darkolivegreen4	579	-
112677	122872	UBC-like protein [Trichoderma reesei RUT C-30]	Ubiquitin conjugating enzyme variant Mms2	Ubiquitin-conjugating enzyme, E2	-	-	-	Posttranslational modification, protein turnover, chaperones	-	-	N	-	-	-	-	-	darkolivegreen4	589	1
109205	121255	2-methylcitrate dehydratase [Trichoderma reesei RUT C-30]	2-methylcitrate dehydratase-like protein	MmgE/PrpD	propionate catabolic process, 2-methylcitrate cycle [GO:0019629]	-	2 iron, 2 sulfur cluster binding [GO:0051537]; 2-methylcitrate dehydratase activity [GO:0047547]	-	Amino Acid Metabolism	-	N	-	-	-	-	-	darkolivegreen4	579	1
103699	81700	mannose-6-phosphate isomerase [Trichoderma reesei RUT C-30]	mannose-6-phosphate isomerase	Mannose-6-phosphate isomerase, type I	carbohydrate metabolic process [GO:0005975]; GDP-mannose biosynthetic process [GO:0009298]	-	mannose-6-phosphate isomerase activity [GO:0004476]; zinc ion binding [GO:0008270]	Carbohydrate transport and metabolism	Carbohydrate Metabolism	-	N	-	-	-	-	-	darkolivegreen4	588	1
107747	72685	6-phosphogluconate dehydrogenase [Trichoderma reesei RUT C-30]	6-phosphogluconate dehydrogenase	6-phosphogluconate dehydrogenase	D-gluconate metabolic process [GO:0019521]; pentose-phosphate shunt [GO:0006098]	-	phosphogluconate dehydrogenase (decarboxylating) activity [GO:0004616]	Carbohydrate transport and metabolism	Carbohydrate Metabolism	-	N	-	-	-	-	-	darkolivegreen4	586	-
10473	44529	glycogen synthase [Trichoderma reesei RUT C-30]	GT3 glycogen synthase	Glycogen synthase	glycogen biosynthetic process [GO:0005978]	-	glycogen (starch) synthase activity [GO:0004373]	Carbohydrate transport and metabolism	Metabolism of Complex Carbohydrates	-	N	-	-	-	-	-	darkolivegreen4	578	-
79709	104785	SacI domain protein [Trichoderma reesei RUT C-30]	unknown protein with SacI domain	Synaptojanin, N-terminal	-	-	phosphoric ester hydrolase activity [GO:0042578]	Lipid transport and metabolism	Metabolism of Complex Lipids	-	N	-	-	-	-	-	darkolivegreen4	574	1
83332	109531	DHH phosphoesterase [Trichoderma reesei RUT C-30]	unknown protein	DHHA2	-	cytoplasm [GO:0005737]	pyrophosphatase activity [GO:0016462]	Energy production and conversion	Nucleotide Metabolism	-	N	-	-	-	-	-	darkolivegreen4	579	-
133351	38573	hypothetical protein M419DRAFT_133351 [Trichoderma reesei RUT C-30]	unknown protein	-	-	-	-	-	-	-	N	-	-	-	-	-	grey60	347	-
112747	79972	hypothetical protein M419DRAFT_112747 [Trichoderma reesei RUT C-30]	unknown protein	-	-	-	-	-	-	-	N	-	-	-	-	-	grey60	352	-
37575	22925	hypothetical protein M419DRAFT_37575 [Trichoderma reesei RUT C-30]	Zn2Cys6 transcriptional regulator	Fungal transcriptional regulatory protein, N-terminal	-	nucleus [GO:0005634]	RNA polymerase II transcription factor activity, sequence-specific DNA binding [GO:0000981]; zinc ion binding [GO:0008270]	-	-	-	N	-	-	-	-	-	grey60	350	1
125781	54195	cyclin-like protein [Trichoderma reesei RUT C-30]	Cyclin-K	Cyclin, N-terminal	-	integral component of membrane [GO:0016021]	-	Cell cycle control, cell division, chromosome partitioning	-	1	N	-	-	-	-	-	grey60	354	-
141455	45980	Lem3/Cdc50 [Trichoderma reesei RUT C-30]	unknown protein	Protein of unknown function DUF284, transmembrane eukaryotic	-	integral component of membrane [GO:0016021]	-	Cell cycle control, cell division, chromosome partitioning	-	2	N	-	-	-	-	-	grey60	351	-
36720	4721	mitochondrial Rho GTPase 1 [Trichoderma reesei RUT C-30]	mitochondrial Rho GTPase1	Ras GTPase	mitochondrion organization [GO:0007005]	integral component of mitochondrial outer membrane [GO:0031307]	calcium ion binding [GO:0005509]; GTPase activity [GO:0003924]; GTP binding [GO:0005525]	Defense mechanisms	-	1	N	-	-	-	-	-	grey60	354	-
55662	47814	Prenylcysteine oxidase, partial [Trichoderma reesei RUT C-30]	prenylcysteine lyase	FAD-dependent pyridine nucleotide-disulphide oxidoreductase	prenylcysteine catabolic process [GO:0030328]	-	prenylcysteine oxidase activity [GO:0001735]	Energy production and conversion	-	-	Y	-	-	-	-	-	grey60	355	-
90490	56146	hypothetical protein M419DRAFT_90490 [Trichoderma reesei RUT C-30]	unknown protein	-	-	-	-	Function unknown	-	-	N	-	-	-	-	-	grey60	350	-
9055	77915	hypothetical protein M419DRAFT_9055 [Trichoderma reesei RUT C-30]	Diacylglycerol kinase	Phosphatidate cytidylyltransferase	-	integral component of membrane [GO:0016021]	-	Function unknown	-	4	N	-	-	-	-	-	grey60	350	-
23266	119724	hypothetical protein M419DRAFT_23266 [Trichoderma reesei RUT C-30]	protein phosphatase inhibitor	Protein phosphatase inhibitor	negative regulation of phosphoprotein phosphatase activity [GO:0032515]	-	protein serine/threonine phosphatase inhibitor activity [GO:0004865]	Function unknown	-	-	N	-	-	-	-	-	grey60	351	-
99336	57735	hypothetical protein M419DRAFT_99336 [Trichoderma reesei RUT C-30]	GATA type transcriptional regulator	Zinc finger, GATA-type	-	-	DNA binding transcription factor activity [GO:0003700]; sequence-specific DNA binding [GO:0043565]; zinc ion binding [GO:0008270]	Signal transduction mechanisms	-	-	N	-	-	-	-	-	grey60	349	-
123337	120568	putative enolase [Trichoderma reesei RUT C-30]	enolase	Enolase	glycolytic process [GO:0006096]	phosphopyruvate hydratase complex [GO:0000015]	magnesium ion binding [GO:0000287]; phosphopyruvate hydratase activity [GO:0004634]	Carbohydrate transport and metabolism	Amino Acid Metabolism	-	N	-	-	-	-	-	grey60	351	-
110941	-	transketolase [Trichoderma reesei RUT C-30]	-	Transketolase, N-terminal	metabolic process [GO:0008152]	-	metal ion binding [GO:0046872]; transketolase activity [GO:0004802]	Carbohydrate transport and metabolism	Carbohydrate Metabolism	-	N	-	-	-	-	-	grey60	352	-
119953	53318	COX5A-domain-containing protein, partial [Trichoderma reesei RUT C-30]	cytochrome c oxidase subunit Va	Cytochrome c oxidase, subunit Va	-	mitochondrial inner membrane [GO:0005743]	cytochrome-c oxidase activity [GO:0004129]	Energy production and conversion	Energy Metabolism	-	N	-	-	-	-	-	grey60	349	-
89201	72459	SAICAR synthase-like protein [Trichoderma reesei RUT C-30]	Phosphatidylinositol-4-phosphate 5-kinase	Phosphatidylinositol-4-phosphate 5-kinase, core	-	-	ATP binding [GO:0005524]; phosphatidylinositol phosphate kinase activity [GO:0016307]	Signal transduction mechanisms	Metabolism of Complex Lipids	-	N	-	-	-	-	-	grey60	355	-
8126	60756	hypothetical protein M419DRAFT_8126 [Trichoderma reesei RUT C-30]	unknown protein	-	-	-	-	-	-	-	N	-	-	-	-	-	lightcyan1	296	-
130865	63709	putative cystathionine beta-synthase [Trichoderma reesei RUT C-30]	cystathionine beta-synthase (beta-thionase)	-	-	-	-	-	-	-	N	-	-	-	-	-	lightcyan1	306	-
80904	62086	hypothetical protein M419DRAFT_80904 [Trichoderma reesei RUT C-30]	unknown protein	-	-	-	-	-	-	-	N	-	-	-	-	-	lightcyan1	307	-
140474	120407	hypothetical protein M419DRAFT_140474 [Trichoderma reesei RUT C-30]	unknown protein	-	-	-	-	-	-	-	N	-	-	-	-	-	lightcyan1	306	-
69003	-	hypothetical protein M419DRAFT_69003 [Trichoderma reesei RUT C-30]	-	-	-	-	-	-	-	-	N	-	-	-	-	-	lightcyan1	306	-
88034	5436	hypothetical protein M419DRAFT_88034 [Trichoderma reesei RUT C-30]	unknown protein containing major histocompatibility complex	Immunoglobulin/major histocompatibility complex, conserved site	-	mitochondrial inner membrane [GO:0005743]	-	-	-	-	N	-	-	-	-	-	lightcyan1	300	1
99118	32473	37S ribosomal protein S25 [Trichoderma reesei RUT C-30]	mitochondrial ribosomal protein RSM25.	Mitochondrial ribosomal protein, fungal Rsm25	-	mitochondrial small ribosomal subunit [GO:0005763]	structural constituent of ribosome [GO:0003735]	-	-	-	N	-	-	-	-	-	lightcyan1	301	-
105065	82516	Shikimate dehydrogenase [Trichoderma reesei RUT C-30]	Pentafunctional Aromatic Polypeptide	3-phosphoshikimate 1-carboxyvinyltransferase, core	aromatic amino acid family biosynthetic process [GO:0009073]; chorismate biosynthetic process [GO:0009423]	cytoplasm [GO:0005737]	3-dehydroquinate dehydratase activity [GO:0003855]; 3-dehydroquinate synthase activity [GO:0003856]; 3-phosphoshikimate 1-carboxyvinyltransferase activity [GO:0003866]; ATP binding [GO:0005524]; metal ion binding [GO:0046872]; shikimate 3-dehydrogenase (NADP+) activity [GO:0004764]; shikimate kinase activity [GO:0004765]	Amino acid transport and metabolism	-	-	N	-	-	-	-	-	lightcyan1	297	-
142981	23298	chorismate synthase [Trichoderma reesei RUT C-30]	Chorismate_syntChorismate synthase	Chorismate synthase	aromatic amino acid family biosynthetic process [GO:0009073]	-	chorismate synthase activity [GO:0004107]	Amino acid transport and metabolism	-	-	N	-	-	-	-	-	lightcyan1	309	-
102915	80990	RWD-domain-containing protein [Trichoderma reesei RUT C-30]	unknown protein	RWD	-	-	-	Function unknown	-	-	N	-	-	-	-	-	lightcyan1	304	-
136318	75169	phosphoserine phosphatase [Trichoderma reesei RUT C-30]	phosphoserine phosphatase	HAD-superfamily hydrolase, subfamily IB, PSPase-like	-	-	phosphatase activity [GO:0016791]	Function unknown	-	-	N	-	-	-	-	-	lightcyan1	303	-
31928	119749	signal recognition particle, SRP19 subunit [Trichoderma reesei RUT C-30]	Signal recognition particle	Signal recognition particle, SRP19 subunit	SRP-dependent cotranslational protein targeting to membrane [GO:0006614]	signal recognition particle [GO:0048500]	7S RNA binding [GO:0008312]	Intracellular trafficking, secretion, and vesicular transport	-	-	N	-	-	-	-	-	lightcyan1	299	1
101342	80243	signal sequence receptor alpha subunit [Trichoderma reesei RUT C-30]	SRP receptor	Signal recognition particle, SRP54 subunit, GTPase	SRP-dependent cotranslational protein targeting to membrane [GO:0006614]; vesicle-mediated transport [GO:0016192]	signal recognition particle receptor complex [GO:0005785]	GTPase activity [GO:0003924]; GTP binding [GO:0005525]; signal recognition particle binding [GO:0005047]	Intracellular trafficking, secretion, and vesicular transport	-	-	N	-	-	-	-	-	lightcyan1	307	-
142348	123163	putative gamma-adaptin precursor [Trichoderma reesei RUT C-30]	?-adaptin	Clathrin adaptor, gamma-adaptin, appendage	intracellular protein transport [GO:0006886]; vesicle-mediated transport [GO:0016192]	clathrin adaptor complex [GO:0030131]; Golgi apparatus [GO:0005794]	protein transporter activity [GO:0008565]	Intracellular trafficking, secretion, and vesicular transport	-	-	N	-	-	-	-	-	lightcyan1	310	-
102104	123155	clathrin light chain [Trichoderma reesei RUT C-30]	Clathrin lightChain	Clathrin light chain	intracellular protein transport [GO:0006886]; vesicle-mediated transport [GO:0016192]	clathrin coat of coated pit [GO:0030132]; clathrin coat of trans-Golgi network vesicle [GO:0030130]	structural molecule activity [GO:0005198]	Intracellular trafficking, secretion, and vesicular transport	-	-	N	-	-	-	-	-	lightcyan1	307	-
104128	74624	hypothetical protein M419DRAFT_104128 [Trichoderma reesei RUT C-30]	unknown protein	K Homology, type 1	-	-	RNA binding [GO:0003723]	Lipid transport and metabolism	-	-	N	-	-	-	-	-	lightcyan1	298	-
138813	23184	Isocitrate/isopropylmalate dehydrogenase [Trichoderma reesei RUT C-30]	Isocitrate/isopropylmalate dehydrogenase	Isocitrate/isopropylmalate dehydrogenase	-	-	magnesium ion binding [GO:0000287]; NAD binding [GO:0051287]; oxidoreductase activity, acting on the CH-OH group of donors, NAD or NADP as acceptor [GO:0016616]	Amino acid transport and metabolism	-	-	N	-	-	-	-	-	lightcyan1	305	-
128405	76551	UMP-CMP kinase [Trichoderma reesei RUT C-30]	uridylate kinase	Adenylate/cytidine kinase, N-terminal	'de novo' pyrimidine nucleobase biosynthetic process [GO:0006207]; pyrimidine nucleotide biosynthetic process [GO:0006221]	cytoplasm [GO:0005737]; nucleus [GO:0005634]	ATP binding [GO:0005524]; cytidylate kinase activity [GO:0004127]; uridylate kinase activity [GO:0009041]	Nucleotide transport and metabolism	-	-	N	-	-	-	-	-	lightcyan1	297	-
142874	81570	homoaconitase [Trichoderma reesei RUT C-30]	Homoaconitase catalytic domain	Aconitase/3-isopropylmalate dehydratase large subunit, alpha/beta/alpha	lysine biosynthetic process via aminoadipic acid [GO:0019878]	mitochondrion [GO:0005739]	4 iron, 4 sulfur cluster binding [GO:0051539]; homoaconitate hydratase activity [GO:0004409]; metal ion binding [GO:0046872]	Amino acid transport and metabolism	Amino Acid Metabolism	-	N	-	-	-	-	-	lightcyan1	307	-
23622	120219	chorismate mutase [Trichoderma reesei RUT C-30]	Chorismate_mutChorismate mutase aligned	Chorismate mutase	aromatic amino acid family biosynthetic process [GO:0009073]; chorismate metabolic process [GO:0046417]	-	chorismate mutase activity [GO:0004106]	Amino acid transport and metabolism	Amino Acid Metabolism	-	N	-	-	-	-	-	lightcyan1	307	-
95749	75934	hypothetical protein M419DRAFT_95749 [Trichoderma reesei RUT C-30]	E3-binding protein	Biotin/lipoyl attachment	metabolic process [GO:0008152]	-	transferase activity, transferring acyl groups [GO:0016746]	Energy production and conversion	Carbohydrate Metabolism	-	N	-	-	-	-	-	lightcyan1	300	-
9935	109435	cytochrome-c oxidase, subunit VIIa [Trichoderma reesei RUT C-30]	unknown protein	Cytochrome c oxidase, subunit VIIa, fungal	respiratory electron transport chain [GO:0022904]	integral component of membrane [GO:0016021]; mitochondrial respiratory chain [GO:0005746]	cytochrome-c oxidase activity [GO:0004129]	-	Energy Metabolism	1	N	-	-	-	-	-	lightcyan1	304	-
86103	-	dihydroxy-acid and 6-phosphogluconate dehydratase [Trichoderma reesei RUT C-30]	-	Dihydroxy-acid and 6-phosphogluconate dehydratase	branched-chain amino acid biosynthetic process [GO:0009082]	-	dihydroxy-acid dehydratase activity [GO:0004160]	Amino acid transport and metabolism	Metabolism of Cofactors and Vitamins	-	N	-	-	-	-	-	lightcyan1	309	-
99285	-	chitobiase precursor [Trichoderma reesei RUT C-30]	-	Glycoside hydrolase, family 20	carbohydrate metabolic process [GO:0005975]	-	beta-N-acetylhexosaminidase activity [GO:0004563]; N-acetyl-beta-D-galactosaminidase activity [GO:0102148]	Carbohydrate transport and metabolism	Metabolism of Complex Carbohydrates	-	Y	-	-	-	-	-	lightcyan1	299	-
24099	21576	glycolipid 2-alpha-mannosyltransferase [Trichoderma reesei RUT C-30]	GT15 ?-1	Glycosyl transferase, family 15	protein glycosylation [GO:0006486]	integral component of membrane [GO:0016021]	mannosyltransferase activity [GO:0000030]	Carbohydrate transport and metabolism	Metabolism of Complex Carbohydrates	1	N	-	-	-	-	-	lightcyan1	302	-
75045	58790	HAD-like protein [Trichoderma reesei RUT C-30]	glycerol-3-phosphate phosphatase	Haloacid dehalogenase-like hydrolase	metabolic process [GO:0008152]	-	hydrolase activity [GO:0016787]	General function prediction only	Metabolism of Complex Lipids	-	N	-	-	-	-	-	lightcyan1	300	-
141719	-	carbamoyl-phosphate synthase [Trichoderma reesei RUT C-30]	-	Carbamoyl phosphate synthase, large subunit	nitrogen compound metabolic process [GO:0006807]	-	ATP binding [GO:0005524]; catalytic activity [GO:0003824]; metal ion binding [GO:0046872]	General function prediction only	Nucleotide Metabolism	-	N	-	-	-	-	-	lightcyan1	306	-
80503	62040	vesicle fusion factor [Trichoderma reesei RUT C-30]	ATPase Sec18	AAA ATPase, core	-	-	ATP binding [GO:0005524]	Posttranslational modification, protein turnover, chaperones	Nucleotide Metabolism	-	N	-	-	-	-	-	lightcyan1	297	-
† RNA-Seq class
1) CAZy annotation from JGI database was used to annotate the genes encoding CAZymes, and genes encoding CAZymes predicted by the dbCAN pipeline (Yin et al., 2012) (parameters: e-value < 1.00E-17; coverage > 0.45), but not found in JGI, or in the study of Häkkinen et al. (2012) were labeled as “New_CAZyme”. Genes encoding proteins annotated as CAZymes by dbCAN but having values of e-value > 1.00E…
2) Putative sugar transporter proteins (mainly, MFS and ABC transporters) were labeled as “transporters” and those related to ion, amino acids and drugs as “other transporters”. The number of transmembrane helices was assessed by the TMHMM Server v2.0 (Krogh et al., 2001).
3) Transcription factors were annotated following the study of Schmoll et al. (2016). New candidate transcription factors were identified following the strategy proposed in Perez-Rodriguez et al. (2010), with a set of updated classification rules (Renato Santos et al., unpublished results).
4) Detoxifying and lignin/phenol modification enzymes, namely aldo/keto reductase and glutathione S-transferase, were grouped in the PAD (Prooxidant, Antioxidant, and Detoxification enzymes) class.
5) Hydrophobin, swollenin, membrane proteins and enzymes from carbohydrate metabolism were labeled as “interesting”.
6) For genes encoding proteins with no functional annotation in the JGI database, PFAM domains were searched using Motif Search tool (Motif Search, 2018). Proteins of unknown function grouped in the “with signalp” class contained PFAM domains with e-value > 1.00E-10 and secretion signal peptide predicted by SignalP v4.1 (Petersen et al., 2011).
References
· Yin, Y., Mao, X., Yang, J., Chen, X., Mao, F., and Xu, Y. (2012). dbCAN: a web resource for automated carbohydrate-active enzyme annotation. Nucleic Acids Res. 40, W445–W451. doi:10.1093/nar/gks479.
· Häkkinen, M., Arvas, M., Oja, M., Aro, N., Penttilä, M., Saloheimo, M., et al. (2012). Re-annotation of the CAZy genes of Trichoderma reesei and transcription in the presence of lignocellulosic substrates. Microb. Cell Fact. 11, 134. doi:10.1186/1475-2859-11-134.
· Krogh, A., Larsson, B., von Heijne, G., and Sonnhammer, E. L. . (2001). Predicting transmembrane protein topology with a hidden markov model: application to complete genomes. J. Mol. Biol. 305, 567–580. doi:10.1006/jmbi.2000.4315.
· Pérez-Rodríguez, P., Riaño-Pachón, D. M., Corrêa, L. G. G., Rensing, S. A., Kersten, B., and Mueller-Roeber, B. (2010). PlnTFDB: updated content and new features of the plant transcription factor database. Nucleic Acids Res. 38, D822-7. doi:10.1093/nar/gkp805.
· Schmoll, M., Dattenböck, C., Carreras-Villaseñor, N., Mendoza-Mendoza, A., Tisch, D., Alemán, M. I., et al. (2016). The genomes of three uneven siblings: footprints of the lifestyles of three Trichoderma species. Microbiol. Mol. Biol. Rev. 80, 205–327. doi:10.1128/MMBR.00040-15.
· Motif Search (2018). Available at: http://www.genome.jp/tools/motif/.
· Petersen, T. N., Brunak, S., von Heijne, G., and Nielsen, H. (2011). SignalP 4.0: discriminating signal peptides from transmembrane regions. Nat. Methods 8, 785–786. doi:10.1038/nmeth.1701.
