# Supplementary material for: Gene Co-expression Network Reveals Potential New Genes Related to Sugarcane Bagasse Degradation in Trichoderma reesei RUT-30
Source: Front Bioeng Biotechnol. 2018 Oct 22;6:151. doi: 10.3389/fbioe.2018.00151 (PMC6204389; doi:10.3389/fbioe.2018.00151)
Supplement: Supplementary file 6 [file Table_6.XLSX]

## Sheet: Motifs and frequency matrix
List of the motifs predicted in the promoter of the 22 CAZymes
Frequency matrix of the chosen motif used for XBS prediction in the gene promoters
														A	C	G	T
	Gene ID	Strand	Start	p-value		Sites							Motif7	13	1	6	2
1	e_gw1.7.911.1	+	1315	3.25e-05	ACCTGTGCCT	GATTAGCCTG	AGTTGAGCTA							5	0	0	17
2	estExt_fgenesh2_kg.C_50002	-	686	3.84e-06	GTAAACACTT	GTTTAGCCTC	TGTCCCTTCC							0	0	1	21
3	estExt_Genewise1.C_11_t20268	-	1107	3.25e-05	AATGCAAGTG	TTTTAGCCTG	TTACTACAAT							0	5	0	17
4	estExt_Genemark1.C_170165	+	1143	1.63e-05	ATCATATACC	AATTAGCCTG	TTCCAAGGTA							20	0	2	0
5	estExt_fgenesh2_kg.C_30202	+	1065	6.38e-05	TGCCAGAGTT	CATTAGCCTC	AAGTAGAGCC							0	0	22	0
6	estExt_fgenesh1_pg.C_1_t10124	+	1259	3.84e-06	GGGTTGAATT	ATTTAGCCGC	CATGGTATAA							0	22	0	0
7	fgenesh1_pg.24_._2	-	1073	3.84e-06	AAGATGTCGC	ATTTAGCCTG	CCAATCAAGT							0	22	0	0
8	e_gw1.4.1135.1	+	551	5.53e-05	CAGAGGAAGC	ATTCGGCCTC	CTGCGCGATC							1	0	7	14
9	estExt_fgenesh1_pm.C_50031	+	1291	3.72e-05	CAACGATGGG	ATTTGGCCGC	AATGCTGCCG							0	13	6	3
10	estExt_fgenesh2_kg.C_340019	-	740	5.34e-05	GCATGGACAA	GTTCAGCCTT	CTTGGCTTCG
11	estExt_Genemark1.C_490011	+	1090	2.11e-05	CCATCTCGTG	AATCAGCCTC	TCTCTCTCTC
12	e_gw1.30.20.1	-	1271	9.6e-06	AAGACCATCC	ATTTAGCCTT	TTTATCCGCG
13	estExt_Genemark1.C_2_t10124	-	1228	1.63e-05	AGTCCCCCAG	ATTCAGCCGC	CTCGGGTATA
14	e_gw1.3.1006.1	-	1182	6.38e-05	TCCGTGGAGA	ATGTAGCCGC	CAACAATGTA
15	fgenesh1_pm.2_._440	-	1032	5.34e-05	GTACCTGCGC	ATTTAGCCAG	CTGGCCATGA
16	estExt_fgenesh2_kg.C_40049	+	1058	3.34e-05	AAGCATATTC	GTTTAGCCGT	GGTTGAATCC
17	estExt_Genemark1.C_100013	-	196	1.63e-05	ATTGATTTCA	GTTCAGCCTC	GATTCATCAA
18	gm1.860_g	-	947	3.84e-06	GTATACAATG	ATTTAGCCTG	ATTGGTCCAG
19	estExt_fgenesh2_kg.C_190032	+	515	1.63e-05	TCTTTTACGC	GATTAGCCTC	ATGGCTATTT
20	estExt_fgenesh2_kg.C_260030	+	512	3.84e-06	ATTATATCCA	ATTTAGCCGC	TGGACAAGCT
21	estExt_fgenesh2_kg.C_300009	-	115	3.84e-06	TTTCATGCTA	ATTTAGCCGC	TCGCTAGAAG
22	estExt_Genewise1Plus.C_300040	+	1132	1.63e-05	TACACACCAC	TTTTAGCCTC	TGCACATATC
