# Supplementary material for: Gene Co-expression Network Reveals Potential New Genes Related to Sugarcane Bagasse Degradation in Trichoderma reesei RUT-30
Source: Front Bioeng Biotechnol. 2018 Oct 22;6:151. doi: 10.3389/fbioe.2018.00151 (PMC6204389; doi:10.3389/fbioe.2018.00151)
Supplement: Supplementary file 7 [file Table_7.XLSX]

## Sheet: XBS prediction
Prediction of Xyr1-binding site (XBS) in the gene promoters of T. reesei RUT-C30
ᵞ JGI database was used to recover the T. reesei proteins ID. Genes having more than one predicted XBS are highlighted in green
⁺ QM6a ortholog IDs were obtained applying the OrthoMCL pipeline. It was only considered orthologs 1:1
ᵟ Genes differentially expressed in bagasse; Up: upreregulated, Down: downregulated
ᶲ Position in relation to the start codon ATG
RUT-C30 IDᵞ	QM6a ortholog ID⁺	NCBI Description	trichoCODE Description	InterPro Description	DEGᵟ	Module	Strand	Startᶲ	Endᶲ	Sequence	Pval
4494	119548	WD40 repeat-like protein [Trichoderma reesei RUT C-30]	mitotic checkpoint protein BUB3	WD40 repeat	-	brown	R	-329	-320	ATTTAGCCAC	1.6e-05
4514	102437	hypothetical protein M419DRAFT_4514 [Trichoderma reesei RUT C-30]	orphan protein	-	-	darkorange	D	-385	-376	ATTCAGCCTC	1.3e-05
4529	102454	hypothetical protein M419DRAFT_4529 [Trichoderma reesei RUT C-30]	unknown protein	-	-	royalblue	R	-196	-187	GTTTAGCCAG	7.5e-05
4549	-	hypothetical protein M419DRAFT_4549 [Trichoderma reesei RUT C-30]	-	-	Down	brown2	R	-940	-931	GTTTGGCCTC	5.1e-05
4572	53776	kinase-like protein [Trichoderma reesei RUT C-30]	Protein kinase	Protein kinase, core	Up	darkorange	D	-149	-140	GTTCAGCCTG	4.6e-05
4597	-	hypothetical protein M419DRAFT_4597 [Trichoderma reesei RUT C-30]	-	-	-	grey60	D	-724	-715	GTTTGGCCTG	8.4e-05
4602	54086	short chain dehydrogenase [Trichoderma reesei RUT C-30]	short chain dehydrognease/reductase	Short-chain dehydrogenase/reductase SDR	Up	darkorange	D	-266	-257	ATTTAGCCGG	4.1e-06
4603	54469	vacuolar transporter chaperone 4 [Trichoderma reesei RUT C-30]	Vacuolar transporter chaperone 4 (vtc4)	SPX, N-terminal	-	darkolivegreen4	D	-191	-182	GTTTGGCCTC	5.1e-05
4616	54991	putative oxidoreductase,short chain dehydrogenase [Trichoderma reesei RUT C-30]	short chain dehydrogenase/reductase	Short-chain dehydrogenase/reductase SDR	Up	black	D	-548	-539	CTTTAGCCGT	9.1e-05
4616	54991	putative oxidoreductase,short chain dehydrogenase [Trichoderma reesei RUT C-30]	short chain dehydrogenase/reductase	Short-chain dehydrogenase/reductase SDR	Up	black	D	-295	-286	GATTAGCCTC	1.5e-05
4697	102619	hypothetical protein M419DRAFT_4697 [Trichoderma reesei RUT C-30]	unknown protein	-	-	darkred	D	-624	-615	CTTTAGCCTC	2.9e-05
4815	-	hypothetical protein M419DRAFT_4815 [Trichoderma reesei RUT C-30]	-	-	-	-	R	-1192	-1183	TTTCAGCCGC	0.0001
4928	-	hypothetical protein M419DRAFT_4928 [Trichoderma reesei RUT C-30]	-	AAA ATPase, core	Down	-	D	-568	-559	ATTTAGCCAT	6e-05
4928	-	hypothetical protein M419DRAFT_4928 [Trichoderma reesei RUT C-30]	-	AAA ATPase, core	Down	-	D	-661	-652	TTTTAGCCTC	1.3e-05
4950	102871	hypothetical protein M419DRAFT_4950 [Trichoderma reesei RUT C-30]	orphan protein	-	-	darkolivegreen4	R	-306	-297	GATCAGCCTC	8e-05
4950	102871	hypothetical protein M419DRAFT_4950 [Trichoderma reesei RUT C-30]	orphan protein	-	-	darkolivegreen4	R	-757	-748	GTTTGGCCGC	7.5e-05
4997	-	hypothetical protein M419DRAFT_4997 [Trichoderma reesei RUT C-30]	-	-	-	blue2	R	-722	-713	TTTCAGCCTC	6.8e-05
4997	-	hypothetical protein M419DRAFT_4997 [Trichoderma reesei RUT C-30]	-	-	-	blue2	D	-439	-430	AATCAGCCGC	5.6e-05
4997	-	hypothetical protein M419DRAFT_4997 [Trichoderma reesei RUT C-30]	-	-	-	blue2	R	-1479	-1470	GTTCAGCCTG	4.6e-05
5005	1983	hypothetical protein M419DRAFT_5005 [Trichoderma reesei RUT C-30]	RNA binding domain protein PUA	PUA	-	brown	R	-661	-652	AATTAGCCTT	2e-05
5061	38640	hypothetical protein M419DRAFT_5061 [Trichoderma reesei RUT C-30]	unknown protein	-	-	grey60	D	-445	-436	GATTAGCCTC	1.5e-05
5108	103032	putative NRPS-like enzyme [Trichoderma reesei RUT C-30]	unknown protein	AMP-dependent synthetase and ligase	-	-	D	-61	-52	GTTCAGCCGG	6e-05
5163	62439	short-chain dehydrogenase [Trichoderma reesei RUT C-30]	short chain dehydrogenase/reductase	Glucose/ribitol dehydrogenase	Up	darkred	D	-754	-745	ATTTAGCCCG	0.0001
5280	41663	hypothetical protein M419DRAFT_5280 [Trichoderma reesei RUT C-30]	unknown protein	Cyclin-like F-box	Down	grey60	R	-118	-109	ATTCGGCCTC	6.8e-05
5288	62721	ribosomal protein S8 [Trichoderma reesei RUT C-30]	ribosomal protein S8	Ribosomal protein S8	-	brown2	D	-170	-161	AATTGGCCGC	0.0001
5304	122081	GUN1_HYPJR RecName: Full=Endoglucanase EG-1; AltName: Full=Cellulase; AltName: Full=Endo-1,4-beta-glucanase; Flags: Precursor	GH7 Endo-?-1	Glycoside hydrolase, family 7	Up	coral1	R	-554	-545	ATTTAGCCTG	3.4e-06
5319	107857	hypothetical protein M419DRAFT_5319 [Trichoderma reesei RUT C-30]	unknown protein	-	-	coral1	R	-1124	-1115	ATTTAGCCTT	6.5e-06
5349	62769	diphthamide biosynthesis protein [Trichoderma reesei RUT C-30]	DPH2	Diphthamide synthesis, DPH1/DHP2	Down	brown	R	-215	-206	ATTTGGCCGT	0.0001
5378	62488	putative bicyclomycin resistance protein [Trichoderma reesei RUT C-30]	MFS permease	Major facilitator superfamily MFS-1	-	brown	R	-593	-584	GTGTAGCCGC	8e-05
5410	107960	hypothetical protein M419DRAFT_5410 [Trichoderma reesei RUT C-30]	orphan protein with WSC domain	Carbohydrate-binding WSC	-	darkolivegreen4	R	-912	-903	AATTGGCCTC	7.5e-05
5411	107961	hypothetical protein M419DRAFT_5411 [Trichoderma reesei RUT C-30]	orphan protein	-	-	-	D	-1196	-1187	AATTGGCCTC	7.5e-05
5414	-	hypothetical protein M419DRAFT_5414 [Trichoderma reesei RUT C-30]	-	-	Up	coral1	R	-487	-478	TATTAGCCGG	6e-05
5450	108011	hypothetical protein M419DRAFT_5450 [Trichoderma reesei RUT C-30]	unknown protein	-	-	-	R	-1352	-1343	GATTAGCCTC	1.5e-05
5478	2476	putative vacuolar ATP synthase subunit D [Trichoderma reesei RUT C-30]	vacuolar ATP synthase subunit D	ATPase, V1/A1 complex, subunit D	-	darkolivegreen4	D	-197	-188	ATTTGGCCTT	8e-05
5539	2433	methyltransferase [Trichoderma reesei RUT C-30]	methyltransferase	-	-	darkred	R	-470	-461	ATTTAGCCGC	1.7e-06
5566	103920	hypothetical protein M419DRAFT_5566 [Trichoderma reesei RUT C-30]	unknown protein	-	-	darkolivegreen4	D	-285	-276	TTTTAGCCTG	2.3e-05
5619	103853	mitochondrial carrier [Trichoderma reesei RUT C-30]	Mitochondrial carnitine/acyl carnitine carrier	Mitochondrial substrate carrier	-	darkolivegreen4	R	-1272	-1263	AATTAGCCAG	0.0001
5619	103853	mitochondrial carrier [Trichoderma reesei RUT C-30]	Mitochondrial carnitine/acyl carnitine carrier	Mitochondrial substrate carrier	-	darkolivegreen4	R	-1016	-1007	ATTTAGCCAG	4.3e-05
5623	55401	putative C2H2 finger domain protein [Trichoderma reesei RUT C-30]	C2H2 transcriptional regulator	Zinc finger, U1-type	-	brown	D	-14	-5	GTTCAGCCGT	9.1e-05
5623	55401	putative C2H2 finger domain protein [Trichoderma reesei RUT C-30]	C2H2 transcriptional regulator	Zinc finger, U1-type	-	brown	R	-1317	-1308	GATCAGCCTC	8e-05
5624	74943	Diphthine synthase [Trichoderma reesei RUT C-30]	Diphthine synthase	Tetrapyrrole methylase	-	darkolivegreen4	R	-266	-257	GTTCAGCCGT	9.1e-05
5746	55584	hypothetical protein M419DRAFT_5746 [Trichoderma reesei RUT C-30]	unknown protein	Cyclin-like F-box	-	darkred	D	-1332	-1323	GTTTGGCCTC	5.1e-05
5746	55584	hypothetical protein M419DRAFT_5746 [Trichoderma reesei RUT C-30]	unknown protein	Cyclin-like F-box	-	darkred	R	-1397	-1388	GTTTAGCCGC	5.7e-06
5752	55709	hypothetical protein M419DRAFT_5752 [Trichoderma reesei RUT C-30]	unknown protein	Src homology-3	Up	coral1	D	-586	-577	ATTCAGCCTT	4.3e-05
5756	103694	hypothetical protein M419DRAFT_5756 [Trichoderma reesei RUT C-30]	PTH11 GPCR	-	-	firebrick4	R	-1157	-1148	AATTAGCCGC	8.5e-06
5852	103579	hypothetical protein M419DRAFT_5852 [Trichoderma reesei RUT C-30]	orphan protein	-	Up	-	R	-844	-835	AATTAGCCAC	5.1e-05
5884	104978	hypothetical protein M419DRAFT_5884 [Trichoderma reesei RUT C-30]	unknown protein	-	-	navajowhite2	R	-1049	-1040	GATTAGCCTT	5.1e-05
5943	75921	FMN-linked oxidoreductase [Trichoderma reesei RUT C-30]	tRNA-dihydrouridine synthase.	Dihydrouridine synthase, DuS	-	brown2	D	-1077	-1068	ATTTAGCCCC	6.8e-05
5975	57581	hypothetical protein M419DRAFT_5975 [Trichoderma reesei RUT C-30]	unknown protein	Rho termination factor, N-terminal	-	lightsteelblue	D	-1129	-1120	ATTCAGCCTC	1.3e-05
5995	57776	hypothetical protein M419DRAFT_5995 [Trichoderma reesei RUT C-30]	unknown protein	Cyclin-like F-box	Up	darkorange	D	-618	-609	AATCAGCCGG	8.4e-05
6129	57252	hypothetical protein M419DRAFT_6129 [Trichoderma reesei RUT C-30]	polyadenylation factor subunit CstF64	RNA recognition motif, RNP-1	-	brown	R	-563	-554	CTTTAGCCTG	5.1e-05
6132	105189	proteasome subunit beta type 7 precursor [Trichoderma reesei RUT C-30]	20S proteasome beta-type subunit Pup1	Peptidase T1A, proteasome beta-subunit	-	brown	D	-257	-248	TTTTAGCCTC	1.3e-05
6133	105190	hypothetical protein M419DRAFT_6133 [Trichoderma reesei RUT C-30]	unknown protein	-	-	orangered3	R	-671	-662	TTTTAGCCTC	1.3e-05
6145	58011	hypothetical protein M419DRAFT_6145 [Trichoderma reesei RUT C-30]	C2H2 conidiation transcription factor FlbC	Zinc finger, C2H2-type	Down	brown	D	-683	-674	ATTTGGCCTC	2.9e-05
6220	-	hypothetical protein M419DRAFT_6220 [Trichoderma reesei RUT C-30]	-	-	Up	-	D	-623	-614	ATTCAGCCTG	2.3e-05
6230	104541	NuA4-domain-containing protein [Trichoderma reesei RUT C-30]	unknown protein	Histone H4 acetyltransferase, NuA4 complex, Eaf6	-	lightcyan1	R	-637	-628	AGTTAGCCTC	9.1e-05
6236	2716	RNA-3'-phosphate cyclase family protein [Trichoderma reesei RUT C-30]	RNA 3'-terminal phosphate cyclase	RNA 3'-terminal phosphate cyclase	-	brown2	R	-1390	-1381	ATTCAGCCTT	4.3e-05
6266	56864	hypothetical protein M419DRAFT_6266 [Trichoderma reesei RUT C-30]	unknown protein	RED-like, N-terminal	-	yellowgreen	R	-933	-924	ATTTAGCCGG	4.1e-06
6272	56789	cell division control protein Cdc6 [Trichoderma reesei RUT C-30]	cell division control protein Cdc6	Cell division control, Cdc6	-	darkorange	R	-739	-730	GTTCAGCCGG	6e-05
6297	57078	hypothetical protein M419DRAFT_6297 [Trichoderma reesei RUT C-30]	unknown protein	-	-	ivory	D	-1493	-1484	AATCAGCCGG	8.4e-05
6310	-	hypothetical protein M419DRAFT_6310 [Trichoderma reesei RUT C-30]	-	Protein kinase, core	-	darkred	D	-141	-132	ATTCAGCCTG	2.3e-05
6312	104461	alpha/beta hydrolase fold domain-containing protein [Trichoderma reesei RUT C-30]	Epoxide hydrolase	Alpha/beta hydrolase	-	darkolivegreen4	D	-1003	-994	CATTAGCCGC	0.0001
6313	-	hypothetical protein M419DRAFT_6313 [Trichoderma reesei RUT C-30]	-	-	Down	-	R	-451	-442	TTTTAGCCTT	4.3e-05
6341	2662	mannosyl-oligosaccharide 1,2-alpha-mannosidase [Trichoderma reesei RUT C-30]	GH47 ?-1	Glycoside hydrolase, family 47	-	coral1	R	-1224	-1215	GTTCAGCCTC	2.3e-05
6360	56625	CoA-transferase family III [Trichoderma reesei RUT C-30]	CoA-transferase family III	CoA-transferase family III	-	coral2	D	-175	-166	GTTCAGCCGT	9.1e-05
6360	56625	CoA-transferase family III [Trichoderma reesei RUT C-30]	CoA-transferase family III	CoA-transferase family III	-	coral2	D	-1218	-1209	GTTTAGCCTC	3.4e-06
6403	-	hypothetical protein M419DRAFT_6403 [Trichoderma reesei RUT C-30]	-	-	-	-	D	-1349	-1340	GTTCAGCCTC	2.3e-05
6435	104336	hypothetical protein M419DRAFT_6435 [Trichoderma reesei RUT C-30]	orphan protein	Protein of unknown function DUF1486	-	-	R	-713	-704	TATTAGCCTG	4.6e-05
6507	57049	RNA-binding domain-containing protein [Trichoderma reesei RUT C-30]	tRNA selenocysteine-associated protein 1	RNA recognition motif, RNP-1	-	brown	R	-400	-391	ATTTGGCCTC	2.9e-05
6520	72611	hypothetical protein M419DRAFT_6520 [Trichoderma reesei RUT C-30]	Zn2Cys6 transcriptional regulator	Fungal transcriptional regulatory protein, N-terminal	Up	darkred	R	-460	-451	ATTTACCCTC	9.1e-05
6568	-	hypothetical protein M419DRAFT_6568 [Trichoderma reesei RUT C-30]	-	-	-	black	R	-896	-887	ATTCGGCCGC	0.0001
6568	-	hypothetical protein M419DRAFT_6568 [Trichoderma reesei RUT C-30]	-	-	-	black	D	-599	-590	GTTCAGCCTT	7.5e-05
6579	56700	reductase [Trichoderma reesei RUT C-30]	unknown protein	NAD-dependent epimerase/dehydratase	Up	darkorange	D	-1461	-1452	GTTTGGCCGC	7.5e-05
6596	56440	hypothetical protein M419DRAFT_6596 [Trichoderma reesei RUT C-30]	Ion transport protein	Ion transport	-	darkred	D	-560	-551	AATTGGCCTC	7.5e-05
6682	104079	hypothetical protein M419DRAFT_6682 [Trichoderma reesei RUT C-30]	MRSP1/expansin-like	Rare lipoprotein A	Down	-	R	-1341	-1332	ATTTGGCCTT	8e-05
6699	57179	family 88 putative glycosyl hydrolase [Trichoderma reesei RUT C-30]	GH105/GH88 glycosyl hydrolase	Glycosyl hydrolase, family 88	Up	coral1	R	-32	-23	GTTTAGCCGG	9.1e-06
6709	105224	hypothetical protein M419DRAFT_6709 [Trichoderma reesei RUT C-30]	PTH11 GPCR	-	Down	brown	R	-1194	-1185	GATCAGCCTC	8e-05
6709	105224	hypothetical protein M419DRAFT_6709 [Trichoderma reesei RUT C-30]	PTH11 GPCR	-	Down	brown	D	-1222	-1213	AATCAGCCTG	6.8e-05
6893	-	hypothetical protein M419DRAFT_6893 [Trichoderma reesei RUT C-30]	-	-	-	brown	R	-1321	-1312	GTTCAGCCGT	9.1e-05
6964	58699	hypothetical protein M419DRAFT_6964 [Trichoderma reesei RUT C-30]	unknown protein	-	Up	-	D	-341	-332	GTTCAGCCGC	3.8e-05
7046	105623	ATP synthase gamma chain precursor [Trichoderma reesei RUT C-30]	ATP synthase subunit gamma precursor	ATPase, F1 complex, gamma subunit	-	black	D	-1100	-1091	GTTTGGCCTG	8.4e-05
7087	58654	geranylgeranyltransferase beta subunit [Trichoderma reesei RUT C-30]	geranylgeranyltransferase beta subunit	Prenyltransferase/squalene oxidase	-	plum1	D	-104	-95	AATCAGCCTC	3.8e-05
7181	105847	hypothetical protein M419DRAFT_7181 [Trichoderma reesei RUT C-30]	orphan protein	-	-	darkred	D	-999	-990	ATTCAGCCTT	4.3e-05
7181	105847	hypothetical protein M419DRAFT_7181 [Trichoderma reesei RUT C-30]	orphan protein	-	-	darkred	R	-159	-150	GTTTAGCCGC	5.7e-06
7231	105904	hypothetical protein M419DRAFT_7231 [Trichoderma reesei RUT C-30]	unknown protein	-	-	black	D	-489	-480	GTTCAGCCTC	2.3e-05
7314	-	hypothetical protein M419DRAFT_7314 [Trichoderma reesei RUT C-30]	-	-	-	coral1	D	-1241	-1232	ATTCAGCCTC	1.3e-05
7325	59642	alpha/beta-hydrolase [Trichoderma reesei RUT C-30]	CE1 ?/ß hydrolase lipase/epoxide hydrolase	Epoxide hydrolase-like	Down	coral2	R	-829	-820	TTTTAGCCGC	2e-05
7332	106018	MAGE-domain-containing protein [Trichoderma reesei RUT C-30]	unknown protein	MAGE protein	-	coral1	R	-195	-186	AATTGGCCTC	7.5e-05
7359	-	S-adenosyl-L-methionine-dependent methyltransferase [Trichoderma reesei RUT C-30]	-	C-5 cytosine-specific DNA methylase	-	brown	D	-391	-382	GTTTAGCCAG	7.5e-05
7363	59346	hypothetical protein M419DRAFT_7363 [Trichoderma reesei RUT C-30]	chitin biosynthesis protein CHS5	Fibronectin, type III	-	darkolivegreen4	D	-345	-336	CTTTAGCCTT	7.5e-05
7363	59346	hypothetical protein M419DRAFT_7363 [Trichoderma reesei RUT C-30]	chitin biosynthesis protein CHS5	Fibronectin, type III	-	darkolivegreen4	R	-490	-481	GTTCAGCCGC	3.8e-05
7371	76833	eukaryotic type KH-domain (KH-domain type I) [Trichoderma reesei RUT C-30]	rRNA assembly protein Mis3	K Homology, type 1	-	brown2	R	-1343	-1334	ATTTGGCCGC	4.3e-05
7402	-	hypothetical protein M419DRAFT_7402 [Trichoderma reesei RUT C-30]	-	-	Up	-	R	-429	-420	AAGTAGCCTC	8e-05
7422	106118	MFS general substrate transporter [Trichoderma reesei RUT C-30]	Inorganic phosphate transporter	General substrate transporter	Down	brown	R	-648	-639	ATTCAGCCTT	4.3e-05
7564	-	hypothetical protein M419DRAFT_7564 [Trichoderma reesei RUT C-30]	-	-	-	black	R	-231	-222	GATCAGCCTC	8e-05
7565	-	hypothetical protein M419DRAFT_7565 [Trichoderma reesei RUT C-30]	-	-	-	lightcyan1	R	-987	-978	GATCAGCCTC	8e-05
7595	106591	hypothetical protein M419DRAFT_7595 [Trichoderma reesei RUT C-30]	orphan protein	-	Down	darkolivegreen4	D	-1011	-1002	ATTAAGCCTC	0.0001
7687	106475	NAD(P)-binding protein [Trichoderma reesei RUT C-30]	unknown protein	NmrA-like	-	-	R	-358	-349	GTTCAGCCTC	2.3e-05
7778	60123	hypothetical protein M419DRAFT_7778 [Trichoderma reesei RUT C-30]	unknown protein	-	-	navajowhite2	D	-98	-89	ATATAGCCTC	8.4e-05
7811	106330	general substrate transporter [Trichoderma reesei RUT C-30]	MFS permease	Sugar transporter	Up	coral1	R	-679	-670	TATTAGCCGT	8.4e-05
7812	3481	hypothetical protein M419DRAFT_7812 [Trichoderma reesei RUT C-30]	unknown protein	Uncharacterised conserved protein UCP014753	Up	coral1	D	-697	-688	ATTTAGCCGG	4.1e-06
7829	106308	HET-domain-containing protein [Trichoderma reesei RUT C-30]	unknown protein	Heterokaryon incompatibility	-	-	D	-1246	-1237	GTGTAGCCTC	5.6e-05
7919	60232	trimethyllysine dioxygenase [Trichoderma reesei RUT C-30]	unknown protein	Taurine catabolism dioxygenase TauD/TfdA	-	coral2	D	-216	-207	ATGTAGCCTC	3e-05
8037	61189	TBCC-domain-containing protein [Trichoderma reesei RUT C-30]	tubulin-specific chaperone c	Tubulin binding cofactor C	-	black	R	-58	-49	AATTGGCCGC	0.0001
8059	34280	UPF0203-domain-containing protein [Trichoderma reesei RUT C-30]	unknown protein	Mitochondrial distribution and morphology family 35/apoptosis	-	brown	D	-247	-238	ATTTAGCCTA	5.6e-05
8078	107007	secreted protein [Trichoderma reesei RUT C-30]	SSCRP	-	Down	-	R	-871	-862	GTTTGGCCGC	7.5e-05
8140	-	putative alpha-1,2-mannosidase family protein [Trichoderma reesei RUT C-30]	-	Glycosyl hydrolase 92	Down	-	D	-225	-216	ATGTAGCCTC	3e-05
8175	106895	hypothetical protein M419DRAFT_8175 [Trichoderma reesei RUT C-30]	orphan protein	-	Down	brown	R	-1334	-1325	AATCAGCCGC	5.6e-05
8191	106877	hypothetical protein M419DRAFT_8191 [Trichoderma reesei RUT C-30]	unknown protein	-	-	navajowhite2	D	-1453	-1444	GTTTAGCCAT	0.0001
8208	47670	NGG1p interacting factor 3 [Trichoderma reesei RUT C-30]	unknown protein	NGG1p interacting factor 3, NIF3	-	black	R	-337	-328	GTTCAGCCTC	2.3e-05
8319	-	hypothetical protein M419DRAFT_8319 [Trichoderma reesei RUT C-30]	-	SNF2-related	-	grey60	D	-460	-451	GTTTAGCCGG	9.1e-06
8338	63006	myo-inositol-1-monophosphatase [Trichoderma reesei RUT C-30]	inositol monophosphatase	Inositol monophosphatase	-	brown	R	-1424	-1415	GTTCAGCCTT	7.5e-05
8387	122212	BRO1-domain-containing protein [Trichoderma reesei RUT C-30]	vacuolar protein-sorting protein BRO1	BRO1	-	coral2	R	-1329	-1320	ATATAGCCTC	8.4e-05
8451	108183	cyclophilin-like protein [Trichoderma reesei RUT C-30]	Peptidyl-prolyl cis-trans isomerase	Peptidyl-prolyl cis-trans isomerase, cyclophilin-type	-	brown	D	-960	-951	ATTTAGTCTC	0.0001
8451	108183	cyclophilin-like protein [Trichoderma reesei RUT C-30]	Peptidyl-prolyl cis-trans isomerase	Peptidyl-prolyl cis-trans isomerase, cyclophilin-type	-	brown	R	-519	-510	ATTTAGCGTC	9.1e-05
8451	108183	cyclophilin-like protein [Trichoderma reesei RUT C-30]	Peptidyl-prolyl cis-trans isomerase	Peptidyl-prolyl cis-trans isomerase, cyclophilin-type	-	brown	D	-1138	-1129	ATTCAGCCTG	2.3e-05
8747	-	hypothetical protein M419DRAFT_8747 [Trichoderma reesei RUT C-30]	-	-	Down	-	R	-1149	-1140	ATGTAGCCGG	7.5e-05
8766	-	hypothetical protein M419DRAFT_8766 [Trichoderma reesei RUT C-30]	-	-	-	plum1	R	-1088	-1079	AATCAGCCTC	3.8e-05
8867	110813	putative general amino acid permease [Trichoderma reesei RUT C-30]	Amino acid transporter LysP	Amino acid permease-associated region	Down	brown	R	-1237	-1228	ATTTAGCCTG	3.4e-06
8933	107229	hypothetical protein M419DRAFT_8933 [Trichoderma reesei RUT C-30]	orphan protein	-	Down	brown	D	-502	-493	ATTCAGCCTC	1.3e-05
8987	107300	hypothetical protein M419DRAFT_8987 [Trichoderma reesei RUT C-30]	orphan protein	-	-	darkolivegreen4	D	-51	-42	AATCAGCCTT	0.0001
8993	-	hypothetical protein M419DRAFT_8993 [Trichoderma reesei RUT C-30]	-	-	Down	-	R	-549	-540	ATTCAGCCAC	9.1e-05
9019	3909	mitochondrial 54S ribosomal protein L51 [Trichoderma reesei RUT C-30]	Mitochondrial ribosomal protein L43	Mitochondrial ribosome	-	darkslateblue	D	-1388	-1379	GTGTAGCCGC	8e-05
9037	107357	hypothetical protein M419DRAFT_9037 [Trichoderma reesei RUT C-30]	orphan protein	-	Down	brown	D	-1462	-1453	CATTAGCCTC	6.8e-05
9037	107357	hypothetical protein M419DRAFT_9037 [Trichoderma reesei RUT C-30]	orphan protein	-	Down	brown	R	-342	-333	GTTCAGCCTC	2.3e-05
9065	107389	hypothetical protein M419DRAFT_9065 [Trichoderma reesei RUT C-30]	HMGA subfamily	HMG-I and HMG-Y, DNA-binding	-	brown	R	-133	-124	ATTCGGCCTC	6.8e-05
9127	121875	hypothetical protein M419DRAFT_9127 [Trichoderma reesei RUT C-30]	Zn2Cys6 transcriptional regulator	Fungal transcriptional regulatory protein, N-terminal	-	coral2	D	-561	-552	GTTTAGCCTC	3.4e-06
9145	107495	hypothetical protein M419DRAFT_9145 [Trichoderma reesei RUT C-30]	unknown protein	-	Down	brown	D	-216	-207	CATTAGCCGC	0.0001
9150	42377	hypothetical protein M419DRAFT_9150 [Trichoderma reesei RUT C-30]	unknown protein	-	-	yellowgreen	D	-167	-158	AATCAGCCTT	0.0001
9208	63442	hypothetical protein M419DRAFT_9208 [Trichoderma reesei RUT C-30]	SWR1-complex protein 4	SANT, DNA-binding	-	darkseagreen4	D	-1316	-1307	GTTCAGCCGG	6e-05
9212	63397	inosine monophosphate dehydrogenase [Trichoderma reesei RUT C-30]	unknown protein	2-nitropropane dioxygenase, NPD	-	brown	D	-358	-349	ATTCAGCCTC	1.3e-05
9240	63813	putative cytochrome b5 [Trichoderma reesei RUT C-30]	cytochrome b5	Cytochrome b5	-	coral2	R	-1382	-1373	AATCAGCCGC	5.6e-05
9357	108482	fumarylacetoacetate hydrolase [Trichoderma reesei RUT C-30]	fumarylacetoacetate hydrolase	Fumarylacetoacetase, C-terminal-like	Up	coral1	R	-233	-224	ATTTACCCTC	9.1e-05
9357	108482	fumarylacetoacetate hydrolase [Trichoderma reesei RUT C-30]	fumarylacetoacetate hydrolase	Fumarylacetoacetase, C-terminal-like	Up	coral1	D	-369	-360	GTTCAGCCGC	3.8e-05
9386	-	hypothetical protein M419DRAFT_9386 [Trichoderma reesei RUT C-30]	-	-	-	-	D	-804	-795	GTTTAGCCAG	7.5e-05
9386	-	hypothetical protein M419DRAFT_9386 [Trichoderma reesei RUT C-30]	-	-	-	-	D	-1186	-1177	ATTCAGCCTG	2.3e-05
9421	63717	hypothetical protein M419DRAFT_9421 [Trichoderma reesei RUT C-30]	unknown protein	-	-	black	D	-942	-933	GTTTGGCCGC	7.5e-05
9497	-	hypothetical protein M419DRAFT_9497 [Trichoderma reesei RUT C-30]	-	-	Down	-	D	-395	-386	AATCAGCCTT	0.0001
9535	108827	protein SSU72 [Trichoderma reesei RUT C-30]	RNA polymerase II subunit A C-terminal domain phosphatase ssu-72	Ssu72-like protein	-	bisque4	D	-759	-750	GTTTGGCCTC	5.1e-05
9570	64358	hypothetical protein M419DRAFT_9570 [Trichoderma reesei RUT C-30]	unknown protein	-	-	darkorange	R	-255	-246	ATTTAGCCGT	7.8e-06
9656	-	hypothetical protein M419DRAFT_9656 [Trichoderma reesei RUT C-30]	-	-	-	brown	D	-606	-597	AGTTAGCCTC	9.1e-05
9725	64543	mannosyltransferase [Trichoderma reesei RUT C-30]	GT50 GPI mannosyltransferase 1	Mannosyltransferase, DXD	-	darkred	R	-1180	-1171	GTTTGGCCTG	8.4e-05
9776	109022	WD40 repeat-like protein [Trichoderma reesei RUT C-30]	CDC20	WD40 repeat	-	lightsteelblue	D	-777	-768	GTTTGGCCGC	7.5e-05
9896	4707	E3 ubiquitin-protein ligase [Trichoderma reesei RUT C-30]	E3 ubiquitin-protein ligase	IQ calmodulin-binding region	-	coral2	R	-1372	-1363	TTTCAGCCGC	0.0001
9896	4707	E3 ubiquitin-protein ligase [Trichoderma reesei RUT C-30]	E3 ubiquitin-protein ligase	IQ calmodulin-binding region	-	coral2	R	-149	-140	ATTCAGCCTT	4.3e-05
9911	49928	hypothetical protein M419DRAFT_9911 [Trichoderma reesei RUT C-30]	unknown protein	-	Up	black	R	-1485	-1476	GTGTAGCCTC	5.6e-05
9917	-	hypothetical protein M419DRAFT_9917 [Trichoderma reesei RUT C-30]	-	-	Up	-	D	-237	-228	ATTCAGCCTG	2.3e-05
9971	109479	cell differentiation family protein [Trichoderma reesei RUT C-30]	cell differentiation family protein (rcd1)	Cell differentiation proteins, Rcd1-like	-	navajowhite2	D	-209	-200	CTTTAGCCGC	3.8e-05
9981	109492	endosomal peripheral membrane protein [Trichoderma reesei RUT C-30]	unknown protein	Armadillo-type fold	-	brown	D	-17	-8	ATTCGGCCTC	6.8e-05
9981	109492	endosomal peripheral membrane protein [Trichoderma reesei RUT C-30]	unknown protein	Armadillo-type fold	-	brown	D	-947	-938	ATTCAGCCTC	1.3e-05
10012	122889	hypothetical protein M419DRAFT_10012 [Trichoderma reesei RUT C-30]	unknown protein	-	Up	black	R	-1317	-1308	AATCAGCCTG	6.8e-05
10013	4851	hypothetical protein M419DRAFT_10013 [Trichoderma reesei RUT C-30]	unknown protein	-	Down	brown	D	-1337	-1328	AATCAGCCTG	6.8e-05
10024	109538	hypothetical protein M419DRAFT_10024 [Trichoderma reesei RUT C-30]	BZIP transcriptional regulator	bZIP transcription factor, bZIP-1	Down	darkolivegreen4	R	-795	-786	ATTCGGCCTC	6.8e-05
10042	-	hypothetical protein M419DRAFT_10042 [Trichoderma reesei RUT C-30]	-	-	-	darkolivegreen4	R	-1324	-1315	ATTTAGCCTG	3.4e-06
10163	-	hypothetical protein M419DRAFT_10163 [Trichoderma reesei RUT C-30]	-	-	Down	-	R	-1177	-1168	TATTAGCCTC	2.3e-05
10223	109806	Metallo-dependent phosphatase [Trichoderma reesei RUT C-30]	serine threonine protein phosphatase	Metallophosphoesterase	-	brown	R	-363	-354	TTTTAGCCTC	1.3e-05
10287	-	hypothetical protein M419DRAFT_10287 [Trichoderma reesei RUT C-30]	-	Prolyl 4-hydroxylase, alpha subunit	-	brown	D	-102	-93	ATTCAGCCAC	9.1e-05
10306	109722	mitochondrial import inner membrane translocase subunit tim23 [Trichoderma reesei RUT C-30]	Mitochondrial import inner membrane translocase	Mitochondrial import inner membrane translocase, subunit Tim17/22	-	brown	R	-948	-939	ATTTGGCCGC	4.3e-05
10312	-	hypothetical protein M419DRAFT_10312 [Trichoderma reesei RUT C-30]	-	-	-	-	D	-192	-183	TTTCAGCCGC	0.0001
10312	-	hypothetical protein M419DRAFT_10312 [Trichoderma reesei RUT C-30]	-	-	-	-	R	-435	-426	TATTAGCCTT	7.5e-05
10312	-	hypothetical protein M419DRAFT_10312 [Trichoderma reesei RUT C-30]	-	-	-	-	R	-654	-645	AATTGGCCTC	7.5e-05
10353	53526	GroES-like protein [Trichoderma reesei RUT C-30]	Zinc-containing alcohol dehydrogenase	Alcohol dehydrogenase, zinc-binding	-	coral2	D	-246	-237	TTTTAGCCAC	9.1e-05
10361	-	hypothetical protein M419DRAFT_10361 [Trichoderma reesei RUT C-30]	-	-	-	-	R	-1171	-1162	AATCAGCCTC	3.8e-05
10370	119980	hypothetical protein M419DRAFT_10370 [Trichoderma reesei RUT C-30]	unknown protein	-	-	brown2	R	-1193	-1184	ATTCGGCCTC	6.8e-05
10410	54674	tricorn protease domain 2-containing protein [Trichoderma reesei RUT C-30]	unknown protein	WD40 repeat	-	black	R	-1035	-1026	ATTCAGCCGC	2e-05
10425	-	hypothetical protein M419DRAFT_10425 [Trichoderma reesei RUT C-30]	-	-	Up	-	D	-200	-191	ATTTAGCCCC	6.8e-05
10441	103321	U4/U6.U5 tri-snRNP-associated protein 2 [Trichoderma reesei RUT C-30]	U4/U6.U5 tri-snRNP-associated protein	Peptidase C19, ubiquitin carboxyl-terminal hydrolase 2	-	bisque4	D	-109	-100	TTTCAGCCTC	6.8e-05
10450	103312	hypothetical protein M419DRAFT_10450 [Trichoderma reesei RUT C-30]	unknown protein	-	-	lavenderblush3	D	-978	-969	GTTTGGCCTC	5.1e-05
10456	53554	proteasome-domain-containing protein [Trichoderma reesei RUT C-30]	20S proteasome beta-type subunit Pre1	20S proteasome, A and B subunits	-	brown	R	-873	-864	AATTGGCCTC	7.5e-05
10609	109378	putative amidase [Trichoderma reesei RUT C-30]	Amidases	Amidase signature enzyme	Down	-	D	-766	-757	ATGTAGCCTT	8.4e-05
10615	109371	hypothetical protein M419DRAFT_10615 [Trichoderma reesei RUT C-30]	unknown protein	-	-	firebrick4	D	-404	-395	AATCAGCCTC	3.8e-05
10681	109307	DUF427-domain-containing protein [Trichoderma reesei RUT C-30]	unknown protein	Protein of unknown function DUF427	-	darkolivegreen4	D	-1183	-1174	CTTTAGCCGC	3.8e-05
10686	79774	hypothetical protein M419DRAFT_10686 [Trichoderma reesei RUT C-30]	unknown protein	Acyl-CoA N-acyltransferase	-	brown	D	-408	-399	AATCAGCCTC	3.8e-05
10693	109296	hypothetical protein M419DRAFT_10693 [Trichoderma reesei RUT C-30]	unknown protein	-	Down	brown	D	-353	-344	ATTCAGCCAC	9.1e-05
10732	-	oxidoreductase [Trichoderma reesei RUT C-30]	-	Glucose/ribitol dehydrogenase	-	brown	D	-626	-617	ATTCAGCCAC	9.1e-05
10779	-	alpha/beta-hydrolase [Trichoderma reesei RUT C-30]	-	Alpha/beta hydrolase	Down	brown	R	-1085	-1076	AATTGGCCGC	0.0001
10779	-	alpha/beta-hydrolase [Trichoderma reesei RUT C-30]	-	Alpha/beta hydrolase	Down	brown	D	-248	-239	ATTTGGCCTG	5.1e-05
10783	5048	NADH:ubiquinone oxidoreductase 11.5kD subunit [Trichoderma reesei RUT C-30]	unknown protein	-	-	yellowgreen	R	-1020	-1011	ATTCAGCCGC	2e-05
10796	110079	hypothetical protein M419DRAFT_10796 [Trichoderma reesei RUT C-30]	GCN5-related acetyltransferase	GCN5-related N-acetyltransferase	-	lightcyan1	R	-1322	-1313	ATTCAGCCGT	5.6e-05
10809	123152	hypothetical protein M419DRAFT_10809 [Trichoderma reesei RUT C-30]	Cation efflux protein	Cation efflux protein	-	lightcyan1	R	-685	-676	AATTGGCCGC	0.0001
10870	109994	TPR repeat-containing protein [Trichoderma reesei RUT C-30]	unknown protein	-	-	black	R	-1122	-1113	CTTTAGCCTT	7.5e-05
10900	66353	hypothetical protein M419DRAFT_10900 [Trichoderma reesei RUT C-30]	unknown protein	Aldo/keto reductase	-	coral1	D	-597	-588	ATTCAGCCGC	2e-05
10901	66183	serine-type carboxypeptidase [Trichoderma reesei RUT C-30]	Peptidase_SSerine carboxypeptidase	Peptidase S10, serine carboxypeptidase	-	-	R	-791	-782	ATTCAGCCGC	2e-05
10975	5063	hypothetical protein M419DRAFT_10975 [Trichoderma reesei RUT C-30]	unknown protein	Atrophin	-	navajowhite2	R	-502	-493	GTTCAGCCTG	4.6e-05
10988	123207	hypothetical protein M419DRAFT_10988 [Trichoderma reesei RUT C-30]	unknown protein	Ribosomal protein L29	Up	coral1	D	-543	-534	ATTCAGCCGC	2e-05
10990	66524	hypothetical protein M419DRAFT_10990 [Trichoderma reesei RUT C-30]	Complex_LYRComplex protein (LYR family)	Complex 1 LYR protein	-	lavenderblush3	D	-1037	-1028	ATTTAGCCAG	4.3e-05
11014	66608	hypothetical protein M419DRAFT_11014 [Trichoderma reesei RUT C-30]	dipeptidyl aminopeptidase	Peptidase S9, prolyl oligopeptidase active site region	-	coral2	R	-1108	-1099	GTGTAGCCTC	5.6e-05
11019	5084	conidiation-specific protein 10 [Trichoderma reesei RUT C-30]	conidiation-specific protein 10	-	Down	brown	R	-270	-261	AATCAGCCGC	5.6e-05
11060	66604	PAF acetylhydrolase [Trichoderma reesei RUT C-30]	1-alkyl-2-acetylglycerophosphocholine esterase	Platelet-activating factor acetylhydrolase, plasma/intracellular isoform II	Down	brown	R	-339	-330	GTTCAGCCGC	3.8e-05
11188	-	hypothetical protein M419DRAFT_11188 [Trichoderma reesei RUT C-30]	-	-	Down	-	D	-1135	-1126	GTTCAGCCTG	4.6e-05
11207	110457	hypothetical protein M419DRAFT_11207 [Trichoderma reesei RUT C-30]	SSCRP	-	Up	darkred	R	-1327	-1318	ATTTGGCCTG	5.1e-05
11233	-	hypothetical protein M419DRAFT_11233 [Trichoderma reesei RUT C-30]	-	-	-	black	D	-1319	-1310	ATTCAGCCTT	4.3e-05
11249	110409	Sas10/Utp3 family protein [Trichoderma reesei RUT C-30]	SAS10	Small-subunit processome, Utp3	-	brown2	D	-947	-938	ATTCGGCCTC	6.8e-05
11261	66881	hypothetical protein M419DRAFT_11261 [Trichoderma reesei RUT C-30]	unknown protein	-	-	darkorange	R	-203	-194	GTTTAGCCGG	9.1e-06
11284	66926	putative nuclear pore complex subunit [Trichoderma reesei RUT C-30]	unknown protein	-	-	black	D	-1121	-1112	ATTTGGCCTT	8e-05
11284	66926	putative nuclear pore complex subunit [Trichoderma reesei RUT C-30]	unknown protein	-	-	black	D	-553	-544	GTTTGGCCTC	5.1e-05
11286	110367	hypothetical protein M419DRAFT_11286 [Trichoderma reesei RUT C-30]	orphan protein	-	-	ivory	R	-367	-358	AATCAGCCGC	5.6e-05
11332	67472	hypothetical protein M419DRAFT_11332 [Trichoderma reesei RUT C-30]	unknown protein	-	-	brown	R	-1428	-1419	GTTTGGCCGC	7.5e-05
11356	5250	SNF7 family protein [Trichoderma reesei RUT C-30]	unknown protein	Snf7	Down	darkolivegreen4	D	-474	-465	GTTCAGCCGG	6e-05
11406	-	hypothetical protein M419DRAFT_11406 [Trichoderma reesei RUT C-30]	-	-	Down	-	R	-93	-84	ATTTAGCCGT	7.8e-06
11437	110658	hypothetical protein M419DRAFT_11437 [Trichoderma reesei RUT C-30]	C2HC transcription factor	-	Up	darkorange	R	-845	-836	ATTTAGCCCG	0.0001
11459	67527	hypothetical protein M419DRAFT_11459 [Trichoderma reesei RUT C-30]	Mus81p	DNA repair nuclease, XPF-type/Helicase	-	coral1	R	-76	-67	GTGTAGCCTG	9.1e-05
11459	67527	hypothetical protein M419DRAFT_11459 [Trichoderma reesei RUT C-30]	Mus81p	DNA repair nuclease, XPF-type/Helicase	-	coral1	D	-1369	-1360	GTTTGGCCGC	7.5e-05
11459	67527	hypothetical protein M419DRAFT_11459 [Trichoderma reesei RUT C-30]	Mus81p	DNA repair nuclease, XPF-type/Helicase	-	coral1	D	-102	-93	ATTTGGCCTC	2.9e-05
11480	123577	endoplasmic oxidoreductin [Trichoderma reesei RUT C-30]	Endoplasmatic reticulum oxidising protein Ero1	Endoplasmic reticulum oxidoreductin 1	-	navajowhite2	D	-1285	-1276	GATTAGCCTT	5.1e-05
11580	110894	endo-beta-1,6-galactanase [Trichoderma reesei RUT C-30]	GH30 endo-?-1 6-galactanase	WD40 repeat	Up	darkorange	D	-235	-226	ATATAGCCTC	8.4e-05
11581	110893	hypothetical protein M419DRAFT_11581 [Trichoderma reesei RUT C-30]	unknown protein	-	Up	-	R	-1155	-1146	ATATAGCCTC	8.4e-05
11591	67931	phospholipid methyltransferase [Trichoderma reesei RUT C-30]	phosphatidylethanolamine N-methyltransferase	Methyltransferase type 12	-	brown	D	-83	-74	GTTTGGCCGC	7.5e-05
11627	111033	NADH dehydrogenase, alpha subcomplex, subunit 8 [Trichoderma reesei RUT C-30]	unknown protein	CHCH	-	lavenderblush3	D	-590	-581	GTTCAGCCTT	7.5e-05
11643	111053	retrograde regulation protein [Trichoderma reesei RUT C-30]	retrograde regulation protein 2	Ppx/GppA phosphatase	Down	grey60	R	-477	-468	ATTCAGCCTC	1.3e-05
11712	111137	hypothetical protein M419DRAFT_11712 [Trichoderma reesei RUT C-30]	orphan protein	-	-	thistle2	D	-626	-617	ATGTAGCCGC	4.6e-05
11712	111137	hypothetical protein M419DRAFT_11712 [Trichoderma reesei RUT C-30]	orphan protein	-	-	thistle2	D	-898	-889	ATTTAGCCTT	6.5e-06
11763	103080	hypothetical protein M419DRAFT_11763 [Trichoderma reesei RUT C-30]	unknown protein	-	-	darkolivegreen4	D	-800	-791	ATTCAGCCAC	9.1e-05
11801	-	P-loop containing nucleoside triphosphate hydrolase protein [Trichoderma reesei RUT C-30]	-	ABC transporter-like	Up	-	D	-87	-78	TTTCAGCCTC	6.8e-05
11805	103127	hypothetical protein M419DRAFT_11805 [Trichoderma reesei RUT C-30]	unknown protein	-	-	brown4	R	-177	-168	AGTTAGCCTC	9.1e-05
11815	54227	retinol dehydrogenase 12 [Trichoderma reesei RUT C-30]	short-chain dehydrogenase/reductase	Glucose/ribitol dehydrogenase	-	coral2	R	-364	-355	AATTAGCCAG	0.0001
11816	103138	hypothetical protein M419DRAFT_11816 [Trichoderma reesei RUT C-30]	Zn2Cys6 transcriptional regulator	-	-	coral2	D	-761	-752	ATTTAGCGTC	9.1e-05
11849	103175	alpha/beta-hydrolase [Trichoderma reesei RUT C-30]	epoxide hydrolase	-	Down	-	R	-788	-779	CTTTAGCCTT	7.5e-05
11892	-	UPF0075 domain protein [Trichoderma reesei RUT C-30]	-	Protein of unknown function UPF0075	Up	coral1	R	-656	-647	CTTTAGCCGT	9.1e-05
11892	-	UPF0075 domain protein [Trichoderma reesei RUT C-30]	-	Protein of unknown function UPF0075	Up	coral1	D	-860	-851	CTTTAGCCTC	2.9e-05
11892	-	UPF0075 domain protein [Trichoderma reesei RUT C-30]	-	Protein of unknown function UPF0075	Up	coral1	D	-512	-503	GTTTAGCCGT	1.6e-05
11950	111341	hypothetical protein M419DRAFT_11950 [Trichoderma reesei RUT C-30]	unknown protein	-	Down	grey60	D	-350	-341	GATCAGCCTC	8e-05
11982	111575	hypothetical protein M419DRAFT_11982 [Trichoderma reesei RUT C-30]	unknown protein	Zinc finger, CCCH-type	-	lightcoral	D	-1254	-1245	GTTCAGCCGT	9.1e-05
12013	111536	dihydrofolate synthetase Fol3 [Trichoderma reesei RUT C-30]	unknown protein	Mur ligase, central	-	ivory	R	-546	-537	ATTTACCCTC	9.1e-05
12045	111499	hypothetical protein M419DRAFT_12045 [Trichoderma reesei RUT C-30]	MRSP1/expansin-like	-	Up	-	R	-330	-321	GTTCAGCCTC	2.3e-05
12055	5645	acylase ACY 1 [Trichoderma reesei RUT C-30]	?-glutamyltranspeptidase	Gamma-glutamyltranspeptidase	-	coral2	D	-449	-440	ATTTGGCCTG	5.1e-05
12057	68966	flavo protein [Trichoderma reesei RUT C-30]	flavoprotein	Flavoprotein	-	darkolivegreen4	R	-288	-279	ATTTGGCCGT	0.0001
12095	68961	hypothetical protein M419DRAFT_12095 [Trichoderma reesei RUT C-30]	esterase	Alpha/beta hydrolase fold-1	-	-	R	-359	-350	ATTCAGCCTT	4.3e-05
12102	-	hypothetical protein M419DRAFT_12102 [Trichoderma reesei RUT C-30]	-	-	-	brown	D	-108	-99	ATTCAGCCAC	9.1e-05
12103	111307	hypothetical protein M419DRAFT_12103 [Trichoderma reesei RUT C-30]	unknown protein	-	-	brown	D	-518	-509	AATTGGCCTC	7.5e-05
12151	111245	polysaccharide lyase family 8 protein [Trichoderma reesei RUT C-30]	PL8 polysaccharide lyase; distantly related to chondroitin lyases	Polysaccharide lyase family 8, central	Up	black	D	-371	-362	TTTCAGCCGC	0.0001
12192	68622	zf-C3HC-domain-containing protein [Trichoderma reesei RUT C-30]	unknown protein	Zinc finger, C3HC-like	-	coral2	D	-787	-778	GTTTAGCCAG	7.5e-05
12286	69287	hypothetical protein M419DRAFT_12286 [Trichoderma reesei RUT C-30]	unknown protein	-	Up	black	R	-491	-482	TATTAGCCGG	6e-05
12294	69425	FAD/NAD(P)-binding domain-containing protein [Trichoderma reesei RUT C-30]	unknown protein	FAD-dependent pyridine nucleotide-disulphide oxidoreductase	Down	darkolivegreen4	D	-386	-377	AATCAGCCGG	8.4e-05
12356	103555	hypothetical protein M419DRAFT_12356 [Trichoderma reesei RUT C-30]	unknown protein	-	-	darkred	R	-1448	-1439	ATTCAGCCTC	1.3e-05
12377	-	hypothetical protein M419DRAFT_12377 [Trichoderma reesei RUT C-30]	-	-	Up	-	R	-626	-617	ATTCAGCCTG	2.3e-05
12377	-	hypothetical protein M419DRAFT_12377 [Trichoderma reesei RUT C-30]	-	-	Up	-	D	-640	-631	AATTAGCCGC	8.5e-06
12392	120035	hypothetical protein M419DRAFT_12392 [Trichoderma reesei RUT C-30]	unknown protein	-	-	black	D	-852	-843	AATCAGCCTT	0.0001
12412	55668	hypothetical protein M419DRAFT_12412 [Trichoderma reesei RUT C-30]	unknown protein	-	Up	black	R	-1257	-1248	ATTTAGTCTC	0.0001
12453	69483	hypothetical protein M419DRAFT_12453 [Trichoderma reesei RUT C-30]	unknown protein	-	Up	coral1	R	-615	-606	ATTCAGCCGC	2e-05
12532	111750	hypothetical protein M419DRAFT_12532 [Trichoderma reesei RUT C-30]	ferric reductase	Ferric reductase-like transmembrane component, N-terminal	Down	brown	R	-266	-257	ATTCAGCCTT	4.3e-05
12549	-	beta-mannosidase A [Trichoderma reesei RUT C-30]	-	Glycoside hydrolase family 2, immunoglobulin-like beta-sandwich	-	lightcyan1	R	-484	-475	ATTCAGCCGG	3.3e-05
12593	69816	aminoglycoside acetyltransferase [Trichoderma reesei RUT C-30]	aminoglycoside 3-N-acetyltransferase	Aminoglycoside 3-N-acetyltransferase	-	brown2	R	-1189	-1180	GTTTGGCCGC	7.5e-05
12649	112080	hypothetical protein M419DRAFT_12649 [Trichoderma reesei RUT C-30]	unknown protein	-	-	darkolivegreen4	D	-1483	-1474	GATCAGCCTC	8e-05
12695	112028	putative pentalenene synthase [Trichoderma reesei RUT C-30]	terpene synthase TPS11	Terpene synthase, metal-binding	-	-	D	-1082	-1073	ATGTAGCCGT	0.0001
12722	69879	hypothetical protein M419DRAFT_12722 [Trichoderma reesei RUT C-30]	unknown protein	RNA recognition motif, RNP-1	-	coral1	R	-647	-638	ATGTAGCCTG	5.6e-05
12733	69858	PAP2 superfamily protein [Trichoderma reesei RUT C-30]	diacylglycerol pyrophosphate phosphatase	Phosphatidic acid phosphatase type 2/haloperoxidase	-	darkred	D	-301	-292	ATGTAGCCGT	0.0001
12750	69904	hypothetical protein M419DRAFT_12750 [Trichoderma reesei RUT C-30]	PTH11 GPCR	-	-	coral1	R	-1391	-1382	TATTAGCCTG	4.6e-05
12750	69904	hypothetical protein M419DRAFT_12750 [Trichoderma reesei RUT C-30]	PTH11 GPCR	-	-	coral1	R	-1260	-1251	ATTTGGCCTC	2.9e-05
12821	110712	hypothetical protein M419DRAFT_12821 [Trichoderma reesei RUT C-30]	orphan protein	NACHT nucleoside triphosphatase	-	brown	R	-185	-176	ATTCAGCCGC	2e-05
12855	107601	Tim10/DDP family zinc finger protein [Trichoderma reesei RUT C-30]	unknown Zn-finger protein	Zinc finger, Tim10/DDP-type	-	brown	R	-355	-346	ATTCAGCCTT	4.3e-05
12869	107577	hypothetical protein M419DRAFT_12869 [Trichoderma reesei RUT C-30]	unknown protein	-	-	darkgreen	D	-1300	-1291	AATTAGCCTG	1.3e-05
12881	78109	PROCN-domain-containing protein [Trichoderma reesei RUT C-30]	pre-mRNA processing splicing factor 8	Mov34/MPN/PAD-1	-	black	D	-645	-636	TTTTAGCCTT	4.3e-05
12899	-	hypothetical protein M419DRAFT_12899 [Trichoderma reesei RUT C-30]	-	-	Down	-	R	-1235	-1226	ATTTAGCCGC	1.7e-06
12900	5927	hypothetical protein M419DRAFT_12900 [Trichoderma reesei RUT C-30]	Zn2Cys6 transcriptional regulator	Fungal transcriptional regulatory protein, N-terminal	-	darkred	D	-85	-76	TTTCAGCCTC	6.8e-05
12913	70311	FAD binding domain-containing protein [Trichoderma reesei RUT C-30]	flavoprotein monooxygenase	Aromatic-ring hydroxylase	-	darkorange	R	-761	-752	TTTCAGCCTC	6.8e-05
12925	70251	hypothetical protein M419DRAFT_12925 [Trichoderma reesei RUT C-30]	vacuolar protein-sorting machinery class E protein HSE1	Src homology-3	-	brown	D	-82	-73	TTTTAGCCTC	1.3e-05
12931	70218	putative Ccr4-Not transcription complex subunit [Trichoderma reesei RUT C-30]	Ccr4-Not transcription complex subunit	CCR4-Not complex component, Not1	-	grey60	D	-289	-280	ATTCGGCCTC	6.8e-05
12971	-	hypothetical protein M419DRAFT_12971 [Trichoderma reesei RUT C-30]	-	-	-	-	R	-409	-400	ATTCAGCCGT	5.6e-05
12998	112258	hypothetical protein M419DRAFT_12998 [Trichoderma reesei RUT C-30]	unknown protein	-	Up/Down	coral2	R	-1416	-1407	GTTTGGCCTC	5.1e-05
13032	70452	FAD/NAD(P)-binding domain-containing protein [Trichoderma reesei RUT C-30]	flavin containing amine oxidoreductase	Adrenodoxin reductase	-	brown	R	-1101	-1092	ATTTGGCCGT	0.0001
13033	82403	putative acyl-CoA dehydrogenase [Trichoderma reesei RUT C-30]	Acyl-CoA dehydrogenase	Cytochrome b5	-	coral2	D	-982	-973	ATTTGGCCGT	0.0001
13061	70491	dienelactone hydrolase domain protein [Trichoderma reesei RUT C-30]	esterase/lipase	-	Down	grey60	D	-1467	-1458	ATTTGGCCTG	5.1e-05
13066	70429	oxidoreductase [Trichoderma reesei RUT C-30]	Short-chain dehydrogenase/reductase	Glucose/ribitol dehydrogenase	Up	darkorange	R	-1270	-1261	GTTTGGCCTG	8.4e-05
13163	-	hypothetical protein M419DRAFT_13163 [Trichoderma reesei RUT C-30]	-	-	-	darkorange	R	-1069	-1060	TTTCAGCCGC	0.0001
13299	112567	taurine catabolism dioxygenase [Trichoderma reesei RUT C-30]	taurine catabolism dioxygenase	Taurine catabolism dioxygenase TauD/TfdA	Up	-	D	-693	-684	ATTCGGCCGC	0.0001
13299	112567	taurine catabolism dioxygenase [Trichoderma reesei RUT C-30]	taurine catabolism dioxygenase	Taurine catabolism dioxygenase TauD/TfdA	Up	-	D	-1318	-1309	ATTTAGCCAG	4.3e-05
13305	70932	MFS general substrate transporter [Trichoderma reesei RUT C-30]	MFS permease	Major facilitator superfamily MFS-1	Up	darkorange	R	-115	-106	ATTTAGCCGG	4.1e-06
23078	73501	STAG-domain-containing protein [Trichoderma reesei RUT C-30]	cohesin complex subunit	STAG	-	coral1	D	-242	-233	GTTCAGCCGG	6e-05
23158	119614	kinase-like protein [Trichoderma reesei RUT C-30]	AGC type kinase	Protein kinase, core	-	navajowhite2	D	-1432	-1423	TTTTAGCCAC	9.1e-05
23173	102579	RING-12 protein [Trichoderma reesei RUT C-30]	E3 ubiquitin-protein ligase BRE1 (EC 6.3.2.-) [BRE1]	Zinc finger, RING-type	-	brown	R	-1485	-1476	ATTCAGCCGC	2e-05
23183	119638	DUF1682-domain-containing protein [Trichoderma reesei RUT C-30]	unknown protein	Protein of unknown function DUF1682	-	black	D	-81	-72	AATTGGCCTC	7.5e-05
23197	73783	mitochondrial co-chaperone GrpE [Trichoderma reesei RUT C-30]	mitochondrial co-chaperone GrpE	GrpE nucleotide exchange factor	-	brown	D	-963	-954	ATTTGGCCTT	8e-05
23223	119681	hypothetical protein M419DRAFT_23223 [Trichoderma reesei RUT C-30]	Component	Protein of unknown function DUF1720	-	royalblue	D	-17	-8	ATTCGGCCTC	6.8e-05
23236	21221	hypothetical protein M419DRAFT_23236 [Trichoderma reesei RUT C-30]	unknown protein	WD40 repeat-like	-	coral2	D	-1230	-1221	TTTCAGCCTC	6.8e-05
23297	74026	putative CDP-diacylglycerol--inositol 3-phosphatidyltransferase [Trichoderma reesei RUT C-30]	CDP-alcohol phosphatidyltransferase	CDP-alcohol phosphatidyltransferase	-	brown	D	-845	-836	ATTCAGCCGT	5.6e-05
23297	74026	putative CDP-diacylglycerol--inositol 3-phosphatidyltransferase [Trichoderma reesei RUT C-30]	CDP-alcohol phosphatidyltransferase	CDP-alcohol phosphatidyltransferase	-	brown	D	-45	-36	GTTCAGCCTC	2.3e-05
23302	74041	PLP-dependent transferase [Trichoderma reesei RUT C-30]	Aspartate/tyrosine/aromatic aminotransferase	Aminotransferase, class I and II	-	black	D	-23	-14	GTTCAGCCTG	4.6e-05
23314	-	elongation factor 3 [Trichoderma reesei RUT C-30]	-	ABC transporter-like	-	black	D	-442	-433	TTTTAGCCAC	9.1e-05
23392	62663	hypothetical protein M419DRAFT_23392 [Trichoderma reesei RUT C-30]	unknown protein	Sel1-like	-	brown	D	-971	-962	AATCAGCCGG	8.4e-05
23453	78320	sulfatase [Trichoderma reesei RUT C-30]	Sulfatase	Sulphatase	Up	black	R	-572	-563	CATTAGCCTC	6.8e-05
23525	-	MFS general substrate transporter [Trichoderma reesei RUT C-30]	-	Major facilitator superfamily MFS-1	-	darkslateblue	R	-23	-14	ATTAAGCCTC	0.0001
23525	-	MFS general substrate transporter [Trichoderma reesei RUT C-30]	-	Major facilitator superfamily MFS-1	-	darkslateblue	D	-392	-383	GATTAGCCGG	4.3e-05
23616	120229	XYN3_HYPJR RecName: Full=Endo-1,4-beta-xylanase 3; Short=Xylanase 3; AltName: Full=1,4-beta-D-xylan xylanohydrolase 3; Flags: Precursor	GH10 endo-ß-1	Glycoside hydrolase, family 10	Up	coral1	R	-273	-264	ATTCAGCCGC	2e-05
23625	120215	hypothetical protein M419DRAFT_23625 [Trichoderma reesei RUT C-30]	unknown protein	-	-	darkorange	R	-25	-16	ATTTGGCCGC	4.3e-05
23655	120176	cysteine dioxygenase [Trichoderma reesei RUT C-30]	cysteine dioxygenase	Cysteine dioxygenase type I	Down	grey60	R	-1161	-1152	GTTCAGCCGT	9.1e-05
23679	120150	ras-domain-containing protein [Trichoderma reesei RUT C-30]	RAS like small GTPase	Ras GTPase	Up	coral1	R	-477	-468	GTTTGGCCTG	8.4e-05
23736	74701	P-loop containing nucleoside triphosphate hydrolase protein [Trichoderma reesei RUT C-30]	GTP-binding protein involved in protein synthesis	Protein synthesis factor, GTP-binding	-	coral2	D	-57	-48	GTGTAGCCGC	8e-05
23740	55375	putative ubiquitin conjugating enzyme [Trichoderma reesei RUT C-30]	unknown protein	-	Down	brown	D	-170	-161	CTTTAGCCTC	2.9e-05
23794	57476	hypothetical protein M419DRAFT_23794 [Trichoderma reesei RUT C-30]	unknown protein	-	-	navajowhite2	D	-187	-178	AATCAGCCTC	3.8e-05
23818	120774	hypothetical protein M419DRAFT_23818 [Trichoderma reesei RUT C-30]	unknown protein	Protein kinase-like	-	plum1	D	-1256	-1247	AATTGGCCGC	0.0001
23818	120774	hypothetical protein M419DRAFT_23818 [Trichoderma reesei RUT C-30]	unknown protein	Protein kinase-like	-	plum1	D	-297	-288	GTTCAGCCGC	3.8e-05
23820	105027	kinase-like protein [Trichoderma reesei RUT C-30]	unknown protein	Protein kinase, core	-	grey60	R	-1057	-1048	AATCAGCCGG	8.4e-05
23864	120828	hypothetical protein M419DRAFT_23864 [Trichoderma reesei RUT C-30]	unknown protein	-	-	brown	D	-178	-169	CTTTAGCCGG	6e-05
23914	120516	hypothetical protein M419DRAFT_23914 [Trichoderma reesei RUT C-30]	unknown protein	-	-	lightcyan1	D	-1396	-1387	GTTTGGCCTC	5.1e-05
23914	120516	hypothetical protein M419DRAFT_23914 [Trichoderma reesei RUT C-30]	unknown protein	-	-	lightcyan1	R	-698	-689	TTTTAGCCTG	2.3e-05
23922	45688	hypothetical protein M419DRAFT_23922 [Trichoderma reesei RUT C-30]	unknown protein	-	-	darkred	R	-326	-317	TTTCAGCCTC	6.8e-05
24006	45503	HET-domain-containing protein [Trichoderma reesei RUT C-30]	ankyrin containing protein	Heterokaryon incompatibility	Down	brown	R	-159	-150	ATTCAGCCTT	4.3e-05
24006	45503	HET-domain-containing protein [Trichoderma reesei RUT C-30]	ankyrin containing protein	Heterokaryon incompatibility	Down	brown	D	-186	-177	AATTAGCCTG	1.3e-05
24053	120378	isocitrate dehydrogenase [NAD] subunit 1 [Trichoderma reesei RUT C-30]	isocitrate dehydrogenase subunit IDH1	Isocitrate/isopropylmalate dehydrogenase	-	brown	R	-1084	-1075	ATTAAGCCTC	0.0001
24116	120320	hypothetical protein M419DRAFT_24116 [Trichoderma reesei RUT C-30]	unknown protein	-	Down	darkolivegreen4	R	-908	-899	AAGTAGCCTC	8e-05
24228	105538	hypothetical protein M419DRAFT_24228 [Trichoderma reesei RUT C-30]	unknown protein	-	-	darkviolet	R	-704	-695	ATTTGGCCTC	2.9e-05
24326	76700	glycoside hydrolase [Trichoderma reesei RUT C-30]	GH17 glucan 1	Glycoside hydrolase, family 17	Down	brown	D	-325	-316	GTGTAGCCTC	5.6e-05
24401	76859	ARM repeat-containing protein [Trichoderma reesei RUT C-30]	Importin ß KapD	Importin-beta, N-terminal	-	navajowhite2	R	-498	-489	ATGTAGCCGG	7.5e-05
24423	47055	rho GTPase [Trichoderma reesei RUT C-30]	RAS small GTPase	Ras GTPase	-	darkorange	D	-1146	-1137	TTTCAGCCTC	6.8e-05
24455	77299	Exo-beta-D-glucosaminidase [Trichoderma reesei RUT C-30]	GH2 Exo-?-D-glucosaminidase GLS93	Glycoside hydrolase family 2, immunoglobulin-like beta-sandwich	Up	coral1	R	-513	-504	GTTCAGCCTC	2.3e-05
24468	-	hypothetical protein M419DRAFT_24468 [Trichoderma reesei RUT C-30]	-	-	-	-	D	-740	-731	AATTAGCCTT	2e-05
24571	22076	lysine decarboxylase-like protein [Trichoderma reesei RUT C-30]	lysine decarboxylase	Conserved hypothetical protein CHP00730	Down	brown	R	-564	-555	GATTAGCCTG	3e-05
24621	77758	cytochrome c heme lyase [Trichoderma reesei RUT C-30]	cytochrome c heme lyase	Cytochrome c and c1 haem-lyase	-	royalblue	R	-259	-250	GTTTAGCCGG	9.1e-06
24622	121725	hypothetical protein M419DRAFT_24622 [Trichoderma reesei RUT C-30]	splicing factor SPF30.	Tudor	-	lightcyan1	D	-219	-210	GATCAGCCTC	8e-05
24645	22252	seven-hairpin glycosidase [Trichoderma reesei RUT C-30]	GH47 ?-1	Glycoside hydrolase, family 47	Up	coral1	D	-1022	-1013	TATTAGCCGT	8.4e-05
24744	77473	Cryptochrome/photolyase FAD-binding domain-containing protein [Trichoderma reesei RUT C-30]	DNA photolyase	DNA photolyase, FAD-binding/Cryptochrome, C-terminal	Down	brown	D	-169	-160	TTTCAGCCTC	6.8e-05
24795	22153	Mog1p/PsbP-like protein [Trichoderma reesei RUT C-30]	ran-interacting Mog1 protein	Ran-interacting Mog1 protein	Down	brown	R	-256	-247	GTTCAGCCTT	7.5e-05
24795	22153	Mog1p/PsbP-like protein [Trichoderma reesei RUT C-30]	ran-interacting Mog1 protein	Ran-interacting Mog1 protein	Down	brown	R	-1446	-1437	ATTCAGCCGG	3.3e-05
24838	48792	Metallo-dependent hydrolase [Trichoderma reesei RUT C-30]	amidase	Amidohydrolase 1	Down	grey60	R	-887	-878	GATTAGCCAC	0.0001
24838	48792	Metallo-dependent hydrolase [Trichoderma reesei RUT C-30]	amidase	Amidohydrolase 1	Down	grey60	R	-155	-146	GATCAGCCTC	8e-05
24911	63088	hypothetical protein M419DRAFT_24911 [Trichoderma reesei RUT C-30]	unknown protein	RNA recognition motif, RNP-1	-	lightcoral	R	-88	-79	ATTTAGCCGG	4.1e-06
24974	75672	hypothetical protein M419DRAFT_24974 [Trichoderma reesei RUT C-30]	NsdC	Zinc finger, C2H2-type	Down	grey60	R	-421	-412	CTTTAGCCTC	2.9e-05
24994	45852	MFS general substrate transporter [Trichoderma reesei RUT C-30]	unknown protein	Major facilitator superfamily MFS-1	Up	coral1	D	-403	-394	CTTTAGCCTC	2.9e-05
25036	120654	hypothetical protein M419DRAFT_25036 [Trichoderma reesei RUT C-30]	unknown protein	Forkhead-associated	-	darkolivegreen4	D	-205	-196	GTTTGGCCGC	7.5e-05
25045	21752	BAR-domain-containing protein [Trichoderma reesei RUT C-30]	unknown protein	Src homology-3	Down	brown	R	-827	-818	CTTTAGCCGT	9.1e-05
25045	21752	BAR-domain-containing protein [Trichoderma reesei RUT C-30]	unknown protein	Src homology-3	Down	brown	D	-1496	-1487	CATTAGCCTC	6.8e-05
25063	-	putative MFS transporter [Trichoderma reesei RUT C-30]	-	Major facilitator superfamily MFS-1	Up	coral1	D	-696	-687	GTTCAGCCGG	6e-05
25063	-	putative MFS transporter [Trichoderma reesei RUT C-30]	-	Major facilitator superfamily MFS-1	Up	coral1	R	-800	-791	ATTTAGCCTC	9.3e-07
25083	81110	hypothetical protein M419DRAFT_25083 [Trichoderma reesei RUT C-30]	acetyl-CoA carboxylase	Carbamoyl phosphate synthase, large subunit, N-terminal	-	black	D	-313	-304	ATTCAGCCTC	1.3e-05
25095	-	hypothetical protein M419DRAFT_25095 [Trichoderma reesei RUT C-30]	-	Glycoside hydrolase, family 3, N-terminal	Up	black	R	-1305	-1296	GTTCAGCCTC	2.3e-05
25136	77870	peroxisomal membrane protein Pex17 [Trichoderma reesei RUT C-30]	peroxin 8	-	-	darkred	R	-1405	-1396	ATTCAGCCAC	9.1e-05
25170	61570	putative meiotic recombination protein Ski8/Rec14 [Trichoderma reesei RUT C-30]	Gß-WD40 protein Ski8 (Sordaria)	WD40 repeat	-	brown	R	-1330	-1321	ATTCAGCCTT	4.3e-05
25213	121889	hypothetical protein M419DRAFT_25213 [Trichoderma reesei RUT C-30]	unknown protein	Zinc finger, RING-type	-	navajowhite2	R	-941	-932	GATTAGCCGT	6e-05
25222	121901	eukaryotic translation initiation factor 3 [Trichoderma reesei RUT C-30]	eukaryotic translation initiation factor 3 subunit 8	Proteasome component region PCI	-	brown	D	-1463	-1454	ATTTGGCCTT	8e-05
25279	79059	Myo-inositol-1-phosphate synthase [Trichoderma reesei RUT C-30]	Myo-inositol-1-phosphate synthase	Myo-inositol-1-phosphate synthase, GAPDH-like	Up	black	D	-1247	-1238	ATTTGGCCTC	2.9e-05
25284	-	seven-hairpin glycosidase [Trichoderma reesei RUT C-30]	-	Glycoside hydrolase, family 47	-	brown	R	-545	-536	TTTTAGCCGT	5.6e-05
25295	71655	hypothetical protein M419DRAFT_25295 [Trichoderma reesei RUT C-30]	sterol delta(24(28))- reductase	ERG4/ERG24 ergosterol biosynthesis protein	Up	black	R	-399	-390	ATTTAGCCCC	6.8e-05
25312	-	hypothetical protein M419DRAFT_25312 [Trichoderma reesei RUT C-30]	-	-	-	darkred	D	-1205	-1196	ATTTACCCTC	9.1e-05
25312	-	hypothetical protein M419DRAFT_25312 [Trichoderma reesei RUT C-30]	-	-	-	darkred	R	-1069	-1060	GTTCAGCCGC	3.8e-05
25353	78886	exonuclease [Trichoderma reesei RUT C-30]	unknown protein	Exonuclease, RNase T and DNA polymerase III	-	darkgreen	D	-1397	-1388	GATTAGCCTT	5.1e-05
25353	78886	exonuclease [Trichoderma reesei RUT C-30]	unknown protein	Exonuclease, RNase T and DNA polymerase III	-	darkgreen	R	-324	-315	ATTTAGCCAC	1.6e-05
25362	78864	glycine cleavage system T protein [Trichoderma reesei RUT C-30]	GcvTGlycine cleavage system T protein	Glycine cleavage T-protein, N-terminal	-	lightcyan1	R	-1225	-1216	AATCAGCCGG	8.4e-05
25393	79344	hypothetical protein M419DRAFT_25393 [Trichoderma reesei RUT C-30]	unknown protein	Protein of unknown function DUF1713, mitochondria	-	lightcyan1	D	-97	-88	GTTCAGCCTC	2.3e-05
25397	108829	hypothetical protein M419DRAFT_25397 [Trichoderma reesei RUT C-30]	unknown protein	Spa2 homology (SHD) of GIT	-	black	D	-424	-415	ATTCAGCCTC	1.3e-05
25412	49522	transcription elongation factor [Trichoderma reesei RUT C-30]	Transcription factor TFIIS	Zinc finger, TFIIS-type	-	brown	R	-501	-492	CTTTAGCCGG	6e-05
25421	122551	mannose-1-phosphate guanyltransferase [Trichoderma reesei RUT C-30]	mpg1 encoding mannose-1-phosphate guanyltransferase involved in the O-glycosylation pathway. (PMID: 9644208)	Bacterial transferase hexapeptide repeat	-	black	R	-623	-614	ATTTGGCCTG	5.1e-05
25468	49649	hypothetical protein M419DRAFT_25468 [Trichoderma reesei RUT C-30]	unknown protein	Thioredoxin-like fold	-	darkolivegreen4	D	-490	-481	CTTTAGCCTG	5.1e-05
25470	22712	FAM96B-like protein [Trichoderma reesei RUT C-30]	unknown protein	Protein of unknown function DUF59	-	darkred	D	-1330	-1321	GTTTAGCCTG	7.3e-06
25477	22718	hypothetical protein M419DRAFT_25477 [Trichoderma reesei RUT C-30]	Glutaminylpeptide cyclotransferase	Peptidase M28	Up	coral1	R	-489	-480	GTTCAGCCGG	6e-05
25484	122653	farnesyl-diphosphate farnesyltransferase [Trichoderma reesei RUT C-30]	squalene synthase	Squalene/phytoene synthase	-	coral1	D	-803	-794	GTTCAGCCTC	2.3e-05
25529	122708	GARP complex subunit Vps53 [Trichoderma reesei RUT C-30]	Late Golgi protein sorting complex	Vps53-like, N-terminal	-	darkred	D	-890	-881	GTTTGGCCTG	8.4e-05
25529	122708	GARP complex subunit Vps53 [Trichoderma reesei RUT C-30]	Late Golgi protein sorting complex	Vps53-like, N-terminal	-	darkred	R	-601	-592	GATCAGCCTC	8e-05
25539	109088	hypothetical protein M419DRAFT_25539 [Trichoderma reesei RUT C-30]	unknown protein with chromo domain	Chromo domain	-	brown4	D	-1398	-1389	GTTTGGCCGC	7.5e-05
25543	122724	hypothetical protein M419DRAFT_25543 [Trichoderma reesei RUT C-30]	unknown protein	-	-	-	R	-405	-396	ATTCAGCCTC	1.3e-05
25615	-	glycosyl hydrolase [Trichoderma reesei RUT C-30]	-	Glycosyl hydrolase 92	Up	coral1	D	-24	-15	AATCAGCCTC	3.8e-05
25669	65324	hypothetical protein M419DRAFT_25669 [Trichoderma reesei RUT C-30]	metacaspase CasA	Peptidase C14, caspase catalytic	-	brown	R	-249	-240	CTTTAGCCGC	3.8e-05
25726	80216	ATP synthase D chain, partial [Trichoderma reesei RUT C-30]	ATP synthase D chain	ATPase, F0 complex, subunit D, mitochondrial	-	brown	R	-1495	-1486	GATTAGCCTG	3e-05
25753	123008	Emopamil-binding protein [Trichoderma reesei RUT C-30]	unknown protein	Emopamil-binding	-	coral1	D	-464	-455	AAGTAGCCTC	8e-05
25753	123008	Emopamil-binding protein [Trichoderma reesei RUT C-30]	unknown protein	Emopamil-binding	-	coral1	R	-1132	-1123	AATTGGCCTC	7.5e-05
25762	-	hypothetical protein M419DRAFT_25762 [Trichoderma reesei RUT C-30]	-	Fungal transcriptional regulatory protein, N-terminal	-	darkorange	R	-918	-909	GTTTAGCCGC	5.7e-06
25773	-	multidrug resistance-associated protein 1 [Trichoderma reesei RUT C-30]	-	ABC transporter-like	-	grey60	R	-990	-981	GTGTAGCCTC	5.6e-05
25832	74453	hypothetical protein M419DRAFT_25832 [Trichoderma reesei RUT C-30]	3-hydroxyacyl-CoA dehydrogenase	3-hydroxyacyl-CoA dehydrogenase, C-terminal	-	darkred	D	-73	-64	GTTTAGCCGG	9.1e-06
25834	74444	DNA-directed RNA polymerase II subunit RPB11 [Trichoderma reesei RUT C-30]	DNA-directed RNA polymerase II	DNA-directed RNA polymerase, dimerisation	-	coral1	D	-1182	-1173	ATTTGGCCGC	4.3e-05
25897	50071	serine/threonine-protein kinase MAK [Trichoderma reesei RUT C-30]	protein kinase IME2	Protein kinase, core	-	coral1	R	-141	-132	AATCAGCCGG	8.4e-05
25940	49976	endo-1,4-beta-glucanase V [Trichoderma reesei RUT C-30]	GH5 endo-?-1	Cellulose-binding region, fungal	Up	coral1	D	-276	-267	AATTAGCCTG	1.3e-05
25940	49976	endo-1,4-beta-glucanase V [Trichoderma reesei RUT C-30]	GH5 endo-?-1	Cellulose-binding region, fungal	Up	coral1	D	-358	-349	AATTAGCCTG	1.3e-05
25956	123183	hypothetical protein M419DRAFT_25956 [Trichoderma reesei RUT C-30]	Ca2+ transporter	ATPase, P-type, K/Mg/Cd/Cu/Zn/Na/Ca/Na/H-transporter	-	lightcyan1	D	-591	-582	ATTTAGTCTC	0.0001
25976	123158	t-SNARE [Trichoderma reesei RUT C-30]	t-SNARE Tlg2	Syntaxin, N-terminal	-	brown	D	-756	-747	TATTAGCCGT	8.4e-05
25976	123158	t-SNARE [Trichoderma reesei RUT C-30]	t-SNARE Tlg2	Syntaxin, N-terminal	-	brown	D	-1249	-1240	AATCAGCCTG	6.8e-05
26069	123223	l-allo-threonine aldolase [Trichoderma reesei RUT C-30]	threonine aldolase GLY1	Aromatic amino acid beta-eliminating lyase/threonine aldolase	-	coral2	D	-242	-233	GTTTAGCCTC	3.4e-06
26111	50882	hypothetical protein M419DRAFT_26111 [Trichoderma reesei RUT C-30]	pre-mRNA-splicing factor CWC25	-	-	lightcyan1	R	-202	-193	TTTCAGCCTC	6.8e-05
26187	123288	actin-like ATPase domain-containing protein [Trichoderma reesei RUT C-30]	xylulokinase	Carbohydrate kinase, FGGY	Up	darkred	D	-696	-687	ATTTAGCCTA	5.6e-05
26189	50913	cell division-associated protein bimb [Trichoderma reesei RUT C-30]	Peptidase C50	Tetratricopeptide TPR-1	-	lightsteelblue	D	-126	-117	TATTAGCCTT	7.5e-05
26200	80843	proteasome regulatory subunit 12 [Trichoderma reesei RUT C-30]	26S proteasome regulatory complex subunit Rpn8	Mov34-1	-	lightcyan1	D	-965	-956	GTTTAGCCAC	3.3e-05
26245	80956	RNA-binding domain-containing protein [Trichoderma reesei RUT C-30]	RNA recognition protein	RNA recognition motif, RNP-1	-	navajowhite2	R	-1471	-1462	GATCAGCCTC	8e-05
26281	23146	hypothetical protein M419DRAFT_26281 [Trichoderma reesei RUT C-30]	unknown protein	-	Up	coral1	D	-1340	-1331	ATTTACCCTC	9.1e-05
26311	23124	hypothetical protein M419DRAFT_26311 [Trichoderma reesei RUT C-30]	unknown protein	Ornithine decarboxylase antizyme	-	grey60	R	-589	-580	AATCAGCCGG	8.4e-05
26314	81183	hypothetical protein M419DRAFT_26314 [Trichoderma reesei RUT C-30]	unknown protein	-	Down	grey60	R	-1095	-1086	ATTCAGCCGG	3.3e-05
26328	81148	Aldo/keto reductase [Trichoderma reesei RUT C-30]	short chain dehydrogenase/reductase	Aldo/keto reductase	Up	coral1	R	-194	-185	GTTTAGCCGG	9.1e-06
26427	51946	hypothetical protein M419DRAFT_26427 [Trichoderma reesei RUT C-30]	aminoacyl-tRNA synthetase	Aminoacyl-tRNA synthetase, class I, conserved site	-	ivory	D	-758	-749	ATTCGGCCGC	0.0001
26434	81670	putative MFS monosaccharide transporter [Trichoderma reesei RUT C-30]	MFS permease	General substrate transporter	Up	coral1	D	-1246	-1237	CTTTAGCCGT	9.1e-05
26434	81670	putative MFS monosaccharide transporter [Trichoderma reesei RUT C-30]	MFS permease	General substrate transporter	Up	coral1	R	-1042	-1033	CTTTAGCCTC	2.9e-05
26434	81670	putative MFS monosaccharide transporter [Trichoderma reesei RUT C-30]	MFS permease	General substrate transporter	Up	coral1	R	-1390	-1381	GTTTAGCCGT	1.6e-05
26505	23271	putative COPII-coated vesicle protein [Trichoderma reesei RUT C-30]	ER-derived vesicles protein Erv41	Protein of unknown function DUF1692	Up	black	R	-149	-140	ATTCGGCCTC	6.8e-05
26568	51734	Coatomer, beta subunit [Trichoderma reesei RUT C-30]	Vesicle coat complex COPI	Clathrin/coatomer adaptor, adaptin-like, N-terminal	-	black	R	-1289	-1280	GTTCAGCCTG	4.6e-05
26579	123675	hypothetical protein M419DRAFT_26579 [Trichoderma reesei RUT C-30]	unknown protein	-	Up	coral1	R	-1377	-1368	ATTTGGCCGC	4.3e-05
26637	123882	hypothetical protein M419DRAFT_26637 [Trichoderma reesei RUT C-30]	unknown protein	Spc97/Spc98	-	black	D	-394	-385	CTTTAGCCTT	7.5e-05
26638	123881	hypothetical protein M419DRAFT_26638 [Trichoderma reesei RUT C-30]	Zn2Cys6 transcriptional regulator	Fungal transcriptional regulatory protein, N-terminal	-	coral2	D	-287	-278	GTTTAGCCGC	5.7e-06
26651	120060	hypothetical protein M419DRAFT_26651 [Trichoderma reesei RUT C-30]	unknown protein with pleckstrin like domain	Pleckstrin-like	-	darkorange	D	-759	-750	ATTCGGCCTC	6.8e-05
26651	120060	hypothetical protein M419DRAFT_26651 [Trichoderma reesei RUT C-30]	unknown protein with pleckstrin like domain	Pleckstrin-like	-	darkorange	R	-565	-556	GTTTGGCCTC	5.1e-05
26687	-	oligopeptide transporter OPT-like protein [Trichoderma reesei RUT C-30]	-	Oligopeptide transporter OPT superfamily	-	brown	R	-713	-704	GTTTAGCCGT	1.6e-05
26728	29568	cyclin-like protein [Trichoderma reesei RUT C-30]	C-type cyclin	Cyclin, N-terminal	-	darkolivegreen4	R	-1402	-1393	ATTCGGCCGC	0.0001
26737	23332	HET-domain-containing protein [Trichoderma reesei RUT C-30]	unknown protein	Heterokaryon incompatibility	Down	darkolivegreen4	R	-246	-237	GTTTGGCCTG	8.4e-05
26770	52438	hypothetical protein M419DRAFT_26770 [Trichoderma reesei RUT C-30]	unknown protein	Fungal transcriptional regulatory protein, N-terminal	-	darkorange	R	-596	-587	GATTAGCCGT	6e-05
26791	26029	DEAD-domain-containing protein [Trichoderma reesei RUT C-30]	ATP-dependent RNA helicase MAK5	DNA/RNA helicase, DEAD/DEAH box type, N-terminal	-	brown2	D	-81	-72	ATTCGGCCTC	6.8e-05
26832	67761	cysteine proteinase [Trichoderma reesei RUT C-30]	calpain-like protease	Peptidase C2, calpain	Up	black	D	-292	-283	AGTTAGCCTC	9.1e-05
26844	124282	putative glyoxal oxidase precursor [Trichoderma reesei RUT C-30]	unknown protein	Carbohydrate-binding WSC	-	black	D	-85	-76	ATTTGGCCTG	5.1e-05
26864	61577	NADH:ubiquinone oxidoreductase 6.6kD subunit [Trichoderma reesei RUT C-30]	unknown protein	-	-	yellowgreen	R	-290	-281	TTTTAGCCTT	4.3e-05
26888	52532	hypothetical protein M419DRAFT_26888 [Trichoderma reesei RUT C-30]	unknown protein	Src homology-3	-	black	R	-610	-601	ATTCGGCCTC	6.8e-05
26904	46794	putative peptide transporter [Trichoderma reesei RUT C-30]	oligopeptide transporter	TGF-beta receptor, type I/II extracellular region	Up	darkorange	R	-210	-201	GATTAGCCGG	4.3e-05
26906	76633	putative MFS multidrug transporter [Trichoderma reesei RUT C-30]	MDR multidrug transporter	Major facilitator superfamily MFS-1	Down	brown	R	-1238	-1229	GTTTAGCCTC	3.4e-06
26980	124205	TPR-like protein [Trichoderma reesei RUT C-30]	RNA polymerase III transcription initiation factor complex (TFIIIC) subunit part of the TauA domain	Tetratricopeptide TPR-1	-	brown	D	-743	-734	ATTTGGCCGG	6.8e-05
27044	124259	hypothetical protein M419DRAFT_27044, partial [Trichoderma reesei RUT C-30]	SSCRP	-	Down	grey60	R	-1411	-1402	ATTTAGTCTC	0.0001
27047	82616	endoglucanase VIII [Trichoderma reesei RUT C-30]	GH5 membrane bound endoglucanase CEL5b	Glycoside hydrolase, family 5	Down	brown	D	-411	-402	AATCAGCCTC	3.8e-05
27060	82668	WD40 repeat-like protein [Trichoderma reesei RUT C-30]	nuclear pore complex protein sonA	WD40 repeat	-	coral1	D	-393	-384	GTTCAGCCTG	4.6e-05
27066	-	amidase signature enzyme [Trichoderma reesei RUT C-30]	-	Amidase signature enzyme	-	coral2	R	-20	-11	GTTTAGCCAG	7.5e-05
27066	-	amidase signature enzyme [Trichoderma reesei RUT C-30]	-	Amidase signature enzyme	-	coral2	D	-217	-208	TTTCAGCCTC	6.8e-05
31514	53187	UreD-domain-containing protein [Trichoderma reesei RUT C-30]	UreD urease accessory protein	Urease accessory protein UreD	-	darkred	R	-488	-479	GTTCAGCCGG	6e-05
31698	53972	DEAD-domain-containing protein [Trichoderma reesei RUT C-30]	ATP-dependent RNA helicase DBP8 (EC 3.6.4.13)	DNA/RNA helicase, DEAD/DEAH box type, N-terminal	-	brown2	D	-1230	-1221	AATTAGCCGG	1.6e-05
31758	54659	hypothetical protein M419DRAFT_31758 [Trichoderma reesei RUT C-30]	unknown protein	-	-	-	R	-355	-346	ACTTAGCCTC	0.0001
31869	73934	acetolactate synthase [Trichoderma reesei RUT C-30]	IlvH Acetolactate synthase small (regulatory) subunit	Acetolactate synthase, small subunit	-	lightcyan1	R	-665	-656	ATTCGGCCTC	6.8e-05
31869	73934	acetolactate synthase [Trichoderma reesei RUT C-30]	IlvH Acetolactate synthase small (regulatory) subunit	Acetolactate synthase, small subunit	-	lightcyan1	R	-490	-481	ATTTAGCCAT	6e-05
31928	119749	signal recognition particle, SRP19 subunit [Trichoderma reesei RUT C-30]	Signal recognition particle	Signal recognition particle, SRP19 subunit	-	lightcyan1	D	-150	-141	ATTCAGCCTC	1.3e-05
31975	1947	POZ domain-containing protein [Trichoderma reesei RUT C-30]	Elongin C	SKP1 component, POZ	-	darkolivegreen4	D	-187	-178	CATTAGCCGC	0.0001
32006	54181	putative siroheme synthase Met8 [Trichoderma reesei RUT C-30]	siroheme synthase	Siroheme synthase, N-terminal	-	coral1	R	-485	-476	TATTAGCCTT	7.5e-05
32034	102927	hypothetical protein M419DRAFT_32034 [Trichoderma reesei RUT C-30]	Serine/threonine protein kinase	-	Up	-	R	-931	-922	CTTTAGCCGT	9.1e-05
32038	21294	Rho2 GTPase [Trichoderma reesei RUT C-30]	rho2	Ras GTPase	-	black	R	-467	-458	GTTTGGCCGC	7.5e-05
32057	102953	major facilitator superfamily transporter [Trichoderma reesei RUT C-30]	dityrosine transporter	Major facilitator superfamily MFS-1	-	yellowgreen	R	-893	-884	AATTAGCCGG	1.6e-05
32059	-	hypothetical protein M419DRAFT_32059 [Trichoderma reesei RUT C-30]	-	-	-	coral2	R	-1021	-1012	TTTCAGCCTC	6.8e-05
32059	-	hypothetical protein M419DRAFT_32059 [Trichoderma reesei RUT C-30]	-	-	-	coral2	D	-1314	-1305	TATTAGCCTC	2.3e-05
32116	53868	FMN-linked oxidoreductase [Trichoderma reesei RUT C-30]	NADH:flavin oxidoreductase/NADH oxidase	NADH:flavin oxidoreductase/NADH oxidase, N-terminal	Up	darkred	D	-442	-433	GATTAGCCTG	3e-05
32327	4114	FAD binding domain-containing protein [Trichoderma reesei RUT C-30]	FAD linked oxidase	FAD linked oxidase, N-terminal	Up	-	R	-356	-347	GTGTAGCCTC	5.6e-05
32327	4114	FAD binding domain-containing protein [Trichoderma reesei RUT C-30]	FAD linked oxidase	FAD linked oxidase, N-terminal	Up	-	R	-1026	-1017	ATTCAGCCGC	2e-05
32382	-	mRNA triphosphatase CET1 [Trichoderma reesei RUT C-30]	-	mRNA capping enzyme, beta chain	-	royalblue	D	-264	-255	GTTCAGCCTC	2.3e-05
32389	107918	hypothetical protein M419DRAFT_32389 [Trichoderma reesei RUT C-30]	unknown protein	-	-	brown2	D	-320	-311	ATTTAGCCTT	6.5e-06
32445	39883	hypothetical protein M419DRAFT_32445 [Trichoderma reesei RUT C-30]	unknown protein	-	-	bisque4	D	-154	-145	AATTAGCCGT	3e-05
32448	71554	beta-1,3-mannanase [Trichoderma reesei RUT C-30]	GH5 ?-1	Glycoside hydrolase, family 5	Down	-	R	-1266	-1257	ATGTAGCCGT	0.0001
32536	120260	hypothetical protein M419DRAFT_32536 [Trichoderma reesei RUT C-30]	ribosomal protein L24e	Ribosomal protein L24e	-	brown2	R	-1458	-1449	TATTAGCCGC	3.8e-05
32543	2439	Arp2/3 complex 16 kDa subunit ARPC5 [Trichoderma reesei RUT C-30]	Arc15 (N.crassa) ortholog	ARP2/3 complex 16 kDa subunit (p16-Arc)	-	brown	R	-937	-928	AAGTAGCCTC	8e-05
32543	2439	Arp2/3 complex 16 kDa subunit ARPC5 [Trichoderma reesei RUT C-30]	Arc15 (N.crassa) ortholog	ARP2/3 complex 16 kDa subunit (p16-Arc)	-	brown	R	-362	-353	AATTGGCCTC	7.5e-05
32575	55279	hypothetical protein M419DRAFT_32575 [Trichoderma reesei RUT C-30]	unknown protein	Cyclin-like F-box	-	navajowhite2	D	-974	-965	ATTCAGCCGC	2e-05
32615	103866	hypothetical protein M419DRAFT_32615 [Trichoderma reesei RUT C-30]	orphan protein	-	-	brown	D	-409	-400	AAGTAGCCTC	8e-05
32643	21505	G-alpha protein subclass III [Trichoderma reesei RUT C-30]	G-protein alpha subunit 3 GNA-3	G protein alpha subunit, helical insertion	-	brown	D	-1116	-1107	ATTTGGCCTG	5.1e-05
32713	55796	cyclin [Trichoderma reesei RUT C-30]	cyclin domain-containing protein	Cyclin-like	-	brown2	R	-1401	-1392	GTTCAGCCTT	7.5e-05
32829	103597	hypothetical protein M419DRAFT_32829 [Trichoderma reesei RUT C-30]	unknown protein	-	-	thistle2	R	-978	-969	GTGTAGCCGC	8e-05
33013	58114	hypothetical protein M419DRAFT_33013 [Trichoderma reesei RUT C-30]	unknown protein	-	Up	coral1	D	-1479	-1470	AATCAGCCGG	8.4e-05
33163	56469	hypothetical protein M419DRAFT_33163 [Trichoderma reesei RUT C-30]	unknown protein	-	-	coral2	R	-1134	-1125	CTTTAGCCGG	6e-05
33168	2735	hypothetical protein M419DRAFT_33168 [Trichoderma reesei RUT C-30]	GH18 chitinase CHI18-6	Glycoside hydrolase, family 18, N-terminal	-	coral1	D	-1474	-1465	GTTCAGCCGG	6e-05
33168	2735	hypothetical protein M419DRAFT_33168 [Trichoderma reesei RUT C-30]	GH18 chitinase CHI18-6	Glycoside hydrolase, family 18, N-terminal	-	coral1	R	-1151	-1142	ATTCAGCCGC	2e-05
33238	56432	hypothetical protein M419DRAFT_33238 [Trichoderma reesei RUT C-30]	FMN-dependent dehydrogenase	Cytochrome b5	Up	coral1	R	-204	-195	TTTTAGCCTT	4.3e-05
33240	104495	P-loop containing nucleoside triphosphate hydrolase protein [Trichoderma reesei RUT C-30]	Pre-mRNA-processing ATP-dependent RNA helicase <br />PRP5<br />	DNA/RNA helicase, DEAD/DEAH box type, N-terminal	-	black	D	-393	-384	TTTCAGCCGC	0.0001
33245	56196	putative F1F0 ATP synthase assembly protein Atp10 [Trichoderma reesei RUT C-30]	unknown protein	ATP10	-	brown	R	-133	-124	ATTTGGCCTC	2.9e-05
33255	57178	hypothetical protein M419DRAFT_33255 [Trichoderma reesei RUT C-30]	nuclear mRNA splicing factor-associated protein	RNA recognition motif, RNP-1	-	lightcyan1	R	-1089	-1080	TATTAGCCTC	2.3e-05
33295	2666	mediator of RNA polymerase II transcription subunit 16 [Trichoderma reesei RUT C-30]	Sin4	WD40 repeat-like	-	darkorange	D	-1246	-1237	ATGTAGCCGT	0.0001
33297	104437	hypothetical protein M419DRAFT_33297 [Trichoderma reesei RUT C-30]	unknown protein	-	Up	darkorange	R	-562	-553	AATTAGCCAG	0.0001
33297	104437	hypothetical protein M419DRAFT_33297 [Trichoderma reesei RUT C-30]	unknown protein	-	Up	darkorange	R	-527	-518	ATTCAGCCGT	5.6e-05
33297	104437	hypothetical protein M419DRAFT_33297 [Trichoderma reesei RUT C-30]	unknown protein	-	Up	darkorange	D	-623	-614	CTTTAGCCTG	5.1e-05
33310	104423	hypothetical protein M419DRAFT_33310 [Trichoderma reesei RUT C-30]	MRSP1/expansin-like	-	-	-	D	-1238	-1229	ATGTAGCCTG	5.6e-05
33362	57100	RSC complex subunit Rsc9 [Trichoderma reesei RUT C-30]	unknown protein	AT-rich interaction region	-	black	R	-1325	-1316	GTTCAGCCTC	2.3e-05
33368	57185	amino acid transporter [Trichoderma reesei RUT C-30]	Amino acid transporters	Amino acid permease-associated region	-	coral1	D	-1231	-1222	GTTCAGCCGC	3.8e-05
33412	56856	DNA replication complex GINS protein psf2 [Trichoderma reesei RUT C-30]	DNA replication complex GINS protein (Psf2)	GINS complex, Psf2 component	-	coral2	D	-763	-754	TTTCAGCCTC	6.8e-05
33458	104260	hypothetical protein M419DRAFT_33458 [Trichoderma reesei RUT C-30]	unknown protein	-	Down	-	R	-551	-542	AATCAGCCTC	3.8e-05
33520	2558	hypothetical protein M419DRAFT_33520 [Trichoderma reesei RUT C-30]	unknown protein	-	-	brown	D	-108	-99	AATCAGCCTC	3.8e-05
33520	2558	hypothetical protein M419DRAFT_33520 [Trichoderma reesei RUT C-30]	unknown protein	-	-	brown	D	-91	-82	GTTTAGCCTC	3.4e-06
33597	104104	hypothetical protein M419DRAFT_33597 [Trichoderma reesei RUT C-30]	Zn2Cys6 transcriptional regulator	Fungal transcriptional regulatory protein, N-terminal	-	brown	R	-1432	-1423	ATTCGGCCTC	6.8e-05
33673	105237	hypothetical protein M419DRAFT_33673 [Trichoderma reesei RUT C-30]	SSCRP	-	Up	-	D	-1244	-1235	ATTTAGCGTC	9.1e-05
33708	59119	Metallo-dependent hydrolase [Trichoderma reesei RUT C-30]	amidohydrolase family protein	Amidohydrolase 1	Up	-	D	-110	-101	ATTCGGCCTC	6.8e-05
33711	58675	aldo/keto reductase-like protein [Trichoderma reesei RUT C-30]	short chain dehydrogenase/reductase	Aldo/keto reductase	Up	orangered3	D	-1182	-1173	ATTTAGCCAG	4.3e-05
33761	21876	NAD(P)-binding protein [Trichoderma reesei RUT C-30]	Zinc-binding oxidoreductase	Alcohol dehydrogenase, zinc-binding	Down	-	D	-419	-410	GATCAGCCTC	8e-05
33791	37316	FAD-binding domain-containing protein [Trichoderma reesei RUT C-30]	unknown protein	FAD linked oxidase, N-terminal	-	-	D	-1207	-1198	ATTTAGCCTA	5.6e-05
33791	37316	FAD-binding domain-containing protein [Trichoderma reesei RUT C-30]	unknown protein	FAD linked oxidase, N-terminal	-	-	D	-752	-743	ATTTGGCCTC	2.9e-05
33817	46463	PLP-dependent transferase [Trichoderma reesei RUT C-30]	serine palmitoyl transferase	Aminotransferase, class I and II	-	black	D	-1385	-1376	GTTTGGCCGC	7.5e-05
33886	59082	hypothetical protein M419DRAFT_33886 [Trichoderma reesei RUT C-30]	GH18	Glycoside hydrolase, family 18, catalytic domain	Down	brown	D	-258	-249	ATTCAGCCAC	9.1e-05
33948	59062	smr domain-containing protein [Trichoderma reesei RUT C-30]	unknown protein	Zinc finger, CCCH-type	-	darkorange	R	-908	-899	CTTTAGCCTG	5.1e-05
34045	105701	hypothetical protein M419DRAFT_34045 [Trichoderma reesei RUT C-30]	unknown protein	-	-	darkred	D	-49	-40	TTTCAGCCTC	6.8e-05
34146	27697	amidase family protein [Trichoderma reesei RUT C-30]	Amidase	Amidase signature enzyme	Up	darkorange	R	-1415	-1406	GATTAGCCGG	4.3e-05
34397	106161	ankyrin [Trichoderma reesei RUT C-30]	Ankyrin	Ankyrin	Down	brown	R	-78	-69	GTTTGGCCTG	8.4e-05
34517	106607	HET-domain-containing protein [Trichoderma reesei RUT C-30]	unknown protein	Heterokaryon incompatibility	Down	-	R	-812	-803	TATTAGCCTT	7.5e-05
34555	59887	FMN-dependent alpha-hydroxy acid dehydrogenase [Trichoderma reesei RUT C-30]	L-lactate dehydrogenase	FMN-dependent alpha-hydroxy acid dehydrogenase	-	darkolivegreen4	R	-209	-200	GTTCAGCCGC	3.8e-05
34621	106467	hypothetical protein M419DRAFT_34621 [Trichoderma reesei RUT C-30]	unknown protein	-	-	coral2	R	-1481	-1472	CATTAGCCTC	6.8e-05
34652	77142	cullin binding protein CanA [Trichoderma reesei RUT C-30]	TATA-binding protein interacting (TIP20)	HEAT	-	darkolivegreen4	D	-717	-708	CTTTAGCCTT	7.5e-05
34653	106429	Apc13p-domain-containing protein [Trichoderma reesei RUT C-30]	unknown protein	Apc13p	-	darkorange	R	-436	-427	CTTTAGCCTT	7.5e-05
34689	3506	2OG-Fe(II) oxygenase superfamily protein [Trichoderma reesei RUT C-30]	2OG-Fe(II) oxygenase superfamily protein	2OG-Fe(II) oxygenase	-	coral2	R	-1161	-1152	GTTCAGCCTC	2.3e-05
34774	-	polyketide synthase [Trichoderma reesei RUT C-30]	-	Alcohol dehydrogenase, zinc-binding	-	coral1	D	-299	-290	ACTTAGCCTC	0.0001
34774	-	polyketide synthase [Trichoderma reesei RUT C-30]	-	Alcohol dehydrogenase, zinc-binding	-	coral1	R	-1168	-1159	GTTCAGCCTG	4.6e-05
34795	106245	CAT1 catalase [Trichoderma reesei RUT C-30]	catalase CAT6	Catalase	-	darkolivegreen4	D	-987	-978	ATTCAGCCTT	4.3e-05
34802	106237	hypothetical protein M419DRAFT_34802 [Trichoderma reesei RUT C-30]	unknown protein	-	-	black	D	-425	-416	GATTAGCCGT	6e-05
34881	61420	nucleoside-diphosphate-sugar epimerase family protein [Trichoderma reesei RUT C-30]	unknown protein	NmrA-like	Up	darkorange	D	-101	-92	ATGTAGCCTT	8.4e-05
34906	3817	RINT-1 family protein [Trichoderma reesei RUT C-30]	ER to golgi transport protein/RAD50-interacting protein 1.	Peptidase M14, carboxypeptidase A	-	bisque4	D	-356	-347	CTTTAGCCTG	5.1e-05
34948	61383	haloacid dehalogenase [Trichoderma reesei RUT C-30]	unknown protein	Haloacid dehydrogenase/epoxide hydrolase	Down	brown	R	-1478	-1469	ATTCAGCCGT	5.6e-05
34955	107035	putative ras small monomeric GTPase [Trichoderma reesei RUT C-30]	RAS small GTPase	Ras GTPase	-	darkolivegreen4	D	-1471	-1462	ATGTAGCCTC	3e-05
35015	60956	hypothetical protein M419DRAFT_35015 [Trichoderma reesei RUT C-30]	unknown protein	-	-	black	R	-1478	-1469	ATTTGGCCTT	8e-05
35147	61279	Nrap protein [Trichoderma reesei RUT C-30]	UTP22. U3 snoRNP protein involved in maturation of pre-18S rRNA and SSU processome protein.	Nrap protein	-	brown2	D	-1023	-1014	ATTTAGCCTT	6.5e-06
35190	-	hypothetical protein M419DRAFT_35190 [Trichoderma reesei RUT C-30]	-	N-6 adenine-specific DNA methylase, conserved site	-	brown	D	-1158	-1149	ATTCGGCCGC	0.0001
35200	3641	PLP-dependent transferase [Trichoderma reesei RUT C-30]	Cystathionine beta-lyases/cystathionine gamma-synthases	Cys/Met metabolism, pyridoxal phosphate-dependent enzyme	-	darkolivegreen4	D	-446	-437	GTTCAGCCTT	7.5e-05
35238	4196	F1F0 ATP synthase subunit C [Trichoderma reesei RUT C-30]	Vacuolar ATP synthase 20 kDa proteolipid subunit	ATPase, V0 complex, proteolipid subunit C,	-	yellowgreen	D	-249	-240	AATCAGCCTC	3.8e-05
35407	108287	alpha/beta-hydrolase [Trichoderma reesei RUT C-30]	CE10 carbohydrate esterease	Carboxylesterase, type B	-	darkolivegreen4	R	-917	-908	CTTTAGCCTC	2.9e-05
35407	108287	alpha/beta-hydrolase [Trichoderma reesei RUT C-30]	CE10 carbohydrate esterease	Carboxylesterase, type B	-	darkolivegreen4	R	-597	-588	TTTTAGCCTC	1.3e-05
35417	63104	kinase-like protein [Trichoderma reesei RUT C-30]	unknown protein	Protein kinase, core	-	royalblue	R	-1295	-1286	ATTCAGCCTG	2.3e-05
35445	108332	SDA1-domain-containing protein [Trichoderma reesei RUT C-30]	unknown protein with SDA1 domain	SDA1	-	brown2	R	-1388	-1379	ATTTAGCCTA	5.6e-05
35555	58130	hypothetical protein M419DRAFT_35555 [Trichoderma reesei RUT C-30]	bHLH transcriptional regulator	Basic helix-loop-helix dimerisation region bHLH	-	darkolivegreen4	R	-1071	-1062	GATTAGCCTG	3e-05
35632	21749	mitogen-activated protein kinase MAF1 [Trichoderma reesei RUT C-30]	mitogen-activated protein kinase MAF1	Maf1 regulator	-	navajowhite2	D	-1437	-1428	CTTTAGCCGG	6e-05
35656	57923	hypothetical protein M419DRAFT_35656 [Trichoderma reesei RUT C-30]	unknown protein	Breast carcinoma amplified sequence 2	-	coral1	D	-474	-465	GTTCAGCCTT	7.5e-05
35694	67692	MFS general substrate transporter [Trichoderma reesei RUT C-30]	MFS permease	Major facilitator superfamily MFS-1	Down	-	D	-244	-235	AATTAGCCAC	5.1e-05
35757	110848	hypothetical protein M419DRAFT_35757 [Trichoderma reesei RUT C-30]	GH23 exo-ß-1	Lytic transglycosylase-like, catalytic	Down	-	D	-941	-932	ATTTGGCCGT	0.0001
35849	107297	hypothetical protein M419DRAFT_35849 [Trichoderma reesei RUT C-30]	orphan protein	-	Up	darkorange	D	-435	-426	TATTAGCCGG	6e-05
35897	-	hypothetical protein M419DRAFT_35897 [Trichoderma reesei RUT C-30]	-	-	-	coral1	R	-1073	-1064	GTGTAGCCGC	8e-05
35989	107488	hypothetical protein M419DRAFT_35989 [Trichoderma reesei RUT C-30]	CE3 protein	Esterase, SGNH hydrolase-type	Up	-	D	-486	-477	AATCAGCCTG	6.8e-05
36063	63756	P-loop containing nucleoside triphosphate hydrolase protein [Trichoderma reesei RUT C-30]	helicase	DNA/RNA helicase, DEAD/DEAH box type, N-terminal	Up	coral1	R	-642	-633	ATTCAGCCGC	2e-05
36127	-	hypothetical protein M419DRAFT_36127 [Trichoderma reesei RUT C-30]	-	Zinc finger, C2H2-type	-	darkolivegreen4	D	-1182	-1173	ATTTGGCCTG	5.1e-05
36211	78956	hypothetical protein M419DRAFT_36211 [Trichoderma reesei RUT C-30]	unknown protein	-	-	grey60	R	-511	-502	TTTCAGCCGC	0.0001
36219	108457	hypothetical protein M419DRAFT_36219 [Trichoderma reesei RUT C-30]	orphan protein	-	Up	-	R	-753	-744	GTTCAGCCTG	4.6e-05
36300	28655	hypothetical protein M419DRAFT_36300 [Trichoderma reesei RUT C-30]	unknown protein	Zinc finger, RING-type	-	grey60	D	-417	-408	GTTCAGCCGC	3.8e-05
36421	64130	DUF803 domain-containing protein [Trichoderma reesei RUT C-30]	unknown protein	-	-	coral1	R	-726	-717	AATCAGCCGG	8.4e-05
36498	-	hypothetical protein M419DRAFT_36498 [Trichoderma reesei RUT C-30]	-	-	-	coral1	D	-32	-23	AATTGGCCTC	7.5e-05
36501	64704	putative glycerol:H+ symporter [Trichoderma reesei RUT C-30]	glycerol:H+ symporter (Gup1)	Membrane bound O-acyl transferase, MBOAT	-	black	D	-1447	-1438	GTTCAGCCTT	7.5e-05
36628	109081	hypothetical protein M419DRAFT_36628 [Trichoderma reesei RUT C-30]	orphan protein	-	Up	-	D	-69	-60	GTGTAGCCTC	5.6e-05
36709	109184	hypothetical protein M419DRAFT_36709 [Trichoderma reesei RUT C-30]	unknown protein	-	-	brown	D	-341	-332	GTTCAGCCTC	2.3e-05
36743	65591	hypothetical protein M419DRAFT_36743 [Trichoderma reesei RUT C-30]	26S proteasome regulatory complex subunit Rpn10	von Willebrand factor, type A	-	brown	R	-220	-211	GTTCAGCCTG	4.6e-05
37026	66103	trimeric LpxA-like protein [Trichoderma reesei RUT C-30]	WbbJ Acetyltransferase (isoleucine patch superfamily)	Bacterial transferase hexapeptide repeat	-	coral1	D	-688	-679	GTTTGGCCTG	8.4e-05
37229	53596	mediator of RNA polymerase II transcription subunit 19 [Trichoderma reesei RUT C-30]	unknown protein	Mediator complex, subunit MED19	-	yellowgreen	D	-1345	-1336	ATTTAGCCTG	3.4e-06
37287	74356	NOL1/NOP2/sun family putative RNA met [Trichoderma reesei RUT C-30]	tRNA (cytosine-5-)-methyltransferase NCL1	rRNA subunit methyltransferase	-	brown2	R	-1008	-999	GATTAGCCTC	1.5e-05
37295	2100	DUF1531-domain-containing protein [Trichoderma reesei RUT C-30]	unknown protein DUF1531	Protein of unknown function DUF1531	Down	brown	D	-235	-226	ATTTAACCTC	0.0001
37302	2095	DNA polymerase delta catalytic subunit [Trichoderma reesei RUT C-30]	DNA polymerase delta	DNA-directed DNA polymerase, family B	-	coral1	R	-1040	-1031	ATTTAGCCGT	7.8e-06
37392	-	hypothetical protein M419DRAFT_37392 [Trichoderma reesei RUT C-30]	-	Cupin 2, conserved barrel	Down	-	D	-1042	-1033	GTTCAGCCGG	6e-05
37434	109304	hypothetical protein M419DRAFT_37434 [Trichoderma reesei RUT C-30]	unknown protein	-	-	-	R	-1034	-1025	AATCAGCCGC	5.6e-05
37499	109235	hypothetical protein M419DRAFT_37499 [Trichoderma reesei RUT C-30]	CBM 18	-	Up	darkorange	D	-630	-621	TTTCAGCCGC	0.0001
37499	109235	hypothetical protein M419DRAFT_37499 [Trichoderma reesei RUT C-30]	CBM 18	-	Up	darkorange	D	-227	-218	TATTAGCCGT	8.4e-05
37575	22925	hypothetical protein M419DRAFT_37575 [Trichoderma reesei RUT C-30]	Zn2Cys6 transcriptional regulator	Fungal transcriptional regulatory protein, N-terminal	-	grey60	R	-535	-526	GTTCAGCCTT	7.5e-05
37644	109946	hypothetical protein M419DRAFT_37644 [Trichoderma reesei RUT C-30]	unknown protein	-	Down	-	R	-646	-637	ATGTAGCCTC	3e-05
37680	110122	hypothetical protein M419DRAFT_37680 [Trichoderma reesei RUT C-30]	unknown protein	Adenylate cyclase-associated CAP, N-terminal	-	black	D	-366	-357	ATTCAGCCAC	9.1e-05
37707	110159	hypothetical protein M419DRAFT_37707 [Trichoderma reesei RUT C-30]	unknown protein	-	Up	coral1	R	-998	-989	ATATAGCCTC	8.4e-05
37775	-	hypothetical protein M419DRAFT_37775 [Trichoderma reesei RUT C-30]	-	-	Down	-	D	-1095	-1086	GTTCAGCCGC	3.8e-05
37798	110265	oxidoreductase FAD-binding protein [Trichoderma reesei RUT C-30]	unknown protein	Oxidoreductase FAD/NAD(P)-binding	Up	darkorange	D	-173	-164	GTGTAGCCTG	9.1e-05
37798	110265	oxidoreductase FAD-binding protein [Trichoderma reesei RUT C-30]	unknown protein	Oxidoreductase FAD/NAD(P)-binding	Up	darkorange	D	-1393	-1384	CATTAGCCTC	6.8e-05
37828	110295	glucocorticoid receptor-like (DNA-binding domain) [Trichoderma reesei RUT C-30]	ribosomal protein S14	Ribosomal protein S14	-	brown	R	-153	-144	GTTTAGCCGG	9.1e-06
37832	-	MFS general substrate transporter [Trichoderma reesei RUT C-30]	-	Major facilitator superfamily MFS-1	Up	darkred	D	-800	-791	ATTTGGCCGC	4.3e-05
37922	67130	elongator complex protein [Trichoderma reesei RUT C-30]	elongator complex protein	IKI3	-	grey60	D	-850	-841	ATTTAGCCTT	6.5e-06
37999	66928	Serine/threonine-protein kinase tel-1 [Trichoderma reesei RUT C-30]	Serine/threonine-protein kinase tel1	Phosphatidylinositol 3- and 4-kinase, catalytic	-	brown	R	-153	-144	GTTTGGCCTC	5.1e-05
38017	67057	silencing information regulator [Trichoderma reesei RUT C-30]	silencing information regulator	NAD-dependent histone deacetylase, silent information regulator Sir2	-	brown	R	-900	-891	ATTTAGCCAG	4.3e-05
38059	67217	hypothetical protein M419DRAFT_38059 [Trichoderma reesei RUT C-30]	iron-sulfur cluster assembly accessory protein Isa1	HesB/YadR/YfhF-like	Down	grey60	R	-403	-394	ATTTGGCCTT	8e-05
38164	-	hypothetical protein M419DRAFT_38164 [Trichoderma reesei RUT C-30]	-	-	-	-	D	-1451	-1442	ATTTAGCCTA	5.6e-05
38203	67907	hypothetical protein M419DRAFT_38203 [Trichoderma reesei RUT C-30]	transfer of mannosylphosphate	-	-	black	R	-1274	-1265	ATTTGGCCTT	8e-05
38232	110943	hypothetical protein M419DRAFT_38232 [Trichoderma reesei RUT C-30]	Histone acetyltransferase SAGA/ADA	Cyclic nucleotide-binding	-	grey60	D	-1226	-1217	TATTAGCCGC	3.8e-05
38233	81214	Snf7-domain-containing protein [Trichoderma reesei RUT C-30]	unknown protein	Snf7	-	brown	R	-176	-167	GTTTAGCCTA	9.1e-05
38306	-	hypothetical protein M419DRAFT_38306 [Trichoderma reesei RUT C-30]	-	-	-	grey60	R	-675	-666	ATTCAGCCTT	4.3e-05
38327	5466	hypothetical protein M419DRAFT_38327 [Trichoderma reesei RUT C-30]	high osmolarity signaling protein Sho1	Src homology-3	-	black	R	-54	-45	AATTAGCCAG	0.0001
38339	68254	putative C6 transcription factor [Trichoderma reesei RUT C-30]	Zn2Cys6 transcriptional regulator	Fungal specific transcription factor	-	darkolivegreen4	R	-679	-670	CATTAGCCTC	6.8e-05
38400	-	hypothetical protein M419DRAFT_38400 [Trichoderma reesei RUT C-30]	-	Uncharacterised conserved protein UCP007663	Up	darkorange	R	-848	-839	ATTTGGCCTT	8e-05
38413	123655	SAICAR synthase-like protein [Trichoderma reesei RUT C-30]	Protein involved in regulation of arginine-responsive genes	Inositol polyphosphate kinase	-	brown	R	-1258	-1249	TTTTAGCCGC	2e-05
38418	74223	XYN1_HYPJR RecName: Full=Endo-1,4-beta-xylanase 1; Short=EX 1; Short=Xylanase 1; AltName: Full=1,4-beta-D-xylan xylanohydrolase 1; AltName: Full=Acidic endo-beta-1,4-xylanase; Flags: Precursor	GH11 endo-ß-1	Glycoside hydrolase, family 11	Up	darkorange	D	-631	-622	GTTCAGCCGT	9.1e-05
38418	74223	XYN1_HYPJR RecName: Full=Endo-1,4-beta-xylanase 1; Short=EX 1; Short=Xylanase 1; AltName: Full=1,4-beta-D-xylan xylanohydrolase 1; AltName: Full=Acidic endo-beta-1,4-xylanase; Flags: Precursor	GH11 endo-ß-1	Glycoside hydrolase, family 11	Up	darkorange	R	-428	-419	ATTTAGCCTG	3.4e-06
38429	103060	hypothetical protein M419DRAFT_38429 [Trichoderma reesei RUT C-30]	unknown protein	Ribosomal protein L29	Up	-	R	-637	-628	TTTCAGCCGC	0.0001
38429	103060	hypothetical protein M419DRAFT_38429 [Trichoderma reesei RUT C-30]	unknown protein	Ribosomal protein L29	Up	-	D	-440	-431	TTTCAGCCTC	6.8e-05
38488	103122	cytochrome P450 [Trichoderma reesei RUT C-30]	Zn2Cys6 transcriptional regulator	Cytochrome P450, E-class, group IV	Up	-	D	-1364	-1355	ATTTGGCCTG	5.1e-05
38496	103130	hypothetical protein M419DRAFT_38496 [Trichoderma reesei RUT C-30]	orphan protein	-	Down	-	R	-1004	-995	GATTAGCCTC	1.5e-05
38497	103131	hypothetical protein M419DRAFT_38497 [Trichoderma reesei RUT C-30]	unknown protein	-	Up	-	D	-138	-129	GATTAGCCTC	1.5e-05
38506	53858	hypothetical protein M419DRAFT_38506 [Trichoderma reesei RUT C-30]	unknown protein	-	-	darkred	R	-1196	-1187	ATTTAGCGTC	9.1e-05
38563	68728	terpenoid synthase [Trichoderma reesei RUT C-30]	hexaprenyl pyrophosphate synthase	Polyprenyl synthetase	-	brown	R	-53	-44	ATTCGGCCGC	0.0001
38696	111538	hypothetical protein M419DRAFT_38696 [Trichoderma reesei RUT C-30]	unknown protein	Hemopexin	-	ivory	D	-18	-9	AATCAGCCTC	3.8e-05
38753	111468	actin-related protein, ARP2 class [Trichoderma reesei RUT C-30]	actin-like protein; high identity to predicted Fusarium graminearum FG04485.1	Actin/actin-like	-	brown	D	-1168	-1159	CTTTAGCCTG	5.1e-05
38938	69399	30S ribosomal protein S13 [Trichoderma reesei RUT C-30]	mitochondrial 40S ribosomal protein [Aspergillus niger]. Possible homologue of yeast SWS2p.	Ribosomal protein S13	-	coral1	D	-177	-168	GTTTAGCCAT	0.0001
38938	69399	30S ribosomal protein S13 [Trichoderma reesei RUT C-30]	mitochondrial 40S ribosomal protein [Aspergillus niger]. Possible homologue of yeast SWS2p.	Ribosomal protein S13	-	coral1	D	-166	-157	TTTTAGCCGT	5.6e-05
39091	103487	hypothetical protein M419DRAFT_39091 [Trichoderma reesei RUT C-30]	glutathione S transferase	Glutathione S-transferase, C-terminal-like	Down	grey60	D	-1225	-1216	ATGTAGCCTT	8.4e-05
39114	111858	putative methyltransferase [Trichoderma reesei RUT C-30]	methyltransferase	Methyltransferase type 11	Up	-	R	-827	-818	AATCAGCCTG	6.8e-05
39114	111858	putative methyltransferase [Trichoderma reesei RUT C-30]	methyltransferase	Methyltransferase type 11	Up	-	D	-767	-758	AATTAGCCAC	5.1e-05
39131	111838	serin endopeptidase [Trichoderma reesei RUT C-30]	serin endopeptidase	Peptidase S53, propeptide	Down	brown	R	-1303	-1294	TTTTAGCCTC	1.3e-05
39135	111833	hypothetical protein M419DRAFT_39135 [Trichoderma reesei RUT C-30]	MFS permease	GroES-like	-	-	R	-991	-982	TTTCAGCCTC	6.8e-05
39190	69496	kinase-like protein [Trichoderma reesei RUT C-30]	GMGC protein kinase csk1	Protein kinase, core	-	black	R	-719	-710	AATTGGCCGC	0.0001
39199	111758	hypothetical protein M419DRAFT_39199 [Trichoderma reesei RUT C-30]	unknown protein	-	Up	coral1	D	-190	-181	GTTCAGCCTC	2.3e-05
39222	111956	hypothetical protein M419DRAFT_39222 [Trichoderma reesei RUT C-30]	unknown protein	-	-	-	R	-802	-793	ATGTAGCCGC	4.6e-05
39261	111904	hypothetical protein M419DRAFT_39261 [Trichoderma reesei RUT C-30]	FAD-dependent monooxygenase	Monooxygenase, FAD-binding	Up	-	R	-947	-938	AATTAGCCAC	5.1e-05
39268	-	hypothetical protein M419DRAFT_39268 [Trichoderma reesei RUT C-30]	-	Uncharacterised conserved protein UCP007663	-	coral2	R	-269	-260	AATTAGCCGG	1.6e-05
39286	-	FMN-linked oxidoreductase [Trichoderma reesei RUT C-30]	-	NADH:flavin oxidoreductase/NADH oxidase, N-terminal	-	-	R	-724	-715	TATTAGCCTC	2.3e-05
39390	23368	hypothetical protein M419DRAFT_39390 [Trichoderma reesei RUT C-30]	Flavin-containing monooxygenase	-	Down	brown	D	-957	-948	GTTCAGCCGT	9.1e-05
39390	23368	hypothetical protein M419DRAFT_39390 [Trichoderma reesei RUT C-30]	Flavin-containing monooxygenase	-	Down	brown	D	-135	-126	TTTCAGCCTC	6.8e-05
39417	112122	hypothetical protein M419DRAFT_39417 [Trichoderma reesei RUT C-30]	GT distantly glycosyltransferases	N-6 adenine-specific DNA methylase, conserved site	-	darkred	D	-321	-312	ATTTGGCCTT	8e-05
39417	112122	hypothetical protein M419DRAFT_39417 [Trichoderma reesei RUT C-30]	GT distantly glycosyltransferases	N-6 adenine-specific DNA methylase, conserved site	-	darkred	R	-984	-975	TATTAGCCTC	2.3e-05
39421	112128	heme peroxidase [Trichoderma reesei RUT C-30]	haem peroxidase	Haem peroxidase, plant/fungal/bacterial	-	-	D	-811	-802	ATTCAGCCTC	1.3e-05
39421	112128	heme peroxidase [Trichoderma reesei RUT C-30]	haem peroxidase	Haem peroxidase, plant/fungal/bacterial	-	-	R	-912	-903	ATTCAGCCTC	1.3e-05
39427	-	FAD/NAD(P)-binding domain-containing protein [Trichoderma reesei RUT C-30]	-	Aromatic-ring hydroxylase	Up	coral1	D	-333	-324	GTTTAGCCGC	5.7e-06
39458	-	hypothetical protein M419DRAFT_39458 [Trichoderma reesei RUT C-30]	-	Armadillo-type fold	Up	coral1	D	-177	-168	GTTCAGCCGT	9.1e-05
39491	5324	50S ribosomal protein L14 [Trichoderma reesei RUT C-30]	Ribosomal protein L14b	Ribosomal protein L14b/L23e	-	firebrick4	D	-286	-277	TTTCAGCCGC	0.0001
39491	5324	50S ribosomal protein L14 [Trichoderma reesei RUT C-30]	Ribosomal protein L14b	Ribosomal protein L14b/L23e	-	firebrick4	D	-227	-218	ATTTAGCCAG	4.3e-05
39608	58990	membrin [Trichoderma reesei RUT C-30]	v-SNARE Bos1	Vesicle transport v-SNARE	-	black	R	-525	-516	ATTTACCCTC	9.1e-05
39633	-	catalase-domain-containing protein [Trichoderma reesei RUT C-30]	-	Catalase	Down	-	R	-224	-215	ATGTAGCCGG	7.5e-05
39653	70349	major facilitator superfamily transporter [Trichoderma reesei RUT C-30]	MFS permease LIZ1	Major facilitator superfamily MFS-1	Up	coral1	R	-264	-255	ATTCGGCCGC	0.0001
39653	70349	major facilitator superfamily transporter [Trichoderma reesei RUT C-30]	MFS permease LIZ1	Major facilitator superfamily MFS-1	Up	coral1	D	-1234	-1225	GTTCAGCCGT	9.1e-05
39703	23417	phosphotyrosine protein phosphatases I [Trichoderma reesei RUT C-30]	phosphotyrosine protein phosphatase	Protein-tyrosine phosphatase, low molecular weight	-	brown	D	-1270	-1261	TTTCAGCCTC	6.8e-05
39800	-	hypothetical protein M419DRAFT_39800 [Trichoderma reesei RUT C-30]	-	-	-	plum1	D	-704	-695	CATTAGCCTC	6.8e-05
39830	103421	hypothetical protein M419DRAFT_39830 [Trichoderma reesei RUT C-30]	unknown protein	-	-	coral2	D	-531	-522	CTTTAGCCGT	9.1e-05
39830	103421	hypothetical protein M419DRAFT_39830 [Trichoderma reesei RUT C-30]	unknown protein	-	-	coral2	D	-260	-251	GTTTAGCCTC	3.4e-06
39848	112459	hypothetical protein M419DRAFT_39848 [Trichoderma reesei RUT C-30]	orphan protein	-	Down	brown	D	-982	-973	GATTAGCCGC	2.3e-05
39886	82591	NAD(P)-binding protein [Trichoderma reesei RUT C-30]	GH109 protein	Oxidoreductase, N-terminal	-	darkolivegreen4	D	-327	-318	AATTGGCCTC	7.5e-05
39912	112520	hypothetical protein M419DRAFT_39912 [Trichoderma reesei RUT C-30]	orphan protein	-	Up	coral1	R	-684	-675	ATTTAGCCGT	7.8e-06
39913	112519	Endopolyphosphatase [Trichoderma reesei RUT C-30]	vacuolar endopolyphosphatase	Endopolyphosphatase, Ppn1p-related	Down	brown	D	-659	-650	GTTTAGCCTC	3.4e-06
39947	112560	hypothetical protein M419DRAFT_39947 [Trichoderma reesei RUT C-30]	Zn2Cys6 transcriptional regulator	Fungal transcriptional regulatory protein, N-terminal	-	darkred	D	-1369	-1360	TATTAGCCTT	7.5e-05
39947	112560	hypothetical protein M419DRAFT_39947 [Trichoderma reesei RUT C-30]	Zn2Cys6 transcriptional regulator	Fungal transcriptional regulatory protein, N-terminal	-	darkred	R	-1208	-1199	ATTTAGCCTA	5.6e-05
40002	71092	phosphoglycerate mutase-like protein [Trichoderma reesei RUT C-30]	phytase	Histidine acid phosphatase	-	coral1	D	-214	-205	ATTTAGCCGC	1.7e-06
40347	-	hypothetical protein M419DRAFT_40347, partial [Trichoderma reesei RUT C-30]	-	von Willebrand factor, type A	-	darkred	R	-431	-422	ATTCAGCCGC	2e-05
40526	123124	kinase-like protein, partial [Trichoderma reesei RUT C-30]	protein kinase CAMK	Protein kinase, core	-	lightcyan1	R	-822	-813	GTTTAGCCTC	3.4e-06
41630	103275	hypothetical protein M419DRAFT_41630, partial [Trichoderma reesei RUT C-30]	C2H2 transcriptional regulator	Zinc finger, C2H2-type	Down	brown	D	-496	-487	CTTTAGCCTT	7.5e-05
41632	66843	concanavalin A-like lectin/glucanase, partial [Trichoderma reesei RUT C-30]	GH16 cell wall glucanosyltransferase	Glycoside hydrolase, family 16	-	black	D	-108	-99	TTTTAGCCTT	4.3e-05
42285	2698	translocator protein, partial [Trichoderma reesei RUT C-30]	translocator protein	TspO/MBR-related protein	Down	brown	D	-215	-206	GTTCAGCCGG	6e-05
42889	103063	hypothetical protein M419DRAFT_42889, partial [Trichoderma reesei RUT C-30]	unknown protein	-	Up	darkorange	R	-1360	-1351	AATCAGCCGG	8.4e-05
43649	41035	hypothetical protein M419DRAFT_43649, partial [Trichoderma reesei RUT C-30]	G-protein coupled receptor protein	Molluscan rhodopsin C-terminal tail	-	lightcyan1	R	-481	-472	GTTCAGCCGC	3.8e-05
43821	55699	hypothetical protein M419DRAFT_43821, partial [Trichoderma reesei RUT C-30]	unknown protein	Prolyl 4-hydroxylase, alpha subunit	-	darkred	R	-1301	-1292	GTTCAGCCTC	2.3e-05
44630	107858	hypothetical protein M419DRAFT_44630, partial [Trichoderma reesei RUT C-30]	Zn2Cys6 transcriptional regulator	-	-	darkorange	R	-950	-941	ATTTAGCCGT	7.8e-06
44630	107858	hypothetical protein M419DRAFT_44630, partial [Trichoderma reesei RUT C-30]	Zn2Cys6 transcriptional regulator	-	-	darkorange	D	-271	-262	AATTAGCCTC	5.7e-06
45488	82409	hypothetical protein M419DRAFT_45488, partial [Trichoderma reesei RUT C-30]	ATG2	ATG2, C-terminal	-	grey60	D	-191	-182	ATTTGGCCGG	6.8e-05
46673	40374	hypothetical protein M419DRAFT_46673, partial [Trichoderma reesei RUT C-30]	unknown protein	-	-	brown	D	-1499	-1490	TTTCAGCCGC	0.0001
49982	103973	hypothetical protein M419DRAFT_49982, partial [Trichoderma reesei RUT C-30]	unknown protein	-	-	grey60	R	-692	-683	GTTTAGCCGC	5.7e-06
51151	106205	cysteine proteinase, partial [Trichoderma reesei RUT C-30]	ubiquitin carboxyl-terminal hydrolase 2	Peptidase C19, ubiquitin carboxyl-terminal hydrolase 2	-	coral2	R	-1103	-1094	ATGTAGCCTC	3e-05
51969	59362	Di-copper centre-containing protein, partial [Trichoderma reesei RUT C-30]	unknown protein	Tyrosinase	Up	coral1	R	-245	-236	ATTTGGCCTT	8e-05
52228	69777	hypothetical protein M419DRAFT_52228, partial [Trichoderma reesei RUT C-30]	unknown protein	-	Down	brown	R	-791	-782	TTTTAGCCGG	3.3e-05
53831	104295	hypothetical protein M419DRAFT_53831, partial [Trichoderma reesei RUT C-30]	unknown protein	-	Up	-	D	-122	-113	ATTTGGCCTC	2.9e-05
54688	65313	hypothetical protein M419DRAFT_54688, partial [Trichoderma reesei RUT C-30]	Chromosome segregation protein	HMG-I and HMG-Y, DNA-binding	-	black	D	-336	-327	ATTCAGCCGC	2e-05
55319	-	complex 1 protein, partial [Trichoderma reesei RUT C-30]	-	Complex 1 LYR protein	Down	darkolivegreen4	D	-221	-212	GTTCAGCCTT	7.5e-05
55837	69222	hypothetical protein M419DRAFT_55837, partial [Trichoderma reesei RUT C-30]	unknown protein	LCCL	-	lightcyan1	R	-756	-747	TTTCAGCCTC	6.8e-05
55886	106684	hypothetical protein M419DRAFT_55886, partial [Trichoderma reesei RUT C-30]	unknown protein	-	-	-	R	-898	-889	ACTTAGCCTC	0.0001
55886	106684	hypothetical protein M419DRAFT_55886, partial [Trichoderma reesei RUT C-30]	unknown protein	-	-	-	R	-660	-651	ATGTAGCCTT	8.4e-05
56216	81591	hypothetical protein M419DRAFT_56216, partial [Trichoderma reesei RUT C-30]	unknown protein	-	-	coral2	R	-631	-622	AATTAGCCTG	1.3e-05
57412	40914	hypothetical protein M419DRAFT_57412, partial [Trichoderma reesei RUT C-30]	unknown protein	THUMP	-	brown	R	-597	-588	ATTCGGCCGC	0.0001
57859	66789	fungal chitosanase, partial [Trichoderma reesei RUT C-30]	GH75 chitosanase	Fungal chitosanase	Up	-	R	-449	-440	GTTTAGCCAC	3.3e-05
57936	35552	hypothetical protein M419DRAFT_57936, partial [Trichoderma reesei RUT C-30]	C2H2 transcription factor	Zinc finger, C2H2-like	Down	brown	R	-1244	-1235	AATCAGCCGG	8.4e-05
58027	109956	hypothetical protein M419DRAFT_58027, partial [Trichoderma reesei RUT C-30]	unknown protein	-	-	darkred	R	-1342	-1333	ATGTAGCCGT	0.0001
58188	41699	HET-domain-containing protein, partial [Trichoderma reesei RUT C-30]	HET protein	Heterokaryon incompatibility	-	darkorange	D	-523	-514	ATTCAGCCGC	2e-05
58899	58115	ankyrin, partial [Trichoderma reesei RUT C-30]	unknown protein	Ankyrin	-	plum1	D	-1170	-1161	TATTAGCCGC	3.8e-05
59591	69972	hypothetical protein M419DRAFT_59591, partial [Trichoderma reesei RUT C-30]	Zn2Cys6 transcriptional regulator	Fungal transcriptional regulatory protein, N-terminal	-	brown	D	-713	-704	TTTTAGCCTC	1.3e-05
59986	33840	hypothetical protein M419DRAFT_59986, partial [Trichoderma reesei RUT C-30]	unknown protein	DASH complex, subunit Dad2	-	darkorange	D	-1137	-1128	ATTCGGCCTC	6.8e-05
60353	57169	hypothetical protein M419DRAFT_60353, partial [Trichoderma reesei RUT C-30]	Bromodomain TF	Bromodomain transcription factor	-	ivory	R	-1396	-1387	ATGTAGCCGC	4.6e-05
60402	34297	UPF0057-domain-containing protein, partial [Trichoderma reesei RUT C-30]	SSCRP	Protein of unknown function UPF0057	Down	brown	D	-1250	-1241	TTTTAGCCTG	2.3e-05
60402	34297	UPF0057-domain-containing protein, partial [Trichoderma reesei RUT C-30]	SSCRP	Protein of unknown function UPF0057	Down	brown	R	-225	-216	TTTTAGCCTC	1.3e-05
60759	54134	hypothetical protein M419DRAFT_60759, partial [Trichoderma reesei RUT C-30]	unknown protein	-	-	darkorange	R	-1083	-1074	ATTCAGCCTT	4.3e-05
61623	1857	hypothetical protein M419DRAFT_61623, partial [Trichoderma reesei RUT C-30]	histone H4	Histone H4	-	darkolivegreen4	D	-1356	-1347	GATCAGCCTC	8e-05
61673	33895	hypothetical protein M419DRAFT_61673, partial [Trichoderma reesei RUT C-30]	Peptidylprolyl isomerase	Peptidyl-prolyl cis-trans isomerase, FKBP-type	-	black	R	-954	-945	ATGTAGCCTT	8.4e-05
63472	57112	HET-domain-containing protein, partial [Trichoderma reesei RUT C-30]	HET and Ankyrin domain protein	Heterokaryon incompatibility	Up	darkorange	R	-394	-385	TATTAGCCGT	8.4e-05
63914	55126	hypothetical protein M419DRAFT_63914, partial [Trichoderma reesei RUT C-30]	unknown protein	Zinc finger, RING-type	-	-	D	-12	-3	AATCAGCCTC	3.8e-05
64269	30018	hypothetical protein M419DRAFT_64269, partial [Trichoderma reesei RUT C-30]	unknown protein	-	-	black	D	-1057	-1048	GTTTGGCCTC	5.1e-05
67115	107796	hypothetical protein M419DRAFT_67115, partial [Trichoderma reesei RUT C-30]	RNA-binding protein p54nrb (RRM superfamily)	-	-	darkred	D	-1480	-1471	TATTAGCCTC	2.3e-05
67344	102521	hypothetical protein M419DRAFT_67344 [Trichoderma reesei RUT C-30]	unknown protein	-	-	-	R	-1468	-1459	GTTCAGCCGG	6e-05
67364	1993	gamma-glutamyl phosphate reductase [Trichoderma reesei RUT C-30]	?-glutamyl phosphate reductase GPR	Aldehyde dehydrogenase	-	lightcyan1	R	-1311	-1302	TATTAGCCTC	2.3e-05
67377	54283	hypothetical protein M419DRAFT_67377 [Trichoderma reesei RUT C-30]	Utp18p	Carbohydrate/purine kinase	-	brown	R	-778	-769	CTTTAGCCGT	9.1e-05
67377	54283	hypothetical protein M419DRAFT_67377 [Trichoderma reesei RUT C-30]	Utp18p	Carbohydrate/purine kinase	-	brown	R	-1031	-1022	GATTAGCCTC	1.5e-05
67432	-	family 2 glycosyl hydrolase [Trichoderma reesei RUT C-30]	-	Glycoside hydrolase family 2, immunoglobulin-like beta-sandwich	Up	coral1	D	-384	-375	GATTAGCCGC	2.3e-05
67567	108013	hypothetical protein M419DRAFT_67567 [Trichoderma reesei RUT C-30]	Zn2Cys6 transcriptional regulator	Fungal transcriptional regulatory protein, N-terminal	-	-	R	-1475	-1466	CTTTAGCCTC	2.9e-05
67569	1997	kinesin [Trichoderma reesei RUT C-30]	kinesin	Kinesin, motor region	-	brown4	R	-649	-640	TTTCAGCCTC	6.8e-05
67569	1997	kinesin [Trichoderma reesei RUT C-30]	kinesin	Kinesin, motor region	-	brown4	D	-324	-315	GTTCAGCCGC	3.8e-05
67631	53503	putative efflux pump antibiotic resistance protein [Trichoderma reesei RUT C-30]	unknown protein	Major facilitator superfamily MFS-1	-	darkorange	R	-381	-372	CTTTAGCCTT	7.5e-05
67663	103041	acetamidase/formamidase [Trichoderma reesei RUT C-30]	acetamidase	Acetamidase/Formamidase	Up	coral1	R	-71	-62	CTTTAGCCTG	5.1e-05
67663	103041	acetamidase/formamidase [Trichoderma reesei RUT C-30]	acetamidase	Acetamidase/Formamidase	Up	coral1	D	-150	-141	TTTTAGCCTC	1.3e-05
67680	62230	hypothetical protein M419DRAFT_67680 [Trichoderma reesei RUT C-30]	esterase/lipase	Alpha/beta hydrolase fold-1	-	darkorange	D	-1428	-1419	GTTTGGCCTG	8.4e-05
67712	53373	CoA-transferase family III [Trichoderma reesei RUT C-30]	CoA-transferase family III	CoA-transferase family III	Up	darkorange	D	-1467	-1458	GTTTGGCCTG	8.4e-05
67712	53373	CoA-transferase family III [Trichoderma reesei RUT C-30]	CoA-transferase family III	CoA-transferase family III	Up	darkorange	D	-320	-311	ATTTAGCCAT	6e-05
67737	102492	NAD(P)-binding protein [Trichoderma reesei RUT C-30]	Short-chain dehydrogenase/reductase SOR8	Glucose/ribitol dehydrogenase	Up	-	D	-281	-272	GTTTAGCCAG	7.5e-05
67787	62522	duf614 domain-containing protein [Trichoderma reesei RUT C-30]	SSCRP	Protein of unknown function Cys-rich	-	-	R	-534	-525	TTTCAGCCGC	0.0001
67787	62522	duf614 domain-containing protein [Trichoderma reesei RUT C-30]	SSCRP	Protein of unknown function Cys-rich	-	-	D	-1397	-1388	ATTTAGCGTC	9.1e-05
67788	102933	hypothetical protein M419DRAFT_67788 [Trichoderma reesei RUT C-30]	unknown protein	-	-	-	R	-1402	-1393	ATTCGGCCGC	0.0001
67788	102933	hypothetical protein M419DRAFT_67788 [Trichoderma reesei RUT C-30]	unknown protein	-	-	-	D	-1311	-1302	ATATAGCCTC	8.4e-05
67788	102933	hypothetical protein M419DRAFT_67788 [Trichoderma reesei RUT C-30]	unknown protein	-	-	-	R	-774	-765	GTTTAGCCTC	3.4e-06
67805	122084	hypothetical protein M419DRAFT_67805 [Trichoderma reesei RUT C-30]	unknown protein	-	-	darkred	R	-153	-144	AATTGGCCGC	0.0001
67836	73722	hypothetical protein M419DRAFT_67836 [Trichoderma reesei RUT C-30]	GT90 protein	Lipopolysaccharide-modifying protein	-	darkolivegreen4	R	-1217	-1208	ATGTAGCCTG	5.6e-05
67839	-	hypothetical protein M419DRAFT_67839 [Trichoderma reesei RUT C-30]	-	Fungal transcriptional regulatory protein, N-terminal	-	darkred	D	-1010	-1001	GTTTGGCCTG	8.4e-05
67874	54567	fungal-specific transcription factor domain-containing protein [Trichoderma reesei RUT C-30]	Zn2Cys6 transcriptional regulator	Fungal specific transcription factor	-	coral1	R	-793	-784	ATTTGGCCTG	5.1e-05
67881	102890	DUF218 domain-containing protein [Trichoderma reesei RUT C-30]	unknown protein	Protein of unknown function DUF218	-	darkolivegreen4	R	-560	-551	ATTTAGCCGG	4.1e-06
67935	102737	hypothetical protein M419DRAFT_67935 [Trichoderma reesei RUT C-30]	VosA/Vel3	-	Up	coral1	D	-1415	-1406	TATTAGCCTT	7.5e-05
67962	53796	arginine N-methyltransferase 2 [Trichoderma reesei RUT C-30]	unknown protein	Ankyrin	-	brown2	R	-925	-916	GTTTGGCCTC	5.1e-05
67965	53186	glucuronan lyase A [Trichoderma reesei RUT C-30]	PL20 glucuronan lyase A	-	-	-	R	-1373	-1364	GTTTAGCCTC	3.4e-06
67966	73580	hypothetical protein M419DRAFT_67966 [Trichoderma reesei RUT C-30]	unknown protein	-	Up	coral1	R	-954	-945	AATTGGCCTC	7.5e-05
68008	107793	hypothetical protein M419DRAFT_68008 [Trichoderma reesei RUT C-30]	unknown protein	-	-	plum1	R	-957	-948	ATTCAGCCTT	4.3e-05
68023	102723	RabGAP/TBC [Trichoderma reesei RUT C-30]	TBC domain protein (GAP)	RabGAP/TBC	-	darkred	D	-37	-28	GTTTGGCCGC	7.5e-05
68023	102723	RabGAP/TBC [Trichoderma reesei RUT C-30]	TBC domain protein (GAP)	RabGAP/TBC	-	darkred	R	-102	-93	ATTTGGCCGG	6.8e-05
68023	102723	RabGAP/TBC [Trichoderma reesei RUT C-30]	TBC domain protein (GAP)	RabGAP/TBC	-	darkred	R	-961	-952	GTTTAGCCTC	3.4e-06
68059	54171	protein kinase [Trichoderma reesei RUT C-30]	Histone Kinases	Protein kinase-like	-	darkred	R	-1093	-1084	AATTGGCCTC	7.5e-05
68072	119642	NAD dependent epimerase/dehydratase family protein [Trichoderma reesei RUT C-30]	unknown protein	NAD-dependent epimerase/dehydratase	Down	brown	D	-774	-765	GATTAGCCAC	0.0001
68072	119642	NAD dependent epimerase/dehydratase family protein [Trichoderma reesei RUT C-30]	unknown protein	NAD-dependent epimerase/dehydratase	Down	brown	R	-1246	-1237	CTTTAGCCGG	6e-05
68072	119642	NAD dependent epimerase/dehydratase family protein [Trichoderma reesei RUT C-30]	unknown protein	NAD-dependent epimerase/dehydratase	Down	brown	D	-251	-242	GTTCAGCCTC	2.3e-05
68194	54583	hypothetical protein M419DRAFT_68194 [Trichoderma reesei RUT C-30]	unknown protein	Peptidase M, neutral zinc metallopeptidases, zinc-binding site	-	bisque4	D	-655	-646	ATTCAGCCTT	4.3e-05
68195	102836	hypothetical protein M419DRAFT_68195 [Trichoderma reesei RUT C-30]	unknown protein	-	-	-	D	-371	-362	TTTCAGCCGC	0.0001
68277	54005	general substrate transporter [Trichoderma reesei RUT C-30]	MFS permease	Sugar transporter	-	brown	D	-858	-849	CTTTAGCCGC	3.8e-05
68326	102700	glycyl-tRNA synthetase 1 [Trichoderma reesei RUT C-30]	glycyl-tRNA synthase	Glycyl-tRNA synthetase, alpha2 dimer	-	coral1	D	-749	-740	ATTTAGCCTC	9.3e-07
68336	102659	ADP-ribosylation factor family protein [Trichoderma reesei RUT C-30]	GTPase with a role in regulation of membrane traffic	ARF/SAR superfamily	-	black	D	-431	-422	GATTAGCCTT	5.1e-05
68405	102441	basic form of pathogenesis protein 1 [Trichoderma reesei RUT C-30]	unknown protein	Allergen V5/Tpx-1 related	-	darkred	R	-969	-960	AATCAGCCTC	3.8e-05
68432	74122	galactokinase [Trichoderma reesei RUT C-30]	GAL1 Galactokinase	Galactokinase	-	coral2	R	-1037	-1028	TTTTAGCCTG	2.3e-05
68529	62389	hypothetical protein M419DRAFT_68529 [Trichoderma reesei RUT C-30]	NADH dehydrogenase (ubiquinone) 1 alpha subcomplex	GRIM-19	-	lavenderblush3	D	-432	-423	GATCAGCCTC	8e-05
68610	62255	putative hydrolase [Trichoderma reesei RUT C-30]	lipase	Alpha/beta hydrolase fold-1	Down	-	D	-281	-272	ATTTAGCCGT	7.8e-06
68610	62255	putative hydrolase [Trichoderma reesei RUT C-30]	lipase	Alpha/beta hydrolase fold-1	Down	-	R	-960	-951	AATTAGCCTC	5.7e-06
68623	-	hypothetical protein M419DRAFT_68623 [Trichoderma reesei RUT C-30]	-	Signal transduction response regulator, receiver region	-	orangered3	R	-1297	-1288	GTTCAGCCTG	4.6e-05
68642	54589	TIP41-domain-containing protein [Trichoderma reesei RUT C-30]	type 2A phosphatase activator TIP41	TIP41-like protein	-	lavenderblush3	D	-124	-115	AATCAGCCTT	0.0001
68642	54589	TIP41-domain-containing protein [Trichoderma reesei RUT C-30]	type 2A phosphatase activator TIP41	TIP41-like protein	-	lavenderblush3	D	-328	-319	ATTCAGCCAC	9.1e-05
68642	54589	TIP41-domain-containing protein [Trichoderma reesei RUT C-30]	type 2A phosphatase activator TIP41	TIP41-like protein	-	lavenderblush3	D	-1242	-1233	GTTTGGCCTC	5.1e-05
68697	73853	nitrate reductase [Trichoderma reesei RUT C-30]	NADH-cytochrome b5 reductase	Flavoprotein pyridine nucleotide cytochrome reductase	-	black	D	-708	-699	ATTCAGCCGT	5.6e-05
68697	73853	nitrate reductase [Trichoderma reesei RUT C-30]	NADH-cytochrome b5 reductase	Flavoprotein pyridine nucleotide cytochrome reductase	-	black	R	-104	-95	TTTTAGCCTC	1.3e-05
68698	62747	MSF membrane transporter [Trichoderma reesei RUT C-30]	MFS permease	Major facilitator superfamily MFS-1	Down	brown	R	-749	-740	ATTTAGCCCG	0.0001
68701	27600	hypothetical protein M419DRAFT_68701 [Trichoderma reesei RUT C-30]	Zn2Cys6 transcriptional regulator	Fungal transcriptional regulatory protein, N-terminal	-	coral1	R	-510	-501	AATTAGCCGC	8.5e-06
68720	73517	protein required for hyphal anastomosis [Trichoderma reesei RUT C-30]	unknown protein	N1221-like	-	darkolivegreen4	R	-896	-887	GTTCAGCCGC	3.8e-05
68721	53267	putative C6 transcription factor [Trichoderma reesei RUT C-30]	unknown protein	-	-	ivory	R	-769	-760	CTTTAGCCGC	3.8e-05
68740	53316	snare-like protein [Trichoderma reesei RUT C-30]	TRAPP complex component Bet5	Sybindin-like protein	-	bisque4	D	-547	-538	ATGTAGCCTT	8.4e-05
68740	53316	snare-like protein [Trichoderma reesei RUT C-30]	TRAPP complex component Bet5	Sybindin-like protein	-	bisque4	R	-771	-762	TTTCAGCCTC	6.8e-05
68766	107881	hypothetical protein M419DRAFT_68766 [Trichoderma reesei RUT C-30]	unknown protein	-	Down	brown	D	-723	-714	ATTTGGCCTG	5.1e-05
68768	62634	anaphase-promoting complex subunit 11 [Trichoderma reesei RUT C-30]	anaphase promoting complex subunit APC11	Zinc finger, RING-type	-	ivory	D	-1472	-1463	GTTCAGCCGC	3.8e-05
68792	62535	hypothetical protein M419DRAFT_68792 [Trichoderma reesei RUT C-30]	unknown protein	Glutathione-dependent formaldehyde-activating, GFA	-	darkred	D	-1264	-1255	GTGTAGCCGC	8e-05
68870	54686	hypothetical protein M419DRAFT_68870 [Trichoderma reesei RUT C-30]	unknown protein	Mitochondrial ribosome	-	coral1	R	-607	-598	ATTCAGCCAC	9.1e-05
68870	54686	hypothetical protein M419DRAFT_68870 [Trichoderma reesei RUT C-30]	unknown protein	Mitochondrial ribosome	-	coral1	D	-180	-171	GATTAGCCGG	4.3e-05
68896	108005	hypothetical protein M419DRAFT_68896 [Trichoderma reesei RUT C-30]	unknown protein	Thioredoxin-related	-	darkred	R	-1478	-1469	ATTTACCCTC	9.1e-05
68955	107844	hypothetical protein M419DRAFT_68955 [Trichoderma reesei RUT C-30]	unknown protein	-	Up	darkred	D	-1424	-1415	ATTTAGCCGT	7.8e-06
69022	53728	pyrophosphatase-domain-containing protein [Trichoderma reesei RUT C-30]	inorganic pyrophosphatase	Inorganic pyrophosphatase	-	lightcyan1	D	-1059	-1050	GATCAGCCTC	8e-05
69043	107914	hypothetical protein M419DRAFT_69043 [Trichoderma reesei RUT C-30]	orphan protein	-	-	darkolivegreen4	D	-1198	-1189	AATTGGCCGC	0.0001
69043	107914	hypothetical protein M419DRAFT_69043 [Trichoderma reesei RUT C-30]	orphan protein	-	-	darkolivegreen4	D	-1372	-1363	ATGTAGCCTT	8.4e-05
69065	-	yeats-domain-containing protein [Trichoderma reesei RUT C-30]	-	YEATS	-	coral1	R	-232	-223	GTTCAGCCTC	2.3e-05
69100	103039	class I glutamine amidotransferase-like protein [Trichoderma reesei RUT C-30]	peptidase S41	Peptidase S51, dipeptidase E	Up	-	D	-591	-582	TTTTAGCCTT	4.3e-05
69100	103039	class I glutamine amidotransferase-like protein [Trichoderma reesei RUT C-30]	peptidase S41	Peptidase S51, dipeptidase E	Up	-	D	-203	-194	ATTTAGCCGG	4.1e-06
69143	53888	hypothetical protein M419DRAFT_69143 [Trichoderma reesei RUT C-30]	pirin	Pirin, N-terminal	Up	darkred	D	-977	-968	CTTTAGCCGG	6e-05
69202	53501	hypothetical protein M419DRAFT_69202 [Trichoderma reesei RUT C-30]	unknown protein	Protein of unknown function DUF6, transmembrane	-	darkolivegreen4	R	-925	-916	GTTCAGCCGT	9.1e-05
69332	107775	hypothetical protein M419DRAFT_69332, partial [Trichoderma reesei RUT C-30]	unknown protein	Protein kinase, core	Up	darkorange	D	-942	-933	ATTTAGCCTA	5.6e-05
69332	107775	hypothetical protein M419DRAFT_69332, partial [Trichoderma reesei RUT C-30]	unknown protein	Protein kinase, core	Up	darkorange	R	-884	-875	AATTAGCCGC	8.5e-06
69372	108018	PLAC8-domain-containing protein [Trichoderma reesei RUT C-30]	unknown protein	Protein of unknown function Cys-rich	-	-	D	-342	-333	ATTCAGCCTC	1.3e-05
69512	-	UDP-Glycosyltransferase/glycogen phosphorylase [Trichoderma reesei RUT C-30]	-	Ubiquitin interacting motif	-	darkolivegreen4	R	-896	-887	ATTCAGCCTG	2.3e-05
69551	102500	hypothetical protein M419DRAFT_69551 [Trichoderma reesei RUT C-30]	MRSP1/expansin-like	-	Up	-	D	-878	-869	GTTTAGCCTC	3.4e-06
69603	102787	hypothetical protein M419DRAFT_69603 [Trichoderma reesei RUT C-30]	orphan protein	-	-	-	R	-1343	-1334	GTTTAGCCAT	0.0001
69611	-	hypothetical protein M419DRAFT_69611 [Trichoderma reesei RUT C-30]	-	Chitin-binding, type 1	-	-	D	-609	-600	CTTTAGCCTG	5.1e-05
69628	119576	hypothetical protein M419DRAFT_69628 [Trichoderma reesei RUT C-30]	unknown protein	-	-	coral1	D	-84	-75	AATCAGCCGC	5.6e-05
69637	53660	HIT-like protein [Trichoderma reesei RUT C-30]	DEAD/DEAH box helicase	Histidine triad (HIT) protein	-	darkred	D	-169	-160	TTTCAGCCGC	0.0001
69641	54349	small nuclear ribonucleo protein SmF [Trichoderma reesei RUT C-30]	small nuclear ribonucleoprotein F	Like-Sm ribonucleoprotein, core	-	coral1	D	-133	-124	GTTCAGCCGC	3.8e-05
69746	62765	hypothetical protein M419DRAFT_69746 [Trichoderma reesei RUT C-30]	unknown protein with NUDIX domain (hydrolase)	NUDIX hydrolase, core	-	darkred	R	-743	-734	ATTCAGCCAC	9.1e-05
69746	62765	hypothetical protein M419DRAFT_69746 [Trichoderma reesei RUT C-30]	unknown protein with NUDIX domain (hydrolase)	NUDIX hydrolase, core	-	darkred	D	-120	-111	TTTCAGCCTC	6.8e-05
69779	1935	hypothetical protein M419DRAFT_69779 [Trichoderma reesei RUT C-30]	unknown protein with DENN domain	DENN	Up	black	D	-901	-892	ATTCAGCCGG	3.3e-05
69863	62182	UDP-Glycosyltransferase/glycogen phosphorylase [Trichoderma reesei RUT C-30]	ATG26	Pleckstrin-like	-	grey60	D	-612	-603	AATCAGCCTC	3.8e-05
69901	62285	sulfate permease [Trichoderma reesei RUT C-30]	Sulfate permease I (CYS-13)	Sulphate transporter	Up	darkred	D	-238	-229	ATATAGCCTC	8.4e-05
69919	102892	hypothetical protein M419DRAFT_69919 [Trichoderma reesei RUT C-30]	unknown protein	-	Down	grey60	D	-1023	-1014	AATTAGCCGT	3e-05
69943	107768	hypothetical protein M419DRAFT_69943 [Trichoderma reesei RUT C-30]	unknown protein	-	Down	brown	R	-270	-261	ATTTGGCCGG	6.8e-05
69957	54372	P-loop containing nucleoside triphosphate hydrolase protein [Trichoderma reesei RUT C-30]	unknown protein	-	-	darkred	D	-1123	-1114	CATTAGCCTC	6.8e-05
69977	107913	hypothetical protein M419DRAFT_69977 [Trichoderma reesei RUT C-30]	orphan protein	-	Down	brown	R	-14	-5	AATTGGCCGC	0.0001
69988	71556	hypothetical protein M419DRAFT_69988 [Trichoderma reesei RUT C-30]	unknown protein	Fungal transcriptional regulatory protein, N-terminal	Up	-	R	-933	-924	ATGTAGCCGT	0.0001
70006	62470	translation elongation factor G [Trichoderma reesei RUT C-30]	mitochondrial elongation factor G.	Protein synthesis factor, GTP-binding	-	black	D	-1404	-1395	CTTTAGCCTG	5.1e-05
70028	53378	MFS general substrate transporter [Trichoderma reesei RUT C-30]	siderophore transporter	Major facilitator superfamily MFS-1	Up	-	R	-792	-783	TTTTAGCCTT	4.3e-05
70028	53378	MFS general substrate transporter [Trichoderma reesei RUT C-30]	siderophore transporter	Major facilitator superfamily MFS-1	Up	-	R	-1180	-1171	ATTTAGCCGG	4.1e-06
70070	4170	WD repeat-containing protein [Trichoderma reesei RUT C-30]	unknown proteiun with WD repeats	WD40 repeat	-	coral1	R	-308	-299	AATTAGCCGT	3e-05
70140	52960	hypothetical protein M419DRAFT_70140 [Trichoderma reesei RUT C-30]	unknown protein	GCN5-related N-acetyltransferase	-	-	R	-432	-423	ATGTAGCCTG	5.6e-05
70185	1885	glycoside hydrolase family 15 Glucoamylase [Trichoderma reesei RUT C-30]	GH15 glucamylase with starch binding domain	Glycoside hydrolase, carbohydrate-binding	-	royalblue	R	-733	-724	GATCAGCCTC	8e-05
70232	-	hypothetical protein M419DRAFT_70232 [Trichoderma reesei RUT C-30]	-	Fungal transcriptional regulatory protein, N-terminal	Up	darkorange	R	-151	-142	ATTTAGCCGT	7.8e-06
70330	104016	PAXNEB-domain-containing protein [Trichoderma reesei RUT C-30]	unknown protein	PAXNEB	-	coral2	R	-1344	-1335	CTTTAGCCGC	3.8e-05
70337	55723	amino acid transporter [Trichoderma reesei RUT C-30]	PotE	Amino acid permease-associated region	-	lightcyan1	D	-810	-801	ATTTGGCCTC	2.9e-05
70350	104867	hypothetical protein M419DRAFT_70350 [Trichoderma reesei RUT C-30]	orphan protein	-	-	darkolivegreen4	R	-255	-246	GTGTAGCCTG	9.1e-05
70378	55201	histone-fold-containing protein [Trichoderma reesei RUT C-30]	histone H4	Histone H4	-	coral2	R	-1351	-1342	ATTCAGCCTC	1.3e-05
70417	103669	putative alpha/beta hydrolase [Trichoderma reesei RUT C-30]	?/ß hydrolase lipase	Alpha/beta hydrolase fold-1	-	brown	D	-1086	-1077	AAGTAGCCTC	8e-05
70432	105147	hypothetical protein M419DRAFT_70432 [Trichoderma reesei RUT C-30]	unknown protein	-	-	bisque4	R	-1245	-1236	TATTAGCCGT	8.4e-05
70436	55384	Endoribonuclease YSH1 [Trichoderma reesei RUT C-30]	Endoribonuclease YSH1 (mRNA 3'-end-processing protein YSH1)	RNA-metabolising metallo-beta-lactamase	-	black	D	-324	-315	CTTTAGCCGG	6e-05
70507	103898	hypothetical protein M419DRAFT_70507 [Trichoderma reesei RUT C-30]	unknown protein	-	-	darkorange	D	-232	-223	GTTTAGCCGG	9.1e-06
70555	2384	hypothetical protein M419DRAFT_70555 [Trichoderma reesei RUT C-30]	unknown protein	-	-	darkviolet	R	-866	-857	TTTCAGCCTC	6.8e-05
70640	105157	hypothetical protein M419DRAFT_70640 [Trichoderma reesei RUT C-30]	unknown protein	-	-	-	R	-1059	-1050	GTTCAGCCTG	4.6e-05
70641	41573	hypothetical protein M419DRAFT_70641 [Trichoderma reesei RUT C-30]	BZIP transcriptional regulator	bZIP transcription factor, bZIP-1	-	brown	R	-1450	-1441	ATTCAGCCAC	9.1e-05
70688	2316	Caleosin-domain-containing protein [Trichoderma reesei RUT C-30]	unknown protein with caleosin domain	Caleosin related	Down	grey60	D	-484	-475	AATTAGCCAG	0.0001
70716	57914	alpha/beta-hydrolase [Trichoderma reesei RUT C-30]	CE10 esterase/lipase/thioesterase	-	Up	-	R	-218	-209	ATGTAGCCGC	4.6e-05
70719	120294	RNA-binding domain-containing protein [Trichoderma reesei RUT C-30]	unknown protein	RNA recognition motif, RNP-1	-	firebrick4	D	-974	-965	AATTAGCCAG	0.0001
70731	75012	root hair defective 3 GTP-binding protein [Trichoderma reesei RUT C-30]	unknown protein	Root hair defective 3 GTP-binding	-	coral1	D	-1382	-1373	GTTTGGCCTC	5.1e-05
70802	120751	hypothetical protein M419DRAFT_70802 [Trichoderma reesei RUT C-30]	unknown protein	-	Down	grey60	R	-146	-137	ATTTGGCCGT	0.0001
70802	120751	hypothetical protein M419DRAFT_70802 [Trichoderma reesei RUT C-30]	unknown protein	-	Down	grey60	R	-894	-885	ATTCAGCCAC	9.1e-05
70806	21775	AAA-domain-containing protein [Trichoderma reesei RUT C-30]	unknown protein	AAA ATPase, core	-	black	R	-1474	-1465	CTTTAGCCTC	2.9e-05
70883	56077	hypothetical protein M419DRAFT_70883 [Trichoderma reesei RUT C-30]	Zn2Cys6 transcriptional regulator	Fungal transcriptional regulatory protein, N-terminal	-	coral1	D	-928	-919	AATCAGCCTC	3.8e-05
70929	55838	hypothetical protein M419DRAFT_70929 [Trichoderma reesei RUT C-30]	unknown protein	-	Up	darkorange	R	-304	-295	CTTTAGCCTC	2.9e-05
70959	57488	prokaryotic type I DNA topoisomerase [Trichoderma reesei RUT C-30]	Top3 gene	DNA topoisomerase, type IA, core	Down	brown	D	-1232	-1223	CATTAGCCTC	6.8e-05
70990	120195	pyridoxamine 5'-phosphate oxidase [Trichoderma reesei RUT C-30]	unknown protein	Pyridoxamine 5'-phosphate oxidase	-	brown	R	-1168	-1159	ATGTAGCCTT	8.4e-05
70990	120195	pyridoxamine 5'-phosphate oxidase [Trichoderma reesei RUT C-30]	unknown protein	Pyridoxamine 5'-phosphate oxidase	-	brown	R	-443	-434	TTTTAGCCGT	5.6e-05
71010	103754	kinase-like protein, partial [Trichoderma reesei RUT C-30]	serine/threonine protein kinase	Protein kinase, core	-	black	D	-814	-805	ATTTGGCCTC	2.9e-05
71028	75884	hypothetical protein M419DRAFT_71028 [Trichoderma reesei RUT C-30]	unknown protein	Lipocalin	Down	brown	R	-942	-933	AATTGGCCTC	7.5e-05
71079	33502	hypothetical protein M419DRAFT_71079 [Trichoderma reesei RUT C-30]	unknown protein	-	-	ivory	R	-599	-590	ATTCAGCCTC	1.3e-05
71154	55276	Thioesterase/thiol ester dehydrase-isomerase [Trichoderma reesei RUT C-30]	thioesterase superfamily protein	Thioesterase superfamily	-	coral2	R	-995	-986	GTTCAGCCGG	6e-05
71163	105187	hypothetical protein M419DRAFT_71163 [Trichoderma reesei RUT C-30]	unknown protein	-	Down	-	R	-292	-283	ATTTAGCCTC	9.3e-07
71164	-	family 92 glycosyl hydrolase [Trichoderma reesei RUT C-30]	-	Glycosyl hydrolase 92	Up	bisque4	R	-786	-777	ATTCAGCCGG	3.3e-05
71182	104911	hypothetical protein M419DRAFT_71182 [Trichoderma reesei RUT C-30]	unknown protein	-	-	brown	R	-830	-821	GTTTAGCCAT	0.0001
71185	-	hypothetical protein M419DRAFT_71185 [Trichoderma reesei RUT C-30]	-	-	-	darkorange	D	-618	-609	ATTCAGCCAC	9.1e-05
71205	58220	YOR378Wp-like protein [Trichoderma reesei RUT C-30]	MFS permease	Major facilitator superfamily MFS-1	-	bisque4	R	-362	-353	ATTTGGCCGC	4.3e-05
71280	55782	beta-lactamase/transpeptidase-like protein [Trichoderma reesei RUT C-30]	dipeptidyl peptidase 5	Beta-lactamase	-	-	D	-72	-63	ATTTAGCCGT	7.8e-06
71311	103917	hypothetical protein M419DRAFT_71311 [Trichoderma reesei RUT C-30]	unknown protein	Fungal transcriptional regulatory protein, N-terminal	-	black	D	-1124	-1115	ATTCAGCCGG	3.3e-05
71346	40945	hypothetical protein M419DRAFT_71346 [Trichoderma reesei RUT C-30]	N-glycosylase/DNA lyase	HhH-GPD	-	bisque4	D	-1253	-1244	GTTTGGCCTG	8.4e-05
71368	57465	hypothetical protein M419DRAFT_71368 [Trichoderma reesei RUT C-30]	Vsp9 domain protein	Vacuolar sorting protein 9	-	darkolivegreen4	R	-1362	-1353	TATTAGCCGT	8.4e-05
71408	103886	DUF1774-domain-containing protein [Trichoderma reesei RUT C-30]	unknown protein	Protein of unknown function DUF1774, fungi	Down	brown	D	-663	-654	ATTCAGCCGG	3.3e-05
71448	103900	kinase-like protein [Trichoderma reesei RUT C-30]	unknown protein	Protein kinase, core	Up	-	R	-510	-501	GTTCAGCCGG	6e-05
71481	55179	agmatinase precursor [Trichoderma reesei RUT C-30]	Arginase family protein	Arginase	-	black	R	-809	-800	ATTCAGCCTC	1.3e-05
71482	105165	hypothetical protein M419DRAFT_71482 [Trichoderma reesei RUT C-30]	orphan protein	-	Down	-	R	-761	-752	GATTAGCCGG	4.3e-05
71530	55306	hypothetical protein M419DRAFT_71530 [Trichoderma reesei RUT C-30]	Acyl-CoA synthetase	Bacterial transferase hexapeptide repeat	Up	darkorange	R	-1251	-1242	AATTAGCCAG	0.0001
71638	-	glycoside hydrolase [Trichoderma reesei RUT C-30]	-	Glycoside hydrolase, clan GH-D	Up	coral1	D	-209	-200	CTTTAGCCGC	3.8e-05
71660	-	class 2 chitin synthase [Trichoderma reesei RUT C-30]	-	Chitin synthase	-	brown	R	-1421	-1412	GTTTAGCCGC	5.7e-06
71664	55034	OPT superfamily oligopeptide transporter [Trichoderma reesei RUT C-30]	oligopeptide transporter	Oligopeptide transporter OPT superfamily	-	darkslateblue	D	-662	-653	ATTCGGCCTC	6.8e-05
71699	56093	putative aldo-keto reductase [Trichoderma reesei RUT C-30]	unknown protein	Aldo/keto reductase	Down	-	R	-532	-523	ATTTAGCCGT	7.8e-06
71725	104925	hypothetical protein M419DRAFT_71725 [Trichoderma reesei RUT C-30]	unknown protein	Anticodon-binding	-	coral2	R	-1461	-1452	TTTCAGCCGC	0.0001
71849	28781	p53-like transcription factor [Trichoderma reesei RUT C-30]	NDT80/PhoG like DNA-binding domain-containing protein	NDT80/PhoG like DNA-binding	-	brown	D	-525	-516	AATTGGCCTC	7.5e-05
71919	57370	acetyl-CoA synthetase-like protein [Trichoderma reesei RUT C-30]	Acyl-CoA synthetase	AMP-dependent synthetase and ligase	-	black	D	-399	-390	TATTAGCCGT	8.4e-05
71925	55939	hypothetical protein M419DRAFT_71925 [Trichoderma reesei RUT C-30]	ran binding protein in the microtubule-organising centre	LisH dimerisation motif, subgroup	-	bisque4	D	-274	-265	AATCAGCCTC	3.8e-05
71937	56150	hypothetical protein M419DRAFT_71937 [Trichoderma reesei RUT C-30]	unknown protein	-	-	brown	D	-1074	-1065	AATCAGCCTC	3.8e-05
71952	103653	hypothetical protein M419DRAFT_71952 [Trichoderma reesei RUT C-30]	orphan protein	-	Up	coral1	R	-248	-239	TTTCAGCCTC	6.8e-05
71952	103653	hypothetical protein M419DRAFT_71952 [Trichoderma reesei RUT C-30]	orphan protein	-	Up	coral1	R	-1289	-1280	ATTTGGCCTC	2.9e-05
72003	-	hypothetical protein M419DRAFT_72003 [Trichoderma reesei RUT C-30]	-	-	-	coral1	D	-729	-720	TATTAGCCTC	2.3e-05
72006	104879	hypothetical protein M419DRAFT_72006 [Trichoderma reesei RUT C-30]	unknown protein	Ion transport	-	darkorange	R	-405	-396	GTTTAGCCAG	7.5e-05
72041	2981	beta subunit of citrate lyase [Trichoderma reesei RUT C-30]	citrate lyase	HpcH/HpaI aldolase	-	bisque4	R	-1204	-1195	ATTCAGCCGC	2e-05
72047	57864	hypothetical protein M419DRAFT_72047 [Trichoderma reesei RUT C-30]	unknown protein	-	-	brown	R	-390	-381	AATTGGCCTC	7.5e-05
72091	57524	uracil-5-carboxylate decarboxylase [Trichoderma reesei RUT C-30]	amidohydrolase 2	Amidohydrolase 2	-	brown4	R	-1173	-1164	AATTGGCCGC	0.0001
72091	57524	uracil-5-carboxylate decarboxylase [Trichoderma reesei RUT C-30]	amidohydrolase 2	Amidohydrolase 2	-	brown4	R	-319	-310	AATCAGCCTG	6.8e-05
72094	76151	family 31 glycosyltransferase [Trichoderma reesei RUT C-30]	GT31 ß-glycosyltransferase	N/apple PAN	-	black	R	-720	-711	TTTCAGCCTC	6.8e-05
72102	-	hypothetical protein M419DRAFT_72102, partial [Trichoderma reesei RUT C-30]	-	Ankyrin	Down	-	R	-948	-939	ATTCGGCCTC	6.8e-05
72115	57613	oligoribonuclease [Trichoderma reesei RUT C-30]	exonuclease family protein	Exonuclease, RNase T and DNA polymerase III	-	firebrick4	D	-695	-686	GTTTAGCCAG	7.5e-05
72115	57613	oligoribonuclease [Trichoderma reesei RUT C-30]	exonuclease family protein	Exonuclease, RNase T and DNA polymerase III	-	firebrick4	R	-774	-765	GTTCAGCCTC	2.3e-05
72182	55788	ubiquitin-conjugating enzyme E2 [Trichoderma reesei RUT C-30]	Ubiquitin-conjugating enzyme E2	Ubiquitin-conjugating enzyme, E2	-	brown	D	-1439	-1430	GTTCAGCCGT	9.1e-05
72193	26277	mRNA cleavage and polyadenylation specificity factor complex subunit [Trichoderma reesei RUT C-30]	unknown protein	-	-	darkorange	R	-729	-720	CTTTAGCCGG	6e-05
72193	26277	mRNA cleavage and polyadenylation specificity factor complex subunit [Trichoderma reesei RUT C-30]	unknown protein	-	-	darkorange	D	-1272	-1263	ATTTGGCCTG	5.1e-05
72199	72918	putative ribosomal protein [Trichoderma reesei RUT C-30]	ribosomal protein L19	Ribosomal protein L19	-	black	D	-328	-319	ATTCAGCCGC	2e-05
72202	57568	hypothetical protein M419DRAFT_72202 [Trichoderma reesei RUT C-30]	unknown protein	-	-	coral2	R	-406	-397	ATTCAGCCGT	5.6e-05
72207	120765	enoyl-CoA hydratase [Trichoderma reesei RUT C-30]	enoyl-CoA hydratase/isomerase	Crotonase, core	-	darkolivegreen4	R	-888	-879	TATTAGCCGC	3.8e-05
72259	58201	NADH-quinone oxidoreductase [Trichoderma reesei RUT C-30]	mitochondrial NADH-ubiquinone oxidoreductase 20 kD subunit	NADH ubiquinone oxidoreductase, 20 kDa subunit	-	grey60	R	-273	-264	GATTAGCCGT	6e-05
72290	104557	NAD(P)-binding protein [Trichoderma reesei RUT C-30]	short-chain dehydrogenase/reductase	Glucose/ribitol dehydrogenase	-	-	R	-839	-830	GTTTAGCCAC	3.3e-05
72297	-	hypothetical protein M419DRAFT_72297 [Trichoderma reesei RUT C-30]	-	Na+/solute symporter	Down	-	D	-469	-460	ATTTAGCCGG	4.1e-06
72373	104227	hypothetical protein M419DRAFT_72373 [Trichoderma reesei RUT C-30]	SSCRP	-	Up	-	R	-658	-649	ATTCAGCCGT	5.6e-05
72420	75295	trehalose phosphate synthase [Trichoderma reesei RUT C-30]	GT20 Trehalose-6-phosphate synthase component TPS1 and related subunits	Glycosyl transferase, family 20	-	darkolivegreen4	D	-1205	-1196	ATTCAGCCTC	1.3e-05
72467	56587	putative GNAT family acetyltransferase [Trichoderma reesei RUT C-30]	GCN5-related N-acetyltransferase	GCN5-related N-acetyltransferase	Up	-	R	-867	-858	ATTTAGCGTC	9.1e-05
72483	2721	PWI domain-containing protein [Trichoderma reesei RUT C-30]	unknown protein	Splicing factor PWI	-	brown	D	-1115	-1106	GTTCAGCCGG	6e-05
72489	120312	GUN2_HYPJR RecName: Full=Endoglucanase EG-II; Short=EGII; AltName: Full=Cellulase; AltName: Full=Endo-1,4-beta-glucanase; Flags: Precursor	GH5 endo-?-1	Cellulose-binding region, fungal	Up	coral1	R	-319	-310	ATGTAGCCGC	4.6e-05
72628	2489	ribonuclease Trv [Trichoderma reesei RUT C-30]	Ribonuclease T2	Ribonuclease T2	Up	coral1	D	-1167	-1158	TTTCAGCCTC	6.8e-05
72628	2489	ribonuclease Trv [Trichoderma reesei RUT C-30]	Ribonuclease T2	Ribonuclease T2	Up	coral1	R	-415	-406	ATGTAGCCTC	3e-05
72668	56531	hypothetical protein M419DRAFT_72668 [Trichoderma reesei RUT C-30]	unknown protein	Cystinosin/ERS1p repeat	-	black	D	-1468	-1459	CATTAGCCTC	6.8e-05
72764	-	hypothetical protein M419DRAFT_72764, partial [Trichoderma reesei RUT C-30]	-	WD40 repeat	Down	brown	R	-783	-774	GTTCAGCCGT	9.1e-05
72815	56344	pentatricopeptide repeat-containing protein [Trichoderma reesei RUT C-30]	unknown protein	Pentatricopeptide repeat	-	brown2	R	-940	-931	GTTTGGCCTG	8.4e-05
72889	120411	hypothetical protein M419DRAFT_72889 [Trichoderma reesei RUT C-30]	unknown protein	-	-	black	D	-964	-955	ATTTAGCCAT	6e-05
72889	120411	hypothetical protein M419DRAFT_72889 [Trichoderma reesei RUT C-30]	unknown protein	-	-	black	R	-1012	-1003	AATTAGCCTT	2e-05
72915	2745	fumarate hydratase [Trichoderma reesei RUT C-30]	fumarate hydratase-like protein	Fumarate lyase	-	coral2	D	-289	-280	ATTTGGCCTT	8e-05
73038	21668	hypothetical protein M419DRAFT_73038 [Trichoderma reesei RUT C-30]	unknown protein	Peptidase S9, prolyl oligopeptidase active site region	-	navajowhite2	D	-1040	-1031	GTGTAGCCGC	8e-05
73072	104353	hypothetical protein M419DRAFT_73072 [Trichoderma reesei RUT C-30]	unknown protein	Cyclin-like F-box	Up	darkred	D	-1274	-1265	ATTTGGCCTT	8e-05
73122	39827	hypothetical protein M419DRAFT_73122 [Trichoderma reesei RUT C-30]	unknown protein	-	Down	brown	D	-968	-959	GTTCAGCCTC	2.3e-05
73138	104106	mitochondrial carrier [Trichoderma reesei RUT C-30]	ADP/ATP carrier protein	Mitochondrial carrier protein	-	-	D	-261	-252	ATTCGGCCTC	6.8e-05
73139	104372	hypothetical protein M419DRAFT_73139 [Trichoderma reesei RUT C-30]	ankyrin repeat protein	Ankyrin	-	-	D	-1122	-1113	TTTCAGCCGC	0.0001
73187	56427	hypothetical protein M419DRAFT_73187 [Trichoderma reesei RUT C-30]	CE10 Arylacetamide deacetylase	Alpha/beta hydrolase fold-3	Up	darkorange	R	-945	-936	TTTCAGCCTC	6.8e-05
73190	56780	Nucleotidyltransferase [Trichoderma reesei RUT C-30]	DNA polymerase X family	DNA-directed DNA polymerase, family X	-	darkred	R	-1102	-1093	ATTCAGCCTC	1.3e-05
73246	75440	peroxisomal membrane protein 4 [Trichoderma reesei RUT C-30]	peroxisomal membrane protein (PmpP24)	Peroxisomal membrane protein 4	-	coral2	R	-1303	-1294	AATCAGCCGC	5.6e-05
73246	75440	peroxisomal membrane protein 4 [Trichoderma reesei RUT C-30]	peroxisomal membrane protein (PmpP24)	Peroxisomal membrane protein 4	-	coral2	R	-920	-911	GTTCAGCCGC	3.8e-05
73303	-	xenobiotic compound monooxygenase, DszA family [Trichoderma reesei RUT C-30]	-	Nitrilotriacetate monooxygenase component A/pristinamycin IIA synthase subunit A	Down	-	R	-447	-438	ATTTAGCCGG	4.1e-06
73306	104046	hypothetical protein M419DRAFT_73306 [Trichoderma reesei RUT C-30]	orphan protein	-	Up	-	R	-184	-175	AATTAGCCAG	0.0001
73367	56289	MFS general substrate transporter [Trichoderma reesei RUT C-30]	MFS permease	Major facilitator superfamily MFS-1	Up	coral1	D	-737	-728	GTTTAGCCGG	9.1e-06
73399	56326	protein indc11 [Trichoderma reesei RUT C-30]	Zinc-containing alcohol dehydrogenase	Alcohol dehydrogenase, zinc-binding	-	black	R	-1140	-1131	GTTCAGCCTT	7.5e-05
73434	56363	HCNGP-domain-containing protein [Trichoderma reesei RUT C-30]	unknown protein	HCNGP-like	-	darkolivegreen4	R	-191	-182	TTTCAGCCGC	0.0001
73449	-	hypothetical protein M419DRAFT_73449 [Trichoderma reesei RUT C-30]	-	-	Down	-	D	-549	-540	CTTTAGCCGT	9.1e-05
73453	104202	hypothetical protein M419DRAFT_73453 [Trichoderma reesei RUT C-30]	orphan protein	-	-	coral2	R	-239	-230	GTTCAGCCGG	6e-05
73471	28865	WD repeat-containing protein 79 [Trichoderma reesei RUT C-30]	unknown protein	WD40 repeat-like	-	darkred	R	-790	-781	CATTAGCCTC	6.8e-05
73493	56744	hypothetical protein M419DRAFT_73493 [Trichoderma reesei RUT C-30]	Calcium transporter	Sodium/calcium exchanger membrane region	Up	coral1	D	-1474	-1465	ATTCGGCCGC	0.0001
73493	56744	hypothetical protein M419DRAFT_73493 [Trichoderma reesei RUT C-30]	Calcium transporter	Sodium/calcium exchanger membrane region	Up	coral1	D	-579	-570	ATTTAGCCCC	6.8e-05
73503	-	transmembrane amino acid transporter [Trichoderma reesei RUT C-30]	-	Amino acid transporter, transmembrane	-	black	R	-1495	-1486	GTTCAGCCTC	2.3e-05
73529	104220	hypothetical protein M419DRAFT_73529 [Trichoderma reesei RUT C-30]	orphan protein	-	Up	darkorange	D	-781	-772	GTTCAGCCTT	7.5e-05
73541	56418	putative exo-beta-1,3-glucanase [Trichoderma reesei RUT C-30]	GH55 ?-1 3-glucanase	Pectin lyase fold/virulence factor	Up	-	R	-1417	-1408	TATTAGCCGG	6e-05
73614	56717	hypothetical protein M419DRAFT_73614 [Trichoderma reesei RUT C-30]	unknown protein	-	-	brown4	R	-18	-9	GTTCAGCCTT	7.5e-05
73634	104109	hypothetical protein M419DRAFT_73634 [Trichoderma reesei RUT C-30]	orphan protein	-	-	-	D	-1245	-1236	ATTTAGCGTC	9.1e-05
73635	104251	hypothetical protein M419DRAFT_73635 [Trichoderma reesei RUT C-30]	unknown protein	-	-	-	R	-1258	-1249	GTTCAGCCTT	7.5e-05
73650	56354	SET domain-containing protein [Trichoderma reesei RUT C-30]	histone-lysine N methyltransferase	SET	-	darkred	D	-729	-720	AATTAGCCAG	0.0001
73691	2517	FAD/NAD(P)-binding domain-containing protein [Trichoderma reesei RUT C-30]	Flavoprotein monooxygenase	Aromatic-ring hydroxylase	Down	-	D	-334	-325	GTTCAGCCTG	4.6e-05
73829	104451	hypothetical protein M419DRAFT_73829 [Trichoderma reesei RUT C-30]	retrograde regulation protein 2	Ppx/GppA phosphatase	-	coral2	D	-281	-272	ATTCGGCCTC	6.8e-05
73829	104451	hypothetical protein M419DRAFT_73829 [Trichoderma reesei RUT C-30]	retrograde regulation protein 2	Ppx/GppA phosphatase	-	coral2	R	-337	-328	GTTCAGCCGG	6e-05
73837	104373	hypothetical protein M419DRAFT_73837 [Trichoderma reesei RUT C-30]	MRSP1/expansin-like	-	Up	-	D	-929	-920	GATTAGCCGG	4.3e-05
73838	104272	hypothetical protein M419DRAFT_73838 [Trichoderma reesei RUT C-30]	unknown protein	-	Down	brown	R	-473	-464	AATCAGCCTC	3.8e-05
73848	104413	hypothetical protein M419DRAFT_73848 [Trichoderma reesei RUT C-30]	unknown protein	-	-	brown	R	-1092	-1083	GTTTAGCCTC	3.4e-06
73870	104490	vesicle transport V-SNARE protein [Trichoderma reesei RUT C-30]	v-SNARE Gos1	Vesicle transport v-SNARE	-	brown	D	-761	-752	GTTCAGCCTT	7.5e-05
73905	58387	proline iminopeptidase [Trichoderma reesei RUT C-30]	proline iminopeptidase	Peptidase S33, prolyl aminopeptidase	-	darkolivegreen4	R	-780	-771	ATTCAGCCTC	1.3e-05
73911	105247	alpha/beta-hydrolase [Trichoderma reesei RUT C-30]	dipeptidyl peptidase 5	Carboxylesterase, type B	-	-	R	-1218	-1209	ATTTAGCCAC	1.6e-05
73957	105246	hypothetical protein M419DRAFT_73957 [Trichoderma reesei RUT C-30]	GH23 exo-ß-1	-	-	-	D	-1184	-1175	ATTTAGCCAG	4.3e-05
74030	105466	hypothetical protein M419DRAFT_74030, partial [Trichoderma reesei RUT C-30]	unknown protein	Cyclin-like F-box	-	darkred	D	-1444	-1435	ATGTAGCCGT	0.0001
74058	105407	hypothetical protein M419DRAFT_74058 [Trichoderma reesei RUT C-30]	unknown protein	-	-	darkolivegreen4	D	-960	-951	AATTGGCCGC	0.0001
74059	76363	L-serine dehydratase [Trichoderma reesei RUT C-30]	Serine dehydratase	Serine dehydratase alpha chain	-	brown2	R	-21	-12	GATTAGCCGC	2.3e-05
74156	76491	hypothetical protein M419DRAFT_74156 [Trichoderma reesei RUT C-30]	Regulator of Rac1	Engulfment and cell motility, ELM	-	lavenderblush3	D	-688	-679	AATCAGCCGC	5.6e-05
74188	105263	hypothetical protein M419DRAFT_74188 [Trichoderma reesei RUT C-30]	Zn2Cys6 transcriptional regulator	-	-	darkred	D	-901	-892	ATGTAGCCGG	7.5e-05
74198	59056	Thioesterase/thiol ester dehydrase-isomerase [Trichoderma reesei RUT C-30]	unknown protein	-	-	darkred	D	-254	-245	TTTTAGCCGG	3.3e-05
74263	58244	hypothetical protein M419DRAFT_74263 [Trichoderma reesei RUT C-30]	unknown protein	-	Down	darkolivegreen4	R	-1328	-1319	TTTTAGCCGG	3.3e-05
74305	-	hypothetical protein M419DRAFT_74305 [Trichoderma reesei RUT C-30]	-	Glycoside hydrolase, family 3, N-terminal	Up	darkorange	D	-950	-941	ATTCGGCCTC	6.8e-05
74316	73039	phosphotransferase enzyme family protein [Trichoderma reesei RUT C-30]	APHPhosphotransferase enzyme family aligned	Aminoglycoside phosphotransferase	-	-	D	-750	-741	TTTTAGCCAC	9.1e-05
74316	73039	phosphotransferase enzyme family protein [Trichoderma reesei RUT C-30]	APHPhosphotransferase enzyme family aligned	Aminoglycoside phosphotransferase	-	-	R	-867	-858	GTTTGGCCTG	8.4e-05
74369	105532	hypothetical protein M419DRAFT_74369 [Trichoderma reesei RUT C-30]	orphan protein	-	Down	-	R	-1425	-1416	AATCAGCCTT	0.0001
74394	59100	hypothetical protein M419DRAFT_74394 [Trichoderma reesei RUT C-30]	unknown protein	Peptidase M22, glycoprotease	-	coral1	D	-738	-729	AATCAGCCTG	6.8e-05
74437	-	proton myo-inositol cotransporter [Trichoderma reesei RUT C-30]	-	Sugar transporter	Up	darkred	R	-745	-736	ATTTAGCCAT	6e-05
74442	105444	hypothetical protein M419DRAFT_74442 [Trichoderma reesei RUT C-30]	SSCRP	-	Down	lightcyan1	R	-1112	-1103	ATTTAGCCTA	5.6e-05
74517	105342	hypothetical protein M419DRAFT_74517 [Trichoderma reesei RUT C-30]	Iron/ascorbate family oxidoreductases	-	-	darkred	R	-908	-899	GATCAGCCTC	8e-05
74526	58549	putative regulator of reproduction dopa [Trichoderma reesei RUT C-30]	cellular morphogenesis regulator DopA	Dopey, N-terminal	-	darkolivegreen4	D	-1020	-1011	GTGTAGCCGC	8e-05
74551	-	hypothetical protein M419DRAFT_74551 [Trichoderma reesei RUT C-30]	-	-	-	darkred	D	-1386	-1377	TTTCAGCCTC	6.8e-05
74568	-	purine and uridine phosphorylase [Trichoderma reesei RUT C-30]	-	Ankyrin	Up	darkorange	R	-137	-128	ATTCAGCCAC	9.1e-05
74568	-	purine and uridine phosphorylase [Trichoderma reesei RUT C-30]	-	Ankyrin	Up	darkorange	D	-197	-188	TTTCAGCCTC	6.8e-05
74587	58717	beta-lactamase/transpeptidase-like protein [Trichoderma reesei RUT C-30]	ß-lactamase class C	Beta-lactamase	Up	-	R	-767	-758	AATTAGCCTC	5.7e-06
74611	120918	hypothetical protein M419DRAFT_74611 [Trichoderma reesei RUT C-30]	unknown protein	-	-	coral1	R	-362	-353	GTGTAGCCTG	9.1e-05
74654	105393	purine and uridine phosphorylase [Trichoderma reesei RUT C-30]	unknown protein	-	-	-	R	-739	-730	ATTTGGCCGT	0.0001
74728	58640	UPF0287-domain-containing protein [Trichoderma reesei RUT C-30]	unknown protein	Protein of unknown function UPF0287	-	brown	R	-679	-670	TTTCAGCCTC	6.8e-05
74728	58640	UPF0287-domain-containing protein [Trichoderma reesei RUT C-30]	unknown protein	Protein of unknown function UPF0287	-	brown	R	-1386	-1377	ATGTAGCCTC	3e-05
74732	120917	hypothetical protein M419DRAFT_74732 [Trichoderma reesei RUT C-30]	unknown protein	-	-	brown	R	-940	-931	AATCAGCCTG	6.8e-05
74740	39351	hypothetical protein M419DRAFT_74740 [Trichoderma reesei RUT C-30]	unknown protein	-	-	-	R	-928	-919	GTGTAGCCGC	8e-05
74740	39351	hypothetical protein M419DRAFT_74740 [Trichoderma reesei RUT C-30]	unknown protein	-	-	-	R	-147	-138	GTTTGGCCGC	7.5e-05
74764	43286	hypothetical protein M419DRAFT_74764 [Trichoderma reesei RUT C-30]	unknown protein	Ethyl tert-butyl ether degradation EthD	-	darkred	D	-432	-423	GTTTGGCCGC	7.5e-05
74794	105465	hypothetical protein M419DRAFT_74794 [Trichoderma reesei RUT C-30]	unknown protein	Protein of unknown function DUF1766	-	darkolivegreen4	R	-254	-245	AATCAGCCTC	3.8e-05
74821	3067	chitin synthase export chaperone [Trichoderma reesei RUT C-30]	Chitin synthase export chaperone	-	-	darkolivegreen4	D	-178	-169	ATTCGGCCGC	0.0001
74823	73048	hypothetical protein M419DRAFT_74823 [Trichoderma reesei RUT C-30]	unknown protein	-	Down	grey60	R	-731	-722	GTTTGGCCTC	5.1e-05
74905	105597	hypothetical protein M419DRAFT_74905 [Trichoderma reesei RUT C-30]	orphan protein	-	-	brown	D	-421	-412	AATTGGCCTC	7.5e-05
74927	3129	putative alpha-tubulin suppressor protein Aats1 [Trichoderma reesei RUT C-30]	alpha-tubulin suppressor protein Aats1	Regulator of chromosome condensation, RCC1	-	bisque4	D	-1420	-1411	GTTTGGCCGC	7.5e-05
75046	58627	ATP-dependent RNA helicase dbp9 [Trichoderma reesei RUT C-30]	ATP-dependent RNA helicase dbp9<br />	DNA/RNA helicase, DEAD/DEAH box type, N-terminal	-	brown2	D	-1278	-1269	ATGTAGCCTG	5.6e-05
75054	58396	TPR-like protein [Trichoderma reesei RUT C-30]	unknown protein	-	-	black	D	-778	-769	GTTTAGCCAC	3.3e-05
75073	-	S-adenosyl-L-methionine-dependent methyltransferase [Trichoderma reesei RUT C-30]	-	Methyltransferase type 11	Up	-	R	-1238	-1229	ATTCGGCCTC	6.8e-05
75075	43397	RmlC-like cupin [Trichoderma reesei RUT C-30]	unknown protein	Cupin 2, conserved barrel	-	brown4	D	-1495	-1486	ATTCAGCCAC	9.1e-05
75075	43397	RmlC-like cupin [Trichoderma reesei RUT C-30]	unknown protein	Cupin 2, conserved barrel	-	brown4	R	-1435	-1426	TTTCAGCCTC	6.8e-05
75189	3412	hypothetical protein M419DRAFT_75189 [Trichoderma reesei RUT C-30]	Na+/proline symporter PutP	Na+/solute symporter	-	darkred	D	-1297	-1288	ATTCAGCCGC	2e-05
75354	59197	hypothetical protein M419DRAFT_75354 [Trichoderma reesei RUT C-30]	unknown protein	-	Down	brown	D	-1078	-1069	ATTTAGCCTC	9.3e-07
75458	59168	PFU-domain-containing protein [Trichoderma reesei RUT C-30]	Doa1	WD40 repeat	-	darkolivegreen4	D	-392	-383	ATTCGGCCGC	0.0001
75469	106064	hypothetical protein M419DRAFT_75469 [Trichoderma reesei RUT C-30]	C2H2 transcriptional regulator	Zinc finger, C2H2-type	-	darkorange	D	-560	-551	ATTTGGCCGC	4.3e-05
75476	105848	acyl-CoA N-acyltransferase [Trichoderma reesei RUT C-30]	unknown protein	Acyl-CoA N-acyltransferase	Up	darkred	D	-587	-578	GATCAGCCTC	8e-05
75476	105848	acyl-CoA N-acyltransferase [Trichoderma reesei RUT C-30]	unknown protein	Acyl-CoA N-acyltransferase	Up	darkred	D	-154	-145	GTTTAGCCGC	5.7e-06
75493	76795	Surp module [Trichoderma reesei RUT C-30]	pre-mRNA splicing factor	SWAP/Surp	-	coral1	D	-80	-71	TTTCAGCCTC	6.8e-05
75495	106148	hypothetical protein M419DRAFT_75495 [Trichoderma reesei RUT C-30]	unknown protein	Exosome-associated factor Rrp47/DNA strand repair C1D	-	brown2	D	-387	-378	GTTCAGCCTG	4.6e-05
75584	-	hypothetical protein M419DRAFT_75584 [Trichoderma reesei RUT C-30]	-	Alcohol dehydrogenase, zinc-binding	Up	coral1	R	-355	-346	GTTTGGCCTC	5.1e-05
75680	105834	hypothetical protein M419DRAFT_75680 [Trichoderma reesei RUT C-30]	Zn2Cys6 transcriptional regulator	Fungal transcriptional regulatory protein, N-terminal	-	darkolivegreen4	D	-381	-372	TTTCAGCCGC	0.0001
75681	3267	hypothetical protein M419DRAFT_75681 [Trichoderma reesei RUT C-30]	MRSP1/expansin-like	-	-	brown	R	-349	-340	ATTTGGCCGG	6.8e-05
75681	3267	hypothetical protein M419DRAFT_75681 [Trichoderma reesei RUT C-30]	MRSP1/expansin-like	-	-	brown	R	-495	-486	ATTCAGCCGG	3.3e-05
75696	105864	hypothetical protein M419DRAFT_75696 [Trichoderma reesei RUT C-30]	PKS-NRPS	Fungal transcriptional regulatory protein, N-terminal	-	darkorange	R	-124	-115	AATTGGCCGC	0.0001
75696	105864	hypothetical protein M419DRAFT_75696 [Trichoderma reesei RUT C-30]	PKS-NRPS	Fungal transcriptional regulatory protein, N-terminal	-	darkorange	R	-67	-58	AATCAGCCTC	3.8e-05
75700	59351	PLP-dependent transferase [Trichoderma reesei RUT C-30]	1-aminocyclopropane-1-carboxylate synthase	1-aminocyclopropane-1-carboxylate synthase	Down	-	R	-633	-624	GATTAGCCGC	2.3e-05
75768	59359	SET domain-containing protein [Trichoderma reesei RUT C-30]	unknown protein	SET	-	coral1	D	-201	-192	ATTCGGCCGC	0.0001
75849	106037	hypothetical protein M419DRAFT_75849 [Trichoderma reesei RUT C-30]	unknown protein	-	-	coral1	D	-237	-228	ATTTAGCCGC	1.7e-06
75911	59152	DUF427-domain-containing protein [Trichoderma reesei RUT C-30]	unknown protein	Protein of unknown function DUF427	Down	brown	D	-1364	-1355	ATTCGGCCGC	0.0001
75948	-	hypothetical protein M419DRAFT_75948 [Trichoderma reesei RUT C-30]	-	Fungal transcriptional regulatory protein, N-terminal	-	darkolivegreen4	D	-296	-287	TTTTAGCCGC	2e-05
76048	105969	DUF1223-domain-containing protein [Trichoderma reesei RUT C-30]	unknown protein	Protein of unknown function DUF1223	Up	-	D	-1220	-1211	ATTCGGCCTC	6.8e-05
76048	105969	DUF1223-domain-containing protein [Trichoderma reesei RUT C-30]	unknown protein	Protein of unknown function DUF1223	Up	-	D	-757	-748	ATTCAGCCTT	4.3e-05
76146	59544	hypothetical protein M419DRAFT_76146 [Trichoderma reesei RUT C-30]	SEN1 (tRNA splicing complex component).	-	-	coral1	R	-1447	-1438	GTTTAGCCAG	7.5e-05
76179	105891	WD40 repeat-like protein [Trichoderma reesei RUT C-30]	serine-threonine kinase receptor-associated protein	WD40 repeat	-	coral1	R	-999	-990	ATTCGGCCGC	0.0001
76228	121262	2-dehydropantoate 2-reductase [Trichoderma reesei RUT C-30]	unknown protein	Ketopantoate reductase ApbA/PanE, N-terminal	-	darkgreen	R	-862	-853	GTTCAGCCTG	4.6e-05
76302	60392	mitochondrial import inner membrane translocase subunit tim-22 [Trichoderma reesei RUT C-30]	Mitochondrial import inner membrane translocase	Mitochondrial import inner membrane translocase, subunit Tim17/22	-	darkolivegreen4	R	-792	-783	ATTCAGCCGG	3.3e-05
76302	60392	mitochondrial import inner membrane translocase subunit tim-22 [Trichoderma reesei RUT C-30]	Mitochondrial import inner membrane translocase	Mitochondrial import inner membrane translocase, subunit Tim17/22	-	darkolivegreen4	R	-641	-632	ATTCAGCCTC	1.3e-05
76309	60085	neutral alpha-glucosidase ab precursor [Trichoderma reesei RUT C-30]	GH31 ?-glucosidase	Glycoside hydrolase, family 31	Up	darkorange	R	-1070	-1061	TTTCAGCCGC	0.0001
76345	73231	hypothetical protein M419DRAFT_76345 [Trichoderma reesei RUT C-30]	ribosomal protein L34.	Ribosomal protein L34	-	lavenderblush3	R	-297	-288	ATTCAGCCTC	1.3e-05
76361	106686	TfdA family taurine catabolism dioxygenase TauD [Trichoderma reesei RUT C-30]	unknown protein	Taurine catabolism dioxygenase TauD/TfdA	Up	coral1	D	-1146	-1137	ATGTAGCCGT	0.0001
76363	3525	putative SPP30 protein [Trichoderma reesei RUT C-30]	TRAPP complex componnet Trs31	Transport protein particle (TRAPP) component, Bet3	-	ivory	D	-712	-703	GTTTGGCCGC	7.5e-05
76363	3525	putative SPP30 protein [Trichoderma reesei RUT C-30]	TRAPP complex componnet Trs31	Transport protein particle (TRAPP) component, Bet3	-	ivory	D	-1354	-1345	CATTAGCCTC	6.8e-05
76418	106244	hypothetical protein M419DRAFT_76418 [Trichoderma reesei RUT C-30]	Zn2Cys6 transcriptional regulator	Aflatoxin biosynthesis regulatory protein	-	darkred	D	-424	-415	ATATAGCCTC	8.4e-05
76421	60283	hypothetical protein M419DRAFT_76421 [Trichoderma reesei RUT C-30]	histone acetyltransferases (HATs) RTT109	H3K56 histone acetylation protein, RTT109	-	darkorange	D	-324	-315	CTTTAGCCTC	2.9e-05
76432	106654	hypothetical protein M419DRAFT_76432 [Trichoderma reesei RUT C-30]	Zn2Cys6 transcriptional regulator	Fungal transcriptional regulatory protein, N-terminal	-	darkolivegreen4	R	-1373	-1364	GTTTGGCCGC	7.5e-05
76481	106357	hypothetical protein M419DRAFT_76481 [Trichoderma reesei RUT C-30]	unknown protein	Lipase, active site	-	darkolivegreen4	D	-1497	-1488	ATGTAGCCGC	4.6e-05
76527	60352	FAD/NAD(P)-binding domain-containing protein [Trichoderma reesei RUT C-30]	NADH-dehydrogenase (ubiquinone)	Pyridine nucleotide-disulphide oxidoreductase, NAD-binding region	Down	-	R	-1369	-1360	AATTAGCCAG	0.0001
76649	3605	hypothetical protein M419DRAFT_76649 [Trichoderma reesei RUT C-30]	Zn2Cys6 transcriptional regulator	Fungal transcriptional regulatory protein, N-terminal	-	thistle2	D	-516	-507	AATTAGCCAG	0.0001
76687	106476	hypothetical protein M419DRAFT_76687 [Trichoderma reesei RUT C-30]	Zn2Cys6 transcriptional regulator	Fungal transcriptional regulatory protein, N-terminal	-	plum1	D	-177	-168	GTTCAGCCTC	2.3e-05
76688	106661	hypothetical protein M419DRAFT_76688 [Trichoderma reesei RUT C-30]	aspartyl protease	Peptidase G1, eqolisin	Down	-	R	-1387	-1378	GTTTGGCCTG	8.4e-05
76688	106661	hypothetical protein M419DRAFT_76688 [Trichoderma reesei RUT C-30]	aspartyl protease	Peptidase G1, eqolisin	Down	-	D	-621	-612	ATTCAGCCTC	1.3e-05
76722	37665	hypothetical protein M419DRAFT_76722 [Trichoderma reesei RUT C-30]	unknown protein	-	-	coral1	D	-1128	-1119	ATTCAGCCTT	4.3e-05
76728	-	NAD(P)-binding protein [Trichoderma reesei RUT C-30]	-	Alcohol dehydrogenase, zinc-binding	-	coral2	D	-226	-217	ATTCAGCCTC	1.3e-05
76732	60489	putative cutinase [Trichoderma reesei RUT C-30]	CE5 cutinase	Cutinase, monofunctional	Down	brown	D	-1398	-1389	CTTTAGCCGC	3.8e-05
76779	59814	TAFII28-domain-containing protein [Trichoderma reesei RUT C-30]	transcriptional regulator	TAFII28-like protein	-	black	D	-494	-485	GTTCAGCCTT	7.5e-05
76809	106251	hypothetical protein M419DRAFT_76809 [Trichoderma reesei RUT C-30]	orphan protein	-	Down	-	R	-1257	-1248	ATTTAGCCGT	7.8e-06
76820	60445	RmlC-like cupin [Trichoderma reesei RUT C-30]	unknown protein	Cupin, RmlC-type	Up	-	R	-555	-546	TTTTAGCCGT	5.6e-05
76828	60557	hypothetical protein M419DRAFT_76828 [Trichoderma reesei RUT C-30]	unknown protein	Immunoglobulin/major histocompatibility complex, conserved site	-	-	D	-392	-383	GTTCAGCCTG	4.6e-05
76828	60557	hypothetical protein M419DRAFT_76828 [Trichoderma reesei RUT C-30]	unknown protein	Immunoglobulin/major histocompatibility complex, conserved site	-	-	D	-378	-369	ATTCAGCCGC	2e-05
76922	106480	FAD/NAD(P)-binding domain-containing protein [Trichoderma reesei RUT C-30]	flavoprotein monooxygenases	Aromatic-ring hydroxylase	Down	-	D	-1204	-1195	TTTTAGCCAC	9.1e-05
76961	60370	hypothetical protein M419DRAFT_76961 [Trichoderma reesei RUT C-30]	unknown protein	-	Down	-	R	-1289	-1280	CTTTAGCCTC	2.9e-05
76972	59987	ubiquitin-conjugating enzyme [Trichoderma reesei RUT C-30]	Ubiquitin conjugating enzyme Ubc7	Ubiquitin-conjugating enzyme, E2	-	darkseagreen4	R	-388	-379	ATTTAACCTC	0.0001
76972	59987	ubiquitin-conjugating enzyme [Trichoderma reesei RUT C-30]	Ubiquitin conjugating enzyme Ubc7	Ubiquitin-conjugating enzyme, E2	-	darkseagreen4	D	-462	-453	ATTTAGCCAT	6e-05
76972	59987	ubiquitin-conjugating enzyme [Trichoderma reesei RUT C-30]	Ubiquitin conjugating enzyme Ubc7	Ubiquitin-conjugating enzyme, E2	-	darkseagreen4	D	-533	-524	ATTTAGCCTG	3.4e-06
77065	106296	hypothetical protein M419DRAFT_77065 [Trichoderma reesei RUT C-30]	unknown protein	-	-	-	D	-936	-927	AATCAGCCGC	5.6e-05
77121	60406	ferredoxin [Trichoderma reesei RUT C-30]	mitochondrial matrix iron-sulfur protein	Adrenodoxin	-	brown	R	-942	-933	ATGTAGCCTT	8.4e-05
77124	60565	hypothetical protein M419DRAFT_77124 [Trichoderma reesei RUT C-30]	Zn2Cys6 transcriptional regulator	Fungal transcriptional regulatory protein, N-terminal	Up	coral1	D	-901	-892	GTTCAGCCTC	2.3e-05
77164	106371	hypothetical protein M419DRAFT_77164 [Trichoderma reesei RUT C-30]	SSCRP	-	Down	-	D	-22	-13	TTTCAGCCGC	0.0001
77284	60508	UV-endonuclease UvdE [Trichoderma reesei RUT C-30]	unknown protein	SET	Down	brown	D	-1490	-1481	ATTTACCCTC	9.1e-05
77308	60518	NAD(P)-binding protein [Trichoderma reesei RUT C-30]	short chain dehydrogenase/reductase	Glucose/ribitol dehydrogenase	Down	brown	D	-665	-656	ATTCAGCCTT	4.3e-05
77384	60482	hypothetical protein M419DRAFT_77384 [Trichoderma reesei RUT C-30]	unknown protein	-	-	lightcyan1	D	-628	-619	ATTTAGCCTT	6.5e-06
77389	106309	DUF1777-domain-containing protein [Trichoderma reesei RUT C-30]	unknown protein	Protein of unknown function DUF1777	-	coral1	D	-221	-212	AATCAGCCGC	5.6e-05
77403	106595	signal recognition particle 54 kDa protein [Trichoderma reesei RUT C-30]	Signal recognition particle	Signal recognition particle, SRP54 subunit, GTPase	-	black	D	-1343	-1334	ATTTAGCCGC	1.7e-06
77440	106314	ankyrin [Trichoderma reesei RUT C-30]	Ankyrin	Ankyrin	-	darkolivegreen4	R	-502	-493	TTTCAGCCGC	0.0001
77446	106276	initiator tRNA phosphoribosyl transferase [Trichoderma reesei RUT C-30]	initiator tRNA phosphoribosyl transferase.	Initiator tRNA phosphoribosyl transferase	-	orangered3	R	-524	-515	ATGTAGCCGT	0.0001
77466	59919	hypothetical protein M419DRAFT_77466 [Trichoderma reesei RUT C-30]	RNAse III domain protein	Ribonuclease III	-	brown	R	-924	-915	CTTTAGCCTC	2.9e-05
77486	-	putative nonribosomal peptide synthase GliP-like protein [Trichoderma reesei RUT C-30]	-	AMP-dependent synthetase and ligase	Down	grey60	R	-890	-881	CATTAGCCTC	6.8e-05
77521	3739	family 43 glycoside hydrolase [Trichoderma reesei RUT C-30]	GH43 ?-xylosidase/?-L-arabinofuranosidase	Glycoside hydrolase, family 43	Up	coral1	D	-245	-236	AATCAGCCTG	6.8e-05
77545	61307	hypothetical protein M419DRAFT_77545 [Trichoderma reesei RUT C-30]	unknown protein	DbpA, RNA-binding	-	brown2	R	-335	-326	GTTTGGCCGC	7.5e-05
77555	60887	hypothetical protein M419DRAFT_77555 [Trichoderma reesei RUT C-30]	unknown protein	Cyclin-like F-box	-	darkolivegreen4	D	-459	-450	GTTTGGCCTG	8.4e-05
77570	60951	hypothetical protein M419DRAFT_77570 [Trichoderma reesei RUT C-30]	unknown protein	Zinc finger, C2H2-type	-	darkred	R	-1145	-1136	GATTAGCCGT	6e-05
77570	60951	hypothetical protein M419DRAFT_77570 [Trichoderma reesei RUT C-30]	unknown protein	Zinc finger, C2H2-type	-	darkred	D	-447	-438	AATCAGCCGC	5.6e-05
77666	61409	ubiquitin carboxyl-terminal hydrolase [Trichoderma reesei RUT C-30]	unknown protein	Peptidase C19, ubiquitin carboxyl-terminal hydrolase 2	-	lightcyan1	D	-937	-928	TTTTAGCCTT	4.3e-05
77674	-	glutathione-dependent formaldehyde-activating enzyme [Trichoderma reesei RUT C-30]	-	Glutathione-dependent formaldehyde-activating, GFA	-	coral1	R	-967	-958	ATTTGGCCTT	8e-05
77783	61066	putative choline dehydrogenase [Trichoderma reesei RUT C-30]	GMC oxidoreductase	Glucose-methanol-choline oxidoreductase, N-terminal	-	coral2	R	-675	-666	TTTCAGCCTC	6.8e-05
77793	3835	thiolase [Trichoderma reesei RUT C-30]	3-ketoacyl-CoA thiolase	Thiolase	-	bisque4	D	-155	-146	ATTTACCCTC	9.1e-05
77845	106761	APG9-domain-containing protein [Trichoderma reesei RUT C-30]	ATG9	Autophagy protein 99	-	coral2	R	-1386	-1377	AATTAGCCTT	2e-05
77893	60810	hypothetical protein M419DRAFT_77893 [Trichoderma reesei RUT C-30]	unknown protein	GPR1/FUN34/yaaH	Down	brown	D	-122	-113	AATCAGCCGG	8.4e-05
77914	60889	MFS general substrate transporter [Trichoderma reesei RUT C-30]	MFS permease	Major facilitator superfamily MFS-1	Down	-	R	-853	-844	ATTCAGCCTT	4.3e-05
77920	61382	hypothetical protein M419DRAFT_77920 [Trichoderma reesei RUT C-30]	Integral membrane protein Sys1	-	-	brown	D	-266	-257	AATCAGCCGC	5.6e-05
77936	107008	ankyrin [Trichoderma reesei RUT C-30]	unknown protein	Ankyrin	-	-	R	-721	-712	TTTTAGCCTT	4.3e-05
77957	60751	amino acid adenylation [Trichoderma reesei RUT C-30]	NRPS	AMP-dependent synthetase and ligase	-	coral2	D	-750	-741	AATTAGCCTG	1.3e-05
77970	107076	hypothetical protein M419DRAFT_77970 [Trichoderma reesei RUT C-30]	orphan protein	-	Down	brown	D	-849	-840	GTTCAGCCGT	9.1e-05
77970	107076	hypothetical protein M419DRAFT_77970 [Trichoderma reesei RUT C-30]	orphan protein	-	Down	brown	R	-417	-408	AATCAGCCGG	8.4e-05
77970	107076	hypothetical protein M419DRAFT_77970 [Trichoderma reesei RUT C-30]	orphan protein	-	Down	brown	R	-1377	-1368	GTTTGGCCTC	5.1e-05
77989	22197	glycoside hydrolase [Trichoderma reesei RUT C-30]	GH1 ß-glucosidase CEL1b	Glycoside hydrolase, family 1	Up	coral1	D	-186	-177	GATTAGCCTG	3e-05
77998	22257	acetyltransferase [Trichoderma reesei RUT C-30]	unknown protein	GCN5-related N-acetyltransferase	Up	coral1	D	-1470	-1461	ATTCAGCCTC	1.3e-05
78010	3719	NAD(P)-binding protein [Trichoderma reesei RUT C-30]	Flavonol reductase/cinnamoyl-CoA reductase	NmrA-like	Up	-	D	-751	-742	GTTTAGCCGT	1.6e-05
78012	61103	signal recognition particle, SRP9/SRP14 subunit [Trichoderma reesei RUT C-30]	Signal recognition particle	Signal recognition particle, SRP9/SRP14 subunit	-	black	R	-557	-548	ATTCAGCCTT	4.3e-05
78017	106900	hypothetical protein M419DRAFT_78017 [Trichoderma reesei RUT C-30]	orphan protein	-	-	coral1	D	-321	-312	CTTTAGCCTG	5.1e-05
78030	107002	hypothetical protein M419DRAFT_78030 [Trichoderma reesei RUT C-30]	unknown protein	-	-	bisque4	R	-534	-525	AATTGGCCTC	7.5e-05
78030	107002	hypothetical protein M419DRAFT_78030 [Trichoderma reesei RUT C-30]	unknown protein	-	-	bisque4	D	-868	-859	TTTTAGCCGC	2e-05
78051	121682	hypothetical protein M419DRAFT_78051 [Trichoderma reesei RUT C-30]	Zn2Cys6 transcriptional regulator	Fungal transcriptional regulatory protein, N-terminal	Down	brown	R	-741	-732	GTTCAGCCGT	9.1e-05
78051	121682	hypothetical protein M419DRAFT_78051 [Trichoderma reesei RUT C-30]	Zn2Cys6 transcriptional regulator	Fungal transcriptional regulatory protein, N-terminal	Down	brown	D	-1173	-1164	AATCAGCCGG	8.4e-05
78051	121682	hypothetical protein M419DRAFT_78051 [Trichoderma reesei RUT C-30]	Zn2Cys6 transcriptional regulator	Fungal transcriptional regulatory protein, N-terminal	Down	brown	D	-213	-204	GTTTGGCCTC	5.1e-05
78102	-	hypothetical protein M419DRAFT_78102 [Trichoderma reesei RUT C-30]	-	-	Up	coral1	R	-1299	-1290	ATGTAGCCGT	0.0001
78102	-	hypothetical protein M419DRAFT_78102 [Trichoderma reesei RUT C-30]	-	-	Up	coral1	R	-1091	-1082	GTTCAGCCTC	2.3e-05
78171	60814	hypothetical protein M419DRAFT_78171 [Trichoderma reesei RUT C-30]	glutamyl-tRNA amidotransferase subunit B in other fungi.	GatB, central region	-	bisque4	D	-1383	-1374	AATTGGCCTC	7.5e-05
78171	60814	hypothetical protein M419DRAFT_78171 [Trichoderma reesei RUT C-30]	glutamyl-tRNA amidotransferase subunit B in other fungi.	GatB, central region	-	bisque4	R	-1049	-1040	TTTTAGCCGC	2e-05
78253	3741	hypothetical protein M419DRAFT_78253 [Trichoderma reesei RUT C-30]	unknown protein	Cytochrome c oxidase, subunit VIb	-	brown	R	-665	-656	AATCAGCCGC	5.6e-05
78255	3803	mRNA 3'-end-processing protein RNA14 [Trichoderma reesei RUT C-30]	mRNA 3'-end-processing protein RNA14	Suppressor of forked	-	brown	R	-1236	-1227	AAGTAGCCTC	8e-05
78299	77373	dihydrolipoyl dehydrogenase [Trichoderma reesei RUT C-30]	dihydrolipoyl dehydrogenase (E3 component of both 2-oxoglutarate dehydrogenase and pyruvate dehydrogenase complexes)	Pyridine nucleotide-disulphide oxidoreductase, NAD-binding region	-	grey60	R	-1238	-1229	ATTCAGCCTG	2.3e-05
78321	60638	hypothetical protein M419DRAFT_78321 [Trichoderma reesei RUT C-30]	unknown protein	-	Up	-	D	-270	-261	TTTCAGCCTC	6.8e-05
78380	107142	metallo-endopeptidase [Trichoderma reesei RUT C-30]	neutral protease 2	Peptidase M35, deuterolysin	Up	coral1	R	-801	-792	AATTAGCCTT	2e-05
78395	47926	putative ubiquinone biosynthesis protein [Trichoderma reesei RUT C-30]	ABC1 family protein	ABC-1	Down	darkolivegreen4	D	-510	-501	GTTTAGCCGG	9.1e-06
78485	60867	family 31 glycosyltransferase [Trichoderma reesei RUT C-30]	GT31 protein	Actinin-type, actin-binding, conserved site	-	yellowgreen	D	-251	-242	TATTAGCCGC	3.8e-05
78544	61190	bola domain-containing protein [Trichoderma reesei RUT C-30]	BolA domain-containing protein	BolA-like protein	-	black	D	-305	-296	GTTCAGCCTC	2.3e-05
78563	60855	hypothetical protein M419DRAFT_78563 [Trichoderma reesei RUT C-30]	tRNA (guanine-N(1)-)-methyltransferase	tRNA (guanine-N1-)-methyltransferase	-	darkred	R	-334	-325	CTTTAGCCGT	9.1e-05
78569	61227	cobW-domain-containing protein [Trichoderma reesei RUT C-30]	cobalamin synthesis protein	Cobalamin (vitamin B12) biosynthesis CobW-like	-	black	D	-831	-822	GATTAGCCTC	1.5e-05
78595	60815	CRAL/TRIO domain protein [Trichoderma reesei RUT C-30]	CRAL/TRIO domain-containing protein	Cellular retinaldehyde-binding/triple function, C-terminal	-	darkolivegreen4	R	-1181	-1172	AATTAGCCGT	3e-05
78667	106755	hypothetical protein M419DRAFT_78667 [Trichoderma reesei RUT C-30]	unknown protein	-	-	darkslateblue	R	-1476	-1467	GTTCAGCCTC	2.3e-05
78723	62929	DUF1783-domain-containing protein [Trichoderma reesei RUT C-30]	unknown protein	Protein of unknown function DUF1783, fungi	-	lightcyan1	R	-1407	-1398	GTTTAGCCAC	3.3e-05
78816	108251	hypothetical protein M419DRAFT_78816 [Trichoderma reesei RUT C-30]	SSCRP	-	Up	-	R	-573	-564	ATTCAGCCTT	4.3e-05
78853	108066	transcription initiation factor IIA [Trichoderma reesei RUT C-30]	transcriptional regulator	Transcription initiation factor IIA, gamma subunit, N-terminal	-	black	R	-255	-246	AATCAGCCTC	3.8e-05
78892	108374	hypothetical protein M419DRAFT_78892 [Trichoderma reesei RUT C-30]	unknown protein	Ankyrin	Up	-	R	-1041	-1032	AATCAGCCTC	3.8e-05
78897	108367	hypothetical protein M419DRAFT_78897 [Trichoderma reesei RUT C-30]	orphan protein	-	Down	-	R	-365	-356	AATCAGCCGC	5.6e-05
78902	108381	hypothetical protein M419DRAFT_78902 [Trichoderma reesei RUT C-30]	Zn2Cys6 transcriptional regulator	Fungal transcriptional regulatory protein, N-terminal	-	coral1	D	-318	-309	GTTTGGCCTG	8.4e-05
78936	62977	hypothetical protein M419DRAFT_78936 [Trichoderma reesei RUT C-30]	nucleoside diphosphate sugar epimerase	NAD(P)-binding	Down	brown	R	-849	-840	CTTTAGCCTG	5.1e-05
79051	108233	hypothetical protein M419DRAFT_79051 [Trichoderma reesei RUT C-30]	unknown protein	-	Down	brown	R	-1326	-1317	GTTCAGCCGG	6e-05
79166	35556	hypothetical protein M419DRAFT_79166 [Trichoderma reesei RUT C-30]	AAA ATPase	AAA ATPase, core	-	black	R	-117	-108	ATTTGGCCTG	5.1e-05
79169	-	hypothetical protein M419DRAFT_79169 [Trichoderma reesei RUT C-30]	-	-	-	royalblue	D	-844	-835	GTTTGGCCGC	7.5e-05
79223	108180	cyclophilin-like protein [Trichoderma reesei RUT C-30]	Peptidyl-prolyl cis-trans isomerase	Peptidyl-prolyl cis-trans isomerase, cyclophilin-type	-	coral1	R	-616	-607	GTTTGGCCTG	8.4e-05
79255	108156	hypothetical protein M419DRAFT_79255 [Trichoderma reesei RUT C-30]	unknown protein	-	Up	-	R	-281	-272	TATTAGCCTC	2.3e-05
79357	122193	ARM repeat-containing protein [Trichoderma reesei RUT C-30]	Serine/threonine protein kinase	Protein kinase, core	-	thistle2	D	-597	-588	ATTTAGCCAT	6e-05
79414	4290	hypothetical protein M419DRAFT_79414 [Trichoderma reesei RUT C-30]	unknown protein	-	-	lightcyan1	R	-855	-846	TATTAGCCTG	4.6e-05
79477	63145	MFS general substrate transporter [Trichoderma reesei RUT C-30]	MFS permease	Major facilitator superfamily MFS-1	-	coral1	D	-169	-160	GTTCAGCCTC	2.3e-05
79489	108087	hypothetical protein M419DRAFT_79489 [Trichoderma reesei RUT C-30]	Zn2Cys6 transcriptional regulator	Fungal transcriptional regulatory protein, N-terminal	-	yellowgreen	R	-768	-759	AATCAGCCTT	0.0001
79528	57600	FACT complex subunit spt-16 [Trichoderma reesei RUT C-30]	FACT complex protein (Facilitates chromatin transcription complex subunit SPT16)	Region of unknown function DUF1747, eukaryote	-	black	R	-1215	-1206	TTTCAGCCTC	6.8e-05
79564	67658	DNA glycosylase [Trichoderma reesei RUT C-30]	A/G-specific adenine DNA glycosylase	HhH-GPD	-	darkorange	R	-785	-776	ATTTAGCCGG	4.1e-06
79566	110816	hypothetical protein M419DRAFT_79566 [Trichoderma reesei RUT C-30]	unknown protein	-	-	coral1	D	-537	-528	GATTAGCCGC	2.3e-05
79604	58188	chitin synthase 4 [Trichoderma reesei RUT C-30]	Chitin synthase	Cytochrome b5	-	coral1	R	-392	-383	GTTCAGCCTG	4.6e-05
79607	67778	putative NADP(+)-dependent dehydrogenase [Trichoderma reesei RUT C-30]	Hydroxysteroid 17-beta dehydrogenase 11	Glucose/ribitol dehydrogenase	Down	-	R	-272	-263	ATTCAGCCAC	9.1e-05
79622	-	hypothetical protein M419DRAFT_79622 [Trichoderma reesei RUT C-30]	-	Glycoside hydrolase, family 18, catalytic domain	-	darkorange	R	-107	-98	TATTAGCCTT	7.5e-05
79666	110790	hypothetical protein M419DRAFT_79666 [Trichoderma reesei RUT C-30]	unknown protein	Protease inhibitor I4, serpin	Up	darkorange	D	-92	-83	TTTCAGCCGC	0.0001
79709	104785	SacI domain protein [Trichoderma reesei RUT C-30]	unknown protein with SacI domain	Synaptojanin, N-terminal	-	darkolivegreen4	R	-281	-272	CTTTAGCCGT	9.1e-05
79746	57295	transcription elongation factor SPT6 [Trichoderma reesei RUT C-30]	Transcription elongation factor spt-6	SH2 motif	-	black	D	-504	-495	ATGTAGCCTG	5.6e-05
79786	57391	putative Pre-mRNA splicing protein prp5 [Trichoderma reesei RUT C-30]	unknown protein	WD40 repeat	-	coral1	R	-154	-145	GTTCAGCCTT	7.5e-05
79810	110744	hypothetical protein M419DRAFT_79810 [Trichoderma reesei RUT C-30]	PTH11 GPCR	Peptidase M14, carboxypeptidase A	Up	coral1	D	-210	-201	ATTTAGCCTG	3.4e-06
79887	5347	Thioesterase/thiol ester dehydrase-isomerase [Trichoderma reesei RUT C-30]	unknown protein	-	Up	-	R	-348	-339	GTTTAGCCTC	3.4e-06
79906	110825	hypothetical protein M419DRAFT_79906 [Trichoderma reesei RUT C-30]	orphan protein	-	-	brown	D	-1272	-1263	ATTTGGCCGC	4.3e-05
79909	104695	hypothetical protein M419DRAFT_79909 [Trichoderma reesei RUT C-30]	orphan protein	-	Down	-	D	-95	-86	ATTCAGCCGG	3.3e-05
79936	104838	hypothetical protein M419DRAFT_79936 [Trichoderma reesei RUT C-30]	unknown protein	Cyclin-like F-box	-	darkorange	D	-574	-565	TTTCAGCCTC	6.8e-05
79959	45775	hypothetical protein M419DRAFT_79959 [Trichoderma reesei RUT C-30]	Cytoskeleton assemblyControl protein	Src homology-3	-	royalblue	R	-901	-892	GATTAGCCTG	3e-05
80021	110855	hypothetical protein M419DRAFT_80021 [Trichoderma reesei RUT C-30]	orphan protein	-	Down	-	D	-578	-569	TATTAGCCTT	7.5e-05
80113	-	UPF0075-domain-containing protein [Trichoderma reesei RUT C-30]	-	Protein of unknown function UPF0075	Up	darkorange	R	-212	-203	GTTCAGCCGG	6e-05
80113	-	UPF0075-domain-containing protein [Trichoderma reesei RUT C-30]	-	Protein of unknown function UPF0075	Up	darkorange	D	-108	-99	ATTTAGCCTC	9.3e-07
80134	104651	hypothetical protein M419DRAFT_80134 [Trichoderma reesei RUT C-30]	unknown protein	-	-	darkorange	D	-486	-477	ATTTACCCTC	9.1e-05
80161	57666	CCAAT-box-binding transcription factor [Trichoderma reesei RUT C-30]	unknown protein	CBF	-	brown2	D	-571	-562	AATTAGCCTC	5.7e-06
80217	81096	putative ferric reductase [Trichoderma reesei RUT C-30]	ferric reductase	Ferric reductase-like transmembrane component, N-terminal	Down	brown	D	-544	-535	TTTTAGCCTC	1.3e-05
80239	57527	hypothetical protein M419DRAFT_80239 [Trichoderma reesei RUT C-30]	unknown protein	-	-	lightcoral	R	-1038	-1029	ATTTGGCCTG	5.1e-05
80298	110810	hypothetical protein M419DRAFT_80298 [Trichoderma reesei RUT C-30]	orphan protein	-	-	coral2	R	-1327	-1318	ATTTAGCCGC	1.7e-06
80314	67732	putative ABC bile acid transporter [Trichoderma reesei RUT C-30]	MRP-type ABC transporter	ABC transporter-like	-	black	D	-986	-977	AATCAGCCTG	6.8e-05
80346	110862	hypothetical protein M419DRAFT_80346 [Trichoderma reesei RUT C-30]	orphan protein	-	-	brown4	D	-1423	-1414	GATTAGCCGC	2.3e-05
80478	61588	dynactin p62 family protein [Trichoderma reesei RUT C-30]	unknown protein	Dynactin p62	-	darkseagreen4	R	-535	-526	GTTCAGCCTT	7.5e-05
80526	107294	RTA1 like protein family [Trichoderma reesei RUT C-30]	RTA1-like protein	RTA1 like protein	-	brown	D	-344	-335	ATGTAGCCGG	7.5e-05
80534	61830	hypothetical protein M419DRAFT_80534 [Trichoderma reesei RUT C-30]	SSCRP	-	Up	-	R	-1285	-1276	TTTCAGCCTC	6.8e-05
80537	107386	hypothetical protein M419DRAFT_80537 [Trichoderma reesei RUT C-30]	unknown protein	-	-	darkorange	D	-1254	-1245	TATTAGCCGC	3.8e-05
80645	-	hypothetical protein M419DRAFT_80645 [Trichoderma reesei RUT C-30]	-	-	-	-	D	-1151	-1142	ATTCGGCCTC	6.8e-05
80645	-	hypothetical protein M419DRAFT_80645 [Trichoderma reesei RUT C-30]	-	-	-	-	R	-1500	-1491	GTTCAGCCGC	3.8e-05
80647	77979	AP-3 complex subunit sigma [Trichoderma reesei RUT C-30]	SmallSubunit	Clathrin adaptor, sigma subunit/coatomer, zeta subunit	-	brown	R	-1397	-1388	GTTTAGCCAG	7.5e-05
80659	107347	hypothetical protein M419DRAFT_80659 [Trichoderma reesei RUT C-30]	SSCRP	-	-	coral1	D	-798	-789	GATTAGCCGC	2.3e-05
80718	107463	hypothetical protein M419DRAFT_80718 [Trichoderma reesei RUT C-30]	exoribonuclease Dhp1	Cytochrome b561	Down	brown	D	-459	-450	ATTTGGCCGC	4.3e-05
80795	61517	hypothetical protein M419DRAFT_80795 [Trichoderma reesei RUT C-30]	unknown protein	-	-	brown	R	-1087	-1078	ATTCAGCCTC	1.3e-05
80858	107464	hypothetical protein M419DRAFT_80858 [Trichoderma reesei RUT C-30]	unknown protein	-	-	brown	D	-1289	-1280	ATTTAGCCTG	3.4e-06
80960	61839	hypothetical protein M419DRAFT_80960 [Trichoderma reesei RUT C-30]	unknown protein	-	-	-	D	-1003	-994	GTTCAGCCTG	4.6e-05
81048	61945	hypothetical protein M419DRAFT_81048 [Trichoderma reesei RUT C-30]	chromatin related sumoylation	UBA/THIF-type NAD/FAD binding fold	-	brown	D	-884	-875	GATCAGCCTC	8e-05
81062	107383	protein arginine N-methyltransferase [Trichoderma reesei RUT C-30]	arginine N-methyltransferase skb1	Skb1 methyltransferase	-	coral2	R	-217	-208	GATCAGCCTC	8e-05
81062	107383	protein arginine N-methyltransferase [Trichoderma reesei RUT C-30]	arginine N-methyltransferase skb1	Skb1 methyltransferase	-	coral2	D	-693	-684	GTTTGGCCGC	7.5e-05
81091	61715	hypothetical protein M419DRAFT_81091 [Trichoderma reesei RUT C-30]	unknown protein	-	-	royalblue	R	-1331	-1322	GATTAGCCGG	4.3e-05
81129	61746	PLC-like phosphodiesterase [Trichoderma reesei RUT C-30]	phospholipase C	Phospholipase C, phosphatidylinositol-specific , X and Y boxes	-	darkolivegreen4	R	-85	-76	ATTTGGCCTC	2.9e-05
81180	107502	hypothetical protein M419DRAFT_81180 [Trichoderma reesei RUT C-30]	unknown protein	NUDIX hydrolase, core	-	coral1	D	-434	-425	ATGTAGCCGC	4.6e-05
81181	61939	hypothetical protein M419DRAFT_81181 [Trichoderma reesei RUT C-30]	unknown protein	-	-	darkviolet	D	-418	-409	TTTTAGCCTG	2.3e-05
81195	107503	putative G-protein coupled receptor [Trichoderma reesei RUT C-30]	GPCR	Lipocalin	-	coral1	R	-522	-513	AATTAGCCTG	1.3e-05
81253	108481	hypothetical protein M419DRAFT_81253 [Trichoderma reesei RUT C-30]	complex 1 protein (LYR family) protein	Complex 1 LYR protein	-	bisque4	D	-359	-350	ATTTACCCTC	9.1e-05
81253	108481	hypothetical protein M419DRAFT_81253 [Trichoderma reesei RUT C-30]	complex 1 protein (LYR family) protein	Complex 1 LYR protein	-	bisque4	R	-223	-214	GTTCAGCCGC	3.8e-05
81273	4475	NAD(P)-binding protein [Trichoderma reesei RUT C-30]	NAD dependent epimerase dehydratase family protein	dTDP-4-dehydrorhamnose reductase	-	darkolivegreen4	R	-1417	-1408	ATTTGGCCGC	4.3e-05
81341	63648	hypothetical protein M419DRAFT_81341 [Trichoderma reesei RUT C-30]	unknown protein	Protein of unknown function DUF952	-	darkorange	D	-1080	-1071	GATTAGCCGT	6e-05
81365	108537	hypothetical protein M419DRAFT_81365 [Trichoderma reesei RUT C-30]	unknown protein	-	-	darkorange	R	-1109	-1100	TTTTAGCCGT	5.6e-05
81387	63542	hypothetical protein M419DRAFT_81387 [Trichoderma reesei RUT C-30]	unknown protein	mRNA splicing factor, Cwf18	-	yellowgreen	D	-826	-817	ATTCAGCCTT	4.3e-05
81417	63354	phosphoadenosine phosphosulfate reductase [Trichoderma reesei RUT C-30]	phosphoadenosine phosphosulfate reductase	Phosphoadenosine phosphosulphate reductase	-	brown	D	-550	-541	ATTTGGCCGG	6.8e-05
81505	-	hypothetical protein M419DRAFT_81505, partial [Trichoderma reesei RUT C-30]	-	-	Down	brown	R	-297	-288	ATGTAGCCTC	3e-05
81505	-	hypothetical protein M419DRAFT_81505, partial [Trichoderma reesei RUT C-30]	-	-	Down	brown	D	-118	-109	ATTCAGCCGC	2e-05
81516	63465	hypothetical protein M419DRAFT_81516 [Trichoderma reesei RUT C-30]	unknown protein	-	-	brown2	R	-1422	-1413	ATTCAGCCGT	5.6e-05
81526	108557	hypothetical protein M419DRAFT_81526 [Trichoderma reesei RUT C-30]	unknown protein	-	-	brown	D	-1394	-1385	GTGTAGCCTC	5.6e-05
81545	78960	hypothetical protein M419DRAFT_81545 [Trichoderma reesei RUT C-30]	unknown protein	Bromo adjacent region	-	plum1	R	-1266	-1257	ATTTAGCCGC	1.7e-06
81553	4373	glutaredoxin domain-containing protein [Trichoderma reesei RUT C-30]	glutaredoxin domain-containing protein	Glutaredoxin 2	-	grey60	R	-488	-479	AATTAGCCAC	5.1e-05
81595	108530	hypothetical protein M419DRAFT_81595 [Trichoderma reesei RUT C-30]	unknown protein	Cyclin-like F-box	-	coral1	R	-770	-761	GATTAGCCGT	6e-05
81674	108555	cytochrome b5 [Trichoderma reesei RUT C-30]	cytochrome b5-like Heme/Steroid binding domain-containing protein <br />	Cytochrome b5	-	coral2	R	-772	-763	GATCAGCCTC	8e-05
81797	79187	DNA polymerase alpha, subunit B [Trichoderma reesei RUT C-30]	DNA polymerase alpha-primase complex	DNA polymerase alpha/epsilon, subunit B	-	black	D	-966	-957	CTTTAGCCTG	5.1e-05
81850	108401	hypothetical protein M419DRAFT_81850 [Trichoderma reesei RUT C-30]	unknown protein	Prefoldin	-	darkorange	D	-506	-497	ATTTAGCCAC	1.6e-05
81893	79169	putative voltage-gated K channel beta subunit [Trichoderma reesei RUT C-30]	K+ channel protein	Aldo/keto reductase	-	coral2	D	-539	-530	ATTTAGCCCG	0.0001
81921	108517	hypothetical protein M419DRAFT_81921 [Trichoderma reesei RUT C-30]	unknown protein	-	-	coral1	D	-977	-968	AATCAGCCGG	8.4e-05
81935	63532	hypothetical protein M419DRAFT_81935 [Trichoderma reesei RUT C-30]	Zn2Cys6 transcriptional regulator	Fungal transcriptional regulatory protein, N-terminal	-	coral1	D	-195	-186	ATTTAGCCCC	6.8e-05
81966	108591	hypothetical protein M419DRAFT_81966 [Trichoderma reesei RUT C-30]	unknown protein	-	Up	darkred	R	-922	-913	GTTTGGCCGC	7.5e-05
82028	108681	hypothetical protein M419DRAFT_82028 [Trichoderma reesei RUT C-30]	unknown protein	-	-	-	D	-793	-784	ATTTAGCCGC	1.7e-06
82106	4517	putative cytochrome P450 [Trichoderma reesei RUT C-30]	Cytochrome P450 CYP4/CYP19/CYP26 subfamilies	Cytochrome P450	Down	brown	R	-247	-238	AATTGGCCGC	0.0001
82106	4517	putative cytochrome P450 [Trichoderma reesei RUT C-30]	Cytochrome P450 CYP4/CYP19/CYP26 subfamilies	Cytochrome P450	Down	brown	D	-495	-486	TTTCAGCCTC	6.8e-05
82126	108671	glycoside hydrolase family 3 protein [Trichoderma reesei RUT C-30]	GH3 ?-glucosidase/glucan 1	Glycoside hydrolase, family 3, N-terminal	Up	-	D	-191	-182	ATTTAGCCAC	1.6e-05
82228	-	alpha/beta-hydrolase [Trichoderma reesei RUT C-30]	-	Alpha/beta hydrolase fold-1	Up	darkred	D	-213	-204	ATTCAGCCTG	2.3e-05
82254	79361	fungal protein [Trichoderma reesei RUT C-30]	unknown protein	-	-	coral2	R	-1025	-1016	ATTCAGCCTC	1.3e-05
82267	108684	hypothetical protein M419DRAFT_82267 [Trichoderma reesei RUT C-30]	KP4 killer toxin	Killer toxin, Kp4	-	thistle2	D	-764	-755	GATTAGCCGC	2.3e-05
82267	108684	hypothetical protein M419DRAFT_82267 [Trichoderma reesei RUT C-30]	KP4 killer toxin	Killer toxin, Kp4	-	thistle2	D	-875	-866	ATTTAGCCTC	9.3e-07
82275	108682	hypothetical protein M419DRAFT_82275 [Trichoderma reesei RUT C-30]	unknown protein	-	-	-	R	-230	-221	ATTTAGCCGC	1.7e-06
82281	64049	major facilitator superfamily transporter [Trichoderma reesei RUT C-30]	unknown protein	Major facilitator superfamily MFS-1	-	-	R	-426	-417	TATTAGCCTT	7.5e-05
82309	64285	family 47 glycosyl hydrolase [Trichoderma reesei RUT C-30]	GH47 ?-mannosidase	Glycoside hydrolase, family 47	-	coral1	R	-1126	-1117	GTGTAGCCGC	8e-05
82309	64285	family 47 glycosyl hydrolase [Trichoderma reesei RUT C-30]	GH47 ?-mannosidase	Glycoside hydrolase, family 47	-	coral1	D	-998	-989	GTTCAGCCTC	2.3e-05
82343	-	phospholipid-translocating P-type ATPase domain-containing protein [Trichoderma reesei RUT C-30]	-	ATPase, P-type, K/Mg/Cd/Cu/Zn/Na/Ca/Na/H-transporter	-	brown	R	-39	-30	GTTCAGCCGT	9.1e-05
82396	64110	hypothetical protein M419DRAFT_82396 [Trichoderma reesei RUT C-30]	unknown protein	Protein of unknown function DUF1708	-	black	D	-1329	-1320	ATTCAGCCGC	2e-05
82404	63946	cell division control protein CDC91 [Trichoderma reesei RUT C-30]	GPI transamidase subunit PIG-U	GPI transamidase subunit PIG-U	-	coral1	R	-1169	-1160	AATTGGCCTC	7.5e-05
82404	63946	cell division control protein CDC91 [Trichoderma reesei RUT C-30]	GPI transamidase subunit PIG-U	GPI transamidase subunit PIG-U	-	coral1	R	-115	-106	GTTCAGCCTC	2.3e-05
82413	64144	peptidyl-prolyl cis-trans isomerase [Trichoderma reesei RUT C-30]	cyclophilin type peptidyl-prolyl cis-trans isomerase/CLD	Peptidyl-prolyl cis-trans isomerase, cyclophilin-type	-	brown	R	-890	-881	ATTTGGCCGT	0.0001
82466	22667	hypothetical protein M419DRAFT_82466 [Trichoderma reesei RUT C-30]	pre-rRNA-processing protein IPI1	Armadillo-type fold	-	brown2	D	-1148	-1139	ATGTAGCCTC	3e-05
82488	108676	hypothetical protein M419DRAFT_82488 [Trichoderma reesei RUT C-30]	unknown protein	Cupredoxin	Down	-	D	-1313	-1304	TATTAGCCGG	6e-05
82554	108749	hypothetical protein M419DRAFT_82554 [Trichoderma reesei RUT C-30]	Copper transporter	Ctr copper transporter	Down	brown	R	-540	-531	ATTCAGCCGC	2e-05
82751	108999	hypothetical protein M419DRAFT_82751 [Trichoderma reesei RUT C-30]	unknown protein	-	-	coral1	R	-1323	-1314	GTTTAGCCAC	3.3e-05
82815	4654	histidine biosynthesis trifunctional protein [Trichoderma reesei RUT C-30]	Histidinol dehydrogenase	Phosphoribosyl-AMP cyclohydrolase	-	brown	R	-502	-493	ATTCAGCCGC	2e-05
82849	64600	hypothetical protein M419DRAFT_82849 [Trichoderma reesei RUT C-30]	Oligosaccharyltransferase	Ribophorin II	-	black	R	-1230	-1221	ATTTGGCCTT	8e-05
82863	64654	hypothetical protein M419DRAFT_82863 [Trichoderma reesei RUT C-30]	Vacuolar protein sorting-associated protein Vps8	PIG-P	-	darkolivegreen4	D	-1375	-1366	ATGTAGCCGG	7.5e-05
82898	109189	hypothetical protein M419DRAFT_82898 [Trichoderma reesei RUT C-30]	unknown protein	Signal transduction histidine kinase, phosphotransfer (Hpt) region	Up	-	D	-349	-340	GTGTAGCCTC	5.6e-05
82943	108962	TLDc domain-containing protein 2 [Trichoderma reesei RUT C-30]	unknown protein	TLDc	-	darkolivegreen4	R	-1306	-1297	GTTTGGCCTG	8.4e-05
82974	108928	hypothetical protein M419DRAFT_82974 [Trichoderma reesei RUT C-30]	orphan protein	-	Down	-	R	-1167	-1158	CTTTAGCCGT	9.1e-05
82984	122629	hypothetical protein M419DRAFT_82984 [Trichoderma reesei RUT C-30]	orphan protein	Barwin-related endoglucanase	-	brown	D	-851	-842	CTTTAGCCGT	9.1e-05
83004	108929	hypothetical protein M419DRAFT_83004 [Trichoderma reesei RUT C-30]	orphan protein	-	-	brown	R	-245	-236	GTTCAGCCTT	7.5e-05
83083	64827	glycoside hydrolase [Trichoderma reesei RUT C-30]	GH36 raffinose synthase domain protein	Raffinose synthase	-	coral1	R	-1430	-1421	ATTTACCCTC	9.1e-05
83087	64794	actin-crosslinking protein [Trichoderma reesei RUT C-30]	unknown protein	FRG1-like	-	black	R	-692	-683	GTTTGGCCTC	5.1e-05
83244	64545	putative monocarboxylate transporter [Trichoderma reesei RUT C-30]	MFS permease	Major facilitator superfamily MFS-1	-	darkolivegreen4	R	-787	-778	GTTCAGCCGG	6e-05
83250	64561	putative cytochrome b5 [Trichoderma reesei RUT C-30]	cytochrome b5	Cytochrome b5	-	black	R	-355	-346	AATCAGCCGC	5.6e-05
83289	79623	hypothetical protein M419DRAFT_83289 [Trichoderma reesei RUT C-30]	pre-rRNA-processing protein TSR2	-	-	darkgreen	D	-978	-969	ATTCGGCCTC	6.8e-05
83341	33359	density-regulated protein DRP1 [Trichoderma reesei RUT C-30]	translation initiation factor SUI1 and density-regulated protein.	Translation initiation factor SUI1	-	yellowgreen	D	-354	-345	GTTTGGCCTC	5.1e-05
83445	-	seven-hairpin glycosidase [Trichoderma reesei RUT C-30]	-	Glycoside hydrolase, family 47	Up	black	D	-231	-222	ATTTGGCCGT	0.0001
83470	109512	hypothetical protein M419DRAFT_83470 [Trichoderma reesei RUT C-30]	Myb protein	AT-rich interaction region	-	darkseagreen4	R	-1338	-1329	AATCAGCCTC	3.8e-05
83489	4862	hypothetical protein M419DRAFT_83489 [Trichoderma reesei RUT C-30]	unknown protein	Protein of unknown function DUF207	-	ivory	D	-1421	-1412	GTTTGGCCTG	8.4e-05
83507	4843	carbon-nitrogen hydrolase [Trichoderma reesei RUT C-30]	Carbon-nitrogen hydrolase	Nitrilase/cyanide hydratase and apolipoprotein N-acyltransferase	-	grey60	D	-169	-160	TTTTAGCCTT	4.3e-05
83518	65452	phosphoserine phosphatase serb [Trichoderma reesei RUT C-30]	SerB Phosphoserine phosphatase	Haloacid dehalogenase-like hydrolase	-	black	R	-328	-319	GATCAGCCTC	8e-05
83532	109608	hypothetical protein M419DRAFT_83532 [Trichoderma reesei RUT C-30]	orphan protein	-	Up	-	D	-705	-696	ATTCAGCCTG	2.3e-05
83657	-	hypothetical protein M419DRAFT_83657 [Trichoderma reesei RUT C-30]	-	Ribonucleotide reductase inhibitor	-	brown	D	-220	-211	TTTTAGCCTT	4.3e-05
83691	4885	transcription factor TamA [Trichoderma reesei RUT C-30]	Zn2Cys6 transcriptional regulator TamA	Fungal specific transcription factor	-	coral1	D	-1234	-1225	ATTCAGCCTC	1.3e-05
83824	40343	hypothetical protein M419DRAFT_83824, partial [Trichoderma reesei RUT C-30]	unknown protein	-	-	darkred	R	-1248	-1239	ATTTGGCCGC	4.3e-05
83838	109590	hypothetical protein M419DRAFT_83838 [Trichoderma reesei RUT C-30]	unknown protein	-	-	-	R	-524	-515	ATTCAGCCTC	1.3e-05
83950	65975	fatty acid desaturase [Trichoderma reesei RUT C-30]	unknown protein	-	Up	coral1	D	-946	-937	GATCAGCCTC	8e-05
83971	50491	hypothetical protein M419DRAFT_83971 [Trichoderma reesei RUT C-30]	unknown protein	Protein of unknown function DUF814	-	darkolivegreen4	D	-836	-827	AATTGGCCTC	7.5e-05
83971	50491	hypothetical protein M419DRAFT_83971 [Trichoderma reesei RUT C-30]	unknown protein	Protein of unknown function DUF814	-	darkolivegreen4	R	-727	-718	AATTAGCCTG	1.3e-05
83972	43071	histone-fold-containing protein [Trichoderma reesei RUT C-30]	unknown protein with histone fold	Transcription factor CBF/NF-Y/archaeal histone	-	darkviolet	R	-87	-78	AATCAGCCGC	5.6e-05
83987	109726	hypothetical protein M419DRAFT_83987 [Trichoderma reesei RUT C-30]	orphan protein	-	Up	-	D	-380	-371	GTTCAGCCTT	7.5e-05
84013	109870	hypothetical protein M419DRAFT_84013 [Trichoderma reesei RUT C-30]	unknown protein	-	-	darkorange	D	-1059	-1050	ATGTAGCCTC	3e-05
84016	109850	hypothetical protein M419DRAFT_84016 [Trichoderma reesei RUT C-30]	unknown protein	-	Down	brown	D	-916	-907	ATTTGGCCGC	4.3e-05
84022	50390	putative calcineurin-like phosphoesterase [Trichoderma reesei RUT C-30]	calcineurin-like phosphoesterase	Metallophosphoesterase	Down	brown	R	-699	-690	AAGTAGCCTC	8e-05
84022	50390	putative calcineurin-like phosphoesterase [Trichoderma reesei RUT C-30]	calcineurin-like phosphoesterase	Metallophosphoesterase	Down	brown	D	-31	-22	AATTGGCCTC	7.5e-05
84033	109828	hypothetical protein M419DRAFT_84033 [Trichoderma reesei RUT C-30]	SSCRP	-	Down	brown	D	-803	-794	ATATAGCCTC	8.4e-05
84074	80181	hypothetical protein M419DRAFT_84074 [Trichoderma reesei RUT C-30]	unknown protein	-	-	darkorange	D	-339	-330	AATCAGCCTC	3.8e-05
84117	66034	hypothetical protein M419DRAFT_84117 [Trichoderma reesei RUT C-30]	unknown protein	-	-	royalblue	D	-1489	-1480	GATTAGCCTT	5.1e-05
84142	65744	MFS general substrate transporter [Trichoderma reesei RUT C-30]	MFS permease	Tetracycline resistance protein, TetB	-	-	R	-86	-77	GTTTGGCCTG	8.4e-05
84142	65744	MFS general substrate transporter [Trichoderma reesei RUT C-30]	MFS permease	Tetracycline resistance protein, TetB	-	-	R	-813	-804	ATGTAGCCTG	5.6e-05
84151	-	cytochrome P450 alkane hydroxylase [Trichoderma reesei RUT C-30]	-	Cytochrome P450	-	darkolivegreen4	R	-1298	-1289	GTTCAGCCTG	4.6e-05
84196	65957	Metallo-dependent phosphatase [Trichoderma reesei RUT C-30]	unknown protein	Metallophosphoesterase	-	coral1	R	-617	-608	GATTAGCCTC	1.5e-05
84267	-	hypothetical protein M419DRAFT_84267, partial [Trichoderma reesei RUT C-30]	-	-	-	-	D	-662	-653	GTTCAGCCTC	2.3e-05
84273	-	Tautomerase/MIF [Trichoderma reesei RUT C-30]	-	Macrophage migration inhibitory factor	-	-	D	-992	-983	ATTCAGCCTC	1.3e-05
84322	4945	Pkinase-domain-containing protein [Trichoderma reesei RUT C-30]	MAPKKK mitogen activated protein kinase kinase kinase Ste11/MIK2	Protein kinase, core	-	darkorange	D	-826	-817	GTTCAGCCTG	4.6e-05
84358	66092	hypothetical protein M419DRAFT_84358 [Trichoderma reesei RUT C-30]	orphan protein	-	Down	brown	R	-1021	-1012	GATCAGCCTC	8e-05
84399	65915	major facilitator superfamily transporter [Trichoderma reesei RUT C-30]	MFS permease	Major facilitator superfamily MFS-1	Up	blue2	R	-691	-682	GTTTAGCCGC	5.7e-06
84403	65741	hypothetical protein M419DRAFT_84403 [Trichoderma reesei RUT C-30]	tryptophanyl-tRNA synthetase	-	Up	coral1	R	-431	-422	CTTTAGCCGC	3.8e-05
84430	65895	mediator of RNA polymerase II transcription subunit 31 [Trichoderma reesei RUT C-30]	mediator of RNA polymerase II transcription subunit 31	SOH1	-	darkseagreen4	D	-40	-31	GATTAGCCTC	1.5e-05
84444	65750	RNA-binding domain-containing protein [Trichoderma reesei RUT C-30]	RNA-binding	RNA recognition motif, RNP-1	Up	black	D	-573	-564	GTTTAGCCTT	1.4e-05
84465	65816	GPI2-domain-containing protein [Trichoderma reesei RUT C-30]	UDP-GlcNAc:phosphatidylinositol acetylglucosaminyltransferase complex member	Phosphatidylinositol N-acetylglucosaminyltransferase	-	coral1	R	-1192	-1183	ATATAGCCTC	8.4e-05
84564	74480	WD40 repeat-like protein [Trichoderma reesei RUT C-30]	UTP13	WD40 repeat	-	brown2	R	-155	-146	CTTTAGCCGG	6e-05
84588	103302	hypothetical protein M419DRAFT_84588 [Trichoderma reesei RUT C-30]	CE1 protein	PGAP1-like	-	coral1	D	-1331	-1322	TATTAGCCGC	3.8e-05
84652	53659	timeless-domain-containing protein [Trichoderma reesei RUT C-30]	DNA repair protein (Tof1)	Timeless protein	-	coral1	R	-420	-411	GTTTAGCCGG	9.1e-06
84659	53446	WD40 repeat-like protein [Trichoderma reesei RUT C-30]	RRP9	WD40 repeat	-	brown2	D	-1492	-1483	AATTAGCCTG	1.3e-05
84661	103335	hypothetical protein M419DRAFT_84661 [Trichoderma reesei RUT C-30]	unknown protein	-	-	-	R	-497	-488	ATTTAGCCTG	3.4e-06
84716	103291	putative U6 SNRNA-associated SM-LIKE protein LSM5 [Trichoderma reesei RUT C-30]	unknown protein	Like-Sm ribonucleoprotein, eukaryotic and archaea-type, core	-	yellowgreen	D	-267	-258	GTTTGGCCTG	8.4e-05
84791	2148	fungal-specific transcription factor domain-containing protein [Trichoderma reesei RUT C-30]	Zn2Cys6 transcriptional regulator	Fungal transcriptional regulatory protein, N-terminal	-	brown	D	-1011	-1002	ATGTAGCCTG	5.6e-05
84853	54036	MFS general substrate transporter [Trichoderma reesei RUT C-30]	MFS permease	Major facilitator superfamily MFS-1	Up	coral1	R	-473	-464	ATGTAGCCTT	8.4e-05
84880	103322	IF4E-domain-containing protein [Trichoderma reesei RUT C-30]	translation initiation factor 4e [Neurospora crassa].	Eukaryotic translation initiation factor 4E (eIF-4E)	-	brown	R	-1460	-1451	TTTCAGCCTC	6.8e-05
84924	53981	DUF339-domain-containing protein [Trichoderma reesei RUT C-30]	unknown protein	Protein of unknown function DUF339	-	brown	D	-992	-983	ATTTGGCCTT	8e-05
85054	2200	NAD(P)-binding protein [Trichoderma reesei RUT C-30]	short chain dehydrogenase/reductase	Glucose/ribitol dehydrogenase	Down	darkolivegreen4	D	-122	-113	GATCAGCCTC	8e-05
85061	2089	hypothetical protein M419DRAFT_85061 [Trichoderma reesei RUT C-30]	Rad21/Rec8 like protein	Rad21/Rec8 like protein, N-terminal	-	-	R	-818	-809	TTTCAGCCTC	6.8e-05
85100	53701	hypothetical protein M419DRAFT_85100 [Trichoderma reesei RUT C-30]	unknown protein	-	-	darkolivegreen4	R	-1236	-1227	GTTTGGCCTG	8.4e-05
85178	109264	hypothetical protein M419DRAFT_85178 [Trichoderma reesei RUT C-30]	orphan protein	-	Down	-	D	-1110	-1101	GTTTAGCCAC	3.3e-05
85178	109264	hypothetical protein M419DRAFT_85178 [Trichoderma reesei RUT C-30]	orphan protein	-	Down	-	D	-682	-673	ATTCAGCCTC	1.3e-05
85181	109339	hypothetical protein M419DRAFT_85181 [Trichoderma reesei RUT C-30]	unknown protein	Heterokaryon incompatibility	Up	coral1	R	-804	-795	ATTTGGCCGT	0.0001
85214	64900	cytochrome P450 [Trichoderma reesei RUT C-30]	Cytochrome P450 CYP2 subfamily	Cytochrome P450	Down	-	R	-670	-661	ATTCAGCCTT	4.3e-05
85223	109353	hypothetical protein M419DRAFT_85223 [Trichoderma reesei RUT C-30]	unknown protein	Cupin, RmlC-type	-	-	R	-326	-317	GTTCAGCCGC	3.8e-05
85247	-	hypothetical protein M419DRAFT_85247 [Trichoderma reesei RUT C-30]	-	-	Up	darkorange	R	-1081	-1072	GATTAGCCTG	3e-05
85265	22799	phosphoribosylformylglycinamidine synthase [Trichoderma reesei RUT C-30]	unknown protein	AIR synthase related protein	-	brown2	D	-1285	-1276	AATCAGCCGC	5.6e-05
85265	22799	phosphoribosylformylglycinamidine synthase [Trichoderma reesei RUT C-30]	unknown protein	AIR synthase related protein	-	brown2	R	-486	-477	ATTCAGCCTC	1.3e-05
85281	4767	biotin synthase [Trichoderma reesei RUT C-30]	biotin synthase	Radical SAM	-	brown	R	-721	-712	CTTTAGCCGC	3.8e-05
85304	109285	hypothetical protein M419DRAFT_85304 [Trichoderma reesei RUT C-30]	unknown protein	-	-	coral2	D	-515	-506	TTTTAGCCTT	4.3e-05
85388	109345	hypothetical protein M419DRAFT_85388 [Trichoderma reesei RUT C-30]	orphan protein	-	Down	-	D	-1187	-1178	AATTGGCCTC	7.5e-05
85388	109345	hypothetical protein M419DRAFT_85388 [Trichoderma reesei RUT C-30]	orphan protein	-	Down	-	R	-615	-606	ATTTGGCCTC	2.9e-05
85417	65137	glucanase B [Trichoderma reesei RUT C-30]	GH64 endo-1	Tetrapyrrole biosynthesis, uroporphyrinogen III synthase	-	-	D	-716	-707	GTTTGGCCTG	8.4e-05
85425	65040	putative cytochrome P450 [Trichoderma reesei RUT C-30]	cytochrome P450	Cytochrome P450	-	-	R	-1170	-1161	CATTAGCCTC	6.8e-05
85429	109331	hypothetical protein M419DRAFT_85429 [Trichoderma reesei RUT C-30]	unknown protein	Cytochrome b561 / ferric reductase transmembrane	Down	-	R	-262	-253	ATTCAGCCGC	2e-05
85470	65039	hypothetical protein M419DRAFT_85470 [Trichoderma reesei RUT C-30]	sexual development protein	Ferritin/ribonucleotide reductase-like	-	grey60	D	-827	-818	GTTTAGCCTC	3.4e-06
85485	109300	hypothetical protein M419DRAFT_85485 [Trichoderma reesei RUT C-30]	unknown protein	-	Down	-	D	-1295	-1286	AATCAGCCGG	8.4e-05
85492	65098	FAD-binding domain-containing protein [Trichoderma reesei RUT C-30]	FAD-binding domain and SignalP-predicted secretion signal. Distantly related to tre36816	FAD linked oxidase, N-terminal	-	coral1	D	-719	-710	GTTCAGCCGC	3.8e-05
85553	109379	NAD(P)-binding protein [Trichoderma reesei RUT C-30]	short chain dehydrogenase/reductase	Glucose/ribitol dehydrogenase	Down	brown	R	-563	-554	ATGTAGCCTT	8.4e-05
85554	79749	G-patch domain-containing protein [Trichoderma reesei RUT C-30]	G-patch domain-containing protein	D111/G-patch	-	darkseagreen4	R	-1399	-1390	AAGTAGCCTC	8e-05
85661	109372	hypothetical protein M419DRAFT_85661 [Trichoderma reesei RUT C-30]	unknown protein	Channel forming colicin, C-terminal cytotoxic	-	firebrick4	R	-220	-211	AATCAGCCTC	3.8e-05
85666	4744	aldolase [Trichoderma reesei RUT C-30]	transaldolase	Transaldolase	-	darkorange	R	-273	-264	ATTCAGCCAC	9.1e-05
85739	-	hypothetical protein M419DRAFT_85739 [Trichoderma reesei RUT C-30]	-	-	Down	-	R	-302	-293	ATTCAGCCTC	1.3e-05
85774	109905	hypothetical protein M419DRAFT_85774 [Trichoderma reesei RUT C-30]	unknown protein	Transferase	-	darkred	R	-1349	-1340	AAGTAGCCTC	8e-05
85784	66324	hydrolase [Trichoderma reesei RUT C-30]	CE1 alpha/beta hydrolase	Lipase, active site	-	darkviolet	R	-1281	-1272	AAGTAGCCTC	8e-05
85903	109929	hypothetical protein M419DRAFT_85903 [Trichoderma reesei RUT C-30]	unknown protein	-	-	coral2	D	-89	-80	GTTTAGCCAG	7.5e-05
85923	4999	cytochrome P450 [Trichoderma reesei RUT C-30]	cytochrome P450 monooxygenase	Cytochrome P450, E-class, group I	-	darkolivegreen4	D	-1474	-1465	GTTCAGCCGC	3.8e-05
85943	109980	putative 1-acylglycerol-3-phosphate acyltransferase [Trichoderma reesei RUT C-30]	Glycerol-3-phosphate 1-O-acyltransferase/glycerone-phosphate O-acyltransferase	Phospholipid/glycerol acyltransferase	-	darkolivegreen4	D	-103	-94	ATTCAGCCTC	1.3e-05
85969	4990	putative short-chain dehydrogenase [Trichoderma reesei RUT C-30]	short chain dehydrogenase/reductase	Glucose/ribitol dehydrogenase	Up	coral1	R	-95	-86	GTTCAGCCGC	3.8e-05
85969	4990	putative short-chain dehydrogenase [Trichoderma reesei RUT C-30]	short chain dehydrogenase/reductase	Glucose/ribitol dehydrogenase	Up	coral1	R	-1247	-1238	GTTTAGCCTC	3.4e-06
86021	66311	MFS general substrate transporter [Trichoderma reesei RUT C-30]	MFS permease	Major facilitator superfamily MFS-1	-	darkolivegreen4	D	-755	-746	ATTCAGCCTG	2.3e-05
86125	66256	NAD(P)-binding protein [Trichoderma reesei RUT C-30]	unknown protein	Glucose/ribitol dehydrogenase	Up	-	D	-427	-418	GTTCAGCCGC	3.8e-05
86173	66218	hypothetical protein M419DRAFT_86173 [Trichoderma reesei RUT C-30]	unknown protein	-	-	brown	D	-1441	-1432	AATCAGCCGG	8.4e-05
86173	66218	hypothetical protein M419DRAFT_86173 [Trichoderma reesei RUT C-30]	unknown protein	-	-	brown	D	-182	-173	ATGTAGCCGC	4.6e-05
86248	66421	acyl-CoA N-acyltransferase [Trichoderma reesei RUT C-30]	unknown protein	GCN5-related N-acetyltransferase	-	darkolivegreen4	R	-680	-671	ATGTAGCCGC	4.6e-05
86255	109958	hypothetical protein M419DRAFT_86255 [Trichoderma reesei RUT C-30]	unknown protein	-	-	lightcyan1	R	-263	-254	GTTCAGCCTT	7.5e-05
86288	110173	hypothetical protein M419DRAFT_86288 [Trichoderma reesei RUT C-30]	unknown protein	-	-	darkorange	R	-71	-62	ATTTGGCCTT	8e-05
86290	110317	hypothetical protein M419DRAFT_86290 [Trichoderma reesei RUT C-30]	GH18	Cellulose-binding region, fungal	Down	-	R	-214	-205	ATTTAGCCGT	7.8e-06
86299	110214	hypothetical protein M419DRAFT_86299 [Trichoderma reesei RUT C-30]	orphan protein	-	-	brown	R	-328	-319	ATTCAGCCAC	9.1e-05
86324	110197	hypothetical protein M419DRAFT_86324 [Trichoderma reesei RUT C-30]	unknown protein	-	Down	brown	D	-1006	-997	AATCAGCCGC	5.6e-05
86431	-	P-loop containing nucleoside triphosphate hydrolase protein [Trichoderma reesei RUT C-30]	-	CbxX/CfqX	-	coral2	R	-415	-406	AATTGGCCTC	7.5e-05
86466	66534	cytochrome P450 [Trichoderma reesei RUT C-30]	Cytochrome P450 CYP2 subfamily	Cytochrome P450	-	-	D	-127	-118	ATTTGGCCGT	0.0001
86496	66751	putative short-chain alcohol dehydrogenase [Trichoderma reesei RUT C-30]	unknown protein	Short-chain dehydrogenase/reductase SDR	Up	-	D	-1073	-1064	ATTCAGCCTT	4.3e-05
86591	110150	hypothetical protein M419DRAFT_86591 [Trichoderma reesei RUT C-30]	unknown protein	-	-	yellowgreen	D	-292	-283	ATTCAGCCTC	1.3e-05
86608	5072	hypothetical protein M419DRAFT_86608 [Trichoderma reesei RUT C-30]	unknown protein	-	-	yellowgreen	D	-756	-747	ATTCAGCCGT	5.6e-05
86620	66550	hypothetical protein M419DRAFT_86620 [Trichoderma reesei RUT C-30]	signal recognition particle receptor	Protein kinase, core	-	black	D	-407	-398	ATTTAGTCTC	0.0001
86646	110158	hypothetical protein M419DRAFT_86646 [Trichoderma reesei RUT C-30]	Golgi integral membrane protein Cln3	Batten's disease protein Cln3	Up	-	D	-104	-95	ATATAGCCTC	8.4e-05
86771	-	dgpfaetke family protein [Trichoderma reesei RUT C-30]	-	DGPFAETKE	-	-	R	-1239	-1230	GATCAGCCTC	8e-05
86785	66753	hypothetical protein M419DRAFT_86785 [Trichoderma reesei RUT C-30]	unknown protein	Phytanoyl-CoA dioxygenase	-	-	D	-1474	-1465	AATCAGCCGC	5.6e-05
86792	110224	hypothetical protein M419DRAFT_86792 [Trichoderma reesei RUT C-30]	unknown protein	-	Down	-	D	-259	-250	ATTCAGCCTC	1.3e-05
86840	67107	DUF1771-domain-containing protein [Trichoderma reesei RUT C-30]	MutS-related protein involved in mismatch repair	Smr protein/MutS2 C-terminal	-	coral1	D	-241	-232	AATCAGCCGC	5.6e-05
86949	67024	hypothetical protein M419DRAFT_86949 [Trichoderma reesei RUT C-30]	unknown protein	-	Up	coral1	R	-216	-207	ATTTACCCTC	9.1e-05
86949	67024	hypothetical protein M419DRAFT_86949 [Trichoderma reesei RUT C-30]	unknown protein	-	Up	coral1	D	-1496	-1487	CTTTAGCCGC	3.8e-05
86967	27020	hypothetical protein M419DRAFT_86967 [Trichoderma reesei RUT C-30]	unknown protein	Zinc finger, PHD-type	-	brown	R	-874	-865	TTTCAGCCTC	6.8e-05
86980	80672	hypothetical protein M419DRAFT_86980 [Trichoderma reesei RUT C-30]	cation efflux family protein	Cation efflux protein	-	black	D	-178	-169	ATTTAGCCAG	4.3e-05
87014	110524	hypothetical protein M419DRAFT_87014 [Trichoderma reesei RUT C-30]	unknown protein	-	-	black	D	-1129	-1120	TTTCAGCCGC	0.0001
87051	67003	trifunctional tryptophan biosynthesis enzyme [Trichoderma reesei RUT C-30]	PabA	Indole-3-glycerol phosphate synthase, central region	-	darkgreen	D	-520	-511	GTTTAGCCGG	9.1e-06
87182	66966	WD repeat protein [Trichoderma reesei RUT C-30]	unknown protein	WD40 repeat	-	coral1	R	-445	-436	CTTTAGCCGG	6e-05
87230	67116	P-loop containing nucleoside triphosphate hydrolase protein [Trichoderma reesei RUT C-30]	ADP-ribosylation factor-like protein	Ras GTPase	-	brown	D	-1262	-1253	ATTTGGCCGG	6.8e-05
87230	67116	P-loop containing nucleoside triphosphate hydrolase protein [Trichoderma reesei RUT C-30]	ADP-ribosylation factor-like protein	Ras GTPase	-	brown	R	-861	-852	ATTCAGCCTC	1.3e-05
87273	80813	LCM-domain-containing protein [Trichoderma reesei RUT C-30]	unknown protein	Leucine carboxyl methyltransferase	-	orangered3	R	-1268	-1259	TATTAGCCTT	7.5e-05
87273	80813	LCM-domain-containing protein [Trichoderma reesei RUT C-30]	unknown protein	Leucine carboxyl methyltransferase	-	orangered3	D	-1169	-1160	ATTTAGCCTC	9.3e-07
87301	66929	hypothetical protein M419DRAFT_87301 [Trichoderma reesei RUT C-30]	unknown protein	Protein of unknown function DUF829, eukaryotic	-	darkolivegreen4	R	-1255	-1246	GATTAGCCAC	0.0001
87301	66929	hypothetical protein M419DRAFT_87301 [Trichoderma reesei RUT C-30]	unknown protein	Protein of unknown function DUF829, eukaryotic	-	darkolivegreen4	R	-912	-903	ATTCAGCCGG	3.3e-05
87301	66929	hypothetical protein M419DRAFT_87301 [Trichoderma reesei RUT C-30]	unknown protein	Protein of unknown function DUF829, eukaryotic	-	darkolivegreen4	R	-679	-670	TTTTAGCCTC	1.3e-05
87311	5140	Cwf15/Cwc15 cell cycle control protein [Trichoderma reesei RUT C-30]	Cwf15/Cwc15 cell cycle control	Cwf15/Cwc15 cell cycle control protein	-	lavenderblush3	R	-351	-342	ATTTACCCTC	9.1e-05
87311	5140	Cwf15/Cwc15 cell cycle control protein [Trichoderma reesei RUT C-30]	Cwf15/Cwc15 cell cycle control	Cwf15/Cwc15 cell cycle control protein	-	lavenderblush3	R	-1046	-1037	GTTCAGCCTC	2.3e-05
87378	-	cytochrome P450 alkane hydroxylase [Trichoderma reesei RUT C-30]	-	Cytochrome P450	-	black	R	-545	-536	ATGTAGCCTT	8.4e-05
87396	110647	HAD-like protein [Trichoderma reesei RUT C-30]	Unknown protein	Haloacid dehalogenase-like hydrolase	-	coral2	R	-288	-279	GTTCAGCCTC	2.3e-05
87439	67504	hypothetical protein M419DRAFT_87439 [Trichoderma reesei RUT C-30]	ribosomal protein S2.	-	-	grey60	D	-1108	-1099	ATTTGGCCTT	8e-05
87440	110660	methyltransferase family protein [Trichoderma reesei RUT C-30]	unknown protein	-	Up	coral1	D	-477	-468	GATTAGCCGC	2.3e-05
87469	67473	V-snare-domain-containing protein [Trichoderma reesei RUT C-30]	v-SNARE Vti1; cis-Golgi membrane traffic; vacuolar sorting pathways	Vesicle transport v-SNARE	-	grey60	D	-376	-367	CTTTAGCCGC	3.8e-05
87479	67275	ras GEF [Trichoderma reesei RUT C-30]	RAS1	Src homology-3	-	black	D	-214	-205	TTTTAGCCGC	2e-05
87580	110570	hypothetical protein M419DRAFT_87580 [Trichoderma reesei RUT C-30]	unknown protein	-	-	brown	D	-1020	-1011	TTTCAGCCTC	6.8e-05
87587	67356	SNARE domain-containing protein [Trichoderma reesei RUT C-30]	t-SNARE	Target SNARE coiled-coil region	-	darkolivegreen4	D	-1081	-1072	GTTCAGCCGG	6e-05
87701	110620	FAD/NAD(P)-binding domain-containing protein [Trichoderma reesei RUT C-30]	unknown protein	Amine oxidase	-	black	R	-1493	-1484	CTTTAGCCGC	3.8e-05
87717	-	gamma-glutamyltranspeptidase [Trichoderma reesei RUT C-30]	-	Gamma-glutamyltranspeptidase	-	grey60	D	-1499	-1490	ATTCGGCCGC	0.0001
87751	110623	hypothetical protein M419DRAFT_87751 [Trichoderma reesei RUT C-30]	unknown protein	-	-	-	R	-995	-986	GATCAGCCTC	8e-05
87774	5446	hypothetical protein M419DRAFT_87774 [Trichoderma reesei RUT C-30]	unknown protein	-	-	darkred	R	-641	-632	AATCAGCCGG	8.4e-05
87820	110881	hypothetical protein M419DRAFT_87820 [Trichoderma reesei RUT C-30]	unknown protein	-	-	grey60	D	-1243	-1234	GTTTGGCCGC	7.5e-05
87829	27706	cytochrome P450 [Trichoderma reesei RUT C-30]	Cytochrome P450 CYP2 subfamily	Cytochrome P450	-	grey60	D	-821	-812	ATTAAGCCTC	0.0001
87829	27706	cytochrome P450 [Trichoderma reesei RUT C-30]	Cytochrome P450 CYP2 subfamily	Cytochrome P450	-	grey60	R	-710	-701	ATGTAGCCTT	8.4e-05
87875	110987	hypothetical protein M419DRAFT_87875 [Trichoderma reesei RUT C-30]	orphan protein	-	Down	-	D	-809	-800	GTTTAGCCGC	5.7e-06
87936	110866	putative amidohydrolase [Trichoderma reesei RUT C-30]	metal-dependent amidase/aminoacylase/carbounknown proteinpeptidase	Peptidase M20	Down	darkolivegreen4	R	-1324	-1315	ATTCGGCCGC	0.0001
87971	68072	DNA glycosylase [Trichoderma reesei RUT C-30]	HhH-GPD superfamily base excision DNA repair protein	HhH-GPD	Up	coral1	R	-1291	-1282	GTTCAGCCTC	2.3e-05
88034	5436	hypothetical protein M419DRAFT_88034 [Trichoderma reesei RUT C-30]	unknown protein containing major histocompatibility complex	Immunoglobulin/major histocompatibility complex, conserved site	-	lightcyan1	R	-378	-369	TTTTAGCCAC	9.1e-05
88058	67971	hypothetical protein M419DRAFT_88058 [Trichoderma reesei RUT C-30]	MYND-type Zn-finger protein	Zinc finger, MYND-type	Up	coral1	D	-327	-318	GTTTAGCCTA	9.1e-05
88058	67971	hypothetical protein M419DRAFT_88058 [Trichoderma reesei RUT C-30]	MYND-type Zn-finger protein	Zinc finger, MYND-type	Up	coral1	D	-251	-242	GTGTAGCCTC	5.6e-05
88080	110966	hypothetical protein M419DRAFT_88080 [Trichoderma reesei RUT C-30]	unknown protein	TonB box, conserved site	Up	-	D	-295	-286	TATTAGCCTG	4.6e-05
88080	110966	hypothetical protein M419DRAFT_88080 [Trichoderma reesei RUT C-30]	unknown protein	TonB box, conserved site	Up	-	D	-685	-676	TATTAGCCTG	4.6e-05
88080	110966	hypothetical protein M419DRAFT_88080 [Trichoderma reesei RUT C-30]	unknown protein	TonB box, conserved site	Up	-	R	-1044	-1035	AATTAGCCTT	2e-05
88083	68026	Pex24p-domain-containing protein [Trichoderma reesei RUT C-30]	integral peroxisomal membrane peroxin	Integral peroxisomal membrane peroxin	-	lightcoral	D	-536	-527	GTGTAGCCTG	9.1e-05
88083	68026	Pex24p-domain-containing protein [Trichoderma reesei RUT C-30]	integral peroxisomal membrane peroxin	Integral peroxisomal membrane peroxin	-	lightcoral	R	-1184	-1175	CATTAGCCTC	6.8e-05
88138	110960	ras-domain-containing protein [Trichoderma reesei RUT C-30]	Ras2	Ras GTPase	-	darkorange	D	-1161	-1152	TTTTAGCCTC	1.3e-05
88178	5387	hypothetical protein M419DRAFT_88178 [Trichoderma reesei RUT C-30]	NADH-ubiquinone oxidoreductase 24 kDa subunit	NADH dehydrogenase (ubiquinone), 24 kDa subunit	-	grey60	D	-604	-595	GATCAGCCTC	8e-05
88255	111058	Aldo/keto reductase [Trichoderma reesei RUT C-30]	short chain dehydrogenase/reductase	Aldo/keto reductase	Up	darkorange	R	-163	-154	CTTTAGCCTC	2.9e-05
88281	111050	hypothetical protein M419DRAFT_88281 [Trichoderma reesei RUT C-30]	orphan protein	AMP-dependent synthetase and ligase	Up	-	R	-620	-611	ATGTAGCCTG	5.6e-05
88293	123631	Apo Saccharopine reductase [Trichoderma reesei RUT C-30]	Saccharopine dehydrogenase	Saccharopine dehydrogenase	-	lightcyan1	R	-749	-740	AATTGGCCTC	7.5e-05
88307	111059	hypothetical protein M419DRAFT_88307 [Trichoderma reesei RUT C-30]	unknown protein	-	Up	darkorange	D	-73	-64	GTTCAGCCTC	2.3e-05
88397	-	hypothetical protein M419DRAFT_88397 [Trichoderma reesei RUT C-30]	-	-	-	-	D	-631	-622	ATTCAGCCAC	9.1e-05
88409	-	5-oxoprolinase [Trichoderma reesei RUT C-30]	-	Hydantoinase/oxoprolinase	-	darkolivegreen4	D	-471	-462	CATTAGCCTC	6.8e-05
88423	111085	ClpP/crotonase [Trichoderma reesei RUT C-30]	enoyl-CoA hydratase/isomerase family protein	Crotonase, core	-	darkred	R	-35	-26	CTTTAGCCGG	6e-05
88441	68169	hypothetical protein M419DRAFT_88441 [Trichoderma reesei RUT C-30]	Calcium transporter	Sodium/calcium exchanger membrane region	-	-	D	-411	-402	ATTCAGCCTC	1.3e-05
88535	68207	hypothetical protein M419DRAFT_88535 [Trichoderma reesei RUT C-30]	SSCRP	-	-	ivory	D	-759	-750	CATTAGCCGC	0.0001
88560	103059	hypothetical protein M419DRAFT_88560, partial [Trichoderma reesei RUT C-30]	unknown protein	-	Up	darkorange	R	-500	-491	GTTCAGCCGT	9.1e-05
88746	103062	hypothetical protein M419DRAFT_88746 [Trichoderma reesei RUT C-30]	orphan protein	Lipase, active site	Down	lightcyan1	D	-999	-990	GTTCAGCCGT	9.1e-05
88746	103062	hypothetical protein M419DRAFT_88746 [Trichoderma reesei RUT C-30]	orphan protein	Lipase, active site	Down	lightcyan1	D	-645	-636	TATTAGCCGC	3.8e-05
88800	41325	RTA1-domain-containing protein [Trichoderma reesei RUT C-30]	RTA1 like protein; 7 TM	RTA1 like protein	Up	-	R	-559	-550	ATTCAGCCGC	2e-05
88800	41325	RTA1-domain-containing protein [Trichoderma reesei RUT C-30]	RTA1 like protein; 7 TM	RTA1 like protein	Up	-	D	-1444	-1435	GTTTAGCCGG	9.1e-06
88814	103050	hypothetical protein M419DRAFT_88814 [Trichoderma reesei RUT C-30]	GH23 protein	-	Up	-	R	-1085	-1076	TTTTAGCCTC	1.3e-05
88887	54219	acetyl xylan esterase [Trichoderma reesei RUT C-30]	CE5 acetyl xylan esterase	Cutinase	Up	coral1	D	-320	-311	ATTTAGCCTA	5.6e-05
88887	54219	acetyl xylan esterase [Trichoderma reesei RUT C-30]	CE5 acetyl xylan esterase	Cutinase	Up	coral1	D	-1082	-1073	AATTAGCCTG	1.3e-05
88896	74241	hypothetical protein M419DRAFT_88896 [Trichoderma reesei RUT C-30]	nucleolysin TIA-1	RNA recognition motif, RNP-1	-	brown	D	-830	-821	GTTCAGCCGC	3.8e-05
88922	54615	hypothetical protein M419DRAFT_88922 [Trichoderma reesei RUT C-30]	unknown protein	-	-	black	R	-160	-151	GTTTGGCCTC	5.1e-05
88939	2050	hypothetical protein M419DRAFT_88939 [Trichoderma reesei RUT C-30]	translation initiation factor eIF-4G	MIF4G-like, type 3	-	brown	D	-912	-903	TATTAGCCTG	4.6e-05
89013	111345	hypothetical protein M419DRAFT_89013 [Trichoderma reesei RUT C-30]	unknown protein	-	-	lightcyan1	R	-581	-572	ATTCAGCCTC	1.3e-05
89022	68705	cytochrome P450 monooxygenase [Trichoderma reesei RUT C-30]	cytochrome P450 monooxygenase	Cytochrome P450	Up	darkorange	R	-382	-373	CTTTAGCCTC	2.9e-05
89081	68704	putative esterase [Trichoderma reesei RUT C-30]	CE10 Arylacetamide deacetylase	Alpha/beta hydrolase fold-3	-	darkolivegreen4	R	-885	-876	AATTAGCCAC	5.1e-05
89098	68803	RTA1-domain-containing protein [Trichoderma reesei RUT C-30]	RTA1 like protein	RTA1 like protein	Down	brown	R	-1156	-1147	GTTTAGCCAT	0.0001
89098	68803	RTA1-domain-containing protein [Trichoderma reesei RUT C-30]	RTA1 like protein	RTA1 like protein	Down	brown	D	-1416	-1407	AATCAGCCGG	8.4e-05
89101	111326	hypothetical protein M419DRAFT_89101 [Trichoderma reesei RUT C-30]	unknown protein	-	Up	-	R	-83	-74	GTTCAGCCGT	9.1e-05
89229	81652	cytochrome P450 [Trichoderma reesei RUT C-30]	unknown protein	Cytochrome P450, E-class, group IV	Up	darkorange	R	-1116	-1107	ATTTACCCTC	9.1e-05
89291	5656	putative maltose permease [Trichoderma reesei RUT C-30]	MFS permease	General substrate transporter	-	darkorange	R	-940	-931	AATCAGCCGG	8.4e-05
89392	111569	hypothetical protein M419DRAFT_89392 [Trichoderma reesei RUT C-30]	unknown protein	-	-	navajowhite2	D	-829	-820	AATCAGCCGC	5.6e-05
89481	-	putative methionyl aminopeptidase [Trichoderma reesei RUT C-30]	-	Peptidase M24, methionine aminopeptidase	-	orangered3	D	-143	-134	ATTTAGCCGT	7.8e-06
89482	69052	Translin [Trichoderma reesei RUT C-30]	recombination hotspot-binding protein (Translin)	Translin	-	darkolivegreen4	R	-1437	-1428	ATTCAGCCGT	5.6e-05
89512	69171	NAD(P)-binding protein [Trichoderma reesei RUT C-30]	unknown protein	Alcohol dehydrogenase, zinc-binding	-	navajowhite2	D	-295	-286	TATTAGCCGG	6e-05
89598	111450	integral membrane protein [Trichoderma reesei RUT C-30]	unknown protein	-	-	darkolivegreen4	R	-1493	-1484	ATTTGGCCTC	2.9e-05
89627	69066	putative alpha/beta hydrolase [Trichoderma reesei RUT C-30]	alpha/beta hydrolase	Epoxide hydrolase-like	Up	darkred	D	-238	-229	GTGTAGCCTG	9.1e-05
89700	68527	DNA repair protein Rad26 [Trichoderma reesei RUT C-30]	UVSD; probable regulator of DNA damage response	Armadillo-type fold	Up	coral1	R	-1211	-1202	ATTCAGCCTT	4.3e-05
89757	68608	thiazole biosynthetic enzyme [Trichoderma reesei RUT C-30]	Thiazole biosynthetic enzyme (Stress-inducible protein sti35)	Thiamine biosynthesis Thi4 protein	-	brown	R	-994	-985	AATCAGCCTT	0.0001
89757	68608	thiazole biosynthetic enzyme [Trichoderma reesei RUT C-30]	Thiazole biosynthetic enzyme (Stress-inducible protein sti35)	Thiamine biosynthesis Thi4 protein	-	brown	R	-364	-355	ATTTGGCCTG	5.1e-05
89774	68412	sphingosine kinase [Trichoderma reesei RUT C-30]	Sphingoid long-chain base kinase	Diacylglycerol kinase, catalytic region	-	coral1	D	-128	-119	GATTAGCCGC	2.3e-05
89873	111222	hypothetical protein M419DRAFT_89873 [Trichoderma reesei RUT C-30]	orphan protein	-	-	lightcoral	D	-838	-829	GTTCAGCCTG	4.6e-05
89916	123680	hypothetical protein M419DRAFT_89916 [Trichoderma reesei RUT C-30]	unknown protein	-	-	darkorange	R	-229	-220	ATTCAGCCGT	5.6e-05
89943	111226	ribonuclease P 40kDa subunit [Trichoderma reesei RUT C-30]	unknown protein	Ribonuclease P, Rpp40	-	brown2	D	-1208	-1199	ATGTAGCCGC	4.6e-05
90011	68574	hypothetical protein M419DRAFT_90011 [Trichoderma reesei RUT C-30]	unknown protein	-	-	brown	D	-50	-41	GATCAGCCTC	8e-05
90080	111680	purine and uridine phosphorylase [Trichoderma reesei RUT C-30]	unknown protein	-	Up	coral1	D	-289	-280	ATTCAGCCTC	1.3e-05
90104	69211	family 15 glycosyltransferase [Trichoderma reesei RUT C-30]	GT ?-1	Glycosyl transferase, family 15	-	coral1	R	-174	-165	CTTTAGCCTT	7.5e-05
90138	111610	WD40 repeat-like protein [Trichoderma reesei RUT C-30]	unknown protein	WD40 repeat	-	darkolivegreen4	R	-615	-606	AAGTAGCCTC	8e-05
90165	69228	aminotransferase, class III [Trichoderma reesei RUT C-30]	BioA Adenosylmethionine--amino--oxononanoate aminotransferase	Aminotransferase class-III	Up	darkorange	D	-1213	-1204	ATGTAGCCGT	0.0001
90279	-	hypothetical protein M419DRAFT_90279 [Trichoderma reesei RUT C-30]	-	-	-	darkred	R	-254	-245	GTGTAGCCTC	5.6e-05
90290	111689	hypothetical protein M419DRAFT_90290 [Trichoderma reesei RUT C-30]	unknown protein	-	-	black	R	-400	-391	AATCAGCCTG	6.8e-05
90298	70994	beta-lactamase/transpeptidase-like protein [Trichoderma reesei RUT C-30]	dipeptidyl peptidase 5	Beta-lactamase	Down	brown	R	-481	-472	AATCAGCCTT	0.0001
90298	70994	beta-lactamase/transpeptidase-like protein [Trichoderma reesei RUT C-30]	dipeptidyl peptidase 5	Beta-lactamase	Down	brown	D	-23	-14	TTTCAGCCTC	6.8e-05
90302	72526	alpha-glucuronidase [Trichoderma reesei RUT C-30]	GH67 ?-Glucuronidase GLR1	Glycoside hydrolase family 67	Up	darkorange	D	-973	-964	ATTTAGCCTG	3.4e-06
90402	-	FAD/NAD(P)-binding domain-containing protein [Trichoderma reesei RUT C-30]	-	Major intrinsic protein	Up	-	D	-550	-541	TATTAGCCGG	6e-05
90417	34221	myb superfamily protein, partial [Trichoderma reesei RUT C-30]	myb transcriptional regulator	Myb, DNA-binding	Down	-	D	-414	-405	GTTTAGCCTT	1.4e-05
90446	74622	P-loop containing nucleoside triphosphate hydrolase protein [Trichoderma reesei RUT C-30]	unknown protein	DNA/RNA helicase, C-terminal	-	orangered3	R	-153	-144	AATTAGCCAC	5.1e-05
90478	-	hypothetical protein M419DRAFT_90478 [Trichoderma reesei RUT C-30]	-	Ubiquitin-associated/translation elongation factor EF1B, N-terminal	-	brown	D	-289	-280	GTTTGGCCGC	7.5e-05
90483	103537	hypothetical protein M419DRAFT_90483 [Trichoderma reesei RUT C-30]	GCN5-N-acetyltransferase	GCN5-related N-acetyltransferase	Up	coral1	R	-737	-728	ATTCAGCCTG	2.3e-05
90493	2250	putative acetyltransferase [Trichoderma reesei RUT C-30]	GCN5-related N-acetyltransferase	GCN5-related N-acetyltransferase	Down	brown	R	-514	-505	GTTTGGCCGC	7.5e-05
90565	-	hypothetical protein M419DRAFT_90565 [Trichoderma reesei RUT C-30]	-	-	-	brown	R	-974	-965	ATGTAGCCGC	4.6e-05
90576	103517	pyrimidine 5-nucleotidase [Trichoderma reesei RUT C-30]	pyrimidine 5'-nucleotidase	Haloacid dehalogenase-like hydrolase	-	brown	R	-501	-492	AATCAGCCTT	0.0001
90646	27689	putative MFS multidrug transporter [Trichoderma reesei RUT C-30]	MFS permease	Major facilitator superfamily MFS-1	-	lightcoral	R	-56	-47	AATTAGCCAC	5.1e-05
90707	111742	hypothetical protein M419DRAFT_90707 [Trichoderma reesei RUT C-30]	Zn2Cys6 transcriptional regulator	Fungal transcriptional regulatory protein, N-terminal	-	darkred	D	-1015	-1006	ATTCAGCCGC	2e-05
90715	-	hypothetical protein M419DRAFT_90715 [Trichoderma reesei RUT C-30]	-	-	Down	-	D	-897	-888	CATTAGCCGC	0.0001
90719	69611	transmembrane transporter [Trichoderma reesei RUT C-30]	MFS permease	Major facilitator superfamily MFS-1	Up	coral1	D	-231	-222	AATTAGCCGG	1.6e-05
90736	-	cytochrome P450 [Trichoderma reesei RUT C-30]	-	Cytochrome P450	Up	-	R	-301	-292	GTTTAGCCTT	1.4e-05
90736	-	cytochrome P450 [Trichoderma reesei RUT C-30]	-	Cytochrome P450	Up	-	R	-767	-758	ATTTAGCCTC	9.3e-07
90737	69479	hypothetical protein M419DRAFT_90737 [Trichoderma reesei RUT C-30]	unknown protein	-	-	darkred	R	-1464	-1455	AATCAGCCGG	8.4e-05
90755	-	hypothetical protein M419DRAFT_90755 [Trichoderma reesei RUT C-30]	-	-	-	grey60	D	-844	-835	GTTTGGCCTG	8.4e-05
90766	111837	alpha/beta-hydrolase [Trichoderma reesei RUT C-30]	Esterase/lipase/thioesterase superfamily	Alpha/beta hydrolase fold-1	Down	brown	D	-637	-628	ATTTAGCCTA	5.6e-05
90792	-	serine/threonine protein kinase [Trichoderma reesei RUT C-30]	-	Protein kinase, core	-	black	D	-1333	-1324	ATTCAGCCAC	9.1e-05
90847	111849	glycoside hydrolase [Trichoderma reesei RUT C-30]	GH30 endo-?-1	Glycoside hydrolase, family 30	Up	coral1	R	-858	-849	ATGTAGCCTT	8.4e-05
90847	111849	glycoside hydrolase [Trichoderma reesei RUT C-30]	GH30 endo-?-1	Glycoside hydrolase, family 30	Up	coral1	R	-230	-221	ATTTAGCCTT	6.5e-06
90882	23353	hypothetical protein M419DRAFT_90882 [Trichoderma reesei RUT C-30]	ferric reductase	Ferric reductase-like transmembrane component, N-terminal	Down	-	D	-1147	-1138	ATGTAGCCGT	0.0001
90943	-	glycosyl hydrolase [Trichoderma reesei RUT C-30]	-	Glycosyl hydrolase 92	-	-	R	-1286	-1277	AATTAGCCAC	5.1e-05
90956	69651	general substrate transporter [Trichoderma reesei RUT C-30]	MFS permease	Sugar transporter	Up	-	D	-24	-15	ATTTGGCCTG	5.1e-05
90962	111764	hypothetical protein M419DRAFT_90962 [Trichoderma reesei RUT C-30]	orphan secreted protein	-	Down	brown	R	-364	-355	ATTCGGCCGC	0.0001
90989	69656	hypothetical protein M419DRAFT_90989 [Trichoderma reesei RUT C-30]	MYND zinc finger protein	Zinc finger, MYND-type	-	black	R	-135	-126	ATTCAGCCAC	9.1e-05
91008	69489	putative lysosomal protective protein precursor [Trichoderma reesei RUT C-30]	serine carboxypeptidase	Peptidase S10, serine carboxypeptidase	Up	black	R	-232	-223	GTTTAGCCGC	5.7e-06
91025	-	ankyrin, partial [Trichoderma reesei RUT C-30]	-	Ankyrin	Down	-	R	-70	-61	GTGTAGCCTC	5.6e-05
91044	5771	phosphatases II [Trichoderma reesei RUT C-30]	Dual specificity phosphatase	Protein-tyrosine phosphatase, dual specificity	-	black	R	-1350	-1341	GTTCAGCCTT	7.5e-05
91083	69696	Nitrilotriacetate monooxygenase component A/pristinamycin IIA synthase subunit A [Trichoderma reesei RUT C-30]	coenzyme F420-dependent N5	Nitrilotriacetate monooxygenase component A/pristinamycin IIA synthase subunit A	-	-	D	-659	-650	ATTTAGCCTT	6.5e-06
91130	69834	MFS general substrate transporter [Trichoderma reesei RUT C-30]	MFS permease	Major facilitator superfamily MFS-1	Down	brown	D	-514	-505	CATTAGCCGC	0.0001
91143	111874	hypothetical protein M419DRAFT_91143 [Trichoderma reesei RUT C-30]	orphan protein	-	-	-	R	-867	-858	TATTAGCCTT	7.5e-05
91143	111874	hypothetical protein M419DRAFT_91143 [Trichoderma reesei RUT C-30]	orphan protein	-	-	-	D	-1055	-1046	ATTCAGCCGC	2e-05
91236	52368	C6 zinc finger domain-containing protein [Trichoderma reesei RUT C-30]	Zn2Cys6 transcriptional regulator	Fungal transcriptional regulatory protein, N-terminal	-	brown	D	-1422	-1413	ATTTAGCCTC	9.3e-07
91270	69755	thermolabile L-asparaginase [Trichoderma reesei RUT C-30]	L-asparaginase II	L-asparaginase II	Up	darkred	R	-229	-220	ATGTAGCCTT	8.4e-05
91282	111875	hypothetical protein M419DRAFT_91282 [Trichoderma reesei RUT C-30]	unknown protein	-	-	brown	R	-1413	-1404	CATTAGCCGC	0.0001
91288	43161	alpha/beta-hydrolase [Trichoderma reesei RUT C-30]	Carboxylesterase and related proteins	Carboxylesterase, type B	-	lightsteelblue	R	-211	-202	GTTTAGCCAT	0.0001
91303	-	hypothetical protein M419DRAFT_91303 [Trichoderma reesei RUT C-30]	-	-	-	darkorange	D	-354	-345	GTTCAGCCTC	2.3e-05
91306	112094	hypothetical protein M419DRAFT_91306 [Trichoderma reesei RUT C-30]	orphan protein	Heterokaryon incompatibility	-	darkorange	D	-189	-180	ATATAGCCTC	8.4e-05
91315	112085	hypothetical protein M419DRAFT_91315 [Trichoderma reesei RUT C-30]	Zn2Cys6 transcriptional regulator	Fungal transcriptional regulatory protein, N-terminal	Up	-	D	-998	-989	GTTTGGCCTC	5.1e-05
91336	82197	carbon-nitrogen hydrolase [Trichoderma reesei RUT C-30]	CN_hydrolaseCarbon-nitrogen hydrolase	Nitrilase/cyanide hydratase and apolipoprotein N-acyltransferase	-	coral1	R	-803	-794	CATTAGCCTC	6.8e-05
91479	69881	putative pyoverdine/dityrosine biosynthesis protein [Trichoderma reesei RUT C-30]	Dit1p	Taurine catabolism dioxygenase TauD/TfdA	-	-	D	-798	-789	GATTAGCCTG	3e-05
91489	69863	amidase signature enzyme [Trichoderma reesei RUT C-30]	Amidase	Amidase signature enzyme	Down	brown	R	-1477	-1468	GTTTAGCCGG	9.1e-06
91563	69946	hypothetical protein M419DRAFT_91563 [Trichoderma reesei RUT C-30]	NRPS	AMP-dependent synthetase and ligase	Down	brown	R	-710	-701	CTTTAGCCTT	7.5e-05
91616	69950	NAD(P)-binding protein [Trichoderma reesei RUT C-30]	unknown protein	NAD-dependent epimerase/dehydratase	Down	-	R	-226	-217	AATCAGCCTC	3.8e-05
91687	112115	MFS general substrate transporter [Trichoderma reesei RUT C-30]	unknown protein	Major facilitator superfamily MFS-1	-	-	D	-1138	-1129	GTTTGGCCGC	7.5e-05
91712	5889	2,3-dihydroxybenzoic acid decarboxylase [Trichoderma reesei RUT C-30]	amidase	Amidohydrolase 2	-	darkorange	R	-254	-245	ATTTAGCCAG	4.3e-05
91730	-	hypothetical protein M419DRAFT_91730 [Trichoderma reesei RUT C-30]	-	Fungal specific transcription factor	Down	grey60	R	-1023	-1014	ATTCAGCCTC	1.3e-05
91769	70201	putative N-acetyltransferase, GNAT family [Trichoderma reesei RUT C-30]	GCN5-related acetyltransferase	GCN5-related N-acetyltransferase	-	firebrick4	D	-713	-704	ATTTAGCCAG	4.3e-05
91789	112147	hypothetical protein M419DRAFT_91789 [Trichoderma reesei RUT C-30]	unknown protein	Prefoldin	Up	-	D	-1487	-1478	TTTTAGCCTC	1.3e-05
91791	37950	cytochrome P450 [Trichoderma reesei RUT C-30]	unknown protein	Cytochrome P450	Down	-	D	-77	-68	ATTTACCCTC	9.1e-05
91855	71021	alpha/beta-hydrolase [Trichoderma reesei RUT C-30]	bem46 family protein	Phospholipase/carboxylesterase	-	firebrick4	R	-1489	-1480	AATTAGCCGC	8.5e-06
91910	67562	ZIP zinc/iron transport family [Trichoderma reesei RUT C-30]	zinc transporter	Zinc/iron permease	Down	brown2	D	-678	-669	ATTCAGCCTT	4.3e-05
91954	5319	DUF580-domain-containing protein [Trichoderma reesei RUT C-30]	unknown protein	Protein of unknown function DUF580	Down	brown	R	-1246	-1237	TTTCAGCCTC	6.8e-05
91970	107567	hypothetical protein M419DRAFT_91970, partial [Trichoderma reesei RUT C-30]	unknown protein	YL1 nuclear	-	black	R	-807	-798	GTGTAGCCTC	5.6e-05
91970	107567	hypothetical protein M419DRAFT_91970, partial [Trichoderma reesei RUT C-30]	unknown protein	YL1 nuclear	-	black	D	-107	-98	ATGTAGCCTC	3e-05
92170	112212	hypothetical protein M419DRAFT_92170 [Trichoderma reesei RUT C-30]	unknown protein	-	Up	coral1	R	-1419	-1410	TTTCAGCCTC	6.8e-05
92198	124115	phosphoenolpyruvate carboxykinase [Trichoderma reesei RUT C-30]	phosphoenolpyruvate carboxykinase AcuF	Phosphoenolpyruvate carboxykinase, N-terminal	-	lightcoral	D	-1412	-1403	CATTAGCCGC	0.0001
92206	112202	hypothetical protein M419DRAFT_92206 [Trichoderma reesei RUT C-30]	Zn2Cys6 transcriptional regulator	Fungal transcriptional regulatory protein, N-terminal	-	darkred	D	-1063	-1054	GTTCAGCCGC	3.8e-05
92225	58505	cytochrome P450 71D7 [Trichoderma reesei RUT C-30]	cytochrome P450	Cytochrome P450	-	bisque4	D	-422	-413	ATTTGGCCTG	5.1e-05
92240	58584	MIP family channel protein [Trichoderma reesei RUT C-30]	aquaglyceroporin	Major intrinsic protein	Up	coral1	D	-1199	-1190	GTTTAGCCAG	7.5e-05
92340	105729	hypothetical protein M419DRAFT_92340 [Trichoderma reesei RUT C-30]	unknown protein	Lipase, active site	-	-	R	-104	-95	ATTCAGCCTC	1.3e-05
92348	-	putative NADH-cytochrome B5 reductase [Trichoderma reesei RUT C-30]	-	Eukaryotic molybdopterin oxidoreductase	Down	grey60	D	-430	-421	ATGTAGCCGG	7.5e-05
92373	112238	hypothetical protein M419DRAFT_92373 [Trichoderma reesei RUT C-30]	orphan protein	-	-	-	D	-746	-737	GTTCAGCCGC	3.8e-05
92383	112267	hypothetical protein M419DRAFT_92383 [Trichoderma reesei RUT C-30]	unknown protein	-	Down	grey60	D	-778	-769	ATTCAGCCGG	3.3e-05
92403	112239	hypothetical protein M419DRAFT_92403 [Trichoderma reesei RUT C-30]	unknown protein	Peptidase M20	Up	darkorange	R	-1325	-1316	GTTCAGCCGC	3.8e-05
92425	-	kinesin-domain-containing protein [Trichoderma reesei RUT C-30]	-	Kinesin, motor region	-	black	D	-1276	-1267	TTTTAGCCAC	9.1e-05
92430	-	hypothetical protein M419DRAFT_92430 [Trichoderma reesei RUT C-30]	-	-	Up	-	D	-406	-397	GTTCAGCCTC	2.3e-05
92445	70323	putative transporter MCH1 [Trichoderma reesei RUT C-30]	MFS monocarboxylic acid transporter	Major facilitator superfamily MFS-1	-	black	R	-1021	-1012	CATTAGCCTC	6.8e-05
92445	70323	putative transporter MCH1 [Trichoderma reesei RUT C-30]	MFS monocarboxylic acid transporter	Major facilitator superfamily MFS-1	-	black	R	-1303	-1294	ATGTAGCCTG	5.6e-05
92448	70351	hypothetical protein M419DRAFT_92448 [Trichoderma reesei RUT C-30]	Zn2Cys6 transcriptional regulator	Fungal transcriptional regulatory protein, N-terminal	-	darkorange	D	-1252	-1243	ATTCGGCCGC	0.0001
92448	70351	hypothetical protein M419DRAFT_92448 [Trichoderma reesei RUT C-30]	Zn2Cys6 transcriptional regulator	Fungal transcriptional regulatory protein, N-terminal	-	darkorange	R	-282	-273	GTTCAGCCGT	9.1e-05
92458	112233	hypothetical protein M419DRAFT_92458 [Trichoderma reesei RUT C-30]	MMS4	-	-	coral1	D	-1057	-1048	ATTTGGCCGC	4.3e-05
92462	-	WD domain-containing protein [Trichoderma reesei RUT C-30]	-	-	Up	darkred	R	-711	-702	GTTCAGCCTC	2.3e-05
92619	112330	hypothetical protein M419DRAFT_92619 [Trichoderma reesei RUT C-30]	transcriptional regulator	Negative transcriptional regulator	-	darkolivegreen4	D	-944	-935	ATTCAGCCTC	1.3e-05
92691	72800	hypothetical protein M419DRAFT_92691 [Trichoderma reesei RUT C-30]	unknown protein	-	Up	darkorange	D	-563	-554	TTTCAGCCTC	6.8e-05
92691	72800	hypothetical protein M419DRAFT_92691 [Trichoderma reesei RUT C-30]	unknown protein	-	Up	darkorange	D	-1008	-999	ATTTAGCCAG	4.3e-05
92706	5991	ARM repeat-containing protein [Trichoderma reesei RUT C-30]	importin ß KapN	Armadillo-type fold	-	coral2	D	-889	-880	CTTTAGCCTG	5.1e-05
92807	23455	yippee-like protein [Trichoderma reesei RUT C-30]	unknown protein	Yippee-like protein	-	darkred	D	-1471	-1462	GTTCAGCCTG	4.6e-05
92826	70631	alpha/beta-hydrolase [Trichoderma reesei RUT C-30]	dipeptidyl peptidase 5	Carboxylesterase, type B	Up	-	R	-316	-307	CTTTAGCCTC	2.9e-05
92850	112390	hypothetical protein M419DRAFT_92850 [Trichoderma reesei RUT C-30]	unknown protein	WD40 repeat-like	Up	darkorange	R	-264	-255	CATTAGCCTC	6.8e-05
92851	70608	hypothetical protein M419DRAFT_92851 [Trichoderma reesei RUT C-30]	unknown protein	Hemerythrin/HHE cation-binding motif	Up/Down	-	R	-634	-625	AATTGGCCGC	0.0001
92851	70608	hypothetical protein M419DRAFT_92851 [Trichoderma reesei RUT C-30]	unknown protein	Hemerythrin/HHE cation-binding motif	Up/Down	-	R	-618	-609	CTTTAGCCTT	7.5e-05
92860	-	hypothetical protein M419DRAFT_92860 [Trichoderma reesei RUT C-30]	-	-	-	-	D	-1095	-1086	GTTTAGCCAT	0.0001
92887	112401	hypothetical protein M419DRAFT_92887 [Trichoderma reesei RUT C-30]	Zn2Cys6 transcriptional regulator	Fungal transcriptional regulatory protein, N-terminal	-	darkred	D	-166	-157	ATTCAGCCTC	1.3e-05
92897	70630	homoserine acetyltransferase [Trichoderma reesei RUT C-30]	homoserine acetyltransferase family protein	Homoserine acetyltransferase	Up	darkorange	R	-1365	-1356	ATTCGGCCTC	6.8e-05
92898	-	MFS general substrate transporter [Trichoderma reesei RUT C-30]	-	Major facilitator superfamily MFS-1	Up	coral1	R	-912	-903	TATTAGCCTT	7.5e-05
92923	119999	hypothetical protein M419DRAFT_92923 [Trichoderma reesei RUT C-30]	Myb-DNA binding domain protein	Myb, DNA-binding	-	coral2	D	-595	-586	TTTCAGCCGC	0.0001
92930	56149	hypothetical protein M419DRAFT_92930 [Trichoderma reesei RUT C-30]	apsA	Pleckstrin-like	-	navajowhite2	D	-763	-754	CTTTAGCCTT	7.5e-05
92930	56149	hypothetical protein M419DRAFT_92930 [Trichoderma reesei RUT C-30]	apsA	Pleckstrin-like	-	navajowhite2	D	-1448	-1439	ATTCAGCCTT	4.3e-05
93107	112472	hypothetical protein M419DRAFT_93107 [Trichoderma reesei RUT C-30]	orphan protein	-	Up	-	D	-1011	-1002	GTTTGGCCTC	5.1e-05
93129	41171	hypothetical protein M419DRAFT_93129 [Trichoderma reesei RUT C-30]	unknown protein	-	Up	darkred	D	-1366	-1357	AATCAGCCGC	5.6e-05
93149	70860	MFS general substrate transporter [Trichoderma reesei RUT C-30]	allantoate permease	Major facilitator superfamily MFS-1	Up	coral1	D	-355	-346	TTTTAGCCGG	3.3e-05
93230	70875	kinase-like protein [Trichoderma reesei RUT C-30]	serine/threonine-protein kinase	Protein kinase, core	-	coral1	D	-334	-325	GTTCAGCCTG	4.6e-05
93233	124260	hypothetical protein M419DRAFT_93233 [Trichoderma reesei RUT C-30]	Zn2Cys6 transcriptional regulator	Fungal transcriptional regulatory protein, N-terminal	-	darkolivegreen4	R	-620	-611	ATTCAGCCAC	9.1e-05
93244	70927	putative aspergillopepsin [Trichoderma reesei RUT C-30]	unknown protein	Peptidase G1, eqolisin	-	-	R	-400	-391	ATTCAGCCTT	4.3e-05
93244	70927	putative aspergillopepsin [Trichoderma reesei RUT C-30]	unknown protein	Peptidase G1, eqolisin	-	-	D	-753	-744	ATTCAGCCGG	3.3e-05
93264	112556	NUC189-domain-containing protein [Trichoderma reesei RUT C-30]	UTP5	Protein of unknown function NUC189, C-terminal	-	brown2	R	-504	-495	ATTCAGCCTG	2.3e-05
93266	112551	beta-lactamase/transpeptidase-like protein [Trichoderma reesei RUT C-30]	unknown protein	Beta-lactamase	-	darkred	D	-900	-891	ATGTAGCCGT	0.0001
93271	112536	HET-domain-containing protein, partial [Trichoderma reesei RUT C-30]	unknown protein	Heterokaryon incompatibility	Up	darkred	D	-226	-217	ATGTAGCCTT	8.4e-05
93277	70919	guanyl-specific ribonuclease Th1 [Trichoderma reesei RUT C-30]	SSCRP	Guanine-specific ribonuclease N1 and T1	Down	brown	R	-1146	-1137	ATTTGGCCTC	2.9e-05
93326	70956	putative cytochrome P450 pisatin demethylase [Trichoderma reesei RUT C-30]	cytochrome P450 monooxygenase	Cytochrome P450	Up	darkred	D	-506	-497	GATTAGCCGT	6e-05
93344	-	hypothetical protein M419DRAFT_93344 [Trichoderma reesei RUT C-30]	-	-	-	brown	R	-1063	-1054	ATTCGGCCGC	0.0001
93344	-	hypothetical protein M419DRAFT_93344 [Trichoderma reesei RUT C-30]	-	-	-	brown	R	-438	-429	ATTTAGCCAG	4.3e-05
93372	55881	hypothetical protein M419DRAFT_93372 [Trichoderma reesei RUT C-30]	unknown protein	-	Up	darkorange	D	-310	-301	AATTAGCCAC	5.1e-05
93375	55671	NAD(P)-binding protein [Trichoderma reesei RUT C-30]	unknown protein	Glucose/ribitol dehydrogenase	Up	-	D	-1178	-1169	TTTCAGCCGC	0.0001
93384	55950	hypothetical protein M419DRAFT_93384 [Trichoderma reesei RUT C-30]	GT90 protein	Lipopolysaccharide-modifying protein	-	coral1	R	-952	-943	GTTTAGCCTC	3.4e-06
93406	2223	succinate-CoA ligase [Trichoderma reesei RUT C-30]	succinate-CoA ligase	Succinyl-CoA ligase, alpha subunit	Up	coral1	D	-443	-434	ATTCAGCCTC	1.3e-05
93411	71077	hypothetical protein M419DRAFT_93411 [Trichoderma reesei RUT C-30]	unknown protein	Zinc finger, RING-type	-	-	R	-1058	-1049	ACTTAGCCTC	0.0001
93434	112640	putative chloroperoxidase [Trichoderma reesei RUT C-30]	chloroperoxidase	Chloroperoxidase	Down	brown	D	-557	-548	AGTTAGCCTC	9.1e-05
93466	124286	CCAAT-binding complex subunit HAP2 [Trichoderma reesei RUT C-30]	Heteromeric CCAAT factors	CCAAT-binding transcription factor, subunit B	-	darkolivegreen4	D	-517	-508	GTTTGGCCTG	8.4e-05
93466	124286	CCAAT-binding complex subunit HAP2 [Trichoderma reesei RUT C-30]	Heteromeric CCAAT factors	CCAAT-binding transcription factor, subunit B	-	darkolivegreen4	D	-194	-185	ATTCGGCCTC	6.8e-05
93498	69276	cellulosome enzyme [Trichoderma reesei RUT C-30]	GH30 endo-?-1	Glycoside hydrolase, family 30	Up	coral1	D	-327	-318	ATTTAGCCGT	7.8e-06
93519	111724	MFS general substrate transporter [Trichoderma reesei RUT C-30]	nitrate transporter	Major facilitator superfamily MFS-1	-	darkorange	D	-308	-299	CATTAGCCGC	0.0001
93533	71095	vanillin dehydrogenase [Trichoderma reesei RUT C-30]	Aldehyde dehydrogenase	Aldehyde dehydrogenase	-	-	D	-1131	-1122	ATGTAGCCGG	7.5e-05
93755	73536	NADP-specific glutamate dehydrogenase [Trichoderma reesei RUT C-30]	NADP-glutamate dehydrogenase	Glutamate/phenylalanine/leucine/valine dehydrogenase	Down	lightcyan1	R	-242	-233	AATCAGCCTC	3.8e-05
93763	43618	CDC73-domain-containing protein [Trichoderma reesei RUT C-30]	RNA polymerase II-associated protein	RNA polymerase II accessory factor, Cdc73	-	black	D	-258	-249	TTTTAGCCTC	1.3e-05
93847	-	hypothetical protein M419DRAFT_93847 [Trichoderma reesei RUT C-30]	-	Beta-ketoacyl synthase, N-terminal	-	-	D	-974	-965	ATTCAGCCGC	2e-05
93861	102499	hypothetical protein M419DRAFT_93861 [Trichoderma reesei RUT C-30]	Zn2Cys6 transcriptional regulator SOR4	Fungal transcriptional regulatory protein, N-terminal	Up	-	D	-518	-509	ATTCAGCCGG	3.3e-05
93948	-	hypothetical protein M419DRAFT_93948 [Trichoderma reesei RUT C-30]	-	-	Up	darkred	D	-345	-336	GTTCAGCCGC	3.8e-05
93948	-	hypothetical protein M419DRAFT_93948 [Trichoderma reesei RUT C-30]	-	-	Up	darkred	R	-318	-309	GTTCAGCCTC	2.3e-05
93965	21170	40S ribosomal S12 protein [Trichoderma reesei RUT C-30]	Ribosomal protein S12	Ribosomal protein L7Ae/L30e/S12e/Gadd45	-	darkgreen	D	-1093	-1084	ATGTAGCCTG	5.6e-05
93998	43817	hypothetical protein M419DRAFT_93998 [Trichoderma reesei RUT C-30]	unknown protein	Zinc finger, RING-type	-	yellowgreen	D	-191	-182	TATTAGCCTT	7.5e-05
94051	21193	mitochondrial carrier [Trichoderma reesei RUT C-30]	unknown protein	Mitochondrial substrate carrier	-	coral2	D	-934	-925	ATGTAGCCTG	5.6e-05
94088	73815	hypothetical protein M419DRAFT_94088 [Trichoderma reesei RUT C-30]	unknown protein	-	-	brown	D	-400	-391	ATTCGGCCGC	0.0001
94211	53870	hypothetical protein M419DRAFT_94211 [Trichoderma reesei RUT C-30]	unknown protein	-	-	black	D	-138	-129	TTTCAGCCTC	6.8e-05
94211	53870	hypothetical protein M419DRAFT_94211 [Trichoderma reesei RUT C-30]	unknown protein	-	-	black	D	-1188	-1179	ATTCAGCCGT	5.6e-05
94217	73918	NOL1/NOP2/sun domain protein [Trichoderma reesei RUT C-30]	NOL1/NOP2/sun domain protein	rRNA subunit methyltransferase	-	darkred	R	-172	-163	GTTCAGCCGT	9.1e-05
94217	73918	NOL1/NOP2/sun domain protein [Trichoderma reesei RUT C-30]	NOL1/NOP2/sun domain protein	rRNA subunit methyltransferase	-	darkred	R	-161	-152	GATTAGCCGT	6e-05
94230	73933	hypothetical protein M419DRAFT_94230 [Trichoderma reesei RUT C-30]	unknown protein	K Homology, type 1	-	grey60	D	-673	-664	ATTCGGCCTC	6.8e-05
94230	73933	hypothetical protein M419DRAFT_94230 [Trichoderma reesei RUT C-30]	unknown protein	K Homology, type 1	-	grey60	D	-848	-839	ATTTAGCCAT	6e-05
94252	44035	hypothetical protein M419DRAFT_94252 [Trichoderma reesei RUT C-30]	unknown protein	-	-	brown2	R	-242	-233	GATTAGCCGG	4.3e-05
94343	54071	glutamine-dependent NAD(+) synthetase with GAT domain-containing protein [Trichoderma reesei RUT C-30]	NAD+ synthetases/Nitrilase/cyanide hydratase/apolipoprotein N-acyltransferase	Nitrilase/cyanide hydratase and apolipoprotein N-acyltransferase	-	coral2	R	-891	-882	ATTCAGCCGT	5.6e-05
94375	74054	exocyst complex component Sec6 [Trichoderma reesei RUT C-30]	Exocyst component Sec6	Exocyst complex component Sec6	-	lightcyan1	D	-822	-813	AATCAGCCTC	3.8e-05
94403	21279	acyltransferase-domain-containing protein [Trichoderma reesei RUT C-30]	Glycerol-3-phosphate 1-O-acyltransferase/glycerone-phosphate O-acyltransferase	Phospholipid/glycerol acyltransferase	-	navajowhite2	D	-1168	-1159	GTTTGGCCGC	7.5e-05
94445	119789	MFS transporter-like protein [Trichoderma reesei RUT C-30]	MFS permease	Major facilitator superfamily MFS-1	Up	darkorange	D	-1483	-1474	ATTTACCCTC	9.1e-05
94445	119789	MFS transporter-like protein [Trichoderma reesei RUT C-30]	MFS permease	Major facilitator superfamily MFS-1	Up	darkorange	D	-351	-342	TATTAGCCTC	2.3e-05
94450	74118	TPR-like protein [Trichoderma reesei RUT C-30]	unknown protein	Tetratricopeptide TPR-1	-	coral1	R	-1318	-1309	AATTGGCCGC	0.0001
94450	74118	TPR-like protein [Trichoderma reesei RUT C-30]	unknown protein	Tetratricopeptide TPR-1	-	coral1	R	-878	-869	GTTTGGCCTG	8.4e-05
94456	74123	acetolactate synthase [Trichoderma reesei RUT C-30]	acetolactate synthase	Thiamine pyrophosphate enzyme, central region	-	black	R	-1392	-1383	CTTTAGCCGG	6e-05
94478	119800	hypothetical protein M419DRAFT_94478 [Trichoderma reesei RUT C-30]	unknown protein	-	Up	coral1	R	-164	-155	TATTAGCCTG	4.6e-05
94495	71380	3-hydroxy-3-methylglutaryl-coenzyme A reductase [Trichoderma reesei RUT C-30]	HMG-CoA reductase.	Hydroxymethylglutaryl-CoA reductase, class I/II, catalytic	-	black	D	-1368	-1359	AATTAGCCAG	0.0001
94554	44278	oligopeptide transporter [Trichoderma reesei RUT C-30]	Rab geranyl transferase escort protein	Oligopeptide transporter OPT superfamily	Up	darkorange	D	-1475	-1466	ATTTGGCCGC	4.3e-05
94581	74215	RTA1-domain-containing protein [Trichoderma reesei RUT C-30]	RTA1-like protein	RTA1 like protein	Down	brown	R	-967	-958	AATCAGCCTC	3.8e-05
94630	78189	hypothetical protein M419DRAFT_94630 [Trichoderma reesei RUT C-30]	Component of oligomeric golgi complex Cog5	-	-	lavenderblush3	R	-989	-980	AATCAGCCGG	8.4e-05
94633	78191	hypothetical protein M419DRAFT_94633 [Trichoderma reesei RUT C-30]	unknown protein	-	-	coral1	D	-1459	-1450	CTTTAGCCTC	2.9e-05
94763	122031	S-adenosyl-L-methionine-dependent methyltransferase [Trichoderma reesei RUT C-30]	SAM-dependent methyltransferase	Methyltransferase type 12	-	plum1	D	-1091	-1082	GATCAGCCTC	8e-05
94780	78306	Rhodanese-like protein [Trichoderma reesei RUT C-30]	thiosulfate sulfurtransferase	Rhodanese-like	-	coral2	R	-41	-32	ATTTGGCCGC	4.3e-05
94780	78306	Rhodanese-like protein [Trichoderma reesei RUT C-30]	thiosulfate sulfurtransferase	Rhodanese-like	-	coral2	R	-519	-510	GTTCAGCCGC	3.8e-05
94784	122040	60S ribosomal protein l31 [Trichoderma reesei RUT C-30]	ribosomal protein L31e.	Ribosomal protein L31e	-	darkgreen	R	-431	-422	ATTCAGCCTC	1.3e-05
94809	107776	NAD(P)H-dependent D-xylose reductase xyl1 [Trichoderma reesei RUT C-30]	xylose reductase	Aldo/keto reductase	Up	darkorange	R	-1312	-1303	ATTTAGCCTA	5.6e-05
94809	107776	NAD(P)H-dependent D-xylose reductase xyl1 [Trichoderma reesei RUT C-30]	xylose reductase	Aldo/keto reductase	Up	darkorange	D	-1370	-1361	AATTAGCCGC	8.5e-06
94865	78377	NGP1NT-domain-containing protein [Trichoderma reesei RUT C-30]	GTP-binding protein	GTP1/OBG	-	brown2	D	-987	-978	ATTTGGCCGT	0.0001
94865	78377	NGP1NT-domain-containing protein [Trichoderma reesei RUT C-30]	GTP-binding protein	GTP1/OBG	-	brown2	R	-445	-436	AATTGGCCTC	7.5e-05
94880	122083	peptidase [Trichoderma reesei RUT C-30]	peptidase family M28	Peptidase M28	-	darkviolet	R	-1294	-1285	GTTTGGCCTG	8.4e-05
94886	78387	benzoate 4-monooxygenase cytochrome P450 [Trichoderma reesei RUT C-30]	Cytochrome P450 CYP3/CYP5/CYP6/CYP9 subfamilies	Cytochrome P450	Up	darkred	D	-636	-627	AATTGGCCGC	0.0001
94887	78391	zinc finger protein [Trichoderma reesei RUT C-30]	unknown protein	-	-	darkolivegreen4	R	-290	-281	ATTCAGCCTC	1.3e-05
94925	122102	hypothetical protein M419DRAFT_94925 [Trichoderma reesei RUT C-30]	unknown protein	-	Up	brown4	D	-1248	-1239	ATGTAGCCTT	8.4e-05
94940	62367	hypothetical protein M419DRAFT_94940 [Trichoderma reesei RUT C-30]	Sulfite oxidase	Cytochrome b5	-	darkolivegreen4	R	-1371	-1362	CATTAGCCTC	6.8e-05
94958	122113	DUF1748-domain-containing protein [Trichoderma reesei RUT C-30]	unknown protein	Protein of unknown function DUF1748, fungi	-	coral1	D	-111	-102	TATTAGCCTC	2.3e-05
95043	62377	EXTL2, alpha-1,4-N-acetylhexosaminyltransferase [Trichoderma reesei RUT C-30]	GT64 a-N-acetylhexosaminyltransferases	EXTL2, alpha-1,4-N-acetylhexosaminyltransferase	Down	brown	R	-1318	-1309	ATATAGCCTC	8.4e-05
95046	62462	hypothetical protein M419DRAFT_95046 [Trichoderma reesei RUT C-30]	PTH11 GPCR	Extracellular membrane protein, 8-cysteine region, CFEM	-	black	D	-988	-979	ATTCAGCCGC	2e-05
95052	78499	hypothetical protein M419DRAFT_95052 [Trichoderma reesei RUT C-30]	PTH11 GPCR	-	Down	brown	D	-1233	-1224	ATTTAGCCAG	4.3e-05
95062	62380	general substrate transporter [Trichoderma reesei RUT C-30]	MFS permease (galactose permease ?)	Sugar transporter	Down	brown	D	-185	-176	GATTAGCCAC	0.0001
95082	55415	Sec7-domain-containing protein [Trichoderma reesei RUT C-30]	ARF GEF2 Gea2	SEC7-like	-	navajowhite2	R	-1258	-1249	AATCAGCCGC	5.6e-05
95082	55415	Sec7-domain-containing protein [Trichoderma reesei RUT C-30]	ARF GEF2 Gea2	SEC7-like	-	navajowhite2	D	-1458	-1449	ATTCAGCCGG	3.3e-05
95101	75105	hypothetical protein M419DRAFT_95101 [Trichoderma reesei RUT C-30]	unknown protein	Endonuclease/exonuclease/phosphatase	-	brown	R	-566	-557	ATTTGGCCGC	4.3e-05
95233	74987	hypothetical protein M419DRAFT_95233 [Trichoderma reesei RUT C-30]	unknown protein	Transglutaminase-like	Down	brown	D	-875	-866	CTTTAGCCGC	3.8e-05
95336	74913	histidinol-phosphate aminotransferase [Trichoderma reesei RUT C-30]	Histidinol-phosphate/aromatic aminotransferase and cobyric acid decarboxylase	Aminotransferase, class I and II	-	lightcyan1	D	-921	-912	GTTCAGCCGC	3.8e-05
95338	42418	hypothetical protein M419DRAFT_95338 [Trichoderma reesei RUT C-30]	unknown protein	-	-	darkseagreen4	D	-499	-490	AATTGGCCGC	0.0001
95408	74857	TPR-like protein [Trichoderma reesei RUT C-30]	unknown protein	Pentatricopeptide repeat	-	grey60	D	-72	-63	ATTTGGCCTC	2.9e-05
95422	74848	RhoGAP-domain-containing protein [Trichoderma reesei RUT C-30]	Rho-type GTPase-activating protein	Zinc finger, LIM-type	-	navajowhite2	D	-885	-876	ATTTGGCCGG	6.8e-05
95433	44928	nagb/rpia/CoA transferase-like protein [Trichoderma reesei RUT C-30]	5-formyltetrahydrofolate cyclo-ligase	5-formyltetrahydrofolate cyclo-ligase	-	coral2	R	-1471	-1462	ATTCGGCCTC	6.8e-05
95453	74818	DEAD-domain-containing protein [Trichoderma reesei RUT C-30]	ATP-dependent RNA helicase DBP10	DNA/RNA helicase, DEAD/DEAH box type, N-terminal	-	brown2	D	-1487	-1478	AAGTAGCCTC	8e-05
95477	74797	hypothetical protein M419DRAFT_95477 [Trichoderma reesei RUT C-30]	nuclear segregation protein (Bfr1)	-	-	black	R	-1156	-1147	GATCAGCCTC	8e-05
95516	120120	hypothetical protein M419DRAFT_95516 [Trichoderma reesei RUT C-30]	GCN5-related N-acetyltransferase	GCN5-related N-acetyltransferase	-	coral1	D	-65	-56	ATTCAGCCAC	9.1e-05
95552	74745	hypothetical protein M419DRAFT_95552 [Trichoderma reesei RUT C-30]	unknown protein	GCN5-related N-acetyltransferase	-	black	D	-1315	-1306	ATTCAGCCGG	3.3e-05
95561	21460	MutL-like protein [Trichoderma reesei RUT C-30]	MMR; HR regulation	DNA mismatch repair protein, C-terminal	-	coral1	R	-981	-972	ATTTGGCCTC	2.9e-05
95607	120079	acetyl-CoA acetyltransferase [Trichoderma reesei RUT C-30]	mitochondrial acetoacetyl-CoA thiolase-like protein	Thiolase	-	coral2	D	-325	-316	ATGTAGCCTG	5.6e-05
95725	75954	putative eukaryotic translation initiation factor 3 subunit EifCa [Trichoderma reesei RUT C-30]	translation initiation factor eIF3 subunit.	Proteasome component region PCI	-	brown2	D	-1344	-1335	ATTTGGCCGG	6.8e-05
95725	75954	putative eukaryotic translation initiation factor 3 subunit EifCa [Trichoderma reesei RUT C-30]	translation initiation factor eIF3 subunit.	Proteasome component region PCI	-	brown2	D	-249	-240	GTTCAGCCTC	2.3e-05
95772	75918	hypothetical protein M419DRAFT_95772 [Trichoderma reesei RUT C-30]	unknown protein	Zinc finger, C2H2-type	-	black	R	-1121	-1112	GTTCAGCCTG	4.6e-05
95799	120696	alcohol dehydrogenase [Trichoderma reesei RUT C-30]	alcohol dehydrogenase	Alcohol dehydrogenase, zinc-binding	Down	brown	D	-1162	-1153	GATTAGCCGT	6e-05
95830	57750	DUF1900-domain-containing protein [Trichoderma reesei RUT C-30]	unknown protein with WD repeats	WD40 repeat	-	black	D	-615	-606	ATTTAGTCTC	0.0001
95843	76034	2OG-Fe(II) oxygenase superfamily protein [Trichoderma reesei RUT C-30]	Iron/ascorbate family oxidoreductases	Isopenicillin N synthase	-	brown	D	-412	-403	AATCAGCCTG	6.8e-05
95853	58191	RAM signaling pathway protein [Trichoderma reesei RUT C-30]	unknown protein	Leucine-rich repeat	-	coral1	D	-625	-616	ATGTAGCCGC	4.6e-05
95915	76083	hypothetical protein M419DRAFT_95915 [Trichoderma reesei RUT C-30]	unknown protein	Protein phosphatase 2C-related	-	black	R	-137	-128	GATTAGCCGC	2.3e-05
95970	76123	hypothetical protein M419DRAFT_95970 [Trichoderma reesei RUT C-30]	unknown protein	-	-	grey60	D	-625	-616	GTTCAGCCTC	2.3e-05
95993	76136	NAD(P)-binding protein [Trichoderma reesei RUT C-30]	unknown protein	Oxidoreductase, N-terminal	-	brown	R	-140	-131	GTTTAGCCAG	7.5e-05
95993	76136	NAD(P)-binding protein [Trichoderma reesei RUT C-30]	unknown protein	Oxidoreductase, N-terminal	-	brown	D	-61	-52	GTTCAGCCTC	2.3e-05
96014	57631	hypothetical protein M419DRAFT_96014 [Trichoderma reesei RUT C-30]	unknown protein	Fungal transcriptional regulatory protein, N-terminal	-	black	D	-796	-787	ATTCAGCCTC	1.3e-05
96020	-	hypothetical protein M419DRAFT_96020 [Trichoderma reesei RUT C-30]	-	Ankyrin	-	lavenderblush3	R	-746	-737	AATTAGCCAC	5.1e-05
96020	-	hypothetical protein M419DRAFT_96020 [Trichoderma reesei RUT C-30]	-	Ankyrin	-	lavenderblush3	D	-319	-310	ATTCAGCCTC	1.3e-05
96123	75589	hydroxymethylglutaryl-CoA synthase [Trichoderma reesei RUT C-30]	hydroxymethylglutaryl CoA synthase	Hydroxymethylglutaryl-coenzyme A synthase, N-terminal	Up	black	D	-1382	-1373	ATTCGGCCGC	0.0001
96129	56853	P-loop containing nucleoside triphosphate hydrolase protein [Trichoderma reesei RUT C-30]	unknown protein	Zinc finger, CCCH-type	-	brown	R	-1468	-1459	GTTTGGCCTC	5.1e-05
96174	120498	rotamase PTPA-2 [Trichoderma reesei RUT C-30]	Phosphotyrosyl phosphatase activator	Phosphotyrosyl phosphatase activator, PTPA	-	brown	D	-570	-561	GTGTAGCCGC	8e-05
96225	21663	Inosine/uridine-preferring nucleoside hydrolase [Trichoderma reesei RUT C-30]	inosine-uridine preferring nucleoside hydrolase	Inosine/uridine-preferring nucleoside hydrolase	-	darkgreen	R	-255	-246	ATTCAGCCAC	9.1e-05
96278	75475	sulfate transporter family protein [Trichoderma reesei RUT C-30]	Sulphate permease	Cyclic nucleotide-binding	-	brown	R	-1409	-1400	AATCAGCCTC	3.8e-05
96278	75475	sulfate transporter family protein [Trichoderma reesei RUT C-30]	Sulphate permease	Cyclic nucleotide-binding	-	brown	R	-1228	-1219	GTTTAGCCTC	3.4e-06
96318	75450	hypothetical protein M419DRAFT_96318 [Trichoderma reesei RUT C-30]	unknown protein	SNF2-related	-	lightcyan1	D	-340	-331	ATTCAGCCTG	2.3e-05
96461	75334	hypothetical protein M419DRAFT_96461 [Trichoderma reesei RUT C-30]	unknown protein	-	-	black	R	-1062	-1053	TTTCAGCCTC	6.8e-05
96464	21609	ubiquinol-cytochrome c r [Trichoderma reesei RUT C-30]	Ubiquinol cytochrome reductase	Rieske iron-sulphur protein, C-terminal	-	brown	D	-422	-413	ATTTAGCCTG	3.4e-06
96470	75324	prolyl-tRNA synthetase [Trichoderma reesei RUT C-30]	prolyl-tRNA synthetase	Prolyl-tRNA synthetase, class IIa	-	lightcyan1	D	-1494	-1485	ATTTGGCCTC	2.9e-05
96518	75280	hypothetical protein M419DRAFT_96518 [Trichoderma reesei RUT C-30]	Ubitiquitin Ligase	UBX	-	brown	R	-713	-704	AATCAGCCGG	8.4e-05
96554	120365	hypothetical protein M419DRAFT_96554 [Trichoderma reesei RUT C-30]	BZIP transcriptional regulator	bZIP transcription factor, bZIP-1	Down	brown	D	-789	-780	TATTAGCCTG	4.6e-05
96560	38274	HET-domain-containing protein [Trichoderma reesei RUT C-30]	HET protein	Heterokaryon incompatibility	Down	brown	R	-251	-242	TTTTAGCCGG	3.3e-05
96562	120363	hypothetical protein M419DRAFT_96562 [Trichoderma reesei RUT C-30]	C2H2 transcriptional regulator	Zinc finger, C2H2-type	-	brown	R	-1001	-992	GATTAGCCTG	3e-05
96615	75210	hypothetical protein M419DRAFT_96615 [Trichoderma reesei RUT C-30]	RhoGEF domain-containing protein	Dbl homology (DH) domain	-	lightcoral	D	-613	-604	ATTCAGCCTC	1.3e-05
96652	75175	acyl-CoA dehydrogenase mitochondrial precursor [Trichoderma reesei RUT C-30]	acyl-CoA dehydrogenase	Acyl-CoA oxidase/dehydrogenase, type 1	-	brown	D	-132	-123	CTTTAGCCTT	7.5e-05
96725	120872	hypothetical protein M419DRAFT_96725 [Trichoderma reesei RUT C-30]	GCN5 N-acetyltransferase	GCN5-related N-acetyltransferase	-	brown	R	-112	-103	GTTTAGCCTG	7.3e-06
96756	120884	phosphoribosylglycinamide formyltransferase [Trichoderma reesei RUT C-30]	Formyl_trans_NFormyl transferase	Formyl transferase, N-terminal	-	coral2	R	-692	-683	ATGTAGCCGG	7.5e-05
96783	76249	hypothetical protein M419DRAFT_96783 [Trichoderma reesei RUT C-30]	unknown protein	Cyclin-related 2	-	darkred	D	-611	-602	AGTTAGCCTC	9.1e-05
96794	76256	hypothetical protein M419DRAFT_96794 [Trichoderma reesei RUT C-30]	-	Ribosomal protein S6	-	coral1	D	-667	-658	ATGTAGCCTG	5.6e-05
96794	76256	hypothetical protein M419DRAFT_96794 [Trichoderma reesei RUT C-30]	-	Ribosomal protein S6	-	coral1	D	-1198	-1189	AATTAGCCGT	3e-05
96932	76366	FMN-linked oxidoreductase [Trichoderma reesei RUT C-30]	NADH:flavin oxidoreductase/12-oxophytodienoate reductase	NADH:flavin oxidoreductase/NADH oxidase, N-terminal	Down	plum1	R	-216	-207	TTTTAGCCAC	9.1e-05
96932	76366	FMN-linked oxidoreductase [Trichoderma reesei RUT C-30]	NADH:flavin oxidoreductase/12-oxophytodienoate reductase	NADH:flavin oxidoreductase/NADH oxidase, N-terminal	Down	plum1	D	-99	-90	GTTTGGCCTG	8.4e-05
96983	-	hypothetical protein M419DRAFT_96983 [Trichoderma reesei RUT C-30]	-	Ricin B lectin	-	darkred	R	-1252	-1243	AATTGGCCGC	0.0001
96983	-	hypothetical protein M419DRAFT_96983 [Trichoderma reesei RUT C-30]	-	Ricin B lectin	-	darkred	R	-893	-884	GATTAGCCGC	2.3e-05
97008	76421	Extradiol aromatic ring-opening dioxygenase [Trichoderma reesei RUT C-30]	aromatic ring-opening dioxygenase LigB subunit	Extradiol ring-cleavage dioxygenase, class III enzyme, subunit B	Up	darkred	D	-1454	-1445	GTTTGGCCTG	8.4e-05
97061	46607	putative rRNA maturation protein [Trichoderma reesei RUT C-30]	Nop14p	Nop14-like protein	-	brown2	R	-517	-508	GTTTGGCCTG	8.4e-05
97094	121031	hypothetical protein M419DRAFT_97094 [Trichoderma reesei RUT C-30]	valyl-tRNA synthetase	Valyl-tRNA synthetase, class Ia	-	black	R	-137	-128	AATTGGCCTC	7.5e-05
97132	76515	vacuolar protein sorting 33A-like protein [Trichoderma reesei RUT C-30]	Vacuolar protein sorting-associated protein Vps33 SEC1 family	High mobility group box, HMG1/HMG2	-	thistle2	D	-1472	-1463	GTTTGGCCTG	8.4e-05
97132	76515	vacuolar protein sorting 33A-like protein [Trichoderma reesei RUT C-30]	Vacuolar protein sorting-associated protein Vps33 SEC1 family	High mobility group box, HMG1/HMG2	-	thistle2	R	-782	-773	GATTAGCCGT	6e-05
97132	76515	vacuolar protein sorting 33A-like protein [Trichoderma reesei RUT C-30]	Vacuolar protein sorting-associated protein Vps33 SEC1 family	High mobility group box, HMG1/HMG2	-	thistle2	R	-279	-270	ATTTGGCCTG	5.1e-05
97134	121048	ubiquitin conjugating enzyme [Trichoderma reesei RUT C-30]	ubiquitin conjugating enzyme	Ubiquitin-conjugating enzyme, E2	-	grey60	D	-753	-744	ATGTAGCCGC	4.6e-05
97137	76522	Pkinase-domain-containing protein [Trichoderma reesei RUT C-30]	Calcium/calmodulin-dependent protein kinase	Protein kinase, core	-	brown	D	-1239	-1230	GTTTGGCCGC	7.5e-05
97137	76522	Pkinase-domain-containing protein [Trichoderma reesei RUT C-30]	Calcium/calmodulin-dependent protein kinase	Protein kinase, core	-	brown	D	-1027	-1018	AATCAGCCGC	5.6e-05
97168	121061	Pkinase-domain-containing protein [Trichoderma reesei RUT C-30]	checkpoint kinase 2-like protein	Protein kinase, core	-	brown	R	-1347	-1338	TTTCAGCCTC	6.8e-05
97178	121065	hypothetical protein M419DRAFT_97178 [Trichoderma reesei RUT C-30]	unknown protein	-	-	coral2	D	-472	-463	GATCAGCCTC	8e-05
97259	46819	general substrate transporter [Trichoderma reesei RUT C-30]	MFS hexose transporter CLP1	General substrate transporter	Up	coral1	R	-541	-532	TTTTAGCCTC	1.3e-05
97259	46819	general substrate transporter [Trichoderma reesei RUT C-30]	MFS hexose transporter CLP1	General substrate transporter	Up	coral1	D	-1067	-1058	GTTTAGCCGC	5.7e-06
97259	46819	general substrate transporter [Trichoderma reesei RUT C-30]	MFS hexose transporter CLP1	General substrate transporter	Up	coral1	D	-638	-629	GTTTAGCCTC	3.4e-06
97301	76690	hypothetical protein M419DRAFT_97301 [Trichoderma reesei RUT C-30]	unknown protein	von Willebrand factor, type A	Up	darkorange	D	-317	-308	AATTGGCCTC	7.5e-05
97308	76696	FAD/NAD(P)-binding domain-containing protein [Trichoderma reesei RUT C-30]	Flavin-containing monooxygenase	Pyridine nucleotide-disulphide oxidoreductase, NAD-binding region	Up	darkorange	D	-1371	-1362	CATTAGCCGC	0.0001
97323	76701	peroxisomal membrane protein [Trichoderma reesei RUT C-30]	peroxisomal membrane protein pex16	Peroxisome membrane protein, Pex16	-	darkred	D	-841	-832	ATGTAGCCTC	3e-05
97355	32712	ankyrin [Trichoderma reesei RUT C-30]	unknown protein	Ankyrin	-	brown	R	-380	-371	GTTCAGCCTC	2.3e-05
97571	121247	protein EFR3 [Trichoderma reesei RUT C-30]	unknown protein	-	-	brown	R	-1174	-1165	ATTTAGCGTC	9.1e-05
97591	106130	alpha/beta-hydrolase [Trichoderma reesei RUT C-30]	unknown protein	Peptidase S9, prolyl oligopeptidase active site region	-	coral2	D	-960	-951	AATTAGCCGC	8.5e-06
97716	77288	putative thioredoxin reductase [Trichoderma reesei RUT C-30]	Thioredoxin reductase	FAD-dependent pyridine nucleotide-disulphide oxidoreductase	Down	brown	D	-1454	-1445	GTTTGGCCGC	7.5e-05
97716	77288	putative thioredoxin reductase [Trichoderma reesei RUT C-30]	Thioredoxin reductase	FAD-dependent pyridine nucleotide-disulphide oxidoreductase	Down	brown	R	-424	-415	GTTTAGCCGC	5.7e-06
97750	121464	putative glycine cleavage system H protein [Trichoderma reesei RUT C-30]	GcvHGlycine cleavage system H protein (lipoate-binding)	Glycine cleavage H-protein	-	grey60	R	-1064	-1055	ATTTGGCCTG	5.1e-05
97764	59988	ATP-dependent RNA helicase HAS1 [Trichoderma reesei RUT C-30]	ATP-dependent RNA helicase HAS1<br />	DNA/RNA helicase, DEAD/DEAH box type, N-terminal	-	brown2	R	-730	-721	GTTTGGCCTC	5.1e-05
97853	77188	60S ribosomal protein L1 [Trichoderma reesei RUT C-30]	60S ribosomal protein L1	Ribosomal protein L1	-	lightcyan1	D	-111	-102	TTTTAGCCTG	2.3e-05
97880	121412	hypothetical protein M419DRAFT_97880 [Trichoderma reesei RUT C-30]	Zn2Cys6 transcriptional regulator	Fungal transcriptional regulatory protein, N-terminal	-	darkred	R	-407	-398	GTTCAGCCGC	3.8e-05
98037	121336	hypothetical protein M419DRAFT_98037 [Trichoderma reesei RUT C-30]	orphan protein	-	-	darkred	D	-813	-804	TTTCAGCCGC	0.0001
98040	22072	glucosidase I [Trichoderma reesei RUT C-30]	GH63 processing ?-glucosidase	Glycoside hydrolase, family 63	-	black	R	-880	-871	AATCAGCCGC	5.6e-05
98096	121310	hypothetical protein M419DRAFT_98096 [Trichoderma reesei RUT C-30]	Zn2Cys6 transcriptional regulator	Fungal specific transcription factor	-	black	D	-338	-329	ATGTAGCCTG	5.6e-05
98130	121295	hypothetical protein M419DRAFT_98130 [Trichoderma reesei RUT C-30]	Dolichol kinase Sec59	Phosphatidate cytidylyltransferase	-	black	D	-878	-869	GTTCAGCCTT	7.5e-05
98151	77764	putative phytochrome-like histidine kinase PHY1p [Trichoderma reesei RUT C-30]	histidine kinase PHY1p	Signal transduction response regulator, receiver region	-	coral1	D	-526	-517	ATTTAGCCTC	9.3e-07
98182	77739	Homogentisate 1,2-dioxygenase [Trichoderma reesei RUT C-30]	HgmAhomogentisate	Homogentisate 1,2-dioxygenase	Down	darkolivegreen4	D	-1060	-1051	GATTAGCCGT	6e-05
98251	-	serine hydroxymethyltransferase [Trichoderma reesei RUT C-30]	-	Glycine hydroxymethyltransferase	-	grey60	D	-1132	-1123	ATTCAGCCAC	9.1e-05
98270	47838	histone deposition protein Asf1 [Trichoderma reesei RUT C-30]	histone chaperone ASF1	Anti-silencing protein, ASF1-like	-	black	D	-144	-135	AAGTAGCCTC	8e-05
98284	77656	hypothetical protein M419DRAFT_98284 [Trichoderma reesei RUT C-30]	phosphoglycerate mutase	BPG-independent PGAM, N-terminal	-	grey60	R	-512	-503	AATCAGCCGG	8.4e-05
98436	22201	hypothetical protein M419DRAFT_98436 [Trichoderma reesei RUT C-30]	unknown protein	-	Down	grey60	D	-828	-819	CTTTAGCCTG	5.1e-05
98436	22201	hypothetical protein M419DRAFT_98436 [Trichoderma reesei RUT C-30]	unknown protein	-	Down	grey60	R	-211	-202	ATTCAGCCTC	1.3e-05
98460	77512	cytochrome P450 [Trichoderma reesei RUT C-30]	cytochrome P450	Cytochrome P450, E-class, group I	-	lightcyan1	D	-800	-791	AATTGGCCTC	7.5e-05
98597	60626	protein transport protein SEC24 [Trichoderma reesei RUT C-30]	Vesicle coat complex COPII	Gelsolin region	-	navajowhite2	D	-1382	-1373	ATTCGGCCGC	0.0001
98617	22164	TPR-like protein [Trichoderma reesei RUT C-30]	heat shock protein	Heat shock protein DnaJ, N-terminal	-	black	D	-474	-465	ATTCAGCCTT	4.3e-05
98730	22466	putative multispanning membrane protein [Trichoderma reesei RUT C-30]	endomembrane protein 70	Nonaspanin (TM9SF)	-	bisque4	D	-480	-471	CTTTAGCCTG	5.1e-05
98796	22481	FMN-dependent dehydrogenase [Trichoderma reesei RUT C-30]	cytochrome b2	Cytochrome b5	-	brown	R	-1008	-999	CTTTAGCCGC	3.8e-05
98837	78641	hypothetical protein M419DRAFT_98837 [Trichoderma reesei RUT C-30]	F-box and WD domain-containing protein	Cyclin-like F-box	-	brown	R	-812	-803	ATTCAGCCTT	4.3e-05
98860	122242	hypothetical protein M419DRAFT_98860 [Trichoderma reesei RUT C-30]	unknown protein	-	Down	darkolivegreen4	R	-344	-335	ATTCAGCCTC	1.3e-05
98905	63151	hypothetical protein M419DRAFT_98905 [Trichoderma reesei RUT C-30]	unknown protein	-	-	brown	D	-1279	-1270	ATTTGGCCTC	2.9e-05
98936	78713	hypothetical protein M419DRAFT_98936 [Trichoderma reesei RUT C-30]	GH72 ß-(1-3) glucanosyltransferase	Glycolipid anchored surface protein GAS1	-	darkolivegreen4	D	-1046	-1037	ATGTAGCCTC	3e-05
98970	78740	hypothetical protein M419DRAFT_98970 [Trichoderma reesei RUT C-30]	v-SNARE Bet1	Target SNARE coiled-coil region	-	black	D	-305	-296	ATTCAGCCGC	2e-05
98974	48951	SPX-domain-containing protein [Trichoderma reesei RUT C-30]	unknown protein	Protein of unknown function DUF202	-	coral2	D	-977	-968	ATTTGGCCGT	0.0001
99054	122324	hypothetical protein M419DRAFT_99054 [Trichoderma reesei RUT C-30]	SSCRP	-	Down	grey60	R	-246	-237	ATGTAGCCGT	0.0001
99054	122324	hypothetical protein M419DRAFT_99054 [Trichoderma reesei RUT C-30]	SSCRP	-	Down	grey60	R	-203	-194	CATTAGCCTC	6.8e-05
99143	75646	protein arginine N-methyltransferase [Trichoderma reesei RUT C-30]	arginine N-methyltransferase	Methyltransferase type 11	-	orangered3	R	-902	-893	AATTAGCCTC	5.7e-06
99159	120557	hypothetical protein M419DRAFT_99159 [Trichoderma reesei RUT C-30]	unknown protein	-	-	darkorange	R	-1128	-1119	ATTTACCCTC	9.1e-05
99159	120557	hypothetical protein M419DRAFT_99159 [Trichoderma reesei RUT C-30]	unknown protein	-	-	darkorange	D	-20	-11	TTTCAGCCTC	6.8e-05
99189	120571	eukaryotic type KH-domain (KH-domain type I) [Trichoderma reesei RUT C-30]	pre-rRNA-processing protein PNO1	K Homology, type 1	-	brown2	D	-1346	-1337	GATTAGCCTC	1.5e-05
99242	21716	acetate kinase [Trichoderma reesei RUT C-30]	Acetate kinase	Acetate and butyrate kinase	Down	grey60	R	-462	-453	ATTCAGCCGG	3.3e-05
99382	75845	cysteine desulfurase [Trichoderma reesei RUT C-30]	NifS Cysteine sulfinate desulfinase/cysteine desulfurase and related enzymes	Aminotransferase, class V/Cysteine desulphurase	-	brown	D	-344	-335	CTTTAGCCGT	9.1e-05
99607	77836	hypothetical protein M419DRAFT_99607 [Trichoderma reesei RUT C-30]	unknown protein	-	-	darkorange	R	-1301	-1292	GTTCAGCCTT	7.5e-05
99653	31134	isoprenylcysteine carboxyl methyltransferase [Trichoderma reesei RUT C-30]	isoprenylcysteine carboxyl methyltransferase	Isoprenylcysteine carboxyl methyltransferase	Up	brown4	D	-686	-677	ATTCAGCCAC	9.1e-05
99678	22294	hypothetical protein M419DRAFT_99678 [Trichoderma reesei RUT C-30]	Nuclear transport factor 2	RNA recognition motif, RNP-1	-	brown	D	-175	-166	ATTCAGCCTT	4.3e-05
99701	121800	hypothetical protein M419DRAFT_99701 [Trichoderma reesei RUT C-30]	stomatin-like protein	Stomatin	Down	brown	D	-1327	-1318	CTTTAGCCGG	6e-05
99772	121834	ADP,ATP carrier protein [Trichoderma reesei RUT C-30]	adenine nucleotide translocator	Mitochondrial carrier protein	-	black	R	-885	-876	TTTTAGCCGC	2e-05
99775	-	ribosomal protein S25 [Trichoderma reesei RUT C-30]	-	Ribosomal protein S25	-	darkgreen	D	-1474	-1465	ATTTGGCCTC	2.9e-05
99829	78010	hypothetical protein M419DRAFT_99829 [Trichoderma reesei RUT C-30]	ankyrin containing protein with allantoicase domain	Dilute	-	grey60	R	-923	-914	ATTTGGCCGC	4.3e-05
99860	78037	hypothetical protein M419DRAFT_99860 [Trichoderma reesei RUT C-30]	unknown protein	-	-	brown	R	-1095	-1086	AATCAGCCTC	3.8e-05
99879	48225	putative histone H3 methyltransferase [Trichoderma reesei RUT C-30]	lysine methyltransferases (HMKTs) - non SET	Histone methylation DOT1	-	coral1	D	-1155	-1146	ATTTAGCCAC	1.6e-05
99943	49399	farnesyl pyrophosphate synthetase [Trichoderma reesei RUT C-30]	Terpenoid synthase TSP9	Polyprenyl synthetase	Up	black	D	-1110	-1101	GATTAGCCTT	5.1e-05
100006	79124	kinesin [Trichoderma reesei RUT C-30]	kinesin-like protein	Kinesin, motor region	-	coral1	R	-784	-775	GATTAGCCGT	6e-05
100044	49304	hypothetical protein M419DRAFT_100044 [Trichoderma reesei RUT C-30]	unknown protein	-	-	coral2	R	-337	-328	GTTTAGCCGC	5.7e-06
100062	22618	nuclear envelope protein Cut8 [Trichoderma reesei RUT C-30]	unknown protein	Nuclear envelope, Cut8	-	darkorange	R	-711	-702	TATTAGCCGC	3.8e-05
100142	22598	mRNA splicing protein [Trichoderma reesei RUT C-30]	pre-mRNA-processing factor 39	RNA-processing protein, HAT helix	-	lightcyan1	R	-767	-758	GTTCAGCCGC	3.8e-05
100177	49183	adenylate cyclase [Trichoderma reesei RUT C-30]	-	Leucine-rich repeat	-	lightcoral	R	-1393	-1384	ATTTAGCGTC	9.1e-05
100202	78953	chord-domain-containing protein [Trichoderma reesei RUT C-30]	unknown protein with CORD and CS domain	CHORD	Down	grey60	D	-301	-292	AATTAGCCAC	5.1e-05
100262	78909	Serine/threonine-protein kinase cot-1 [Trichoderma reesei RUT C-30]	serine/threonine protein kinase cot1	Protein kinase, core	-	black	R	-642	-633	AATTGGCCGC	0.0001
100314	122363	HSP20-like chaperone [Trichoderma reesei RUT C-30]	Hsp23	Heat shock protein Hsp20	Down	grey60	D	-1232	-1223	TATTAGCCGT	8.4e-05
100342	79414	putative transcriptional regulator Ngg1 [Trichoderma reesei RUT C-30]	transcriptional regulator NGG1	-	-	coral1	R	-998	-989	AATTAGCCTG	1.3e-05
100468	79304	DNA excision repair protein Rad2 [Trichoderma reesei RUT C-30]	DNA repair endonuclease Rad2p of Saccharomyces cerevisiae and ERCC5 (XPG) of Homo sapiens	Xeroderma pigmentosum group G protein	-	coral1	D	-449	-440	CTTTAGCCTC	2.9e-05
100471	49517	hypothetical protein M419DRAFT_100471 [Trichoderma reesei RUT C-30]	unknown protein	Like-Sm ribonucleoprotein, core	-	darkred	D	-725	-716	GATCAGCCTC	8e-05
100485	122556	NAD(P)-binding protein [Trichoderma reesei RUT C-30]	Short-chain dehydrogenase/reductase	Glucose/ribitol dehydrogenase	Up	darkred	R	-1301	-1292	GTTTGGCCTG	8.4e-05
100485	122556	NAD(P)-binding protein [Trichoderma reesei RUT C-30]	Short-chain dehydrogenase/reductase	Glucose/ribitol dehydrogenase	Up	darkred	D	-788	-779	ATTTAGCCGT	7.8e-06
100503	49489	long-chain acyl-CoA synthetase [Trichoderma reesei RUT C-30]	long-chain-fatty-acid-CoA ligase	AMP-dependent synthetase and ligase	-	darkred	R	-762	-753	ATTCAGCCTC	1.3e-05
100570	79229	GTP-binding protein GUF1 [Trichoderma reesei RUT C-30]	elongation factor G (Tu) and the LepA membrane protein family.	Protein synthesis factor, GTP-binding	-	brown	D	-1127	-1118	GTTCAGCCGT	9.1e-05
100790	122701	Actin/actin-like protein [Trichoderma reesei RUT C-30]	actin-like protein	Actin/actin-like	-	darkslateblue	D	-1243	-1234	AATTAGCCTC	5.7e-06
100930	79686	polyadenylate binding protein [Trichoderma reesei RUT C-30]	Unknown protein with RNA binding domains	RNA recognition motif, RNP-1	-	royalblue	D	-71	-62	TTTCAGCCGC	0.0001
100930	79686	polyadenylate binding protein [Trichoderma reesei RUT C-30]	Unknown protein with RNA binding domains	RNA recognition motif, RNP-1	-	royalblue	D	-1294	-1285	ATTCAGCCTT	4.3e-05
101044	22831	hypothetical protein M419DRAFT_101044 [Trichoderma reesei RUT C-30]	unknown protein	Ankyrin	-	bisque4	R	-766	-757	ATTCGGCCTC	6.8e-05
101146	65530	hypothetical protein M419DRAFT_101146 [Trichoderma reesei RUT C-30]	GTP-binding (elongation factor Tu).	Protein synthesis factor, GTP-binding	-	darkolivegreen4	R	-193	-184	CTTTAGCCTT	7.5e-05
101203	-	hypothetical protein M419DRAFT_101203 [Trichoderma reesei RUT C-30]	-	-	Down	brown	R	-954	-945	AATCAGCCTC	3.8e-05
101210	80034	nucleotide-binding domain-containing protein [Trichoderma reesei RUT C-30]	DadA Glycine/D-amino acid oxidases (deaminating) [Amino acid transport and metabolism]	FAD dependent oxidoreductase	-	coral2	D	-872	-863	AATCAGCCTT	0.0001
101210	80034	nucleotide-binding domain-containing protein [Trichoderma reesei RUT C-30]	DadA Glycine/D-amino acid oxidases (deaminating) [Amino acid transport and metabolism]	FAD dependent oxidoreductase	-	coral2	R	-416	-407	AATTAGCCTC	5.7e-06
101284	50531	2-oxoglutarate dehydrogenase E1 component [Trichoderma reesei RUT C-30]	2-oxoglutarate dehydrogenase-like protein	Dehydrogenase, E1 component	-	brown	D	-1490	-1481	ATTTGGCCTG	5.1e-05
101358	65774	actin-like ATPase domain-containing protein [Trichoderma reesei RUT C-30]	hypothetical hsp70	Heat shock protein Hsp70	-	orangered3	R	-185	-176	ATTTGGCCTG	5.1e-05
101365	65782	alpha/beta-hydrolase [Trichoderma reesei RUT C-30]	lipase/esterase (?/ß fold)	Alpha/beta hydrolase	-	darkorange	D	-540	-531	GATTAGCCGC	2.3e-05
101375	50449	nascent polypeptide-associated complex, alpha subunit [Trichoderma reesei RUT C-30]	unknown protein	Nascent polypeptide-associated complex NAC	-	darkslateblue	R	-186	-177	GATTAGCCTG	3e-05
101402	65921	methylcrotonoyl-CoA carboxylase alpha chain [Trichoderma reesei RUT C-30]	Acetyl/propionyl-CoA carboxylase alpha subunit	Carbamoyl phosphate synthase, large subunit, N-terminal	-	thistle2	R	-1350	-1341	TTTCAGCCTC	6.8e-05
101557	119981	hypothetical protein M419DRAFT_101557 [Trichoderma reesei RUT C-30]	unknown protein	Mpv17/PMP22	-	brown	R	-1010	-1001	ATTTAGCCTT	6.5e-06
101652	119947	hypothetical protein M419DRAFT_101652 [Trichoderma reesei RUT C-30]	unknown protein	-	-	darkorange	D	-35	-26	ATTTAACCTC	0.0001
101689	74442	ribosome biogenesis protein YTM1 [Trichoderma reesei RUT C-30]	unknown protein	WD40 repeat	-	brown2	D	-264	-255	GTTCAGCCTT	7.5e-05
101698	74437	hypothetical protein M419DRAFT_101698 [Trichoderma reesei RUT C-30]	unknown protein	-	-	black	D	-1021	-1012	CATTAGCCGC	0.0001
101698	74437	hypothetical protein M419DRAFT_101698 [Trichoderma reesei RUT C-30]	unknown protein	-	-	black	D	-463	-454	TTTCAGCCTC	6.8e-05
101729	44492	mitochondrial import receptor subunit TOM40 [Trichoderma reesei RUT C-30]	mitochondrial import receptor subunit TOM40	Porin, eukaryotic type	-	brown	D	-1077	-1068	TTTCAGCCTC	6.8e-05
101729	44492	mitochondrial import receptor subunit TOM40 [Trichoderma reesei RUT C-30]	mitochondrial import receptor subunit TOM40	Porin, eukaryotic type	-	brown	D	-1187	-1178	GATTAGCCTT	5.1e-05
101729	44492	mitochondrial import receptor subunit TOM40 [Trichoderma reesei RUT C-30]	mitochondrial import receptor subunit TOM40	Porin, eukaryotic type	-	brown	R	-159	-150	GTTCAGCCTC	2.3e-05
101805	74346	elongation factor Tu [Trichoderma reesei RUT C-30]	Translation elongation factor precursor from Aspergillus fumigatus.	Protein synthesis factor, GTP-binding	-	brown	R	-614	-605	ATTTAACCTC	0.0001
101849	119876	putative aspartic endopeptidase [Trichoderma reesei RUT C-30]	aspartyl protease	Peptidase A1	Up	darkorange	D	-1433	-1424	AATCAGCCTC	3.8e-05
101852	119875	Thioesterase/thiol ester dehydrase-isomerase [Trichoderma reesei RUT C-30]	acyl-CoA thioesterase	Acyl-CoA thioesterase	-	coral2	D	-407	-398	AATTAGCCGT	3e-05
101867	50068	pyruvate dehydrogenase kinase [Trichoderma reesei RUT C-30]	Histidine kinase	Signal transduction histidine kinase-related protein, C-terminal	-	lightcyan1	D	-604	-595	TTTTAGCCTT	4.3e-05
101869	122833	hypothetical protein M419DRAFT_101869 [Trichoderma reesei RUT C-30]	unknown protein	-	-	black	D	-123	-114	GTTCAGCCTC	2.3e-05
101890	79817	putative pre-rRNA processing protein Tsr1 [Trichoderma reesei RUT C-30]	unknown protein	Protein of unknown function DUF663	-	brown2	D	-1255	-1246	ATTTGGCCGG	6.8e-05
101912	65179	Adenylosuccinate lyase [Trichoderma reesei RUT C-30]	adenylosuccinate lyase	Fumarate lyase	-	brown	D	-1167	-1158	TATTAGCCGG	6e-05
101917	79797	hypothetical protein M419DRAFT_101917 [Trichoderma reesei RUT C-30]	unknown protein	Glucosidase II beta subunit-like	-	navajowhite2	D	-558	-549	AATCAGCCGC	5.6e-05
101917	79797	hypothetical protein M419DRAFT_101917 [Trichoderma reesei RUT C-30]	unknown protein	Glucosidase II beta subunit-like	-	navajowhite2	D	-784	-775	GTTTAGCCGG	9.1e-06
101946	65107	cytochrome P450 monooxygenase CYP53A26 [Trichoderma reesei RUT C-30]	cytochrome P450	Cytochrome P450	-	bisque4	R	-25	-16	GTTTGGCCGC	7.5e-05
102000	65018	hypothetical protein M419DRAFT_102000 [Trichoderma reesei RUT C-30]	unknown protein	Integrase, N-terminal zinc-binding domain	-	darkolivegreen4	D	-1372	-1363	ATTTGGCCTT	8e-05
102008	79738	oxidoreductase [Trichoderma reesei RUT C-30]	Zinc-binding oxidoreductase	Alcohol dehydrogenase, zinc-binding	Up	-	D	-158	-149	ATTTAGCCTC	9.3e-07
102011	79737	Maleylacetoacetate isomerase [Trichoderma reesei RUT C-30]	Maleylacetoacetate isomerase	Glutathione S-transferase, C-terminal	-	darkorange	R	-18	-9	GTTCAGCCGG	6e-05
102155	80398	ARM repeat-containing protein [Trichoderma reesei RUT C-30]	importin ß KapC	HEAT	-	brown	D	-527	-518	ATTTGGCCGC	4.3e-05
102186	-	hypothetical protein M419DRAFT_102186 [Trichoderma reesei RUT C-30]	-	Sugar transporter	Up	coral1	D	-657	-648	CTTTAGCCGG	6e-05
102228	22915	GMC oxidoreductase [Trichoderma reesei RUT C-30]	glucose oxidase	Glucose-methanol-choline oxidoreductase, N-terminal	-	coral2	D	-501	-492	AATTAGCCGT	3e-05
102248	80339	hypothetical protein M419DRAFT_102248 [Trichoderma reesei RUT C-30]	unknown protein	-	-	darkslateblue	D	-1119	-1110	GTGTAGCCGC	8e-05
102329	123205	hypothetical protein M419DRAFT_102329 [Trichoderma reesei RUT C-30]	unknown protein	-	-	darkorange	D	-1067	-1058	ATTCGGCCTC	6.8e-05
102329	123205	hypothetical protein M419DRAFT_102329 [Trichoderma reesei RUT C-30]	unknown protein	-	-	darkorange	D	-327	-318	ATTCAGCCTT	4.3e-05
102365	80553	ADP-ribosylation factor family protein [Trichoderma reesei RUT C-30]	ADP-ribosylation factor like protein	ARF/SAR superfamily	-	coral2	D	-1446	-1437	CATTAGCCGC	0.0001
102372	123226	glycoside hydrolase [Trichoderma reesei RUT C-30]	GH37 ?	Glycoside hydrolase, family 37	-	darkred	D	-1349	-1340	ATATAGCCTC	8.4e-05
102377	123228	clathrin heavy chain [Trichoderma reesei RUT C-30]	clathrin heavy chain	Clathrin, heavy chain/VPS, 7-fold repeat	-	navajowhite2	D	-1336	-1327	ATTTGGCCTG	5.1e-05
102379	-	hypothetical protein M419DRAFT_102379 [Trichoderma reesei RUT C-30]	-	Claudin	-	coral1	R	-1267	-1258	ATGTAGCCGC	4.6e-05
102440	80607	NAD(P)-binding protein [Trichoderma reesei RUT C-30]	short chain dehydrogenase/reductase	Short-chain dehydrogenase/reductase SDR	Down	brown	R	-565	-556	GTTCAGCCGC	3.8e-05
102441	123255	ser/Thr protein phosphatase [Trichoderma reesei RUT C-30]	unknown protein	Metallophosphoesterase	-	coral1	R	-856	-847	AATCAGCCTG	6.8e-05
102441	123255	ser/Thr protein phosphatase [Trichoderma reesei RUT C-30]	unknown protein	Metallophosphoesterase	-	coral1	D	-360	-351	ATTCAGCCTC	1.3e-05
102451	123258	rho3 protein [Trichoderma reesei RUT C-30]	rho3	Ras GTPase	-	black	R	-712	-703	AATCAGCCTC	3.8e-05
102458	123261	hypothetical protein M419DRAFT_102458 [Trichoderma reesei RUT C-30]	unknown protein	-	Down	brown	D	-214	-205	ATTCAGCCAC	9.1e-05
102458	123261	hypothetical protein M419DRAFT_102458 [Trichoderma reesei RUT C-30]	unknown protein	-	Down	brown	D	-759	-750	GTTCAGCCTT	7.5e-05
102458	123261	hypothetical protein M419DRAFT_102458 [Trichoderma reesei RUT C-30]	unknown protein	-	Down	brown	R	-608	-599	GTTCAGCCTC	2.3e-05
102536	123364	TPT-domain-containing protein [Trichoderma reesei RUT C-30]	Protein involved in ER to Golgi transport Sly41	Protein of unknown function DUF250	-	black	D	-1277	-1268	GTTTGGCCGC	7.5e-05
102542	66937	hypothetical protein M419DRAFT_102542 [Trichoderma reesei RUT C-30]	FAD binding domain-containing protein	Aromatic-ring hydroxylase	Up	bisque4	R	-1351	-1342	ATTTGGCCGC	4.3e-05
102586	27132	hypothetical protein M419DRAFT_102586 [Trichoderma reesei RUT C-30]	unknown protein	-	-	darkolivegreen4	R	-606	-597	AGTTAGCCTC	9.1e-05
102653	80732	histone H3 lysine 36 methyltransferase [Trichoderma reesei RUT C-30]	histone H3 lysine 36 (K36) methyltransferase	WW/Rsp5/WWP	-	black	R	-1394	-1385	CTTTAGCCTC	2.9e-05
102657	80725	hypothetical protein M419DRAFT_102657 [Trichoderma reesei RUT C-30]	unknown protein	Chloride channel, voltage gated	-	brown	R	-1296	-1287	ATTCGGCCTC	6.8e-05
102800	80881	putative succinyl-CoA ligase [Trichoderma reesei RUT C-30]	GDP-forming succinate-CoA ligase	ATP-citrate lyase/succinyl-CoA ligase	-	black	D	-1314	-1305	ATGTAGCCTT	8.4e-05
102884	51212	hypothetical protein M419DRAFT_102884 [Trichoderma reesei RUT C-30]	Ribosomal protein L5	Ribosomal protein L18/L5	-	darkslateblue	D	-220	-211	GTTCAGCCTC	2.3e-05
102919	80994	Phosphoacetylglucosamine mutase [Trichoderma reesei RUT C-30]	N-acetylglucosamine-phosphate mutase	Alpha-D-phosphohexomutase, C-terminal	-	brown	R	-519	-510	GTTTGGCCGC	7.5e-05
102927	81001	ribosomal protein S8e [Trichoderma reesei RUT C-30]	Rps8 gene based on similarity to NSA2 gene of yeast that confersResistance to killer toxin. Contains a possible InterPro domain corresponding toRibosomal protein S8E.	Ribosomal protein S8e	-	brown2	D	-1005	-996	TTTTAGCCTC	1.3e-05
102989	81263	hypothetical protein M419DRAFT_102989 [Trichoderma reesei RUT C-30]	ER lumen protein retaining receptor Erd2	ER lumen protein retaining receptor	-	brown	D	-139	-130	ATTTGGCCTT	8e-05
102999	123562	hypothetical protein M419DRAFT_102999 [Trichoderma reesei RUT C-30]	Sorting nexin	Phox-like	-	brown	D	-216	-207	ACTTAGCCTC	0.0001
103128	81139	U3 small nucleolar ribonucleo protein IMP3 [Trichoderma reesei RUT C-30]	ribosomal protein S4.	Ribosomal protein S4	-	brown	R	-954	-945	ATTCGGCCGC	0.0001
103178	123598	putative nuclear pore protein NUP57 [Trichoderma reesei RUT C-30]	nuclear pore protein	-	-	black	R	-300	-291	GTTCAGCCTT	7.5e-05
103212	23173	hypothetical protein M419DRAFT_103212 [Trichoderma reesei RUT C-30]	unknown protein	-	-	bisque4	D	-1398	-1389	GATTAGCCGT	6e-05
103219	123619	transcriptional adaptor-like protein [Trichoderma reesei RUT C-30]	SAGA complex subunit (Ada2)	Myb, DNA-binding	-	coral1	R	-983	-974	CTTTAGCCTC	2.9e-05
103267	81410	DUF323 domain protein [Trichoderma reesei RUT C-30]	unknown protein	Sulphate-modifying factor-like	-	coral2	R	-1416	-1407	ATGTAGCCGG	7.5e-05
103331	74252	eukaryotic translation initiation factor 6 [Trichoderma reesei RUT C-30]	Translation initiation factor 6 (eIF6) by homologyToThe corresponding protein in other eukaryotes.	Translation initiation factor IF6	-	brown2	D	-943	-934	AATCAGCCTT	0.0001
103486	123767	AAA-domain-containing protein [Trichoderma reesei RUT C-30]	Vacuolar protein sorting-associated protein Vps4	AAA ATPase, core	-	coral1	D	-646	-637	AATTGGCCGC	0.0001
103571	81797	Sec1-like protein [Trichoderma reesei RUT C-30]	Sec1 family member sly1	Sec1-like protein	-	coral1	R	-1341	-1332	GTTCAGCCGT	9.1e-05
103584	81785	Rho GTPase activation protein [Trichoderma reesei RUT C-30]	GTPase activating factor (RasGAP) related to S. cerevisiae Bud2	C2 calcium-dependent membrane targeting	-	coral1	R	-924	-915	AATTGGCCGC	0.0001
103600	81774	hypothetical protein M419DRAFT_103600 [Trichoderma reesei RUT C-30]	unknown protein	-	-	brown	D	-61	-52	TATTAGCCTT	7.5e-05
103674	81720	Serine/threonine-protein kinase SSN3 [Trichoderma reesei RUT C-30]	Ume5 CMGC kinase	Protein kinase, core	-	darkolivegreen4	D	-831	-822	GATTAGCCTC	1.5e-05
103699	81700	mannose-6-phosphate isomerase [Trichoderma reesei RUT C-30]	mannose-6-phosphate isomerase	Mannose-6-phosphate isomerase, type I	-	darkolivegreen4	D	-740	-731	TATTAGCCTG	4.6e-05
103710	123733	HET-domain-containing protein [Trichoderma reesei RUT C-30]	HET protein	Heterokaryon incompatibility	Down	darkolivegreen4	R	-1198	-1189	ATTCAGCCAC	9.1e-05
103733	123723	alpha/beta-hydrolase [Trichoderma reesei RUT C-30]	CE10 Arylacetamide deacetylase	Cytochrome b5	-	coral2	D	-723	-714	AATCAGCCGC	5.6e-05
103822	123686	hypothetical protein M419DRAFT_103822 [Trichoderma reesei RUT C-30]	unknown protein	-	Down	royalblue	R	-623	-614	GATTAGCCGC	2.3e-05
103842	81460	hypothetical protein M419DRAFT_103842 [Trichoderma reesei RUT C-30]	unknown protein	-	Down	brown	D	-720	-711	ATTCAGCCTG	2.3e-05
103898	-	stress responsive A/B barrel domain protein [Trichoderma reesei RUT C-30]	-	Stress responsive alpha-beta barrel	-	coral1	R	-345	-336	ATTCAGCCTG	2.3e-05
103914	81939	hypothetical protein M419DRAFT_103914 [Trichoderma reesei RUT C-30]	unknown protein	WD40 repeat	-	darkorange	R	-1150	-1141	ATTTAGCCTA	5.6e-05
103941	123922	hypothetical protein M419DRAFT_103941 [Trichoderma reesei RUT C-30]	Peptidyl-prolyl cis-trans isomerase	Peptidyl-prolyl cis-trans isomerase, cyclophilin-type	Up	black	R	-401	-392	GTTTAGCCAT	0.0001
103941	123922	hypothetical protein M419DRAFT_103941 [Trichoderma reesei RUT C-30]	Peptidyl-prolyl cis-trans isomerase	Peptidyl-prolyl cis-trans isomerase, cyclophilin-type	Up	black	D	-944	-935	TTTCAGCCTC	6.8e-05
103941	123922	hypothetical protein M419DRAFT_103941 [Trichoderma reesei RUT C-30]	Peptidyl-prolyl cis-trans isomerase	Peptidyl-prolyl cis-trans isomerase, cyclophilin-type	Up	black	R	-412	-403	TTTTAGCCGT	5.6e-05
103981	81882	Med5-domain-containing protein [Trichoderma reesei RUT C-30]	unknown protein	Mediator complex, subunit Med5	-	black	R	-986	-977	ATTTGGCCTC	2.9e-05
104023	41719	hypothetical protein M419DRAFT_104023 [Trichoderma reesei RUT C-30]	CutC family protein	CutC	-	brown	D	-1292	-1283	AATTGGCCGC	0.0001
104030	123884	tRNA-guanine transglycosylase family protein [Trichoderma reesei RUT C-30]	unknown protein	Queuine/other tRNA-ribosyltransferase	-	brown2	D	-745	-736	TTTCAGCCTC	6.8e-05
104190	-	hypothetical protein M419DRAFT_104190 [Trichoderma reesei RUT C-30]	-	-	Down	thistle2	R	-489	-480	GTGTAGCCGC	8e-05
104190	-	hypothetical protein M419DRAFT_104190 [Trichoderma reesei RUT C-30]	-	-	Down	thistle2	R	-243	-234	TATTAGCCTT	7.5e-05
104220	123992	swollenin [Trichoderma reesei RUT C-30]	swollenin	Cellulose-binding region, fungal	Up	coral1	D	-369	-360	TTTTAGCCTC	1.3e-05
104258	82014	hypothetical protein M419DRAFT_104258 [Trichoderma reesei RUT C-30]	Aa_transTransmembrane amino acid transporter protein	Amino acid transporter, transmembrane	Down	-	R	-628	-619	TTTCAGCCTC	6.8e-05
104261	123974	coatomer beta [Trichoderma reesei RUT C-30]	Vesicle coat complex COPI	WD40 repeat	-	black	R	-1059	-1050	ATTCAGCCAC	9.1e-05
104283	123965	hypothetical protein M419DRAFT_104283 [Trichoderma reesei RUT C-30]	unknown protein	Cdc15/Fes/CIP4	-	grey60	D	-489	-480	AATTGGCCGC	0.0001
104432	124058	hypothetical protein M419DRAFT_104432 [Trichoderma reesei RUT C-30]	unknown protein	-	-	brown4	R	-1444	-1435	AATTGGCCGC	0.0001
104464	82145	hypothetical protein M419DRAFT_104464 [Trichoderma reesei RUT C-30]	GDP-fucose transporter (putative)	Protein of unknown function DUF250	Up	coral1	D	-963	-954	TATTAGCCTT	7.5e-05
104468	124043	hypothetical protein M419DRAFT_104468 [Trichoderma reesei RUT C-30]	GH18	Cellulose-binding region, fungal	Down	-	D	-1331	-1322	ATTTAGCCTG	3.4e-06
104479	82133	cytochrome P450 [Trichoderma reesei RUT C-30]	cytochrome P450	Cytochrome P450, E-class, group IV	-	darkred	R	-321	-312	AATTAGCCGT	3e-05
104503	-	alcohol oxidase [Trichoderma reesei RUT C-30]	-	Glucose-methanol-choline oxidoreductase, N-terminal	-	darkolivegreen4	R	-187	-178	GTTTGGCCTG	8.4e-05
104559	82246	hemolysin-III channel protein Izh2 [Trichoderma reesei RUT C-30]	GCPR	Hly-III related proteins	Up	black	D	-175	-166	ATTTGGCCTT	8e-05
104576	81014	acetyl-CoA synthetase-like protein [Trichoderma reesei RUT C-30]	NRPS	Glucose/ribitol dehydrogenase	-	black	D	-1063	-1054	AATTAGCCTC	5.7e-06
104597	123457	CTP synthase [Trichoderma reesei RUT C-30]	CTP synthase	Glutamine amidotransferase class-I, C-terminal	-	brown2	D	-708	-699	ATTCAGCCGG	3.3e-05
104617	34272	hypothetical protein M419DRAFT_104617 [Trichoderma reesei RUT C-30]	unknown protein	-	-	darkred	D	-629	-620	ATTCAGCCTT	4.3e-05
104709	121920	dolichyl glycosyltransferase [Trichoderma reesei RUT C-30]	GT57 dolichyl-phosphate-glucose a-glucosyltransferase Alg8	ALG6, ALG8 glycosyltransferase	-	black	R	-512	-503	ATTCAGCCTC	1.3e-05
104799	76652	putative flavin-binding monooxygenase [Trichoderma reesei RUT C-30]	flavin-binding monooxygenase	FAD-dependent pyridine nucleotide-disulphide oxidoreductase	Up	coral1	D	-688	-679	AATTAGCCAG	0.0001
104814	76641	MFS general substrate transporter [Trichoderma reesei RUT C-30]	MFS permease	Major facilitator superfamily MFS-1	Down	brown	D	-476	-467	ATTTACCCTC	9.1e-05
104918	52665	cysteine proteinase [Trichoderma reesei RUT C-30]	Peptidase C19	Peptidase C19, ubiquitin carboxyl-terminal hydrolase 2	-	coral1	D	-1110	-1101	GTTCAGCCTT	7.5e-05
104994	52701	hypothetical protein M419DRAFT_104994 [Trichoderma reesei RUT C-30]	unknown protein	Cell division/GTP binding protein	-	black	R	-726	-717	TATTAGCCTT	7.5e-05
105045	70703	hypothetical protein M419DRAFT_105045 [Trichoderma reesei RUT C-30]	CDP-alcohol phosphatidyltransferase	CDP-alcohol phosphatidyltransferase	-	darkorange	R	-1046	-1037	ATTTGGCCGG	6.8e-05
105095	82469	purine and uridine phosphorylase [Trichoderma reesei RUT C-30]	unknown protein	Nucleoside phosphorylase	-	darkolivegreen4	R	-467	-458	ATTAAGCCTC	0.0001
105095	82469	purine and uridine phosphorylase [Trichoderma reesei RUT C-30]	unknown protein	Nucleoside phosphorylase	-	darkolivegreen4	D	-709	-700	TATTAGCCGC	3.8e-05
105095	82469	purine and uridine phosphorylase [Trichoderma reesei RUT C-30]	unknown protein	Nucleoside phosphorylase	-	darkolivegreen4	D	-1496	-1487	TTTTAGCCGC	2e-05
105117	55272	hypothetical protein M419DRAFT_105117 [Trichoderma reesei RUT C-30]	unknown protein	Fungal transcriptional regulatory protein, N-terminal	Down	grey60	R	-1210	-1201	ATTTAGTCTC	0.0001
105186	124249	hypothetical protein M419DRAFT_105186 [Trichoderma reesei RUT C-30]	unknown protein	-	-	coral1	R	-158	-149	ATATAGCCTC	8.4e-05
105237	82613	hypothetical protein M419DRAFT_105237 [Trichoderma reesei RUT C-30]	translation elongation factor 1 beta by homology to the corresponding gene in other fungi.	Translation elongation factor EF1B, beta and delta chains, guanine nucleotide exchange	-	darkslateblue	R	-316	-307	GTTCAGCCGC	3.8e-05
105247	-	argininosuccinate synthase [Trichoderma reesei RUT C-30]	-	Argininosuccinate synthase	Up	darkred	R	-1113	-1104	CTTTAGCCTC	2.9e-05
105256	21416	hypothetical protein M419DRAFT_105256 [Trichoderma reesei RUT C-30]	unknown protein	-	-	coral2	D	-391	-382	GTTTAGCCTC	3.4e-06
105361	43615	hypothetical protein M419DRAFT_105361 [Trichoderma reesei RUT C-30]	eukaryotic translation initiation factor 2	S1, RNA binding	-	darkslateblue	D	-162	-153	ATTTAGCCAC	1.6e-05
105633	53343	hypothetical protein M419DRAFT_105633 [Trichoderma reesei RUT C-30]	Zinc-dependent metalloprotease	Blood coagulation inhibitor, Disintegrin	-	brown	R	-1089	-1080	TTTCAGCCTC	6.8e-05
106113	119812	HIT-like protein, partial [Trichoderma reesei RUT C-30]	unknown protein	Histidine triad (HIT) protein	-	black	D	-345	-336	TTTTAGCCGC	2e-05
106167	54564	proline oxidase PrnD [Trichoderma reesei RUT C-30]	Pro_dhProline dehydrogenase aligned	Proline dehydrogenase	-	thistle2	D	-1281	-1272	CTTTAGCCTG	5.1e-05
106200	78162	hypothetical protein M419DRAFT_106200 [Trichoderma reesei RUT C-30]	C2H2 transcriptional regulator	Zinc finger, U1-type	-	darkslateblue	R	-1490	-1481	GATTAGCCAC	0.0001
106390	78314	regulator of G protein signaling [Trichoderma reesei RUT C-30]	RgsB	Regulator of G protein signalling	-	coral1	D	-317	-308	ATTCAGCCTC	1.3e-05
106427	78347	phospho-2-dehydro-3-deoxyheptonate aldolase [Trichoderma reesei RUT C-30]	3-deoxy-7-phosphoheptulonate synthase	DAHP synthetase, class II	-	darkslateblue	D	-401	-392	ATTCAGCCTT	4.3e-05
106619	78482	acyl carrier protein [Trichoderma reesei RUT C-30]	acyl carrier protein precursor	Acyl carrier protein (ACP)	-	grey60	R	-526	-517	ATTTGGCCGG	6.8e-05
106621	122139	hypothetical protein M419DRAFT_106621 [Trichoderma reesei RUT C-30]	Zn2Cys6 transcriptional regulator	Zinc finger, CCCH-type	-	brown	D	-970	-961	ATTTGGCCTC	2.9e-05
106623	122140	hypothetical protein M419DRAFT_106623, partial [Trichoderma reesei RUT C-30]	orphan protein	-	Down	brown	D	-103	-94	ATTTGGCCTC	2.9e-05
106633	48686	hypothetical protein M419DRAFT_106633, partial [Trichoderma reesei RUT C-30]	unknown protein	BRCT	-	coral2	D	-769	-760	CTTTAGCCTG	5.1e-05
106794	75027	RNI-like protein [Trichoderma reesei RUT C-30]	unknown protein	-	-	darkorange	R	-150	-141	TTTTAGCCTG	2.3e-05
106850	-	P-loop containing nucleoside triphosphate hydrolase protein [Trichoderma reesei RUT C-30]	-	Protein synthesis factor, GTP-binding	-	brown	D	-662	-653	GATTAGCCTT	5.1e-05
106991	44965	GroES-like protein [Trichoderma reesei RUT C-30]	zinc binding oxidoreductase	Alcohol dehydrogenase, zinc-binding	Down	brown	D	-1296	-1287	AATCAGCCTC	3.8e-05
106999	44960	pre-mRNA splicing factor CEF1 [Trichoderma reesei RUT C-30]	pre-mRNA splicing factor CEF1	Myb, DNA-binding	-	brown	R	-481	-472	ATTTGGCCTG	5.1e-05
106999	44960	pre-mRNA splicing factor CEF1 [Trichoderma reesei RUT C-30]	pre-mRNA splicing factor CEF1	Myb, DNA-binding	-	brown	R	-869	-860	TATTAGCCTG	4.6e-05
107433	120688	hypothetical protein M419DRAFT_107433 [Trichoderma reesei RUT C-30]	orphan protein	-	-	brown	R	-1301	-1292	ATTCAGCCAC	9.1e-05
107600	120836	NADH-ubiquinone oxidoreductase 17.8 kDa subunit [Trichoderma reesei RUT C-30]	unknown protein	-	-	lightcyan1	R	-429	-420	GTTTAGCCAT	0.0001
107600	120836	NADH-ubiquinone oxidoreductase 17.8 kDa subunit [Trichoderma reesei RUT C-30]	unknown protein	-	-	lightcyan1	D	-1021	-1012	ATTCAGCCGT	5.6e-05
107777	75564	60S ribosomal protein L11 [Trichoderma reesei RUT C-30]	Ribosomal protein (60S) L11	Ribosomal protein L5	-	brown	D	-662	-653	ATTTAGCCAT	6e-05
107777	75564	60S ribosomal protein L11 [Trichoderma reesei RUT C-30]	Ribosomal protein (60S) L11	Ribosomal protein L5	-	brown	R	-232	-223	AATCAGCCTC	3.8e-05
107817	75529	deoxyuridine 5'-triphosphate nucleotidohydrolase [Trichoderma reesei RUT C-30]	deoxyuridine 5'-triphosphate nucleotidohydrolase	dCTP Deaminase	Up	black	D	-562	-553	AATTGGCCGC	0.0001
107864	120473	2-oxoacid dehydrogenase acyltransferase [Trichoderma reesei RUT C-30]	Dihydrolipoamide transacylase (alpha-keto acid dehydrogenase E2 subunit)	Catalytic domain of components of various dehydrogenase complexes	-	darkolivegreen4	D	-473	-464	ATTTGGCCTC	2.9e-05
107912	45573	hypothetical protein M419DRAFT_107912, partial [Trichoderma reesei RUT C-30]	PTH11 GPCR	-	-	darkorange	R	-211	-202	GTTTAGCCTT	1.4e-05
107938	75444	hypothetical protein M419DRAFT_107938 [Trichoderma reesei RUT C-30]	signalosome subunit 4 (CsnD)	Proteasome component region PCI	-	darkolivegreen4	R	-1024	-1015	ATTTACCCTC	9.1e-05
107938	75444	hypothetical protein M419DRAFT_107938 [Trichoderma reesei RUT C-30]	signalosome subunit 4 (CsnD)	Proteasome component region PCI	-	darkolivegreen4	R	-880	-871	ATGTAGCCGC	4.6e-05
108252	120337	putative kinetochore protein nuf2 [Trichoderma reesei RUT C-30]	kinetochore protein NUF2	Nuf2	-	black	D	-442	-433	AATCAGCCTT	0.0001
108306	75152	FAD/NAD(P)-binding domain-containing protein [Trichoderma reesei RUT C-30]	unknown protein	FAD dependent oxidoreductase	Down	brown	D	-48	-39	AAGTAGCCTC	8e-05
108342	-	mutanase precursor [Trichoderma reesei RUT C-30]	-	Glycoside hydrolase, family 71	-	-	D	-1431	-1422	TATTAGCCGC	3.8e-05
108453	58694	WD40 repeat-like protein, partial [Trichoderma reesei RUT C-30]	unknown protein	WD40 repeat	-	darkolivegreen4	D	-1349	-1340	AATCAGCCGC	5.6e-05
108453	58694	WD40 repeat-like protein, partial [Trichoderma reesei RUT C-30]	unknown protein	WD40 repeat	-	darkolivegreen4	D	-1284	-1275	ATTCAGCCTC	1.3e-05
108518	46493	hypothetical protein M419DRAFT_108518 [Trichoderma reesei RUT C-30]	unknown protein	-	-	ivory	R	-1430	-1421	CTTTAGCCTC	2.9e-05
108605	120983	PRTase-like protein [Trichoderma reesei RUT C-30]	uracil phosphoribosyl transferase	Phosphoribosyltransferase	-	brown	D	-806	-797	ATTCAGCCGC	2e-05
108627	120994	T-complex protein 1 subunit gamma [Trichoderma reesei RUT C-30]	HSP60 cyt family	Chaperonin Cpn60	-	brown	D	-778	-769	ATGTAGCCTT	8.4e-05
108691	-	hypothetical protein M419DRAFT_108691 [Trichoderma reesei RUT C-30]	-	-	-	coral1	D	-153	-144	ATTTGGCCTC	2.9e-05
109049	46936	2-deoxy-D-gluconate 3-dehydrogenase [Trichoderma reesei RUT C-30]	2-deoxy-D-gluconate 3-dehydrogenase	Short-chain dehydrogenase/reductase SDR	-	lightcyan1	R	-742	-733	GTTCAGCCTT	7.5e-05
109173	59434	hypothetical protein M419DRAFT_109173 [Trichoderma reesei RUT C-30]	unknown protein	VHS	-	brown	D	-1216	-1207	GATCAGCCTC	8e-05
109205	121255	2-methylcitrate dehydratase [Trichoderma reesei RUT C-30]	2-methylcitrate dehydratase-like protein	MmgE/PrpD	-	darkolivegreen4	D	-1420	-1411	AATCAGCCGG	8.4e-05
109470	121420	glutamyl-tRNA synthetase [Trichoderma reesei RUT C-30]	glutamyl-tRNA synthetase	Glutamyl/glutaminyl-tRNA synthetase, class Ic	-	lightcyan1	R	-199	-190	TTTTAGCCTG	2.3e-05
109470	121420	glutamyl-tRNA synthetase [Trichoderma reesei RUT C-30]	glutamyl-tRNA synthetase	Glutamyl/glutaminyl-tRNA synthetase, class Ic	-	lightcyan1	D	-1213	-1204	ATTCAGCCTG	2.3e-05
109567	-	putative beta-glucosidase 1 precursor [Trichoderma reesei RUT C-30]	-	Glycoside hydrolase, family 3, N-terminal	-	darkred	D	-1193	-1184	GATCAGCCTC	8e-05
109578	121374	mevalonate kinase [Trichoderma reesei RUT C-30]	mevalonate kinase; ergosterol biosynthetic pathway	Mevalonate and galactokinase	-	black	R	-883	-874	CATTAGCCGC	0.0001
109683	77007	hypothetical protein M419DRAFT_109683 [Trichoderma reesei RUT C-30]	pre-mRNA-splicing factor CWC2	RNA recognition motif, RNP-1	-	lavenderblush3	R	-1209	-1200	AAGTAGCCTC	8e-05
109683	77007	hypothetical protein M419DRAFT_109683 [Trichoderma reesei RUT C-30]	pre-mRNA-splicing factor CWC2	RNA recognition motif, RNP-1	-	lavenderblush3	D	-1450	-1441	GTTCAGCCGG	6e-05
109920	121664	PLP-dependent transferase [Trichoderma reesei RUT C-30]	cyteic acid decarboxylase	Pyridoxal phosphate-dependent decarboxylase	-	brown	R	-528	-519	TTTTAGCCAC	9.1e-05
109920	121664	PLP-dependent transferase [Trichoderma reesei RUT C-30]	cyteic acid decarboxylase	Pyridoxal phosphate-dependent decarboxylase	-	brown	D	-646	-637	CTTTAGCCGC	3.8e-05
110001	121630	hypothetical protein M419DRAFT_110001 [Trichoderma reesei RUT C-30]	member of WD40 repeat superfamily	WD40 repeat	-	brown	R	-263	-254	GATTAGCCTC	1.5e-05
110096	121588	Adaptor protein complex beta subunit [Trichoderma reesei RUT C-30]	beta-adaptin	Clathrin/coatomer adaptor, adaptin-like, N-terminal	-	black	R	-1184	-1175	CTTTAGCCTG	5.1e-05
110113	77485	T-complex protein 1 subunit eta [Trichoderma reesei RUT C-30]	T-complex protein 1	Chaperonin Cpn60	-	grey60	D	-86	-77	TTTCAGCCTC	6.8e-05
110113	77485	T-complex protein 1 subunit eta [Trichoderma reesei RUT C-30]	T-complex protein 1	Chaperonin Cpn60	-	grey60	R	-1054	-1045	GTTTAGCCTC	3.4e-06
110295	22148	serine palmitoyltransferase 1 [Trichoderma reesei RUT C-30]	serine palmitoyl CoA transferase subunit-like protein	Aminotransferase, class I and II	-	lightcyan1	D	-886	-877	GTTCAGCCTT	7.5e-05
110295	22148	serine palmitoyltransferase 1 [Trichoderma reesei RUT C-30]	serine palmitoyl CoA transferase subunit-like protein	Aminotransferase, class I and II	-	lightcyan1	R	-306	-297	TATTAGCCGC	3.8e-05
110411	122210	alpha-L RNA-binding motif-containing protein [Trichoderma reesei RUT C-30]	ribosomal protein S4.	RNA-binding S4	-	brown2	D	-248	-239	ATTTGGCCTG	5.1e-05
110510	78681	tetraspanin Tsp3, partial [Trichoderma reesei RUT C-30]	SSCRP	-	-	brown	D	-1123	-1114	ATGTAGCCTT	8.4e-05
110510	78681	tetraspanin Tsp3, partial [Trichoderma reesei RUT C-30]	SSCRP	-	-	brown	D	-1014	-1005	AATTAGCCGT	3e-05
110544	48910	calcineurin-like phosphoesterase [Trichoderma reesei RUT C-30]	protein phosphatase 2A	Serine/threonine-specific protein phosphatase and bis(5-nucleosyl)-tetraphosphatase	-	darkseagreen4	D	-1317	-1308	ATTCAGCCTC	1.3e-05
110693	-	putative aminopeptidase [Trichoderma reesei RUT C-30]	-	Peptidase M1, membrane alanine aminopeptidase, N-terminal	-	brown	D	-658	-649	GTTTGGCCTC	5.1e-05
111030	45998	serine threonine protein kinase SNF1 [Trichoderma reesei RUT C-30]	serine threonine protein kinase SNF1	Protein kinase, core	-	grey60	R	-214	-205	ATTCAGCCGC	2e-05
111088	81087	Zn-dependent exopeptidase, partial [Trichoderma reesei RUT C-30]	aminopeptidase Y	Protease-associated PA	Up	coral1	D	-263	-254	TATTAGCCGC	3.8e-05
111096	32798	hypothetical protein M419DRAFT_111096 [Trichoderma reesei RUT C-30]	unknown protein	-	Down	brown	R	-1287	-1278	TTTTAGCCTC	1.3e-05
111102	81097	longevity assurance proteins LAG1/LAC1 [Trichoderma reesei RUT C-30]	unknown protein with TLC domain	Longevity-assurance protein (LAG1)	-	brown	D	-240	-231	GTTCAGCCGC	3.8e-05
111105	81102	FAD/NAD(P)-binding domain-containing protein [Trichoderma reesei RUT C-30]	unknown protein	FAD-dependent pyridine nucleotide-disulphide oxidoreductase	Down	royalblue	R	-789	-780	AATCAGCCTC	3.8e-05
111122	123499	hypothetical protein M419DRAFT_111122 [Trichoderma reesei RUT C-30]	HET-s/LopB domain protein	-	-	coral1	D	-34	-25	GTTCAGCCTT	7.5e-05
111209	121757	putative C2H2 transcription factor [Trichoderma reesei RUT C-30]	C2H2 transcriptional regulator	Zinc finger, C2H2-type	-	orangered3	D	-482	-473	GATCAGCCTC	8e-05
111314	77887	hypothetical protein M419DRAFT_111314 [Trichoderma reesei RUT C-30]	unknown protein	Histone-fold	-	darkseagreen4	R	-521	-512	GTTCAGCCGC	3.8e-05
111326	121801	nucleolar protein NOP58-like protein [Trichoderma reesei RUT C-30]	NOP58; component of the SSU processome.	Pre-mRNA processing ribonucleoprotein, binding region	-	brown2	D	-963	-954	ATGTAGCCGT	0.0001
111357	-	P-loop containing nucleoside triphosphate hydrolase protein [Trichoderma reesei RUT C-30]	-	DNA/RNA helicase, C-terminal	-	orangered3	D	-527	-518	GATCAGCCTC	8e-05
111357	-	P-loop containing nucleoside triphosphate hydrolase protein [Trichoderma reesei RUT C-30]	-	DNA/RNA helicase, C-terminal	-	orangered3	R	-51	-42	GTTTGGCCGC	7.5e-05
111364	61567	hypothetical protein M419DRAFT_111364 [Trichoderma reesei RUT C-30]	SSCRP	-	-	brown	D	-942	-933	ATTCGGCCTC	6.8e-05
111503	78054	vacuolar protein sorting-associated protein 16 [Trichoderma reesei RUT C-30]	Vacuolar protein sorting-associated protein Vps16	Vps16, C-terminal	-	coral2	R	-998	-989	ATTTGGCCTC	2.9e-05
111521	22341	hypothetical protein M419DRAFT_111521 [Trichoderma reesei RUT C-30]	unknown protein	MAP65/ASE1	-	darkolivegreen4	R	-20	-11	ATTCAGCCAC	9.1e-05
111586	79166	sterol-binding-like protein [Trichoderma reesei RUT C-30]	SCP-2 sterol transfer family protein	Sterol-binding	-	coral2	R	-302	-293	GTTTAGCCTC	3.4e-06
111615	22633	glutathione-dependent formaldehyde dehydrogenase [Trichoderma reesei RUT C-30]	S-(hydroxymethyl)glutathione dehydrogenase	Alcohol dehydrogenase, zinc-binding	-	darkolivegreen4	D	-922	-913	ATTTAGCCGG	4.1e-06
111767	122419	hypothetical protein M419DRAFT_111767 [Trichoderma reesei RUT C-30]	Phosphatidylinositol 4	Synaptojanin, N-terminal	-	darkred	D	-1117	-1108	GTTCAGCCGC	3.8e-05
111778	122415	protein disulfide isomerase [Trichoderma reesei RUT C-30]	Protein disulfide isomerase 1	Thioredoxin-related	Up	black	R	-258	-249	GTTCAGCCGG	6e-05
111843	49149	hypothetical protein M419DRAFT_111843 [Trichoderma reesei RUT C-30]	Translocation protein Sec66	-	-	black	D	-1444	-1435	GTTCAGCCTG	4.6e-05
111856	42329	hypothetical protein M419DRAFT_111856 [Trichoderma reesei RUT C-30]	unknown protein	-	-	brown	D	-749	-740	ATTCAGCCGC	2e-05
111943	49081	Xyloglucanase [Trichoderma reesei RUT C-30]	GH74 Xyloglucanase CEL74a	Cellulose-binding region, fungal	Up	coral1	R	-394	-385	TTTTAGCCTG	2.3e-05
112006	79377	hypothetical protein M419DRAFT_112006 [Trichoderma reesei RUT C-30]	Sin3 complex subunit Stb2 based on homology to the corresponding proteins of Aspergillus fumigatus and Neurospora crassa.	Peptidoglycan binding-like	-	bisque4	D	-1345	-1336	GTTCAGCCTG	4.6e-05
112038	22689	pescadillo [Trichoderma reesei RUT C-30]	ribosome biogenesis protein Pescadillo	BRCT	-	brown2	D	-311	-302	GTTCAGCCTC	2.3e-05
112061	122579	hypothetical protein M419DRAFT_112061 [Trichoderma reesei RUT C-30]	unknown protein	-	Down	lightcyan1	R	-1030	-1021	GTTTAGCCTC	3.4e-06
112123	122552	dynein light chain [Trichoderma reesei RUT C-30]	dynein light chain	Dynein light chain, type 1 and 2	-	brown	R	-1059	-1050	ATTTGGCCGT	0.0001
112322	122659	WD40 repeat-like protein [Trichoderma reesei RUT C-30]	UTP4	WD40 repeat	-	brown2	R	-1120	-1111	AATCAGCCTC	3.8e-05
112324	79485	protein PNG1 [Trichoderma reesei RUT C-30]	peptidase (PNG1)	Transglutaminase-like	-	brown	D	-930	-921	CTTTAGCCGC	3.8e-05
112537	79671	N-acetylglucosamine-6-phosphate deacetylase [Trichoderma reesei RUT C-30]	N-acetyl-glucosamine-6-phosphate deacetylase	Amidohydrolase 3	Down	grey60	R	-467	-458	ATTTAGCGTC	9.1e-05
112544	49898	glucosamine-6-phosphate deaminase [Trichoderma reesei RUT C-30]	glucosamine-6-phosphate isomerase	Glucosamine/galactosamine-6-phosphate isomerase	Down	lightcyan1	R	-1307	-1298	TTTTAGCCGT	5.6e-05
112574	49923	proteasome regulatory particle, non-ATPase-like protein [Trichoderma reesei RUT C-30]	26S proteasome regulatory complex subunit Rpn7	Proteasome component region PCI	-	brown	R	-605	-596	GTTCAGCCTC	2.3e-05
112637	122855	hypothetical protein M419DRAFT_112637 [Trichoderma reesei RUT C-30]	unknown protein	-	-	brown4	D	-347	-338	GTTCAGCCTG	4.6e-05
112639	122856	hypothetical protein M419DRAFT_112639 [Trichoderma reesei RUT C-30]	unknown protein	Methyltransferase type 11	-	darkorange	R	-1268	-1259	GTTTGGCCTC	5.1e-05
112677	122872	UBC-like protein [Trichoderma reesei RUT C-30]	Ubiquitin conjugating enzyme variant Mms2	Ubiquitin-conjugating enzyme, E2	-	darkolivegreen4	R	-1060	-1051	GTTCAGCCGC	3.8e-05
112768	79990	CHY zinc finger domain protein [Trichoderma reesei RUT C-30]	unknown protein	Zinc finger, CHY-type	-	darkorange	D	-161	-152	ATTTAGCCTG	3.4e-06
112781	80003	d-3-phosphoglycerate dehydrogenase [Trichoderma reesei RUT C-30]	Phosphoglycerate dehydrogenase and related dehydrogenases	D-isomer specific 2-hydroxyacid dehydrogenase, catalytic region	-	darkorange	D	-582	-573	TATTAGCCGC	3.8e-05
112807	50249	zincin [Trichoderma reesei RUT C-30]	peptidase family M3	Peptidase M3A and M3B, thimet/oligopeptidase F	-	darkorange	D	-517	-508	AATTGGCCTC	7.5e-05
112877	50299	TPR domain protein [Trichoderma reesei RUT C-30]	unknown protein with TPR repeats	Tetratricopeptide TPR-4	-	coral1	R	-48	-39	ATTTGGCCGC	4.3e-05
112877	50299	TPR domain protein [Trichoderma reesei RUT C-30]	unknown protein with TPR repeats	Tetratricopeptide TPR-4	-	coral1	D	-94	-85	GTTCAGCCGC	3.8e-05
112926	80282	hypothetical protein M419DRAFT_112926 [Trichoderma reesei RUT C-30]	unknown protein	-	-	black	D	-465	-456	CTTTAGCCGT	9.1e-05
113118	122992	hypothetical protein M419DRAFT_113118 [Trichoderma reesei RUT C-30]	GT 31 ß-glycosyltransferase	-	-	brown	D	-589	-580	CATTAGCCGC	0.0001
113118	122992	hypothetical protein M419DRAFT_113118 [Trichoderma reesei RUT C-30]	GT 31 ß-glycosyltransferase	-	-	brown	D	-1196	-1187	GATCAGCCTC	8e-05
113268	21388	hypothetical protein M419DRAFT_113268 [Trichoderma reesei RUT C-30]	unknown protein	-	-	darkolivegreen4	D	-769	-760	TTTCAGCCTC	6.8e-05
113342	44504	Actin/actin-like protein [Trichoderma reesei RUT C-30]	actin	Actin/actin-like	-	grey60	R	-603	-594	AAGTAGCCTC	8e-05
113379	21358	NPCC-domain-containing protein [Trichoderma reesei RUT C-30]	unknown protein	Nuclear pore complex component	-	firebrick4	D	-252	-243	GTTCAGCCTT	7.5e-05
113448	44419	acetylglutamate kinase [Trichoderma reesei RUT C-30]	ARG5	Aspartate/glutamate/uridylate kinase	-	black	D	-706	-697	ATGTAGCCTT	8.4e-05
113588	79769	cytochrome c and c1 heme-lyase [Trichoderma reesei RUT C-30]	Cytochrome c and c1 heme-lyase	Cytochrome c and c1 haem-lyase	-	brown	R	-441	-432	ATTCAGCCAC	9.1e-05
113592	49992	batten's disease protein Cln3 [Trichoderma reesei RUT C-30]	BTN1	Batten's disease protein Cln3	-	darkred	D	-1380	-1371	ATTCAGCCAC	9.1e-05
113669	123180	serine-tRNA ligase [Trichoderma reesei RUT C-30]	Seryl-tRNASynthetase	Seryl-tRNA synthetase, class IIa	-	darkgreen	D	-1204	-1195	AATTAGCCTT	2e-05
113686	123174	hypothetical protein M419DRAFT_113686 [Trichoderma reesei RUT C-30]	Phosphoglycerate dehydrogenase and related dehydrogenases; RibA GTP cyclohydrolase II	D-isomer specific 2-hydroxyacid dehydrogenase, catalytic region	-	lightcyan1	D	-245	-236	AATTGGCCGC	0.0001
113686	123174	hypothetical protein M419DRAFT_113686 [Trichoderma reesei RUT C-30]	Phosphoglycerate dehydrogenase and related dehydrogenases; RibA GTP cyclohydrolase II	D-isomer specific 2-hydroxyacid dehydrogenase, catalytic region	-	lightcyan1	R	-1082	-1073	ATTTGGCCTG	5.1e-05
113721	80447	calmodulin A [Trichoderma reesei RUT C-30]	calmodulin is involved in control of enzymes by Ca(2+)	Calcium-binding EF-hand	-	lightcyan1	R	-369	-360	TATTAGCCGT	8.4e-05
114133	80659	alcohol oxidase [Trichoderma reesei RUT C-30]	alcohol oxidase AOX1	Glucose-methanol-choline oxidoreductase, N-terminal	Up	coral1	D	-657	-648	ATTCAGCCGG	3.3e-05
114259	123324	WD40 repeat-like protein [Trichoderma reesei RUT C-30]	unknown protein	WD40 repeat	-	black	R	-1429	-1420	ATGTAGCCGG	7.5e-05
114299	80709	cwf21-domain-containing protein [Trichoderma reesei RUT C-30]	pre-mRNA-splicing factor CWC21	mRNA splicing factor, Cwf21	-	ivory	D	-74	-65	TTTCAGCCTC	6.8e-05
114362	67408	WD40 repeat-like protein [Trichoderma reesei RUT C-30]	AMA1 which is an activator of meiotic anaphase promoting complex and required for initiation of spore wall assembly	WD40 repeat	Up	coral1	R	-601	-592	AATCAGCCGC	5.6e-05
114362	67408	WD40 repeat-like protein [Trichoderma reesei RUT C-30]	AMA1 which is an activator of meiotic anaphase promoting complex and required for initiation of spore wall assembly	WD40 repeat	Up	coral1	D	-649	-640	ATTTAGCCGG	4.1e-06
114390	51103	tryptophan synthase [Trichoderma reesei RUT C-30]	Tryptophan synthase	Tryptophan synthase, alpha chain	-	lightcyan1	D	-814	-805	ATTCAGCCTC	1.3e-05
114427	80890	putative exoribonuclease family protein [Trichoderma reesei RUT C-30]	3' exoribonuclease	Exoribonuclease, phosphorolytic domain 1	-	brown	R	-674	-665	AATTAGCCTT	2e-05
114742	23111	complex I intermediate-associated protein 84 [Trichoderma reesei RUT C-30]	unknown protein	Haem peroxidase, plant/fungal/bacterial	-	yellowgreen	D	-1059	-1050	GTTTAGCCGG	9.1e-06
114842	111074	galactose-1-phosphate uridylyltransferase [Trichoderma reesei RUT C-30]	GAL7 UDP glucose-1-phosphate galactosyltransferase	Galactose-1-phosphate uridyl transferase, class I	-	coral2	D	-160	-151	CTTTAGCCTC	2.9e-05
114843	123627	NAD(P)-binding protein [Trichoderma reesei RUT C-30]	short chain dehydrogenase/reductase	Glucose/ribitol dehydrogenase	-	coral1	R	-1022	-1013	GTTTGGCCTG	8.4e-05
114903	81420	hypothetical protein M419DRAFT_114903 [Trichoderma reesei RUT C-30]	Argonaute siRNA chaperone (ARC) complex subunit	-	Up	-	D	-394	-385	AATCAGCCTC	3.8e-05
115103	51893	heme peroxidase [Trichoderma reesei RUT C-30]	peroxidase/hem containing	Haem peroxidase, animal	-	darkolivegreen4	D	-514	-505	ATTTGGCCTG	5.1e-05
115103	51893	heme peroxidase [Trichoderma reesei RUT C-30]	peroxidase/hem containing	Haem peroxidase, animal	-	darkolivegreen4	D	-723	-714	AATCAGCCTC	3.8e-05
115224	123850	hypothetical protein M419DRAFT_115224 [Trichoderma reesei RUT C-30]	60s acid ribosomal protein P1 based on homology to corresponding proteins in fungi and yeasts.	Ribosomal protein 60S	-	darkgreen	R	-749	-740	TATTAGCCTT	7.5e-05
115284	81730	glutaredoxin, partial [Trichoderma reesei RUT C-30]	glutaredoxin	Glutaredoxin	-	brown	D	-93	-84	ATTTGGCCGT	0.0001
115285	123820	branched-chain amino acid aminotransferase II [Trichoderma reesei RUT C-30]	BCAT_beta_family	Aminotransferase, class IV	-	brown	D	-99	-90	ATTTACCCTC	9.1e-05
115351	51806	phosphatidate cytidylyltransferase [Trichoderma reesei RUT C-30]	Phosphatidate cytidylyltransferase	Phosphatidate cytidylyltransferase	-	brown	D	-163	-154	ATTCAGCCTT	4.3e-05
115616	52130	calcineurin subunit B [Trichoderma reesei RUT C-30]	Calcineurin B subunit	Calcium-binding EF-hand	-	black	D	-1115	-1106	ATTCGGCCGC	0.0001
115689	44764	GRF zinc finger domain-containing protein [Trichoderma reesei RUT C-30]	Unknown protein with GRF zinc finger domain.	Zinc finger, GRF-type	-	black	R	-1018	-1009	GTTTGGCCTC	5.1e-05
115863	123979	alpha-ketoglutarate-dependent taurine dioxygenase [Trichoderma reesei RUT C-30]	taurine dioxigenase	Taurine catabolism dioxygenase TauD/TfdA	Up	black	R	-1494	-1485	ATTCAGCCAC	9.1e-05
115863	123979	alpha-ketoglutarate-dependent taurine dioxygenase [Trichoderma reesei RUT C-30]	taurine dioxigenase	Taurine catabolism dioxygenase TauD/TfdA	Up	black	D	-579	-570	GTTTGGCCTC	5.1e-05
115870	-	MFS general substrate transporter [Trichoderma reesei RUT C-30]	-	Major facilitator superfamily MFS-1	Up	darkred	D	-130	-121	ATTCAGCCGC	2e-05
115921	123955	Cerato-platanin [Trichoderma reesei RUT C-30]	Epl1/Sm1	Cerato-platanin	Down	brown	R	-941	-932	GATTAGCCAC	0.0001
115921	123955	Cerato-platanin [Trichoderma reesei RUT C-30]	Epl1/Sm1	Cerato-platanin	Down	brown	R	-641	-632	GTTTAGCCTA	9.1e-05
115984	124007	HET-domain-containing protein, partial [Trichoderma reesei RUT C-30]	unknown protein	Heterokaryon incompatibility	Down	-	R	-221	-212	ATTCAGCCTT	4.3e-05
115984	124007	HET-domain-containing protein, partial [Trichoderma reesei RUT C-30]	unknown protein	Heterokaryon incompatibility	Down	-	D	-757	-748	ATTCAGCCTG	2.3e-05
116035	52446	hypothetical protein M419DRAFT_116035, partial [Trichoderma reesei RUT C-30]	unknown protein	Protein of unknown function DUF544	-	brown	R	-839	-830	GATCAGCCTC	8e-05
116035	52446	hypothetical protein M419DRAFT_116035, partial [Trichoderma reesei RUT C-30]	unknown protein	Protein of unknown function DUF544	-	brown	D	-784	-775	GTTCAGCCGC	3.8e-05
116173	-	ankyrin, partial [Trichoderma reesei RUT C-30]	-	Ankyrin	-	black	R	-629	-620	GTTTGGCCGC	7.5e-05
116206	23083	FAD/NAD(P)-binding domain-containing protein [Trichoderma reesei RUT C-30]	Flavoprotein monooxygenase	Aromatic-ring hydroxylase	-	brown	D	-470	-461	ATTCAGCCTC	1.3e-05
116228	-	hypothetical protein M419DRAFT_116228 [Trichoderma reesei RUT C-30]	-	SET	-	coral2	R	-959	-950	TTTCAGCCGC	0.0001
116228	-	hypothetical protein M419DRAFT_116228 [Trichoderma reesei RUT C-30]	-	SET	-	coral2	R	-1018	-1009	ATTTAGCCAG	4.3e-05
116279	121940	WD40 repeat-like protein [Trichoderma reesei RUT C-30]	Tup1	WD40 repeat	-	brown	R	-138	-129	TTTTAGCCGG	3.3e-05
116612	124179	Pkinase-domain-containing protein [Trichoderma reesei RUT C-30]	cyclin-dependent protein kinase	Protein kinase, core	-	firebrick4	D	-160	-151	TATTAGCCTT	7.5e-05
116840	82606	Per1-like protein [Trichoderma reesei RUT C-30]	Mn2+ homeostasis protein Per1	Per1-like	-	black	R	-1111	-1102	GTTCAGCCTG	4.6e-05
116864	82623	subtilisin-like protein [Trichoderma reesei RUT C-30]	tripeptide peptidase	Peptidase S53, propeptide	Down	brown	D	-861	-852	CTTTAGCCTT	7.5e-05
116864	82623	subtilisin-like protein [Trichoderma reesei RUT C-30]	tripeptide peptidase	Peptidase S53, propeptide	Down	brown	D	-1459	-1450	AATCAGCCTG	6.8e-05
116900	124295	hypothetical protein M419DRAFT_116900 [Trichoderma reesei RUT C-30]	SSCRP	Extracellular membrane protein, 8-cysteine region, CFEM	Up	coral1	D	-994	-985	TATTAGCCGG	6e-05
116948	-	hypothetical protein M419DRAFT_116948 [Trichoderma reesei RUT C-30]	-	-	-	darkorange	D	-611	-602	AATCAGCCGC	5.6e-05
117066	-	hypothetical protein M419DRAFT_117066 [Trichoderma reesei RUT C-30]	-	-	-	brown	D	-1105	-1096	GTTCAGCCTG	4.6e-05
117066	-	hypothetical protein M419DRAFT_117066 [Trichoderma reesei RUT C-30]	-	-	-	brown	R	-870	-861	GTTTAGCCGC	5.7e-06
117070	71304	ribosomal protein L39e [Trichoderma reesei RUT C-30]	ribosomal protein L39 from yeast and fungal species.	Ribosomal protein L39e	-	darkgreen	R	-518	-509	GATTAGCCTT	5.1e-05
117474	45153	hypothetical protein M419DRAFT_117474 [Trichoderma reesei RUT C-30]	mitochondrial F1F0 ATP synthase subunit F Atp17	-	-	lavenderblush3	D	-521	-512	GATTAGCCTC	1.5e-05
117641	21468	hypothetical protein M419DRAFT_117641, partial [Trichoderma reesei RUT C-30]	orphan protein	-	-	black	D	-836	-827	TTTTAGCCTT	4.3e-05
117652	72137	hypothetical protein M419DRAFT_117652 [Trichoderma reesei RUT C-30]	cytosceleton binding protein	-	Down	darkolivegreen4	R	-1145	-1136	ATTTAGTCTC	0.0001
117748	-	hypothetical protein M419DRAFT_117748 [Trichoderma reesei RUT C-30]	-	-	-	navajowhite2	D	-750	-741	GTTCAGCCTC	2.3e-05
117949	75428	RNA-binding domain-containing protein, partial [Trichoderma reesei RUT C-30]	RNA binding protein	RNA recognition motif, RNP-1	-	yellowgreen	R	-847	-838	AATCAGCCGC	5.6e-05
118070	76210	glycoside hydrolase [Trichoderma reesei RUT C-30]	GH62 ?-L-arabinofuranosidase ABF2	Glycoside hydrolase, family 62	Up	coral1	D	-369	-360	ATTTAGCCAG	4.3e-05
118087	-	hypothetical protein M419DRAFT_118087 [Trichoderma reesei RUT C-30]	-	-	-	coral1	R	-689	-680	ATGTAGCCTG	5.6e-05
118144	105533	hypothetical protein M419DRAFT_118144 [Trichoderma reesei RUT C-30]	SSCRP	-	Down	brown	D	-842	-833	AATCAGCCTT	0.0001
118157	121004	hypothetical protein M419DRAFT_118157 [Trichoderma reesei RUT C-30]	unknown protein	-	Down	brown	D	-112	-103	ATTCAGCCTC	1.3e-05
118169	-	hypothetical protein M419DRAFT_118169 [Trichoderma reesei RUT C-30]	-	-	-	brown	D	-656	-647	AATCAGCCTG	6.8e-05
118181	105589	hypothetical protein M419DRAFT_118181 [Trichoderma reesei RUT C-30]	mitochondrial ATPase inhibitor	Mitochondrial ATPase inhibitor, IATP	-	grey60	R	-1241	-1232	AATTGGCCTC	7.5e-05
118502	47330	hypothetical protein M419DRAFT_118502 [Trichoderma reesei RUT C-30]	SSCRP	-	-	black	D	-649	-640	ATGTAGCCGC	4.6e-05
118666	42953	hypothetical protein M419DRAFT_118666 [Trichoderma reesei RUT C-30]	unknown protein	-	-	lightcyan1	D	-193	-184	AATCAGCCGG	8.4e-05
118864	71559	translation initiation factor eIF-5A [Trichoderma reesei RUT C-30]	Translation initiation factor eIF-5A gene based on homologyToThe corresponding genes in several filamentous fungi.	KOW	-	coral1	R	-1440	-1431	AATTAGCCAG	0.0001
118864	71559	translation initiation factor eIF-5A [Trichoderma reesei RUT C-30]	Translation initiation factor eIF-5A gene based on homologyToThe corresponding genes in several filamentous fungi.	KOW	-	coral1	R	-1457	-1448	AATTAGCCAG	0.0001
118864	71559	translation initiation factor eIF-5A [Trichoderma reesei RUT C-30]	Translation initiation factor eIF-5A gene based on homologyToThe corresponding genes in several filamentous fungi.	KOW	-	coral1	R	-646	-637	CTTTAGCCTT	7.5e-05
118864	71559	translation initiation factor eIF-5A [Trichoderma reesei RUT C-30]	Translation initiation factor eIF-5A gene based on homologyToThe corresponding genes in several filamentous fungi.	KOW	-	coral1	D	-1434	-1425	AATTAGCCGT	3e-05
118864	71559	translation initiation factor eIF-5A [Trichoderma reesei RUT C-30]	Translation initiation factor eIF-5A gene based on homologyToThe corresponding genes in several filamentous fungi.	KOW	-	coral1	D	-1263	-1254	CTTTAGCCTC	2.9e-05
119136	-	hypothetical protein M419DRAFT_119136 [Trichoderma reesei RUT C-30]	-	-	-	brown	D	-873	-864	ATTTGGCCTT	8e-05
119179	-	hypothetical protein M419DRAFT_119179 [Trichoderma reesei RUT C-30]	-	-	Up	coral1	R	-293	-284	GTGTAGCCTC	5.6e-05
119238	-	hypothetical protein M419DRAFT_119238 [Trichoderma reesei RUT C-30]	-	-	Down	-	D	-893	-884	AATCAGCCGG	8.4e-05
119307	63744	hypothetical protein M419DRAFT_119307 [Trichoderma reesei RUT C-30]	unknown protein	Zinc finger, AN1-type	Up	black	D	-1204	-1195	ATGTAGCCTG	5.6e-05
119413	-	hypothetical protein M419DRAFT_119413 [Trichoderma reesei RUT C-30]	-	-	-	darkolivegreen4	D	-322	-313	ATTTACCCTC	9.1e-05
119413	-	hypothetical protein M419DRAFT_119413 [Trichoderma reesei RUT C-30]	-	-	-	darkolivegreen4	D	-17	-8	GATTAGCCGT	6e-05
119450	-	hypothetical protein M419DRAFT_119450 [Trichoderma reesei RUT C-30]	-	-	-	darkgreen	D	-648	-639	ATATAGCCTC	8.4e-05
119586	109075	hypothetical protein M419DRAFT_119586, partial [Trichoderma reesei RUT C-30]	unknown protein	-	-	-	D	-1473	-1464	GTTTGGCCGC	7.5e-05
119696	-	hypothetical protein M419DRAFT_119696 [Trichoderma reesei RUT C-30]	-	-	Up	black	R	-1455	-1446	ATTCAGCCAC	9.1e-05
119714	-	hypothetical protein M419DRAFT_119714 [Trichoderma reesei RUT C-30]	-	-	Up	-	R	-200	-191	ATTCAGCCTT	4.3e-05
119723	122929	hypothetical protein M419DRAFT_119723 [Trichoderma reesei RUT C-30]	unknown protein	-	-	lavenderblush3	D	-770	-761	GTTTGGCCTC	5.1e-05
119738	-	hypothetical protein M419DRAFT_119738 [Trichoderma reesei RUT C-30]	-	-	-	brown2	R	-130	-121	ATTCAGCCGC	2e-05
119881	-	hypothetical protein M419DRAFT_119881 [Trichoderma reesei RUT C-30]	-	-	-	darkslateblue	D	-67	-58	ATTTGGCCTT	8e-05
119924	-	hypothetical protein M419DRAFT_119924 [Trichoderma reesei RUT C-30]	-	-	Down	grey60	R	-925	-916	GATTAGCCTC	1.5e-05
119933	119956	hypothetical protein M419DRAFT_119933 [Trichoderma reesei RUT C-30]	unknown protein	-	Up	orangered3	R	-1098	-1089	ATTTAGCCCC	6.8e-05
119982	-	hypothetical protein M419DRAFT_119982 [Trichoderma reesei RUT C-30]	-	-	Up	black	D	-551	-542	GATTAGCCTG	3e-05
120038	-	hypothetical protein M419DRAFT_120038, partial [Trichoderma reesei RUT C-30]	-	-	Down	brown	R	-1303	-1294	ATTTGGCCTG	5.1e-05
120050	-	hypothetical protein M419DRAFT_120050 [Trichoderma reesei RUT C-30]	-	-	-	-	R	-903	-894	ATTTAGCCTC	9.3e-07
120150	110127	hypothetical protein M419DRAFT_120150 [Trichoderma reesei RUT C-30]	orphan protein	-	Down	brown	D	-11	-2	ATTCAGCCAC	9.1e-05
120163	-	hypothetical protein M419DRAFT_120163 [Trichoderma reesei RUT C-30]	-	-	Up	darkorange	D	-1378	-1369	ATTTGGCCTT	8e-05
120252	110396	Tim10/DDP family zinc finger-containing protein [Trichoderma reesei RUT C-30]	unknown protein with Tim10/DDP family zinc finger	Zinc finger, Tim10/DDP-type	-	brown	R	-261	-252	GTTTGGCCTG	8.4e-05
120374	-	hypothetical protein M419DRAFT_120374 [Trichoderma reesei RUT C-30]	-	-	-	coral1	D	-97	-88	GTTTGGCCGC	7.5e-05
120375	-	hypothetical protein M419DRAFT_120375 [Trichoderma reesei RUT C-30]	-	-	-	coral1	D	-1426	-1417	GTTTAGCCTC	3.4e-06
120522	-	hypothetical protein M419DRAFT_120522 [Trichoderma reesei RUT C-30]	-	-	Down	brown	R	-376	-367	ATTTACCCTC	9.1e-05
120576	-	hypothetical protein M419DRAFT_120576 [Trichoderma reesei RUT C-30]	-	-	-	black	D	-982	-973	ATTTACCCTC	9.1e-05
120647	-	hypothetical protein M419DRAFT_120647 [Trichoderma reesei RUT C-30]	-	-	-	brown	R	-833	-824	ATTCAGCCTG	2.3e-05
120683	-	hypothetical protein M419DRAFT_120683 [Trichoderma reesei RUT C-30]	-	-	Down	grey60	R	-153	-144	ATTTGGCCGC	4.3e-05
120837	120030	hypothetical protein M419DRAFT_120837, partial [Trichoderma reesei RUT C-30]	orphan protein	-	-	brown	R	-120	-111	GTTCAGCCTT	7.5e-05
121232	-	hypothetical protein M419DRAFT_121232 [Trichoderma reesei RUT C-30]	-	-	-	-	D	-804	-795	TATTAGCCTG	4.6e-05
121271	-	hypothetical protein M419DRAFT_121271 [Trichoderma reesei RUT C-30]	-	-	-	brown	R	-1002	-993	GTGTAGCCTG	9.1e-05
121290	21412	hypothetical protein M419DRAFT_121290, partial [Trichoderma reesei RUT C-30]	unknown protein	-	Up	coral1	D	-1348	-1339	ATTTGGCCTT	8e-05
121290	21412	hypothetical protein M419DRAFT_121290, partial [Trichoderma reesei RUT C-30]	unknown protein	-	Up	coral1	R	-493	-484	ATTTAGCCGT	7.8e-06
121336	-	hypothetical protein M419DRAFT_121336 [Trichoderma reesei RUT C-30]	-	-	Down	darkolivegreen4	D	-725	-716	AATTAGCCAG	0.0001
121336	-	hypothetical protein M419DRAFT_121336 [Trichoderma reesei RUT C-30]	-	-	Down	darkolivegreen4	D	-860	-851	GTTCAGCCTT	7.5e-05
121362	70907	ankyrin repeat protein 4ank, partial [Trichoderma reesei RUT C-30]	Ankyrin	Ankyrin	-	coral2	R	-808	-799	AGTTAGCCTC	9.1e-05
121449	73638	hypothetical protein M419DRAFT_121449 [Trichoderma reesei RUT C-30]	CIP1	Cellulose-binding region, fungal	Up	coral1	D	-341	-332	GTTCAGCCGC	3.8e-05
121529	-	hypothetical protein M419DRAFT_121529 [Trichoderma reesei RUT C-30]	-	-	-	brown	R	-1414	-1405	GTTTAGCCGC	5.7e-06
121605	-	hypothetical protein M419DRAFT_121605 [Trichoderma reesei RUT C-30]	-	-	Down	-	R	-316	-307	GTTCAGCCGT	9.1e-05
121632	74060	hypothetical protein M419DRAFT_121632 [Trichoderma reesei RUT C-30]	SSCRP	-	-	navajowhite2	D	-113	-104	ATTCGGCCTC	6.8e-05
121740	-	hypothetical protein M419DRAFT_121740 [Trichoderma reesei RUT C-30]	-	-	-	lightcyan1	R	-1184	-1175	AATCAGCCGC	5.6e-05
121743	121993	hypothetical protein M419DRAFT_121743, partial [Trichoderma reesei RUT C-30]	unknown protein	-	-	grey60	D	-600	-591	ATTCAGCCAC	9.1e-05
121828	122089	NmrA-domain-containing protein [Trichoderma reesei RUT C-30]	unknown protein	NmrA-like	Down	brown	D	-32	-23	ATTTAGCCCC	6.8e-05
121886	122147	hypothetical protein M419DRAFT_121886, partial [Trichoderma reesei RUT C-30]	orphan protein	-	Down	grey60	D	-278	-269	GTTCAGCCTC	2.3e-05
121896	-	hypothetical protein M419DRAFT_121896 [Trichoderma reesei RUT C-30]	-	-	-	lightsteelblue	R	-960	-951	GTTTGGCCTC	5.1e-05
121966	44967	hypothetical protein M419DRAFT_121966 [Trichoderma reesei RUT C-30]	unknown protein	-	Down	royalblue	D	-975	-966	GTTCAGCCTT	7.5e-05
121990	-	hypothetical protein M419DRAFT_121990 [Trichoderma reesei RUT C-30]	-	-	-	brown	R	-443	-434	AAGTAGCCTC	8e-05
121990	-	hypothetical protein M419DRAFT_121990 [Trichoderma reesei RUT C-30]	-	-	-	brown	D	-98	-89	AATTGGCCTC	7.5e-05
121996	55185	DNA-directed RNA polymerases II 24 kDa polypeptide [Trichoderma reesei RUT C-30]	RNA polymerase Rpb5	RNA polymerase, subunit H/Rpb5 C-terminal	-	darkslateblue	D	-17	-8	GATCAGCCTC	8e-05
122125	-	hypothetical protein M419DRAFT_122125 [Trichoderma reesei RUT C-30]	-	-	-	darkgreen	R	-556	-547	AATCAGCCGC	5.6e-05
122182	57869	RNA-binding domain-containing protein [Trichoderma reesei RUT C-30]	Poly(A) binding protein	RNA recognition motif, RNP-1	-	black	D	-598	-589	GTTTAGCCAG	7.5e-05
122184	-	hypothetical protein M419DRAFT_122184 [Trichoderma reesei RUT C-30]	-	-	-	darkolivegreen4	R	-97	-88	AATTGGCCTC	7.5e-05
122262	46320	LSM domain-containing protein [Trichoderma reesei RUT C-30]	small nuclear ribonucleoprotein LSM2	Like-Sm ribonucleoprotein, eukaryotic and archaea-type, core	-	brown	D	-544	-535	GTTTAGCCTC	3.4e-06
122318	-	hypothetical protein M419DRAFT_122318 [Trichoderma reesei RUT C-30]	-	-	-	brown	D	-507	-498	AGTTAGCCTC	9.1e-05
122331	-	hypothetical protein M419DRAFT_122331 [Trichoderma reesei RUT C-30]	-	-	Up	-	D	-366	-357	TTTTAGCCTT	4.3e-05
122470	72567	GUX2_HYPJR RecName: Full=Exoglucanase 2; AltName: Full=1,4-beta-cellobiohydrolase; AltName: Full=Cellobiohydrolase 6A; Short=Cel6A; AltName: Full=Exocellobiohydrolase II; Short=CBHII; AltName: Full=Exoglucanase II; Flags: Precursor	GH6 Cellobiohydrolase CEL6A/CBH2	Cellulose-binding region, fungal	Up	coral1	D	-211	-202	CATTAGCCGC	0.0001
122470	72567	GUX2_HYPJR RecName: Full=Exoglucanase 2; AltName: Full=1,4-beta-cellobiohydrolase; AltName: Full=Cellobiohydrolase 6A; Short=Cel6A; AltName: Full=Exocellobiohydrolase II; Short=CBHII; AltName: Full=Exoglucanase II; Flags: Precursor	GH6 Cellobiohydrolase CEL6A/CBH2	Cellulose-binding region, fungal	Up	coral1	D	-322	-313	TATTAGCCGT	8.4e-05
122470	72567	GUX2_HYPJR RecName: Full=Exoglucanase 2; AltName: Full=1,4-beta-cellobiohydrolase; AltName: Full=Cellobiohydrolase 6A; Short=Cel6A; AltName: Full=Exocellobiohydrolase II; Short=CBHII; AltName: Full=Exoglucanase II; Flags: Precursor	GH6 Cellobiohydrolase CEL6A/CBH2	Cellulose-binding region, fungal	Up	coral1	D	-436	-427	CATTAGCCTC	6.8e-05
122472	120877	putative metallo-beta-lactamase domain protein [Trichoderma reesei RUT C-30]	Zn-dependent ß-lactamase	Beta-lactamase-like	-	brown	R	-690	-681	ATTCAGCCTT	4.3e-05
122477	76215	FAD/NAD(P)-binding domain-containing protein [Trichoderma reesei RUT C-30]	sulfide:quinone oxidoreductase/flavo-binding protein	FAD-dependent pyridine nucleotide-disulphide oxidoreductase	-	brown	D	-144	-135	ATTCAGCCTT	4.3e-05
122518	120961	endoglucanase VII [Trichoderma reesei RUT C-30]	GH61 polysaccharide monooxygenase CEL61b	Glycoside hydrolase, family 61	Up	coral1	D	-443	-434	GTTTAGCCGT	1.6e-05
122626	-	hypothetical protein M419DRAFT_122626 [Trichoderma reesei RUT C-30]	-	-	-	lightcyan1	R	-706	-697	GATCAGCCTC	8e-05
122639	-	hypothetical protein M419DRAFT_122639 [Trichoderma reesei RUT C-30]	-	Glycoside hydrolase, family 3, N-terminal	Up	coral1	D	-912	-903	TTTTAGCCTC	1.3e-05
122639	-	hypothetical protein M419DRAFT_122639 [Trichoderma reesei RUT C-30]	-	Glycoside hydrolase, family 3, N-terminal	Up	coral1	R	-386	-377	GTTTAGCCGC	5.7e-06
122639	-	hypothetical protein M419DRAFT_122639 [Trichoderma reesei RUT C-30]	-	Glycoside hydrolase, family 3, N-terminal	Up	coral1	R	-815	-806	GTTTAGCCTC	3.4e-06
122741	-	hypothetical protein M419DRAFT_122741, partial [Trichoderma reesei RUT C-30]	-	-	Up	-	R	-1200	-1191	AAGTAGCCTC	8e-05
122916	121355	alkaline phosphatase [Trichoderma reesei RUT C-30]	GH18 chitinase CHI18-rel2	Glycoside hydrolase, family 18, catalytic domain	-	darkolivegreen4	R	-1329	-1320	ATGTAGCCGC	4.6e-05
122998	-	ribosomal protein L13e [Trichoderma reesei RUT C-30]	-	Ribosomal protein L13e	-	darkgreen	R	-1074	-1065	AATCAGCCTC	3.8e-05
123017	-	hypothetical protein M419DRAFT_123017 [Trichoderma reesei RUT C-30]	-	-	Down	grey60	R	-356	-347	GTTTGGCCTC	5.1e-05
123017	-	hypothetical protein M419DRAFT_123017 [Trichoderma reesei RUT C-30]	-	-	Down	grey60	R	-1267	-1258	CTTTAGCCTC	2.9e-05
123055	47733	hypothetical protein M419DRAFT_123055, partial [Trichoderma reesei RUT C-30]	SSCRP	-	-	coral1	D	-599	-590	GTTTGGCCGC	7.5e-05
123136	121579	LysM-domain-containing protein [Trichoderma reesei RUT C-30]	carbohydrate binding module	Peptidoglycan-binding LysM	Down	grey60	R	-760	-751	AATCAGCCTC	3.8e-05
123142	-	hypothetical protein M419DRAFT_123142 [Trichoderma reesei RUT C-30]	-	-	-	coral2	R	-973	-964	AATCAGCCTG	6.8e-05
123146	47621	hypothetical protein M419DRAFT_123146 [Trichoderma reesei RUT C-30]	unknown protein	RNA polymerase II-associated protein 1, C-terminal	-	lightcyan1	D	-1379	-1370	AATCAGCCTC	3.8e-05
123153	121556	glyoxalase family protein [Trichoderma reesei RUT C-30]	unknown protein	-	-	darkorange	R	-468	-459	ATTTAGCCTT	6.5e-06
123186	121522	histone H2A [Trichoderma reesei RUT C-30]	histone H2A	Histone H2A	-	darkviolet	D	-366	-357	CATTAGCCGC	0.0001
123189	121516	histone H2B [Trichoderma reesei RUT C-30]	histone H2B	Histone H2B	-	black	R	-198	-189	ATTTGGCCTG	5.1e-05
123303	-	hypothetical protein M419DRAFT_123303 [Trichoderma reesei RUT C-30]	-	-	Up	darkorange	D	-1047	-1038	ATTTAGCCAT	6e-05
123303	-	hypothetical protein M419DRAFT_123303 [Trichoderma reesei RUT C-30]	-	-	Up	darkorange	D	-1080	-1071	ATTCAGCCGC	2e-05
123348	120600	hypothetical protein M419DRAFT_123348, partial [Trichoderma reesei RUT C-30]	unknown protein	-	Down	brown	R	-1012	-1003	TTTCAGCCTC	6.8e-05
123383	-	hypothetical protein M419DRAFT_123383 [Trichoderma reesei RUT C-30]	-	-	-	black	R	-349	-340	AATTGGCCGC	0.0001
123389	-	hypothetical protein M419DRAFT_123389 [Trichoderma reesei RUT C-30]	-	-	-	grey60	R	-378	-369	ATATAGCCTC	8.4e-05
123394	-	hypothetical protein M419DRAFT_123394 [Trichoderma reesei RUT C-30]	-	-	-	brown	D	-1012	-1003	GTTCAGCCTC	2.3e-05
123608	122487	DNase1 protein [Trichoderma reesei RUT C-30]	DNAse	-	-	black	D	-709	-700	CATTAGCCGC	0.0001
123635	49308	glutathione-dependent formaldehyde-activating enzyme [Trichoderma reesei RUT C-30]	unknown protein	Glutathione-dependent formaldehyde-activating, GFA	Down	darkolivegreen4	D	-651	-642	GATTAGCCTG	3e-05
123747	22707	succinate dehydrogenase cytochrome b small subunit [Trichoderma reesei RUT C-30]	unknown protein	CybS	-	lightsteelblue	D	-764	-755	ATATAGCCTC	8.4e-05
123758	49594	mitochondrial import inner membrane translocase subunit TIM10 [Trichoderma reesei RUT C-30]	mitochondrial import inner membrane translocase subunit TIM10	Zinc finger, Tim10/DDP-type	-	brown	D	-1495	-1486	ATTCAGCCAC	9.1e-05
123758	49594	mitochondrial import inner membrane translocase subunit TIM10 [Trichoderma reesei RUT C-30]	mitochondrial import inner membrane translocase subunit TIM10	Zinc finger, Tim10/DDP-type	-	brown	R	-393	-384	ATTTGGCCGC	4.3e-05
123842	-	hypothetical protein M419DRAFT_123842 [Trichoderma reesei RUT C-30]	-	-	-	firebrick4	D	-444	-435	ATTTAGCCAT	6e-05
123872	22739	hypothetical protein M419DRAFT_123872, partial [Trichoderma reesei RUT C-30]	unknown protein	-	Down	brown	R	-1400	-1391	GTTCAGCCGT	9.1e-05
123877	-	hypothetical protein M419DRAFT_123877 [Trichoderma reesei RUT C-30]	-	-	Down	brown	D	-573	-564	AAGTAGCCTC	8e-05
123883	33704	TFIID-31kDa-domain-containing protein [Trichoderma reesei RUT C-30]	transcription initiation factor TFIID	Transcription factor TAFII-31	-	coral1	D	-312	-303	ATTCAGCCGC	2e-05
123915	122734	hypothetical protein M419DRAFT_123915 [Trichoderma reesei RUT C-30]	orphan protein	-	Up	coral1	R	-341	-332	ATTTAGCCGG	4.1e-06
123943	-	hypothetical protein M419DRAFT_123943 [Trichoderma reesei RUT C-30]	-	-	-	coral1	R	-1014	-1005	ATTTGGCCTC	2.9e-05
124027	122943	hypothetical protein M419DRAFT_124027 [Trichoderma reesei RUT C-30]	SWI-SNF chromatin-remodeling complex protein	WW/Rsp5/WWP	Down	brown	D	-1119	-1110	CTTTAGCCGC	3.8e-05
124143	-	hypothetical protein M419DRAFT_124143 [Trichoderma reesei RUT C-30]	-	-	-	coral1	D	-592	-583	ATTCAGCCTT	4.3e-05
124198	53046	ERV25 protein [Trichoderma reesei RUT C-30]	Endoplasmic reticulum vesicle protein	GOLD	-	black	R	-380	-371	GTTCAGCCTT	7.5e-05
124217	74486	hypothetical protein M419DRAFT_124217 [Trichoderma reesei RUT C-30]	unknown protein	-	-	brown	D	-931	-922	GTGTAGCCTC	5.6e-05
124235	-	hypothetical protein M419DRAFT_124235 [Trichoderma reesei RUT C-30]	-	-	-	darkolivegreen4	D	-496	-487	ATTTAGCCCG	0.0001
124246	119924	Hsp70 nucleotide exchange factor [Trichoderma reesei RUT C-30]	Hsp70 nucleotide exchange factor FES1	Nucleotide exchange factor Fes1	Down	brown	D	-906	-897	ATTCAGCCTG	2.3e-05
124259	119902	hypothetical protein M419DRAFT_124259 [Trichoderma reesei RUT C-30]	orphan protein	-	-	black	R	-265	-256	GTTTGGCCTG	8.4e-05
124322	-	hypothetical protein M419DRAFT_124322 [Trichoderma reesei RUT C-30]	-	-	-	black	D	-426	-417	AATTAGCCTT	2e-05
124358	-	hypothetical protein M419DRAFT_124358 [Trichoderma reesei RUT C-30]	-	-	-	coral1	R	-460	-451	ATTAAGCCTC	0.0001
124424	-	hypothetical protein M419DRAFT_124424, partial [Trichoderma reesei RUT C-30]	-	-	-	darkorange	D	-1323	-1314	ATTCAGCCTC	1.3e-05
124438	123232	endo-beta-1,4-glucanase, partial [Trichoderma reesei RUT C-30]	GH12 endo-ß-1	Glycoside hydrolase, family 12	Up	coral1	D	-986	-977	GATTAGCCTC	1.5e-05
124467	-	hypothetical protein M419DRAFT_124467 [Trichoderma reesei RUT C-30]	-	-	-	-	D	-580	-571	ATTTAGCCTG	3.4e-06
124498	23015	hypothetical protein M419DRAFT_124498, partial [Trichoderma reesei RUT C-30]	unknown protein	-	-	royalblue	R	-249	-240	ATTTAGCCTT	6.5e-06
[truncated: 490 more rows]
