# Supplementary material for: Gene Co-expression Network Reveals Potential New Genes Related to Sugarcane Bagasse Degradation in Trichoderma reesei RUT-30
Source: Front Bioeng Biotechnol. 2018 Oct 22;6:151. doi: 10.3389/fbioe.2018.00151 (PMC6204389; doi:10.3389/fbioe.2018.00151)
Supplement: Supplementary file 8 [file Table_8.XLSX]

## Sheet: Genes co-expressed with xyr1
Genes co-expressed with xyr1
ᵞ JGI database was used to recover the T. reesei proteins ID
⁺ QM6a ortholog IDs were obtained applying the OrthoMCL pipeline. It was only considered orthologs 1:1
ᶲ BP: Biological Process; CC: Cellular Component; MF: Molecular Function
ᶿ Number of transmembrane helices predicted by the TMHMM Server
ᵝ Presence of signal peptide was predicted by SignalP 4.1 Server
ᵟ Genes differentially expressed in bagasse; Up: upreregulated
ᵠ Expression data from Borin et al., 2017. Log2 fold change; B: bagasse.
† General annotation retrieved from Borin et al., 2017. Please see more details below the table
ᵡ Number of links
ᵜ Number of predicted Xyr1 bindind site (XBS) in the 1.5-kb promoter
RUT-C30 IDᵞ	QM6a ortholog ID⁺	NCBI Description	trichoCODE Description	InterPro Description	GO_BPᶲ	GO_CCᶲ	GO_MFᶲ	KOG class	KEGG pathway class	Transmembrane domainᶿ	Signal Peptideᵝ	DEGᵟ	log₂FCᵠ			RNASeq class†	Module	Hub degreeᵡ	Number of predicted XBSᵜ	Gene name	CAZy family
													B6h	B12h	B24h
142298	65162	endo-N-acetyl-beta-D-glucosaminidase precursor [Trichoderma reesei RUT C-30]	GH18 endo-N-acetyl-ß-D-glucosaminidase Endo T	-	-	-	-	-	-	-	Y	Up	2.19081	2.13692	2.73986	CAZyme	coral1	-	1	Endo T	GH18
122518	120961	endoglucanase VII [Trichoderma reesei RUT C-30]	GH61 polysaccharide monooxygenase CEL61b	-	-	-	-	-	-	-	Y	Up	3.22623	6.54343	9.08716	CAZyme	coral1	-	1	cel61b	AA9
118070	76210	glycoside hydrolase [Trichoderma reesei RUT C-30]	GH62 ?-L-arabinofuranosidase ABF2	-	L-arabinose metabolic process [GO:0046373]	-	alpha-L-arabinofuranosidase activity [GO:0046556]	-	-	-	Y	Up	5.87522	4.90427	7.02967	CAZyme	coral1	-	1	abf2	GH62
25615	-	glycosyl hydrolase [Trichoderma reesei RUT C-30]	-	-	-	-	carbohydrate binding [GO:0030246]; hydrolase activity [GO:0016787]	-	-	-	Y	Up	1.12696	1.30666	1.69065	CAZyme	coral1	-	1	-	GH92
124438	123232	endo-beta-1,4-glucanase, partial [Trichoderma reesei RUT C-30]	GH12 endo-ß-1	-	polysaccharide catabolic process [GO:0000272]	-	cellulase activity [GO:0008810]	-	-	-	Y	Up	1.73667	5.38266	8.96277	CAZyme	coral1	-	1	egl3/cel12a	GH12
25940	49976	endo-1,4-beta-glucanase V [Trichoderma reesei RUT C-30]	GH5 endo-?-1	-	carbohydrate metabolic process [GO:0005975]	extracellular region [GO:0005576]	cellulase activity [GO:0008810]; cellulose binding [GO:0030248]	-	-	-	Y	Up	2.9541	5.40649	8.51859	CAZyme	coral1	-	1	egl5/cel45a	GH45/CBM1
72489	120312	GUN2_HYPJR RecName: Full=Endoglucanase EG-II; Short=EGII; AltName: Full=Cellulase; AltName: Full=Endo-1,4-beta-glucanase; Flags: Precursor	GH5 endo-?-1	-	cellulose catabolic process [GO:0030245]	extracellular region [GO:0005576]	cellulase activity [GO:0008810]; cellulose binding [GO:0030248]	-	-	-	Y	Up	3.26805	5.73884	8.57439	CAZyme	coral1	-	1	egl2/cel5a	GH5/CBM1
5304	122081	GUN1_HYPJR RecName: Full=Endoglucanase EG-1; AltName: Full=Cellulase; AltName: Full=Endo-1,4-beta-glucanase; Flags: Precursor	GH7 Endo-?-1	-	cellulose catabolic process [GO:0030245]	extracellular region [GO:0005576]	cellulase activity [GO:0008810]; cellulose binding [GO:0030248]	-	-	-	Y	Up	2.62565	5.05145	8.39478	CAZyme	coral1	-	1	egl1/cel7b	GH7/CBM1
122470	72567	GUX2_HYPJR RecName: Full=Exoglucanase 2; AltName: Full=1,4-beta-cellobiohydrolase; AltName: Full=Cellobiohydrolase 6A; Short=Cel6A; AltName: Full=Exocellobiohydrolase II; Short=CBHII; AltName: Full=Exoglucanase II; Flags: Precursor	GH6 Cellobiohydrolase CEL6A/CBH2	-	cellulose catabolic process [GO:0030245]	extracellular region [GO:0005576]	cellulose 1,4-beta-cellobiosidase activity [GO:0016162]; cellulose binding [GO:0030248]	-	-	-	Y	Up	2.73053	5.28017	8.23611	CAZyme	coral1	-	3	cbh2/cel6a	GH6/CBM1
125125	123989	GUX1_HYPJR RecName: Full=Exoglucanase 1; AltName: Full=1,4-beta-cellobiohydrolase; AltName: Full=Cellobiohydrolase 7A; Short=Cel7A; AltName: Full=Exocellobiohydrolase I; Short=CBHI; AltName: Full=Exoglucanase I; Flags: Precursor	GH7 Cellobiohydrolase CBH1/CEL7a	Cellulose-binding region, fungal	cellulose catabolic process [GO:0030245]	extracellular region [GO:0005576]	cellulose 1,4-beta-cellobiosidase activity [GO:0016162]; cellulose binding [GO:0030248]	Function unknown	-	-	Y	Up	3.49087	5.83556	8.74755	CAZyme	coral1	-	4	cbh1/cel7a	GH7/CBM1
125575	123940	hypothetical protein M419DRAFT_125575 [Trichoderma reesei RUT C-30]	GH115 methylglurunoyl esterase CIP2	-	carbohydrate metabolic process [GO:0005975]	extracellular region [GO:0005576]	cellulose binding [GO:0030248]	-	-	-	Y	Up	4.73851	6.36308	9.12497	CAZyme	coral1	-	1	cip2	CE15/CBM1
139633	73643	endoglucanase-4 [Trichoderma reesei RUT C-30]	GH61 polysaccharide monooxygenase CEL61a	Cellulose-binding region, fungal	carbohydrate metabolic process [GO:0005975]	extracellular region [GO:0005576]	cellulose binding [GO:0030248]	Carbohydrate transport and metabolism	-	-	Y	Up	3.84295	6.09552	8.59373	CAZyme	coral1	-	1	cel61a/egl4	AA9/CBM1
111943	49081	Xyloglucanase [Trichoderma reesei RUT C-30]	GH74 Xyloglucanase CEL74a	Cellulose-binding region, fungal	carbohydrate metabolic process [GO:0005975]	extracellular region [GO:0005576]	cellulose binding [GO:0030248]	Inorganic ion transport and metabolism	-	-	Y	Up	2.04207	2.1836	3.86807	CAZyme	coral1	-	1	cel74a	GH74/CBM1
139631	73632	acetyl xylan esterase [Trichoderma reesei RUT C-30]	CE5 acetyl xylan esterase AXE1	-	carbohydrate metabolic process [GO:0005975]	extracellular region [GO:0005576]	cellulose binding [GO:0030248]; hydrolase activity [GO:0016787]	-	-	-	Y	Up	4.43879	6.4624	9.12269	CAZyme	coral1	-	1	axe1	CE5/CBM1
134945	112392	structural comparison of Two major endo-1,4-beta-Xylanases from Trichodrema Reesei [Trichoderma reesei RUT C-30]	GH11 endo-ß-1	-	xylan catabolic process [GO:0045493]	-	endo-1,4-beta-xylanase activity [GO:0031176]	-	-	-	N	Up	5.54138	6.05986	6.8023	CAZyme	coral1	-	2	xyn5	GH11
23616	120229	XYN3_HYPJR RecName: Full=Endo-1,4-beta-xylanase 3; Short=Xylanase 3; AltName: Full=1,4-beta-D-xylan xylanohydrolase 3; Flags: Precursor	GH10 endo-ß-1	-	xylan catabolic process [GO:0045493]	extracellular region [GO:0005576]	endo-1,4-beta-xylanase activity [GO:0031176]	-	-	-	Y	Up	2.69495	4.78092	8.52915	CAZyme	coral1	-	1	xyn3	GH10
124931	123818	XYN2_HYPJR RecName: Full=Endo-1,4-beta-xylanase 2; Short=EX 2; Short=Xylanase 2; AltName: Full=1,4-beta-D-xylan xylanohydrolase 2; AltName: Full=Alkaline endo-beta-1,4-xylanase; Flags: Precursor	GH11 endo-ß-1	-	xylan catabolic process [GO:0045493]	extracellular region [GO:0005576]	endo-1,4-beta-xylanase activity [GO:0031176]	-	-	-	Y	Up	6.38178	7.55661	8.90557	CAZyme	coral1	-	3	xyn2	GH11
6699	57179	family 88 putative glycosyl hydrolase [Trichoderma reesei RUT C-30]	GH105/GH88 glycosyl hydrolase	-	-	-	hydrolase activity [GO:0016787]	-	-	-	N	Up	4.13587	5.6092	7.48095	CAZyme	coral1	-	1	-	GH105
88887	54219	acetyl xylan esterase [Trichoderma reesei RUT C-30]	CE5 acetyl xylan esterase	-	metabolic process [GO:0008152]	-	hydrolase activity [GO:0016787]	-	-	-	N	Up	4.83015	6.0132	8.92644	CAZyme	coral1	-	2	-	CE5
136770	121418	acetyl esterase [Trichoderma reesei RUT C-30]	lipase G-D-S-L	-	-	-	hydrolase activity, acting on ester bonds [GO:0016788]	-	-	-	Y	Up	6.3339	7.50145	7.73769	CAZyme	coral1	-	1	aes1	CE16
136460	38536	hypothetical protein M419DRAFT_136460 [Trichoderma reesei RUT C-30]	GH16 glucan endo-1	-	carbohydrate metabolic process [GO:0005975]	-	hydrolase activity, hydrolyzing O-glycosyl compounds [GO:0004553]	-	-	-	N	Up	-	-	1.28418	CAZyme	coral1	-	1	-	GH16
77521	3739	family 43 glycoside hydrolase [Trichoderma reesei RUT C-30]	GH43 ?-xylosidase/?-L-arabinofuranosidase	-	carbohydrate metabolic process [GO:0005975]	-	hydrolase activity, hydrolyzing O-glycosyl compounds [GO:0004553]	-	-	-	N	Up	4.20715	4.7555	5.30658	CAZyme	coral1	-	1	-	GH43
126869	55802	mannan endo-1,6-alpha-mannosidase [Trichoderma reesei RUT C-30]	GH76 ?-1	-	carbohydrate catabolic process [GO:0016052]	-	mannan endo-1,6-alpha-mannosidase activity [GO:0008496]	-	-	-	N	Up	-	-	2.40637	CAZyme	coral1	-	1	-	GH76
114133	80659	alcohol oxidase [Trichoderma reesei RUT C-30]	alcohol oxidase AOX1	Glucose-methanol-choline oxidoreductase, N-terminal	-	-	flavin adenine dinucleotide binding [GO:0050660]; oxidoreductase activity, acting on CH-OH group of donors [GO:0016614]	General function prediction only	Amino Acid Metabolism	-	N	Up	2.85259	2.39161	3.87658	CAZyme	coral1	-	1	-	AA3_3
71638	-	glycoside hydrolase [Trichoderma reesei RUT C-30]	-	Glycoside hydrolase, clan GH-D	carbohydrate metabolic process [GO:0005975]	-	raffinose alpha-galactosidase activity [GO:0052692]	Carbohydrate transport and metabolism	Carbohydrate Metabolism	-	Y	Up	1.85311	2.64535	3.41818	CAZyme	coral1	-	1	-	GH27
125268	-	hypothetical protein M419DRAFT_125268 [Trichoderma reesei RUT C-30]	-	-	cellulose catabolic process [GO:0030245]	-	beta-glucosidase activity [GO:0008422]; scopolin beta-glucosidase activity [GO:0102483]	-	Metabolism of Complex Carbohydrates	-	N	Up	2.35167	3.21353	4.31315	CAZyme	coral1	-	2	cel3c	GH3
24645	22252	seven-hairpin glycosidase [Trichoderma reesei RUT C-30]	GH47 ?-1	Glycoside hydrolase, family 47	metabolic process [GO:0008152]	membrane [GO:0016020]	calcium ion binding [GO:0005509]; mannosyl-oligosaccharide 1,2-alpha-mannosidase activity [GO:0004571]	Carbohydrate transport and metabolism	Metabolism of Complex Carbohydrates	-	Y	Up	1.05603	1.0801	1.58613	CAZyme	coral1	-	1	-	GH47
24455	77299	Exo-beta-D-glucosaminidase [Trichoderma reesei RUT C-30]	GH2 Exo-?-D-glucosaminidase GLS93	Glycoside hydrolase family 2, immunoglobulin-like beta-sandwich	polysaccharide catabolic process [GO:0000272]	extracellular region [GO:0005576]	exo-1,4-beta-D-glucosaminidase activity [GO:0052761]	Carbohydrate transport and metabolism	Metabolism of Complex Carbohydrates	-	Y	Up	-	1.61819	3.39077	CAZyme	coral1	-	1	gls93	GH2
122639	-	hypothetical protein M419DRAFT_122639 [Trichoderma reesei RUT C-30]	-	-	carbohydrate metabolic process [GO:0005975]	-	hydrolase activity, hydrolyzing O-glycosyl compounds [GO:0004553]	-	Metabolism of Complex Carbohydrates	-	N	Up	3.22653	4.17113	5.76059	CAZyme	coral1	-	3	cel3d	GH3
136547	76672	beta-D-glucoside glucohydrolase I [Trichoderma reesei RUT C-30]	GH3 ?-glucosidase BGL1/CEL3a	-	carbohydrate metabolic process [GO:0005975]	-	hydrolase activity, hydrolyzing O-glycosyl compounds [GO:0004553]	-	Metabolism of Complex Carbohydrates	-	N	Up	1.75325	3.61421	7.1377	CAZyme	coral1	-	2	bgl1/cel3a	GH3
67432	-	family 2 glycosyl hydrolase [Trichoderma reesei RUT C-30]	-	Glycoside hydrolase family 2, immunoglobulin-like beta-sandwich	carbohydrate metabolic process [GO:0005975]	-	hydrolase activity, hydrolyzing O-glycosyl compounds [GO:0004553]	Carbohydrate transport and metabolism	Metabolism of Complex Carbohydrates	-	N	Up	1.05687	1.37659	1.6757	CAZyme	coral1	-	1	-	GH2
127115	120749	beta-glucosidase [Trichoderma reesei RUT C-30]	GH1 ß-glucosidase BGL2/CEL1a	Glycoside hydrolase, family 1	carbohydrate metabolic process [GO:0005975]	-	hydrolase activity, hydrolyzing O-glycosyl compounds [GO:0004553]	Carbohydrate transport and metabolism	Metabolism of Complex Carbohydrates	-	N	Up	3.77684	4.57287	5.95527	CAZyme	coral1	-	1	bgl2/cel1a	GH1
77989	22197	glycoside hydrolase [Trichoderma reesei RUT C-30]	GH1 ß-glucosidase CEL1b	Glycoside hydrolase, family 1	carbohydrate metabolic process [GO:0005975]	-	hydrolase activity, hydrolyzing O-glycosyl compounds [GO:0004553]	Carbohydrate transport and metabolism	Metabolism of Complex Carbohydrates	-	N	Up	1.77712	2.41764	2.82811	CAZyme	coral1	-	1	cel1b	GH1
93498	69276	cellulosome enzyme [Trichoderma reesei RUT C-30]	GH30 endo-?-1	Glycoside hydrolase, family 30	sphingolipid metabolic process [GO:0006665]	-	glucosylceramidase activity [GO:0004348]	Carbohydrate transport and metabolism	Metabolism of Complex Lipids	-	Y	Up	2.3595	4.22313	7.19438	CAZyme	coral1	-	1	-	GH30
90847	111849	glycoside hydrolase [Trichoderma reesei RUT C-30]	GH30 endo-?-1	Glycoside hydrolase, family 30	sphingolipid metabolic process [GO:0006665]	-	glucosylceramidase activity [GO:0004348]	Carbohydrate transport and metabolism	Metabolism of Complex Lipids	-	Y	Up	5.18332	4.88671	6.0758	CAZyme	coral1	-	2	xyn4	GH30
116900	124295	hypothetical protein M419DRAFT_116900 [Trichoderma reesei RUT C-30]	SSCRP	-	-	-	-	-	-	-	Y	Up	-	1.86305	3.44584	Interesting	coral1	-	1	-	-
121449	73638	hypothetical protein M419DRAFT_121449 [Trichoderma reesei RUT C-30]	CIP1	-	carbohydrate metabolic process [GO:0005975]	extracellular region [GO:0005576]	cellulose binding [GO:0030248]	-	-	-	Y	Up	3.86256	6.23589	9.26253	Interesting	coral1	-	1	-	-
104220	123992	swollenin [Trichoderma reesei RUT C-30]	swollenin	Cellulose-binding region, fungal	carbohydrate metabolic process [GO:0005975]	extracellular region [GO:0005576]	cellulose binding [GO:0030248]	Carbohydrate transport and metabolism	-	-	Y	Up	3.01819	3.45808	6.77349	Interesting	coral1	-	1	-	-
126063	54962	putative iron transferase [Trichoderma reesei RUT C-30]	iron transporter	-	-	high-affinity iron permease complex [GO:0033573]	iron ion transmembrane transporter activity [GO:0005381]; transferase activity [GO:0016740]	-	-	5	N	Up	1.02728	1.19691	2.9064	Other transporter	coral1	-	2	-	-
92240	58584	MIP family channel protein [Trichoderma reesei RUT C-30]	aquaglyceroporin	Major intrinsic protein	-	integral component of membrane [GO:0016021]	channel activity [GO:0015267]	Carbohydrate transport and metabolism	-	7	N	Up	4.81649	3.67564	5.53779	Other transporter	coral1	-	1	-	-
73493	56744	hypothetical protein M419DRAFT_73493 [Trichoderma reesei RUT C-30]	Calcium transporter	Sodium/calcium exchanger membrane region	-	integral component of membrane [GO:0016021]	calcium:proton antiporter activity [GO:0015369]	Inorganic ion transport and metabolism	-	10	N	Up	-	-	1.02565	Other transporter	coral1	1097	2	-	-
136698	-	hypothetical protein M419DRAFT_136698 [Trichoderma reesei RUT C-30]	-	-	-	-	-	-	-	-	N	Up	3.01007	2.82633	4.38862	Others	coral1	1102	1	-	-
5414	-	hypothetical protein M419DRAFT_5414 [Trichoderma reesei RUT C-30]	-	-	-	-	-	-	-	-	N	Up	-	-	2.19221	Others	coral1	-	1	-	-
119179	-	hypothetical protein M419DRAFT_119179 [Trichoderma reesei RUT C-30]	-	-	-	-	-	-	-	-	N	Up	-	-	1.17617	Others	coral1	-	1	-	-
88058	67971	hypothetical protein M419DRAFT_88058 [Trichoderma reesei RUT C-30]	MYND-type Zn-finger protein	-	-	-	-	-	-	-	N	Up	1.83975	2.26135	3.27831	Others	coral1	-	2	-	-
71952	103653	hypothetical protein M419DRAFT_71952 [Trichoderma reesei RUT C-30]	orphan protein	-	-	-	-	-	-	-	N	Up	3.86212	4.05691	5.97974	Others	coral1	-	2	-	-
39912	112520	hypothetical protein M419DRAFT_39912 [Trichoderma reesei RUT C-30]	orphan protein	-	-	-	-	Carbohydrate transport and metabolism	-	-	N	Up	1.20808	-	1.48293	Others	coral1	-	1	-	-
7812	3481	hypothetical protein M419DRAFT_7812 [Trichoderma reesei RUT C-30]	unknown protein	-	-	-	-	-	-	-	N	Up	1.72443	2.04367	2.87954	Others	coral1	-	1	-	-
10988	123207	hypothetical protein M419DRAFT_10988 [Trichoderma reesei RUT C-30]	unknown protein	-	-	-	-	-	-	-	N	Up	1.16229	-	1.71061	Others	coral1	1111	1	-	-
26579	123675	hypothetical protein M419DRAFT_26579 [Trichoderma reesei RUT C-30]	unknown protein	-	-	-	-	-	-	-	N	Up	1.08416	1.01085	1.68646	Others	coral1	-	1	-	-
129378	61097	hypothetical protein M419DRAFT_129378 [Trichoderma reesei RUT C-30]	unknown protein	-	-	-	-	-	-	-	N	Up	3.43371	3.75378	5.03266	Others	coral1	-	2	-	-
67966	73580	hypothetical protein M419DRAFT_67966 [Trichoderma reesei RUT C-30]	unknown protein	-	-	-	-	-	-	-	N	Up	-	-	1.27053	Others	coral1	-	1	-	-
33013	58114	hypothetical protein M419DRAFT_33013 [Trichoderma reesei RUT C-30]	unknown protein	-	-	-	-	Transcription	-	-	N	Up	-	-	2.03134	Others	coral1	-	1	-	-
92170	112212	hypothetical protein M419DRAFT_92170 [Trichoderma reesei RUT C-30]	unknown protein	-	-	-	-	-	-	-	N	Up	1.2148	1.03284	1.49603	Others	coral1	-	1	-	-
85181	109339	hypothetical protein M419DRAFT_85181 [Trichoderma reesei RUT C-30]	unknown protein	-	-	-	-	-	-	-	N	Up	1.1063	-	1.42041	Others	coral1	-	1	-	-
133052	28185	hypothetical protein M419DRAFT_133052 [Trichoderma reesei RUT C-30]	unknown protein	-	-	-	-	-	-	-	N	Up	1.45831	1.46294	1.90091	Others	coral1	-	1	-	-
39458	-	hypothetical protein M419DRAFT_39458 [Trichoderma reesei RUT C-30]	-	Armadillo-type fold	-	-	-	Signal transduction mechanisms	-	-	N	Up	1.15039	-	2.02182	Others	coral1	-	1	-	-
89700	68527	DNA repair protein Rad26 [Trichoderma reesei RUT C-30]	UVSD; probable regulator of DNA damage response	Armadillo-type fold	-	-	-	Transcription	-	-	N	Up	-	-	1.08907	Others	coral1	1112	1	-	-
67935	102737	hypothetical protein M419DRAFT_67935 [Trichoderma reesei RUT C-30]	VosA/Vel3	-	regulation of transcription, DNA-templated [GO:0006355]; transcription, DNA-templated [GO:0006351]	nucleus [GO:0005634]	-	Signal transduction mechanisms	-	-	N	Up	-	-	1.36353	Others	coral1	-	1	-	-
114362	67408	WD40 repeat-like protein [Trichoderma reesei RUT C-30]	AMA1 which is an activator of meiotic anaphase promoting complex and required for initiation of spore wall assembly	WD40 repeat	positive regulation of ubiquitin protein ligase activity [GO:1904668]	-	anaphase-promoting complex binding [GO:0010997]; ubiquitin-protein transferase activator activity [GO:0097027]	Posttranslational modification, protein turnover, chaperones	-	-	N	Up	-	-	1.11151	Others	coral1	1097	2	-	-
90080	111680	purine and uridine phosphorylase [Trichoderma reesei RUT C-30]	unknown protein	-	nucleoside metabolic process [GO:0009116]	-	catalytic activity [GO:0003824]	-	-	-	N	Up	-	-	1.25604	Others	coral1	-	1	-	-
130333	67795	hypothetical protein M419DRAFT_130333 [Trichoderma reesei RUT C-30]	Ankyrin	Ankyrin	nucleoside metabolic process [GO:0009116]	-	catalytic activity [GO:0003824]	Cell wall/membrane/envelope biogenesis	-	-	N	Up	1.23931	1.00195	1.83485	Others	coral1	1114	1	-	-
76361	106686	TfdA family taurine catabolism dioxygenase TauD [Trichoderma reesei RUT C-30]	unknown protein	-	-	-	dioxygenase activity [GO:0051213]	-	-	-	N	Up	-	1.18894	2.22742	Others	coral1	-	1	-	-
134474	111994	putative dynamin GTPase [Trichoderma reesei RUT C-30]	unknown protein	Dynamin, GTPase region	-	-	GTPase activity [GO:0003924]; GTP binding [GO:0005525]	General function prediction only	-	-	N	Up	-	-	1.04007	Others	coral1	-	1	-	-
23679	120150	ras-domain-containing protein [Trichoderma reesei RUT C-30]	RAS like small GTPase	Ras GTPase	signal transduction [GO:0007165]	membrane [GO:0016020]	GTPase activity [GO:0003924]; GTP binding [GO:0005525]	General function prediction only	-	-	N	Up	-	-	1.16843	Others	coral1	1115	1	-	-
78380	107142	metallo-endopeptidase [Trichoderma reesei RUT C-30]	neutral protease 2	-	-	extracellular region [GO:0005576]	metal ion binding [GO:0046872]; metalloendopeptidase activity [GO:0004222]	-	-	-	Y	Up	3.0257	2.31835	5.54933	Others	coral1	-	1	-	-
51969	59362	Di-copper centre-containing protein, partial [Trichoderma reesei RUT C-30]	unknown protein	-	-	-	metal ion binding [GO:0046872]; oxidoreductase activity [GO:0016491]	-	-	-	N	Up	1.22658	-	2.05826	Others	coral1	-	1	-	-
87440	110660	methyltransferase family protein [Trichoderma reesei RUT C-30]	unknown protein	-	-	-	methyltransferase activity [GO:0008168]	-	-	-	N	Up	1.22793	2.00657	5.07498	Others	coral1	-	1	-	-
90483	103537	hypothetical protein M419DRAFT_90483 [Trichoderma reesei RUT C-30]	GCN5-N-acetyltransferase	-	-	-	N-acetyltransferase activity [GO:0008080]	-	-	-	N	Up	-	-	1.62984	Others	coral1	-	1	-	-
77998	22257	acetyltransferase [Trichoderma reesei RUT C-30]	unknown protein	-	-	-	N-acetyltransferase activity [GO:0008080]	-	-	-	N	Up	-	1.02787	2.05525	Others	coral1	-	1	-	-
75584	-	hypothetical protein M419DRAFT_75584 [Trichoderma reesei RUT C-30]	-	Alcohol dehydrogenase, zinc-binding	-	-	oxidoreductase activity [GO:0016491]; phosphopantetheine binding [GO:0031177]	Lipid transport and metabolism	-	-	N	Up	1.43371	1.12718	2.19742	Others	coral1	-	1	-	-
130265	67738	terpenoid synthase [Trichoderma reesei RUT C-30]	terpenoid synthase 7	-	sesquiterpenoid biosynthetic process [GO:0016106]	-	trichodiene synthase activity [GO:0045482]	-	-	-	N	Up	1.88928	1.81907	2.92557	Others	coral1	-	1	-	-
87971	68072	DNA glycosylase [Trichoderma reesei RUT C-30]	HhH-GPD superfamily base excision DNA repair protein	HhH-GPD	base-excision repair [GO:0006284]	-	catalytic activity [GO:0003824]	Replication, recombination and repair	-	-	N	Up	-	-	1.21987	Others	coral1	-	1	-	-
25477	22718	hypothetical protein M419DRAFT_25477 [Trichoderma reesei RUT C-30]	Glutaminylpeptide cyclotransferase	Peptidase M28	-	-	glutaminyl-peptide cyclotransferase activity [GO:0016603]; metal ion binding [GO:0046872]; peptidase activity [GO:0008233]	Posttranslational modification, protein turnover, chaperones	-	-	Y	Up	-	-	1.12113	Others	coral1	-	1	-	-
111088	81087	Zn-dependent exopeptidase, partial [Trichoderma reesei RUT C-30]	aminopeptidase Y	Protease-associated PA	-	-	metal ion binding [GO:0046872]; peptidase activity [GO:0008233]	Posttranslational modification, protein turnover, chaperones	-	-	Y	Up	4.66731	5.07718	7.16916	Others	coral1	-	1	-	-
72628	2489	ribonuclease Trv [Trichoderma reesei RUT C-30]	Ribonuclease T2	Ribonuclease T2	-	-	ribonuclease T2 activity [GO:0033897]; RNA binding [GO:0003723]	RNA processing and modification	-	-	N	Up	-	-	2.22004	Others	coral1	-	2	-	-
39427	-	FAD/NAD(P)-binding domain-containing protein [Trichoderma reesei RUT C-30]	-	Aromatic-ring hydroxylase	-	-	FAD binding [GO:0071949]	Energy production and conversion	Biodegradation of Xenobiotics	-	N	Up	-	-	1.10864	Others	coral1	-	1	-	-
104799	76652	putative flavin-binding monooxygenase [Trichoderma reesei RUT C-30]	flavin-binding monooxygenase	FAD-dependent pyridine nucleotide-disulphide oxidoreductase	-	-	flavin adenine dinucleotide binding [GO:0050660]; N,N-dimethylaniline monooxygenase activity [GO:0004499]; NADP binding [GO:0050661]	Secondary metabolites biosynthesis, transport and catabolism	Biodegradation of Xenobiotics	-	N	Up	-	-	1.23436	Others	coral1	1091	1	-	-
9357	108482	fumarylacetoacetate hydrolase [Trichoderma reesei RUT C-30]	fumarylacetoacetate hydrolase	Fumarylacetoacetase, C-terminal-like	metabolic process [GO:0008152]	-	hydrolase activity [GO:0016787]	General function prediction only	Biodegradation of Xenobiotics	-	N	Up	-	-	1.26863	Others	coral1	-	2	-	-
131902	-	hypothetical protein M419DRAFT_131902 [Trichoderma reesei RUT C-30]	-	Transketolase, N-terminal	metabolic process [GO:0008152]	-	catalytic activity [GO:0003824]	Carbohydrate transport and metabolism	Carbohydrate Metabolism	-	N	Up	-	1.5782	2.10705	Others	coral1	-	2	-	-
93406	2223	succinate-CoA ligase [Trichoderma reesei RUT C-30]	succinate-CoA ligase	Succinyl-CoA ligase, alpha subunit	tricarboxylic acid cycle [GO:0006099]	mitochondrion [GO:0005739]	cofactor binding [GO:0048037]; nucleotide binding [GO:0000166]; succinate-CoA ligase (ADP-forming) activity [GO:0004775]	Energy production and conversion	Carbohydrate Metabolism	-	N	Up	-	-	1.0678	Others	coral1	-	1	-	-
33238	56432	hypothetical protein M419DRAFT_33238 [Trichoderma reesei RUT C-30]	FMN-dependent dehydrogenase	Cytochrome b5	-	-	heme binding [GO:0020037]; metal ion binding [GO:0046872]; oxidoreductase activity [GO:0016491]	Energy production and conversion	Carbohydrate Metabolism	-	N	Up	-	1.14565	1.36256	Others	coral1	-	1	-	-
67663	103041	acetamidase/formamidase [Trichoderma reesei RUT C-30]	acetamidase	-	-	-	hydrolase activity, acting on carbon-nitrogen (but not peptide) bonds, in linear amides [GO:0016811]	-	Carbohydrate Metabolism	-	N	Up	3.07996	3.7103	4.727	Others	coral1	-	2	-	-
85969	4990	putative short-chain dehydrogenase [Trichoderma reesei RUT C-30]	short chain dehydrogenase/reductase	Glucose/ribitol dehydrogenase	-	-	-	Secondary metabolites biosynthesis, transport and catabolism	Lipid Metabolism	-	N	Up	1.49679	1.21756	2.13075	Others	coral1	-	2	-	-
36063	63756	P-loop containing nucleoside triphosphate hydrolase protein [Trichoderma reesei RUT C-30]	helicase	DNA/RNA helicase, DEAD/DEAH box type, N-terminal	-	-	ATP binding [GO:0005524]; hydrolase activity [GO:0016787]; nucleic acid binding [GO:0003676]	General function prediction only	Metabolism of Complex Carbohydrates	-	N	Up	-	-	1.29108	Others	coral1	-	1	-	-
5752	55709	hypothetical protein M419DRAFT_5752 [Trichoderma reesei RUT C-30]	unknown protein	Src homology-3	-	-	-	Transcription	Metabolism of Complex Lipids	-	N	Up	1.17899	-	1.50983	Others	coral1	-	1	-	-
139818	119790	myo-inositol oxygenase [Trichoderma reesei RUT C-30]	myo-inositol oxygenase	Protein of unknown function DUF706	inositol catabolic process [GO:0019310]	cytoplasm [GO:0005737]	inositol oxygenase activity [GO:0050113]; iron ion binding [GO:0005506]	General function prediction only	Metabolism of Complex Lipids	-	N	Up	2.49372	2.67596	3.87549	Others	coral1	-	1	-	-
134056	111593	hypothetical protein M419DRAFT_134056 [Trichoderma reesei RUT C-30]	orphan protein	-	-	integral component of membrane [GO:0016021]	-	-	-	1	N	Up	-	-	1.6227	Others	coral1	-	1	-	-
26281	23146	hypothetical protein M419DRAFT_26281 [Trichoderma reesei RUT C-30]	unknown protein	-	-	integral component of membrane [GO:0016021]	-	Chromatin structure and dynamics	-	1	N	Up	2.44789	2.36126	3.27364	Others	coral1	1107	1	-	-
139603	119556	hypothetical protein M419DRAFT_139603 [Trichoderma reesei RUT C-30]	unknown protein	Galactose oxidase/kelch, beta-propeller	-	integral component of membrane [GO:0016021]	-	Carbohydrate transport and metabolism	-	1	Y	Up	1.01301	1.09263	1.71188	Others	coral1	1090	2	-	-
94478	119800	hypothetical protein M419DRAFT_94478 [Trichoderma reesei RUT C-30]	unknown protein	-	ER to Golgi vesicle-mediated transport [GO:0006888]	cytoplasm [GO:0005737]; integral component of membrane [GO:0016021]	-	Replication, recombination and repair	-	2	N	Up	-	-	1.09726	Others	coral1	1112	1	-	-
12453	69483	hypothetical protein M419DRAFT_12453 [Trichoderma reesei RUT C-30]	unknown protein	-	-	integral component of membrane [GO:0016021]	-	-	-	2	N	Up	-	1.01738	1.37566	Others	coral1	-	1	-	-
39199	111758	hypothetical protein M419DRAFT_39199 [Trichoderma reesei RUT C-30]	unknown protein	-	-	integral component of membrane [GO:0016021]	metal ion transmembrane transporter activity [GO:0046873]	-	-	3	N	Up	-	-	1.04847	Others	coral1	-	1	-	-
83950	65975	fatty acid desaturase [Trichoderma reesei RUT C-30]	unknown protein	-	lipid metabolic process [GO:0006629]	integral component of membrane [GO:0016021]	-	-	-	4	N	Up	-	-	1.1887	Others	coral1	-	1	-	-
79810	110744	hypothetical protein M419DRAFT_79810 [Trichoderma reesei RUT C-30]	PTH11 GPCR	-	-	integral component of membrane [GO:0016021]	-	-	-	6	N	Up	-	-	1.20349	Others	coral1	1113	1	-	-
26328	81148	Aldo/keto reductase [Trichoderma reesei RUT C-30]	short chain dehydrogenase/reductase	Aldo/keto reductase	-	-	oxidoreductase activity [GO:0016491]	Energy production and conversion	-	-	N	Up	-	-	1.0266	PADs	coral1	-	1	-	-
139402	121107	hypothetical protein M419DRAFT_139402 [Trichoderma reesei RUT C-30]	Zn2Cys6 transcriptional regulator	-	transcription, DNA-templated [GO:0006351]	nucleus [GO:0005634]	DNA binding [GO:0003677]; RNA polymerase II transcription factor activity, sequence-specific DNA binding [GO:0000981]; zinc ion binding [GO:0008270]	-	-	-	N	Up	-	-	1.3753	TF	coral1	1104	1	-	-
141251	62787	hypothetical protein M419DRAFT_141251 [Trichoderma reesei RUT C-30]	Zn2Cys6 transcriptional regulator	-	transcription, DNA-templated [GO:0006351]	nucleus [GO:0005634]	DNA binding [GO:0003677]; RNA polymerase II transcription factor activity, sequence-specific DNA binding [GO:0000981]; zinc ion binding [GO:0008270]	-	-	-	N	Up	-	-	1.008	TF	coral1	-	1	-	-
77124	60565	hypothetical protein M419DRAFT_77124 [Trichoderma reesei RUT C-30]	Zn2Cys6 transcriptional regulator	-	-	nucleus [GO:0005634]	RNA polymerase II transcription factor activity, sequence-specific DNA binding [GO:0000981]; zinc ion binding [GO:0008270]	-	-	-	N	Up	1.78354	2.56717	2.9875	TF	coral1	-	1	-	-
128552	-	maltose permease [Trichoderma reesei RUT C-30]	-	General substrate transporter	-	integral component of membrane [GO:0016021]	transmembrane transporter activity [GO:0022857]	General function prediction only	Carbohydrate Metabolism	10	N	Up	2.61131	3.32607	3.93452	Transporter	coral1	-	1	-	-
137001	77517	putative MFS hexose transporter [Trichoderma reesei RUT C-30]	MFS hexose transporter; putative CDT2 cellodextrin transporter	General substrate transporter	-	integral component of membrane [GO:0016021]	transmembrane transporter activity [GO:0022857]	General function prediction only	Carbohydrate Metabolism	10	N	Up	-	1.07592	1.47922	Transporter	coral1	-	1	-	-
92898	-	MFS general substrate transporter [Trichoderma reesei RUT C-30]	-	Major facilitator superfamily MFS-1	transmembrane transport [GO:0055085]	integral component of membrane [GO:0016021]	-	Carbohydrate transport and metabolism	-	11	N	Up	-	-	1.27442	Transporter	coral1	-	1	-	-
93149	70860	MFS general substrate transporter [Trichoderma reesei RUT C-30]	allantoate permease	Major facilitator superfamily MFS-1	transmembrane transport [GO:0055085]	integral component of membrane [GO:0016021]	-	Carbohydrate transport and metabolism	-	11	N	Up	-	-	1.27344	Transporter	coral1	1088	1	-	-
90719	69611	transmembrane transporter [Trichoderma reesei RUT C-30]	MFS permease	Major facilitator superfamily MFS-1	transmembrane transport [GO:0055085]	integral component of membrane [GO:0016021]	-	Carbohydrate transport and metabolism	-	11	N	Up	4.96953	5.29451	5.9322	Transporter	coral1	-	1	-	-
131737	109837	major facilitator superfamily transporter [Trichoderma reesei RUT C-30]	MFS permease	Protein of unknown function DUF791	-	integral component of membrane [GO:0016021]	molybdate ion transmembrane transporter activity [GO:0015098]	Carbohydrate transport and metabolism	-	11	N	Up	-	-	1.24937	Transporter	coral1	-	1	-	-
24994	45852	MFS general substrate transporter [Trichoderma reesei RUT C-30]	unknown protein	Major facilitator superfamily MFS-1	-	integral component of membrane [GO:0016021]	transmembrane transporter activity [GO:0022857]	Inorganic ion transport and metabolism	-	11	N	Up	-	-	1.05822	Transporter	coral1	-	1	-	-
137795	79202	putative MFS transporter [Trichoderma reesei RUT C-30]	MFS permease	-	transmembrane transport [GO:0055085]	integral component of membrane [GO:0016021]	-	-	-	12	N	Up	2.6254	3.13411	5.37798	Transporter	coral1	-	1	-	-
25063	-	putative MFS transporter [Trichoderma reesei RUT C-30]	-	Major facilitator superfamily MFS-1	transmembrane transport [GO:0055085]	integral component of membrane [GO:0016021]	-	General function prediction only	-	12	N	Up	3.4606	3.04479	3.82051	Transporter	coral1	-	2	-	-
73367	56289	MFS general substrate transporter [Trichoderma reesei RUT C-30]	MFS permease	Major facilitator superfamily MFS-1	transmembrane transport [GO:0055085]	integral component of membrane [GO:0016021]	-	Carbohydrate transport and metabolism	-	12	N	Up	3.91428	5.73295	6.47038	Transporter	coral1	-	1	-	-
127980	56684	putative MFS lactose permease [Trichoderma reesei RUT C-30]	MFS permease	General substrate transporter	-	integral component of membrane [GO:0016021]	transmembrane transporter activity [GO:0022857]	General function prediction only	-	12	N	Up	3.78071	4.11766	5.85471	Transporter	coral1	-	2	-	-
97259	46819	general substrate transporter [Trichoderma reesei RUT C-30]	MFS hexose transporter CLP1	General substrate transporter	-	integral component of membrane [GO:0016021]	transmembrane transporter activity [GO:0022857]	General function prediction only	Carbohydrate Metabolism	12	N	Up	3.57325	4.87165	6.933	Transporter	coral1	-	3	-	-
135589	48444	maltose permease [Trichoderma reesei RUT C-30]	MFS maltose permease	General substrate transporter	-	integral component of membrane [GO:0016021]	transmembrane transporter activity [GO:0022857]	General function prediction only	Carbohydrate Metabolism	12	N	Up	-	-	1.31142	Transporter	coral1	-	1	-	-
7811	106330	general substrate transporter [Trichoderma reesei RUT C-30]	MFS permease	Sugar transporter	-	integral component of membrane [GO:0016021]	transmembrane transporter activity [GO:0022857]	General function prediction only	Carbohydrate Metabolism	12	N	Up	1.07552	1.78091	3.67609	Transporter	coral1	-	1	-	-
84853	54036	MFS general substrate transporter [Trichoderma reesei RUT C-30]	MFS permease	Major facilitator superfamily MFS-1	transmembrane transport [GO:0055085]	integral component of membrane [GO:0016021]	-	General function prediction only	-	13	N	Up	-	-	1.282	Transporter	coral1	-	1	-	-
121290	21412	hypothetical protein M419DRAFT_121290, partial [Trichoderma reesei RUT C-30]	unknown protein	-	-	-	-	-	-	-	Y	Up	-	-	1.09782	With SignalP	coral1	-	2	-	-
124143	-	hypothetical protein M419DRAFT_124143 [Trichoderma reesei RUT C-30]	-	-	-	-	-	-	-	-	Y	-	-	-	-	-	coral1	-	1	-	-
108691	-	hypothetical protein M419DRAFT_108691 [Trichoderma reesei RUT C-30]	-	-	-	-	-	Function unknown	-	-	N	-	-	-	-	-	coral1	-	1	-	-
7314	-	hypothetical protein M419DRAFT_7314 [Trichoderma reesei RUT C-30]	-	-	-	-	-	Extracellular structures	-	-	N	-	-	-	-	-	coral1	-	1	-	-
123943	-	hypothetical protein M419DRAFT_123943 [Trichoderma reesei RUT C-30]	-	-	-	-	-	-	-	-	N	-	-	-	-	-	coral1	-	1	-	-
124358	-	hypothetical protein M419DRAFT_124358 [Trichoderma reesei RUT C-30]	-	-	-	-	-	-	-	-	N	-	-	-	-	-	coral1	-	1	-	-
103898	-	stress responsive A/B barrel domain protein [Trichoderma reesei RUT C-30]	-	-	-	-	-	-	-	-	N	-	-	-	-	-	coral1	-	1	-	-
23078	73501	STAG-domain-containing protein [Trichoderma reesei RUT C-30]	cohesin complex subunit	-	-	-	-	Cell cycle control, cell division, chromosome partitioning	-	-	N	-	-	-	-	-	coral1	-	1	-	-
78017	106900	hypothetical protein M419DRAFT_78017 [Trichoderma reesei RUT C-30]	orphan protein	-	-	-	-	-	-	-	N	-	-	-	-	-	coral1	-	1	-	-
142315	122794	hypothetical protein M419DRAFT_142315 [Trichoderma reesei RUT C-30]	orphan protein	-	-	-	-	-	-	-	Y	-	-	-	-	-	coral1	-	2	-	-
126416	107743	hypothetical protein M419DRAFT_126416 [Trichoderma reesei RUT C-30]	orphan protein	-	-	-	-	-	-	-	N	-	-	-	-	-	coral1	-	1	-	-
76146	59544	hypothetical protein M419DRAFT_76146 [Trichoderma reesei RUT C-30]	SEN1 (tRNA splicing complex component).	-	-	-	-	RNA processing and modification	-	-	N	-	-	-	-	-	coral1	-	1	-	-
100342	79414	putative transcriptional regulator Ngg1 [Trichoderma reesei RUT C-30]	transcriptional regulator NGG1	-	-	-	-	Chromatin structure and dynamics	-	-	N	-	-	-	-	-	coral1	1104	1	-	-
142842	123842	hypothetical protein M419DRAFT_142842 [Trichoderma reesei RUT C-30]	unknown protein	-	-	-	-	-	-	-	N	-	-	-	-	-	coral1	-	1	-	-
137044	121553	hypothetical protein M419DRAFT_137044 [Trichoderma reesei RUT C-30]	unknown protein	-	-	-	-	-	-	-	N	-	-	-	-	-	coral1	-	1	-	-
137874	49795	hypothetical protein M419DRAFT_137874 [Trichoderma reesei RUT C-30]	unknown protein	-	-	-	-	Nuclear structure	-	-	N	-	-	-	-	-	coral1	1089	1	-	-
74611	120918	hypothetical protein M419DRAFT_74611 [Trichoderma reesei RUT C-30]	unknown protein	-	-	-	-	-	-	-	N	-	-	-	-	-	coral1	1089	1	-	-
132858	110420	hypothetical protein M419DRAFT_132858 [Trichoderma reesei RUT C-30]	unknown protein	-	-	-	-	-	-	-	N	-	-	-	-	-	coral1	-	1	-	-
125225	124065	phenazine biosynthesis protein [Trichoderma reesei RUT C-30]	unknown protein	-	-	-	-	-	-	-	N	-	-	-	-	-	coral1	-	1	-	-
82751	108999	hypothetical protein M419DRAFT_82751 [Trichoderma reesei RUT C-30]	unknown protein	-	-	-	-	Nuclear structure	-	-	N	-	-	-	-	-	coral1	-	1	-	-
5319	107857	hypothetical protein M419DRAFT_5319 [Trichoderma reesei RUT C-30]	unknown protein	-	-	-	-	-	-	-	N	-	-	-	-	-	coral1	-	1	-	-
131349	109096	hypothetical protein M419DRAFT_131349 [Trichoderma reesei RUT C-30]	unknown protein	-	-	-	-	-	-	-	N	-	-	-	-	-	coral1	-	1	-	-
81921	108517	hypothetical protein M419DRAFT_81921 [Trichoderma reesei RUT C-30]	unknown protein	-	-	-	-	-	-	-	N	-	-	-	-	-	coral1	-	1	-	-
10900	66353	hypothetical protein M419DRAFT_10900 [Trichoderma reesei RUT C-30]	unknown protein	Aldo/keto reductase	-	-	-	Function unknown	-	-	N	-	-	-	-	-	coral1	1113	1	-	-
140178	74765	Bromodomain-containing protein [Trichoderma reesei RUT C-30]	Bromodomain containing protein	Bromodomain	-	-	-	Transcription	-	-	N	-	-	-	-	-	coral1	-	1	-	-
77674	-	glutathione-dependent formaldehyde-activating enzyme [Trichoderma reesei RUT C-30]	-	Glutathione-dependent formaldehyde-activating, GFA	-	-	-	Function unknown	-	-	N	-	-	-	-	-	coral1	-	1	-	-
95853	58191	RAM signaling pathway protein [Trichoderma reesei RUT C-30]	unknown protein	Leucine-rich repeat	-	-	-	General function prediction only	-	-	N	-	-	-	-	-	coral1	-	1	-	-
7332	106018	MAGE-domain-containing protein [Trichoderma reesei RUT C-30]	unknown protein	MAGE protein	-	-	-	Function unknown	-	-	N	-	-	-	-	-	coral1	1098	1	-	-
136010	76037	intracellular protein transport protein [Trichoderma reesei RUT C-30]	unknown protein	Rgp1	-	-	-	Function unknown	-	-	N	-	-	-	-	-	coral1	-	1	-	-
129208	106331	Trs120-domain-containing protein [Trichoderma reesei RUT C-30]	TRAPP complex component Trs120	Transport protein Trs120	-	-	-	Intracellular trafficking, secretion, and vesicular transport	-	-	N	-	-	-	-	-	coral1	-	1	-	-
127160	58229	ubiquitin-like protein [Trichoderma reesei RUT C-30]	Ubiquitin-like protein (HubA)	Ubiquitin	-	-	-	Transcription	-	-	N	-	-	-	-	-	coral1	-	1	-	-
27060	82668	WD40 repeat-like protein [Trichoderma reesei RUT C-30]	nuclear pore complex protein sonA	WD40 repeat	-	-	-	RNA processing and modification	-	-	N	-	-	-	-	-	coral1	-	1	-	-
76179	105891	WD40 repeat-like protein [Trichoderma reesei RUT C-30]	serine-threonine kinase receptor-associated protein	WD40 repeat	-	-	-	Lipid transport and metabolism	-	-	N	-	-	-	-	-	coral1	-	1	-	-
87182	66966	WD repeat protein [Trichoderma reesei RUT C-30]	unknown protein	WD40 repeat	-	-	-	Function unknown	-	-	N	-	-	-	-	-	coral1	-	1	-	-
130839	63632	HIT zinc finger family protein [Trichoderma reesei RUT C-30]	unknown protein	Zinc finger, HIT-type	-	-	-	General function prediction only	-	-	N	-	-	-	-	-	coral1	-	2	-	-
70070	4170	WD repeat-containing protein [Trichoderma reesei RUT C-30]	unknown proteiun with WD repeats	WD40 repeat	cellular response to DNA damage stimulus [GO:0006974]	-	-	Function unknown	-	-	N	-	-	-	-	-	coral1	1112	1	-	-
103584	81785	Rho GTPase activation protein [Trichoderma reesei RUT C-30]	GTPase activating factor (RasGAP) related to S. cerevisiae Bud2	C2 calcium-dependent membrane targeting	regulation of GTPase activity [GO:0043087]; signal transduction [GO:0007165]	-	-	General function prediction only	-	-	N	-	-	-	-	-	coral1	-	1	-	-
128185	105409	hypothetical protein M419DRAFT_128185 [Trichoderma reesei RUT C-30]	regulator of MAPKKK STE50	Ras-association	signal transduction [GO:0007165]	-	-	Signal transduction mechanisms	-	-	N	-	-	-	-	-	coral1	-	1	-	-
103571	81797	Sec1-like protein [Trichoderma reesei RUT C-30]	Sec1 family member sly1	Sec1-like protein	vesicle docking involved in exocytosis [GO:0006904]	-	-	Intracellular trafficking, secretion, and vesicular transport	-	-	N	-	-	-	-	-	coral1	-	1	-	-
131693	30330	hypothetical protein M419DRAFT_131693 [Trichoderma reesei RUT C-30]	unknown protein	Nse4	DNA repair [GO:0006281]	nucleus [GO:0005634]; Smc5-Smc6 complex [GO:0030915]	-	Function unknown	-	-	N	-	-	-	-	-	coral1	-	1	-	-
133728	72488	alpha-L-fucosidase [Trichoderma reesei RUT C-30]	GH95 ?-L-fucosidase	-	-	-	alpha-L-fucosidase activity [GO:0004560]	-	-	-	N	-	-	-	-	-	coral1	-	1	-	-
95561	21460	MutL-like protein [Trichoderma reesei RUT C-30]	MMR; HR regulation	DNA mismatch repair protein, C-terminal	mismatch repair [GO:0006298]	mismatch repair complex [GO:0032300]	ATP binding [GO:0005524]; mismatched DNA binding [GO:0030983]	Replication, recombination and repair	-	-	N	-	-	-	-	-	coral1	-	1	-	-
141272	78650	C2H2 type zinc finger-containing protein [Trichoderma reesei RUT C-30]	C2H2 transcriptional regulator	Homeobox	regulation of transcription, DNA-templated [GO:0006355]	nucleus [GO:0005634]	DNA binding [GO:0003677]	Transcription	-	-	N	-	-	-	-	-	coral1	-	1	-	-
92458	112233	hypothetical protein M419DRAFT_92458 [Trichoderma reesei RUT C-30]	MMS4	-	DNA repair [GO:0006281]	Holliday junction resolvase complex [GO:0048476]; nucleus [GO:0005634]	DNA binding [GO:0003677]; nuclease activity [GO:0004518]	-	-	-	N	-	-	-	-	-	coral1	-	1	-	-
135234	73559	Zn(II)2Cys6 cluster transcripitional activator [Trichoderma reesei RUT C-30]	Zn2Cys6 transcriptional regulator	-	transcription, DNA-templated [GO:0006351]	nucleus [GO:0005634]	DNA binding [GO:0003677]; RNA polymerase II transcription factor activity, sequence-specific DNA binding [GO:0000981]; zinc ion binding [GO:0008270]	-	-	-	N	-	-	-	-	-	coral1	-	1	-	-
103219	123619	transcriptional adaptor-like protein [Trichoderma reesei RUT C-30]	SAGA complex subunit (Ada2)	Myb, DNA-binding	regulation of histone acetylation [GO:0035065]; regulation of transcription from RNA polymerase II promoter [GO:0006357]; transcription, DNA-templated [GO:0006351]	nucleus [GO:0005634]	DNA binding [GO:0003677]; transcription coactivator activity [GO:0003713]; zinc ion binding [GO:0008270]	Chromatin structure and dynamics	-	-	N	-	-	-	-	-	coral1	1087	1	-	-
32006	54181	putative siroheme synthase Met8 [Trichoderma reesei RUT C-30]	siroheme synthase	Siroheme synthase, N-terminal	siroheme biosynthetic process [GO:0019354]	-	ferrochelatase activity [GO:0004325]; precorrin-2 dehydrogenase activity [GO:0043115]	Coenzyme transport and metabolism	-	-	N	-	-	-	-	-	coral1	-	1	-	-
99879	48225	putative histone H3 methyltransferase [Trichoderma reesei RUT C-30]	lysine methyltransferases (HMKTs) - non SET	-	chromatin silencing at telomere [GO:0006348]; DNA damage checkpoint [GO:0000077]; DNA repair [GO:0006281]; transcription, DNA-templated [GO:0006351]	chromosome, telomeric region [GO:0000781]; nucleus [GO:0005634]	histone methyltransferase activity (H3-K79 specific) [GO:0031151]; nucleosomal histone binding [GO:0031493]	Cell cycle control, cell division, chromosome partitioning	-	-	N	-	-	-	-	-	coral1	-	1	-	-
75768	59359	SET domain-containing protein [Trichoderma reesei RUT C-30]	unknown protein	SET	-	nucleus [GO:0005634]	histone-lysine N-methyltransferase activity [GO:0018024]	Transcription	-	-	N	-	-	-	-	-	coral1	-	1	-	-
84196	65957	Metallo-dependent phosphatase [Trichoderma reesei RUT C-30]	unknown protein	Metallophosphoesterase	-	-	hydrolase activity [GO:0016787]	General function prediction only	-	-	N	-	-	-	-	-	coral1	-	1	-	-
81180	107502	hypothetical protein M419DRAFT_81180 [Trichoderma reesei RUT C-30]	unknown protein	NUDIX hydrolase, core	-	-	hydrolase activity [GO:0016787]	General function prediction only	-	-	N	-	-	-	-	-	coral1	1094	1	-	-
84588	103302	hypothetical protein M419DRAFT_84588 [Trichoderma reesei RUT C-30]	CE1 protein	-	-	-	hydrolase activity, acting on ester bonds [GO:0016788]	no description	-	-	N	-	-	-	-	-	coral1	-	1	-	-
34774	-	polyketide synthase [Trichoderma reesei RUT C-30]	-	Alcohol dehydrogenase, zinc-binding	-	-	oxidoreductase activity [GO:0016491]; phosphopantetheine binding [GO:0031177]; transferase activity [GO:0016740]	Lipid transport and metabolism	-	-	N	-	-	-	-	-	coral1	-	2	-	-
12722	69879	hypothetical protein M419DRAFT_12722 [Trichoderma reesei RUT C-30]	unknown protein	RNA recognition motif, RNP-1	-	-	RNA binding [GO:0003723]	Translation, ribosomal structure and biogenesis	-	-	N	-	-	-	-	-	coral1	-	1	-	-
69641	54349	small nuclear ribonucleo protein SmF [Trichoderma reesei RUT C-30]	small nuclear ribonucleoprotein F	Like-Sm ribonucleoprotein, core	spliceosomal snRNP assembly [GO:0000387]	small nucleolar ribonucleoprotein complex [GO:0005732]; spliceosomal complex [GO:0005681]	RNA binding [GO:0003723]	RNA processing and modification	-	-	N	-	-	-	-	-	coral1	-	1	-	-
38938	69399	30S ribosomal protein S13 [Trichoderma reesei RUT C-30]	mitochondrial 40S ribosomal protein [Aspergillus niger]. Possible homologue of yeast SWS2p.	Ribosomal protein S13	translation [GO:0006412]	ribosome [GO:0005840]	RNA binding [GO:0003723]; structural constituent of ribosome [GO:0003735]	Translation, ribosomal structure and biogenesis	-	-	N	-	-	-	-	-	coral1	-	2	-	-
75849	106037	hypothetical protein M419DRAFT_75849 [Trichoderma reesei RUT C-30]	unknown protein	-	-	mediator complex [GO:0016592]	RNA polymerase II transcription cofactor activity [GO:0001104]	Transcription	-	-	N	-	-	-	-	-	coral1	-	1	-	-
68701	27600	hypothetical protein M419DRAFT_68701 [Trichoderma reesei RUT C-30]	Zn2Cys6 transcriptional regulator	-	-	nucleus [GO:0005634]	RNA polymerase II transcription factor activity, sequence-specific DNA binding [GO:0000981]; zinc ion binding [GO:0008270]	-	-	-	N	-	-	-	-	-	coral1	-	1	-	-
70883	56077	hypothetical protein M419DRAFT_70883 [Trichoderma reesei RUT C-30]	Zn2Cys6 transcriptional regulator	Fungal transcriptional regulatory protein, N-terminal	-	nucleus [GO:0005634]	RNA polymerase II transcription factor activity, sequence-specific DNA binding [GO:0000981]; zinc ion binding [GO:0008270]	General function prediction only	-	-	N	-	-	-	-	-	coral1	-	1	-	-
81935	63532	hypothetical protein M419DRAFT_81935 [Trichoderma reesei RUT C-30]	Zn2Cys6 transcriptional regulator	Fungal transcriptional regulatory protein, N-terminal	-	nucleus [GO:0005634]	RNA polymerase II transcription factor activity, sequence-specific DNA binding [GO:0000981]; zinc ion binding [GO:0008270]	Extracellular structures	-	-	N	-	-	-	-	-	coral1	-	1	-	-
96794	76256	hypothetical protein M419DRAFT_96794 [Trichoderma reesei RUT C-30]	-	Ribosomal protein S6	translation [GO:0006412]	ribosome [GO:0005840]	rRNA binding [GO:0019843]; structural constituent of ribosome [GO:0003735]; transferase activity [GO:0016740]	Lipid transport and metabolism	-	-	N	-	-	-	-	-	coral1	-	2	-	-
134025	81865	putative histone acetyltransferase complex component Epl1 [Trichoderma reesei RUT C-30]	unknown protein	-	regulation of transcription from RNA polymerase II promoter [GO:0006357]; transcription, DNA-templated [GO:0006351]	Piccolo NuA4 histone acetyltransferase complex [GO:0032777]	transferase activity [GO:0016740]	Transcription	-	-	N	-	-	-	-	-	coral1	-	1	-	-
94958	122113	DUF1748-domain-containing protein [Trichoderma reesei RUT C-30]	unknown protein	-	-	-	-	-	-	-	N	-	-	-	-	-	coral1	1100	1	-	-
84652	53659	timeless-domain-containing protein [Trichoderma reesei RUT C-30]	DNA repair protein (Tof1)	Timeless protein	-	-	-	Replication, recombination and repair	-	-	N	-	-	-	-	-	coral1	1107	1	-	-
37026	66103	trimeric LpxA-like protein [Trichoderma reesei RUT C-30]	WbbJ Acetyltransferase (isoleucine patch superfamily)	Bacterial transferase hexapeptide repeat	-	-	acetyltransferase activity [GO:0016407]	Amino acid transport and metabolism	-	-	N	-	-	-	-	-	coral1	-	1	-	-
103486	123767	AAA-domain-containing protein [Trichoderma reesei RUT C-30]	Vacuolar protein sorting-associated protein Vps4	AAA ATPase, core	-	-	ATP binding [GO:0005524]	Posttranslational modification, protein turnover, chaperones	-	-	N	-	-	-	-	-	coral1	-	1	-	-
11459	67527	hypothetical protein M419DRAFT_11459 [Trichoderma reesei RUT C-30]	Mus81p	DNA repair nuclease, XPF-type/Helicase	-	-	DNA binding [GO:0003677]; nuclease activity [GO:0004518]	Replication, recombination and repair	-	-	N	-	-	-	-	-	coral1	-	3	-	-
67874	54567	fungal-specific transcription factor domain-containing protein [Trichoderma reesei RUT C-30]	Zn2Cys6 transcriptional regulator	Fungal specific transcription factor	transcription, DNA-templated [GO:0006351]	nucleus [GO:0005634]	DNA binding [GO:0003677]; RNA polymerase II transcription factor activity, sequence-specific DNA binding [GO:0000981]; zinc ion binding [GO:0008270]	Transcription	-	-	N	-	-	-	-	-	coral1	1121	1	-	-
100468	79304	DNA excision repair protein Rad2 [Trichoderma reesei RUT C-30]	DNA repair endonuclease Rad2p of Saccharomyces cerevisiae and ERCC5 (XPG) of Homo sapiens	Xeroderma pigmentosum group G protein	nucleotide-excision repair [GO:0006289]	nucleus [GO:0005634]	endonuclease activity [GO:0004519]; single-stranded DNA binding [GO:0003697]	Replication, recombination and repair	-	-	N	-	-	-	-	-	coral1	-	1	-	-
104918	52665	cysteine proteinase [Trichoderma reesei RUT C-30]	Peptidase C19	Peptidase C19, ubiquitin carboxyl-terminal hydrolase 2	protein deubiquitination [GO:0016579]; ubiquitin-dependent protein catabolic process [GO:0006511]	-	thiol-dependent ubiquitinyl hydrolase activity [GO:0036459]	Posttranslational modification, protein turnover, chaperones	-	-	N	-	-	-	-	-	coral1	-	1	-	-
40002	71092	phosphoglycerate mutase-like protein [Trichoderma reesei RUT C-30]	phytase	Histidine acid phosphatase	-	-	-	General function prediction only	Biodegradation of Xenobiotics	-	Y	-	-	-	-	-	coral1	-	1	-	-
143250	23413	putative aminopeptidase [Trichoderma reesei RUT C-30]	inositol monophosphatase family protein	Inositol monophosphatase	phosphatidylinositol phosphorylation [GO:0046854]	-	aminopeptidase activity [GO:0004177]	Nucleotide transport and metabolism	Energy Metabolism	-	N	-	-	-	-	-	coral1	-	1	-	-
91336	82197	carbon-nitrogen hydrolase [Trichoderma reesei RUT C-30]	CN_hydrolaseCarbon-nitrogen hydrolase	Nitrilase/cyanide hydratase and apolipoprotein N-acyltransferase	nitrogen compound metabolic process [GO:0006807]	-	hydrolase activity, acting on carbon-nitrogen (but not peptide) bonds [GO:0016810]	Amino acid transport and metabolism	Energy Metabolism	-	N	-	-	-	-	-	coral1	-	1	-	-
114843	123627	NAD(P)-binding protein [Trichoderma reesei RUT C-30]	short chain dehydrogenase/reductase	Glucose/ribitol dehydrogenase	fatty acid elongation [GO:0030497]	endoplasmic reticulum membrane [GO:0005789]; integral component of membrane [GO:0016021]	3-oxo-arachidoyl-CoA reductase activity [GO:0102339]; 3-oxo-behenoyl-CoA reductase activity [GO:0102340]; 3-oxo-cerotoyl-CoA reductase activity [GO:0102342]; 3-oxo-lignoceroyl-CoA reductase activity [GO:0102341]; ketoreductase activity [GO:0045703]	Lipid transport and metabolism	Lipid Metabolism	-	N	-	-	-	-	-	coral1	-	1	-	-
138329	35316	SAPS-domain-containing protein [Trichoderma reesei RUT C-30]	SIT4 phosphatase associated protein	-	-	-	-	Cell cycle control, cell division, chromosome partitioning	Metabolism of Complex Carbohydrates	-	N	-	-	-	-	-	coral1	-	1	-	-
82309	64285	family 47 glycosyl hydrolase [Trichoderma reesei RUT C-30]	GH47 ?-mannosidase	Glycoside hydrolase, family 47	metabolic process [GO:0008152]	membrane [GO:0016020]	calcium ion binding [GO:0005509]; mannosyl-oligosaccharide 1,2-alpha-mannosidase activity [GO:0004571]	Carbohydrate transport and metabolism	Metabolism of Complex Carbohydrates	-	Y	-	-	-	-	-	coral1	-	2	-	-
79786	57391	putative Pre-mRNA splicing protein prp5 [Trichoderma reesei RUT C-30]	unknown protein	WD40 repeat	-	-	-	RNA processing and modification	Metabolism of Complex Lipids	-	N	-	-	-	-	-	coral1	-	1	-	-
89774	68412	sphingosine kinase [Trichoderma reesei RUT C-30]	Sphingoid long-chain base kinase	Diacylglycerol kinase, catalytic region	-	-	NAD+ kinase activity [GO:0003951]	Lipid transport and metabolism	Metabolism of Complex Lipids	-	N	-	-	-	-	-	coral1	-	1	-	-
36498	-	hypothetical protein M419DRAFT_36498 [Trichoderma reesei RUT C-30]	-	-	-	-	-	Translation, ribosomal structure and biogenesis	Nucleotide Metabolism	-	N	-	-	-	-	-	coral1	1106	1	-	-
37302	2095	DNA polymerase delta catalytic subunit [Trichoderma reesei RUT C-30]	DNA polymerase delta	DNA-directed DNA polymerase, family B	DNA replication [GO:0006260]	nucleus [GO:0005634]	3'-5' exonuclease activity [GO:0008408]; 4 iron, 4 sulfur cluster binding [GO:0051539]; DNA binding [GO:0003677]; DNA-directed DNA polymerase activity [GO:0003887]; metal ion binding [GO:0046872]; nucleotide binding [GO:0000166]	Replication, recombination and repair	Nucleotide Metabolism	-	N	-	-	-	-	-	coral1	1091	1	-	-
140056	75063	MCM-domain-containing protein [Trichoderma reesei RUT C-30]	DNA replication licensing factor mcm6	MCM	DNA replication initiation [GO:0006270]	MCM complex [GO:0042555]; nucleus [GO:0005634]	ATP binding [GO:0005524]; DNA binding [GO:0003677]; DNA helicase activity [GO:0003678]	Replication, recombination and repair	Nucleotide Metabolism	-	N	-	-	-	-	-	coral1	-	1	-	-
136802	121381	hypothetical protein M419DRAFT_136802 [Trichoderma reesei RUT C-30]	Rad16	Zinc finger, RING-type	-	-	ATP binding [GO:0005524]; metal ion binding [GO:0046872]	Replication, recombination and repair	Nucleotide Metabolism	-	N	-	-	-	-	-	coral1	-	1	-	-
120375	-	hypothetical protein M419DRAFT_120375 [Trichoderma reesei RUT C-30]	-	-	-	integral component of membrane [GO:0016021]	-	-	-	1	N	-	-	-	-	-	coral1	-	1	-	-
142653	81211	putative ANP1 protein [Trichoderma reesei RUT C-30]	GT ?-1	-	-	integral component of membrane [GO:0016021]	-	-	-	1	N	-	-	-	-	-	coral1	-	1	-	-
69628	119576	hypothetical protein M419DRAFT_69628 [Trichoderma reesei RUT C-30]	unknown protein	-	-	integral component of membrane [GO:0016021]	-	-	-	1	N	-	-	-	-	-	coral1	-	1	-	-
102379	-	hypothetical protein M419DRAFT_102379 [Trichoderma reesei RUT C-30]	-	Claudin	-	integral component of membrane [GO:0016021]	-	Carbohydrate transport and metabolism	-	1	Y	-	-	-	-	-	coral1	-	1	-	-
138460	66609	DUF1640-domain-containing protein [Trichoderma reesei RUT C-30]	unknown protein	Protein of unknown function DUF1640	-	integral component of membrane [GO:0016021]	-	Function unknown	-	1	N	-	-	-	-	-	coral1	-	1	-	-
6341	2662	mannosyl-oligosaccharide 1,2-alpha-mannosidase [Trichoderma reesei RUT C-30]	GH47 ?-1	Glycoside hydrolase, family 47	metabolic process [GO:0008152]	integral component of membrane [GO:0016021]	calcium ion binding [GO:0005509]; mannosyl-oligosaccharide 1,2-alpha-mannosidase activity [GO:0004571]	Carbohydrate transport and metabolism	-	1	N	-	-	-	-	-	coral1	1117	1	-	-
25484	122653	farnesyl-diphosphate farnesyltransferase [Trichoderma reesei RUT C-30]	squalene synthase	Squalene/phytoene synthase	ergosterol biosynthetic process [GO:0006696]	integral component of membrane [GO:0016021]	farnesyl-diphosphate farnesyltransferase activity [GO:0004310]; squalene synthase activity [GO:0051996]	Lipid transport and metabolism	Lipid Metabolism	1	N	-	-	-	-	-	coral1	-	1	-	-
90104	69211	family 15 glycosyltransferase [Trichoderma reesei RUT C-30]	GT ?-1	Glycosyl transferase, family 15	protein glycosylation [GO:0006486]	integral component of membrane [GO:0016021]	mannosyltransferase activity [GO:0000030]	Carbohydrate transport and metabolism	Metabolism of Complex Carbohydrates	1	Y	-	-	-	-	-	coral1	-	1	-	-
74394	59100	hypothetical protein M419DRAFT_74394 [Trichoderma reesei RUT C-30]	unknown protein	Peptidase M22, glycoprotease	tRNA threonylcarbamoyladenosine modification [GO:0002949]	integral component of membrane [GO:0016021]; mitochondrion [GO:0005739]	metal ion binding [GO:0046872]; metalloendopeptidase activity [GO:0004222]; N(6)-L-threonylcarbamoyladenine synthase [GO:0061711]	Posttranslational modification, protein turnover, chaperones	Metabolism of Complex Carbohydrates	1	N	-	-	-	-	-	coral1	-	1	-	-
126050	54407	DUF1242-domain-containing protein [Trichoderma reesei RUT C-30]	unknown protein	Protein of unknown function DUF1242	-	Golgi membrane [GO:0000139]; integral component of membrane [GO:0016021]	-	Function unknown	-	2	Y	-	-	-	-	-	coral1	-	1	-	-
72003	-	hypothetical protein M419DRAFT_72003 [Trichoderma reesei RUT C-30]	-	-	-	integral component of membrane [GO:0016021]	-	RNA processing and modification	-	2	N	-	-	-	-	-	coral1	1088	1	-	-
70731	75012	root hair defective 3 GTP-binding protein [Trichoderma reesei RUT C-30]	unknown protein	Root hair defective 3 GTP-binding	endoplasmic reticulum organization [GO:0007029]	endoplasmic reticulum membrane [GO:0005789]; integral component of membrane [GO:0016021]	GTPase activity [GO:0003924]; GTP binding [GO:0005525]	General function prediction only	-	2	N	-	-	-	-	-	coral1	-	1	-	-
106390	78314	regulator of G protein signaling [Trichoderma reesei RUT C-30]	RgsB	-	-	integral component of membrane [GO:0016021]	-	-	-	3	N	-	-	-	-	-	coral1	-	1	-	-
137448	61471	hypothetical protein M419DRAFT_137448 [Trichoderma reesei RUT C-30]	unknown protein	-	-	integral component of membrane [GO:0016021]	-	-	-	3	N	-	-	-	-	-	coral1	-	1	-	-
79604	58188	chitin synthase 4 [Trichoderma reesei RUT C-30]	Chitin synthase	Cytochrome b5	-	integral component of membrane [GO:0016021]	transferase activity, transferring hexosyl groups [GO:0016758]	Cell wall/membrane/envelope biogenesis	Metabolism of Complex Carbohydrates	5	N	-	-	-	-	-	coral1	-	1	-	-
94633	78191	hypothetical protein M419DRAFT_94633 [Trichoderma reesei RUT C-30]	unknown protein	-	-	integral component of membrane [GO:0016021]	-	-	-	7	N	-	-	-	-	-	coral1	-	1	-	-
81195	107503	putative G-protein coupled receptor [Trichoderma reesei RUT C-30]	GPCR	Lipocalin	-	integral component of membrane [GO:0016021]	-	Signal transduction mechanisms	-	9	N	-	-	-	-	-	coral1	-	1	-	-
93384	55950	hypothetical protein M419DRAFT_93384 [Trichoderma reesei RUT C-30]	GT90 protein	Lipopolysaccharide-modifying protein	-	integral component of membrane [GO:0016021]	-	General function prediction only	-	9	N	-	-	-	-	-	coral1	-	1	-	-
82404	63946	cell division control protein CDC91 [Trichoderma reesei RUT C-30]	GPI transamidase subunit PIG-U	GPI transamidase subunit PIG-U	attachment of GPI anchor to protein [GO:0016255]; cell division [GO:0051301]	GPI-anchor transamidase complex [GO:0042765]	-	General function prediction only	-	9	N	-	-	-	-	-	coral1	-	2	-	-
127459	57091	TPT-domain-containing protein [Trichoderma reesei RUT C-30]	GDP-mannose transporter	Protein of unknown function DUF250	-	integral component of membrane [GO:0016021]	-	Function unknown	-	10	N	-	-	-	-	-	coral1	1101	1	-	-
142901	123702	membrane transporter [Trichoderma reesei RUT C-30]	MFS permease	Major facilitator superfamily MFS-1	transmembrane transport [GO:0055085]	integral component of membrane [GO:0016021]	-	General function prediction only	-	10	N	-	-	-	-	-	coral1	-	1	-	-
136288	45343	arsenical-resistance protein ACR3 [Trichoderma reesei RUT C-30]	Sodium Bile acid symporter family protein	-	-	integral component of membrane [GO:0016021]	antiporter activity [GO:0015297]; inorganic anion transmembrane transporter activity [GO:0015103]	-	-	10	N	-	-	-	-	-	coral1	-	1	-	-
79477	63145	MFS general substrate transporter [Trichoderma reesei RUT C-30]	MFS permease	Major facilitator superfamily MFS-1	transmembrane transport [GO:0055085]	integral component of membrane [GO:0016021]	-	Carbohydrate transport and metabolism	-	12	N	-	-	-	-	-	coral1	-	1	-	-
70331	38441	hypothetical protein M419DRAFT_70331 [Trichoderma reesei RUT C-30]	unknown protein	SUN	-	-	-	Carbohydrate transport and metabolism	-	-	Y	Up	1.21346	-	1.65411	CAZyme	coral1	-	-	-	GH132
128297	58802	alpha-fucosidase [Trichoderma reesei RUT C-30]	GH95 ?-L-fucosidase	-	-	-	alpha-L-fucosidase activity [GO:0004560]	-	-	-	Y	Up	2.86595	3.74289	5.11828	CAZyme	coral1	-	-	-	GH95
122377	56996	MANA_HYPJR RecName: Full=Mannan endo-1,4-beta-mannosidase A; AltName: Full=Beta-mannanase 5A; Short=Man5A; AltName: Full=Beta-mannanase I/II; Short=BMANI; Short=BMANII; AltName: Full=Endo-beta-1,4-mannanase A; Flags: Precursor	GH5 ?-Mannanase MAN1	-	carbohydrate metabolic process [GO:0005975]	extracellular region [GO:0005576]	cellulose binding [GO:0030248]; mannan endo-1,4-beta-mannosidase activity [GO:0016985]	-	-	-	Y	Up	2.52424	4.85784	8.77408	CAZyme	coral1	-	-	man1	GH5/CBM1
7503	59791	hypothetical protein M419DRAFT_7503 [Trichoderma reesei RUT C-30]	GH18	-	carbohydrate metabolic process [GO:0005975]	-	chitin binding [GO:0008061]; hydrolase activity, hydrolyzing O-glycosyl compounds [GO:0004553]	-	-	-	Y	Up	-	2.67758	3.54882	CAZyme	coral1	-	-	chi18-15	GH18
8844	5345	FAD-binding domain-containing protein [Trichoderma reesei RUT C-30]	FAD-containing oxidoreductase	FAD linked oxidase, N-terminal	-	-	flavin adenine dinucleotide binding [GO:0050660]; oxidoreductase activity, acting on CH-OH group of donors [GO:0016614]	Energy production and conversion	-	-	N	Up	1.82931	2.25561	3.4529	CAZyme	coral1	-	-	-	AA7
91667	112140	exopolygalacturonase [Trichoderma reesei RUT C-30]	GH28 exo-polygalacturonase PGX1	-	carbohydrate metabolic process [GO:0005975]	-	polygalacturonase activity [GO:0004650]	-	-	-	Y	Up	4.97173	6.30282	8.86904	CAZyme	coral1	-	-	pgx1	GH28
115868	123978	alcohol dehydrogenase [Trichoderma reesei RUT C-30]	GMC methanol oxidase	Glucose-methanol-choline oxidoreductase, N-terminal	-	-	flavin adenine dinucleotide binding [GO:0050660]; oxidoreductase activity, acting on CH-OH group of donors [GO:0016614]	General function prediction only	Amino Acid Metabolism	-	N	Up	4.21647	3.76972	4.66503	CAZyme	coral1	-	-	-	AA3_3
115811	120008	alcohol oxidase [Trichoderma reesei RUT C-30]	GMC oxidoreductase	Glucose-methanol-choline oxidoreductase, N-terminal	-	-	flavin adenine dinucleotide binding [GO:0050660]; oxidoreductase activity, acting on CH-OH group of donors [GO:0016614]	General function prediction only	Amino Acid Metabolism	-	N	Up	1.0363	-	1.58442	CAZyme	coral1	-	-	-	AA3_2
134448	69944	family 31 glycosyl hydrolase [Trichoderma reesei RUT C-30]	GH31 ?-xylosidase/?-glucosidase	Glycoside hydrolase, family 31	carbohydrate metabolic process [GO:0005975]	-	carbohydrate binding [GO:0030246]; hydrolase activity, hydrolyzing O-glycosyl compounds [GO:0004553]	Carbohydrate transport and metabolism	Carbohydrate Metabolism	-	N	Up	7.87373	7.31857	8.28325	CAZyme	coral1	-	-	-	GH31
104546	82235	family 31 glycosyl hydrolase [Trichoderma reesei RUT C-30]	GH31 ?-glucosidase	Glycoside hydrolase, family 31	carbohydrate metabolic process [GO:0005975]	-	carbohydrate binding [GO:0030246]; hydrolase activity, hydrolyzing O-glycosyl compounds [GO:0004553]	Carbohydrate transport and metabolism	Carbohydrate Metabolism	-	Y	Up	1.38951	1.19601	1.85521	CAZyme	coral1	-	-	-	GH31
133383	103049	endopolygalacturonase [Trichoderma reesei RUT C-30]	GH28 endo-polygalacturonase	-	carbohydrate metabolic process [GO:0005975]; cell wall organization [GO:0071555]	extracellular region [GO:0005576]	polygalacturonase activity [GO:0004650]	-	Carbohydrate Metabolism	-	Y	Up	4.62988	4.25393	7.01314	CAZyme	coral1	-	-	-	GH28
101105	79960	family 47 glycosyl hydrolase [Trichoderma reesei RUT C-30]	GH47 ?-1	Glycoside hydrolase, family 47	metabolic process [GO:0008152]	membrane [GO:0016020]	calcium ion binding [GO:0005509]; mannosyl-oligosaccharide 1,2-alpha-mannosidase activity [GO:0004571]	Carbohydrate transport and metabolism	Metabolism of Complex Carbohydrates	-	N	Up	1.07555	1.06604	1.36004	CAZyme	coral1	-	-	-	GH47
124526	80833	hypothetical protein M419DRAFT_124526 [Trichoderma reesei RUT C-30]	GH18 chitinase Chi18-5	Glycoside hydrolase, family 18, N-terminal	carbohydrate metabolic process [GO:0005975]	-	chitin binding [GO:0008061]; hydrolase activity, hydrolyzing O-glycosyl compounds [GO:0004553]	Carbohydrate transport and metabolism	Metabolism of Complex Carbohydrates	-	Y	Up	-	-	1.73407	CAZyme	coral1	-	-	chi46	GH18
142123	66041	glycoside hydrolase [Trichoderma reesei RUT C-30]	GH18 chitinase CHI18-18	Glycoside hydrolase, family 18, catalytic domain	carbohydrate metabolic process [GO:0005975]	-	hydrolase activity, hydrolyzing O-glycosyl compounds [GO:0004553]	Cell wall/membrane/envelope biogenesis	Metabolism of Complex Carbohydrates	-	N	Up	-	-	2.32233	CAZyme	coral1	-	-	chi18-18	GH18
5022	44230	hypothetical protein M419DRAFT_5022 [Trichoderma reesei RUT C-30]	unknown protein	-	-	-	-	Nuclear structure	-	-	N	Up	2.39338	2.10266	3.47767	CAZyme_NotConsidered	coral1	1110	-	-	-
127981	56840	NAD-binding Rossmann fold oxidoreductase [Trichoderma reesei RUT C-30]	GH109 protein	Oxidoreductase, N-terminal	-	-	oxidoreductase activity [GO:0016491]	General function prediction only	-	-	N	Up	4.81457	5.6684	7.72336	CAZyme_NotConsidered	coral1	-	-	-	-
124397	80340	glycosyltransferase sugar-binding region DXD domain-containing protein-containing protein [Trichoderma reesei RUT C-30]	GT32 ?-1	-	-	-	transferase activity [GO:0016740]	-	-	-	N	Up	4.42291	4.23527	5.54084	CAZyme_NotConsidered	coral1	1105	-	-	-
26117	-	UDP-Glycosyltransferase/glycogen phosphorylase [Trichoderma reesei RUT C-30]	-	Glycosyl transferase, family 28	carbohydrate metabolic process [GO:0005975]; lipid glycosylation [GO:0030259]	-	transferase activity, transferring hexosyl groups [GO:0016758]	Carbohydrate transport and metabolism	-	-	N	Up	-	1.25964	1.75581	CAZyme_NotConsidered	coral1	-	-	-	-
86661	66804	alpha-1,3-mannosyltransferase CMT1 [Trichoderma reesei RUT C-30]	GH69: candidate a-glycosyltransferase	-	-	-	transferase activity, transferring glycosyl groups [GO:0016757]	-	-	1	N	Up	-	-	1.11395	CAZyme_NotConsidered	coral1	-	-	-	-
85693	64925	hypothetical protein M419DRAFT_85693 [Trichoderma reesei RUT C-30]	GT32 a-glycosyltransferase	-	-	integral component of membrane [GO:0016021]	-	-	-	2	N	Up	1.74297	1.20323	2.16721	CAZyme_NotConsidered	coral1	-	-	-	-
82061	79396	family 2 glycosyltransferase [Trichoderma reesei RUT C-30]	GT2 ß-glycosyltransferase	-	-	integral component of membrane [GO:0016021]	transferase activity [GO:0016740]	-	-	4	N	Up	-	1.06657	1.46816	CAZyme_NotConsidered	coral1	-	-	-	-
68967	62340	Zinc/iron permease [Trichoderma reesei RUT C-30]	zinc transporter	Zinc/iron permease	-	integral component of membrane [GO:0016021]	metal ion transmembrane transporter activity [GO:0046873]	Inorganic ion transport and metabolism	-	7	N	Up	-	-	1.32954	Other transporter	coral1	1111	-	-	-
38144	110666	hypothetical protein M419DRAFT_38144 [Trichoderma reesei RUT C-30]	ferric reductase	Ferric reductase-like transmembrane component, N-terminal	-	integral component of membrane [GO:0016021]	oxidoreductase activity [GO:0016491]	Secondary metabolites biosynthesis, transport and catabolism	-	7	N	Up	3.0866	5.94759	8.0524	Other transporter	coral1	-	-	-	-
142266	54144	ferric reductase transmembrane component 7 [Trichoderma reesei RUT C-30]	ferric reductase	Oxidoreductase FAD/NAD(P)-binding	-	integral component of membrane [GO:0016021]	ferric-chelate reductase activity [GO:0000293]	Secondary metabolites biosynthesis, transport and catabolism	-	8	N	Up	1.44735	1.57678	2.40676	Other transporter	coral1	1112	-	-	-
91065	111890	putative sodium/phosphate symporter [Trichoderma reesei RUT C-30]	Phosphate transporter	Phosphate transporter	phosphate ion transport [GO:0006817]	integral component of membrane [GO:0016021]	inorganic phosphate transmembrane transporter activity [GO:0005315]	Inorganic ion transport and metabolism	-	9	N	Up	5.17998	4.98962	7.77434	Other transporter	coral1	-	-	-	-
140920	121441	carboxylic acid transport protein [Trichoderma reesei RUT C-30]	carboxylic acid transporter	Major facilitator superfamily MFS-1	-	integral component of membrane [GO:0016021]	transmembrane transporter activity [GO:0022857]	General function prediction only	-	10	N	Up	5.15994	5.05611	5.7248	Other transporter	coral1	-	-	-	-
104377	124002	OPT oligopeptide transporter [Trichoderma reesei RUT C-30]	Sexual differentiation process protein ISP4	Oligopeptide transporter OPT superfamily	transmembrane transport [GO:0055085]	integral component of membrane [GO:0016021]	-	Signal transduction mechanisms	-	11	N	Up	2.68711	2.41181	3.01312	Other transporter	coral1	-	-	-	-
98410	-	phosphate permease [Trichoderma reesei RUT C-30]	-	General substrate transporter	phosphate ion transport [GO:0006817]	integral component of membrane [GO:0016021]	inorganic phosphate transmembrane transporter activity [GO:0005315]	Inorganic ion transport and metabolism	-	11	N	Up	3.78376	3.60011	5.12231	Other transporter	coral1	-	-	-	-
90357	69282	putative monocarboxylate permease [Trichoderma reesei RUT C-30]	monocarboxylate transporter	Major facilitator superfamily MFS-1	transmembrane transport [GO:0055085]	integral component of membrane [GO:0016021]	-	Carbohydrate transport and metabolism	-	12	N	Up	-	-	1.03464	Other transporter	coral1	-	-	-	-
9977	-	OPT oligopeptide transporter [Trichoderma reesei RUT C-30]	-	Oligopeptide transporter OPT superfamily	transmembrane transport [GO:0055085]	integral component of membrane [GO:0016021]	-	Signal transduction mechanisms	-	12	N	Up	1.73508	1.60803	2.09056	Other transporter	coral1	-	-	-	-
72410	56314	GABA permease [Trichoderma reesei RUT C-30]	Amino acid transporter PotE	Amino acid permease-associated region	-	integral component of membrane [GO:0016021]	amino acid transmembrane transporter activity [GO:0015171]	Amino acid transport and metabolism	-	12	N	Up	-	-	1.10976	Other transporter	coral1	-	-	-	-
77120	60551	putative blood-brain barrier large neutral amino acid transporter [Trichoderma reesei RUT C-30]	PotE Amino acid transporters	Amino acid permease-associated region	-	integral component of membrane [GO:0016021]	amino acid transmembrane transporter activity [GO:0015171]	Amino acid transport and metabolism	-	12	N	Up	-	-	1.31774	Other transporter	coral1	1120	-	-	-
124745	-	hypothetical protein M419DRAFT_124745 [Trichoderma reesei RUT C-30]	-	-	-	-	-	-	-	-	N	Up	-	-	1.78023	Others	coral1	-	-	-	-
9684	-	hypothetical protein M419DRAFT_9684 [Trichoderma reesei RUT C-30]	-	-	-	-	-	-	-	-	N	Up	1.32838	1.33057	2.05178	Others	coral1	1098	-	-	-
9477	-	hypothetical protein M419DRAFT_9477 [Trichoderma reesei RUT C-30]	-	-	-	-	-	-	-	-	N	Up	1.05635	1.70557	2.43321	Others	coral1	-	-	-	-
117198	-	hypothetical protein M419DRAFT_117198 [Trichoderma reesei RUT C-30]	-	-	-	-	-	-	-	-	N	Up	-	-	1.37893	Others	coral1	1110	-	-	-
125374	-	hypothetical protein M419DRAFT_125374 [Trichoderma reesei RUT C-30]	-	-	-	-	-	-	-	-	N	Up	-	-	1.92513	Others	coral1	-	-	-	-
120327	-	hypothetical protein M419DRAFT_120327 [Trichoderma reesei RUT C-30]	-	-	-	-	-	-	-	-	N	Up	3.05523	5.9604	7.9042	Others	coral1	-	-	-	-
117554	-	hypothetical protein M419DRAFT_117554, partial [Trichoderma reesei RUT C-30]	-	-	-	-	-	-	-	-	N	Up	-	-	1.1329	Others	coral1	-	-	-	-
76778	-	hypothetical protein M419DRAFT_76778 [Trichoderma reesei RUT C-30]	-	-	-	-	-	-	-	-	N	Up	-	-	1.07723	Others	coral1	-	-	-	-
93402	-	hypothetical protein M419DRAFT_93402 [Trichoderma reesei RUT C-30]	-	-	-	-	-	Posttranslational modification, protein turnover, chaperones	-	-	N	Up	-	-	1.02777	Others	coral1	1096	-	-	-
89409	-	hypothetical protein M419DRAFT_89409 [Trichoderma reesei RUT C-30]	-	-	-	-	-	-	-	-	N	Up	-	-	1.33916	Others	coral1	-	-	-	-
121974	-	hypothetical protein M419DRAFT_121974 [Trichoderma reesei RUT C-30]	-	-	-	-	-	-	-	-	N	Up	1.19651	1.18263	1.63546	Others	coral1	-	-	-	-
117311	-	hypothetical protein M419DRAFT_117311 [Trichoderma reesei RUT C-30]	-	-	-	-	-	-	-	-	N	Up	-	-	1.1789	Others	coral1	-	-	-	-
52836	-	hypothetical protein M419DRAFT_52836, partial [Trichoderma reesei RUT C-30]	-	-	-	-	-	-	-	-	N	Up	-	-	1.74962	Others	coral1	-	-	-	-
125397	-	hypothetical protein M419DRAFT_125397 [Trichoderma reesei RUT C-30]	-	-	-	-	-	-	-	-	N	Up	-	-	1.26191	Others	coral1	-	-	-	-
121161	-	hypothetical protein M419DRAFT_121161, partial [Trichoderma reesei RUT C-30]	-	-	-	-	-	-	-	-	N	Up	-	-	1.15458	Others	coral1	-	-	-	-
128444	-	hypothetical protein M419DRAFT_128444 [Trichoderma reesei RUT C-30]	-	-	-	-	-	-	-	-	N	Up	-	-	1.29637	Others	coral1	-	-	-	-
119653	-	hypothetical protein M419DRAFT_119653 [Trichoderma reesei RUT C-30]	-	-	-	-	-	-	-	-	N	Up	-	-	1.10213	Others	coral1	-	-	-	-
118131	-	hypothetical protein M419DRAFT_118131 [Trichoderma reesei RUT C-30]	-	-	-	-	-	-	-	-	N	Up	-	-	1.05925	Others	coral1	-	-	-	-
74171	-	hypothetical protein M419DRAFT_74171 [Trichoderma reesei RUT C-30]	-	-	-	-	-	-	-	-	N	Up	1.27793	1.13479	1.66045	Others	coral1	-	-	-	-
11708	-	hypothetical protein M419DRAFT_11708 [Trichoderma reesei RUT C-30]	-	-	-	-	-	-	-	-	N	Up	-	-	1.14091	Others	coral1	-	-	-	-
120112	-	hypothetical protein M419DRAFT_120112 [Trichoderma reesei RUT C-30]	-	-	-	-	-	-	-	-	N	Up	-	-	1.09506	Others	coral1	-	-	-	-
6840	-	hypothetical protein M419DRAFT_6840 [Trichoderma reesei RUT C-30]	-	-	-	-	-	-	-	-	N	Up	1.38785	1.31682	1.6844	Others	coral1	-	-	-	-
96941	76374	hypothetical protein M419DRAFT_96941 [Trichoderma reesei RUT C-30]	AAA ATPase	-	-	-	-	-	-	-	N	Up	1.2504	2.352	4.78967	Others	coral1	-	-	-	-
53337	120851	HET-domain-containing protein, partial [Trichoderma reesei RUT C-30]	HET domain protein	-	-	-	-	-	-	-	N	Up	-	-	1.42154	Others	coral1	-	-	-	-
10513	74375	nitrogen metabolite repression--responsible protein [Trichoderma reesei RUT C-30]	nitrogen metabolite repression regulator NmrA	-	-	-	-	-	-	-	N	Up	-	-	1.03124	Others	coral1	-	-	-	-
128307	105540	hypothetical protein M419DRAFT_128307 [Trichoderma reesei RUT C-30]	orphan protein	-	-	-	-	-	-	-	N	Up	-	1.11246	1.71056	Others	coral1	-	-	-	-
131579	109562	hypothetical protein M419DRAFT_131579 [Trichoderma reesei RUT C-30]	orphan protein	-	-	-	-	-	-	-	N	Up	-	1.51944	2.62814	Others	coral1	-	-	-	-
130289	110767	hypothetical protein M419DRAFT_130289 [Trichoderma reesei RUT C-30]	orphan protein	-	-	-	-	-	-	-	N	Up	1.32855	-	1.76176	Others	coral1	-	-	-	-
138668	123429	hypothetical protein M419DRAFT_138668 [Trichoderma reesei RUT C-30]	orphan protein	-	-	-	-	-	-	-	N	Up	-	1.00605	1.25543	Others	coral1	-	-	-	-
46470	121597	hypothetical protein M419DRAFT_46470, partial [Trichoderma reesei RUT C-30]	orphan protein	-	-	-	-	-	-	-	N	Up	1.12417	-	1.91328	Others	coral1	-	-	-	-
91351	112064	hypothetical protein M419DRAFT_91351 [Trichoderma reesei RUT C-30]	orphan protein	-	-	-	-	-	-	-	N	Up	-	-	1.18229	Others	coral1	-	-	-	-
114917	123658	hypothetical protein M419DRAFT_114917 [Trichoderma reesei RUT C-30]	orphan protein	-	-	-	-	-	-	-	N	Up	1.01984	-	1.25753	Others	coral1	-	-	-	-
72465	104393	hypothetical protein M419DRAFT_72465 [Trichoderma reesei RUT C-30]	SAM-dependent methyltransferase	-	-	-	-	-	-	-	N	Up	1.14136	1.31584	2.20222	Others	coral1	1098	-	-	-
106452	122069	hypothetical protein M419DRAFT_106452 [Trichoderma reesei RUT C-30]	SSCRP	-	-	-	-	-	-	-	Y	Up	2.69086	2.79297	3.24173	Others	coral1	-	-	-	-
68824	62709	DUF1776-domain-containing protein, partial [Trichoderma reesei RUT C-30]	unknown protein	-	-	-	-	-	-	-	N	Up	-	-	1.25413	Others	coral1	-	-	-	-
67627	54893	Mob1/phocein [Trichoderma reesei RUT C-30]	unknown protein	-	-	-	-	Cell cycle control, cell division, chromosome partitioning	-	-	N	Up	-	-	1.25277	Others	coral1	-	-	-	-
82547	79326	F-box domain-containing protein [Trichoderma reesei RUT C-30]	unknown protein	-	-	-	-	-	-	-	N	Up	-	-	1.0446	Others	coral1	1113	-	-	-
68136	53561	hypothetical protein M419DRAFT_68136 [Trichoderma reesei RUT C-30]	unknown protein	-	-	-	-	-	-	-	N	Up	-	-	1.84627	Others	coral1	-	-	-	-
128557	105882	hypothetical protein M419DRAFT_128557 [Trichoderma reesei RUT C-30]	unknown protein	-	-	-	-	-	-	-	N	Up	1.44999	1.0891	2.62628	Others	coral1	-	-	-	-
74552	59065	hypothetical protein M419DRAFT_74552 [Trichoderma reesei RUT C-30]	unknown protein	-	-	-	-	-	-	-	N	Up	1.67194	1.73345	2.55491	Others	coral1	1111	-	-	-
69643	102743	hypothetical protein M419DRAFT_69643 [Trichoderma reesei RUT C-30]	unknown protein	-	-	-	-	Extracellular structures	-	-	N	Up	-	1.01565	1.59656	Others	coral1	-	-	-	-
4983	102904	hypothetical protein M419DRAFT_4983 [Trichoderma reesei RUT C-30]	unknown protein	-	-	-	-	-	-	-	N	Up	-	2.53848	4.29042	Others	coral1	-	-	-	-
37415	109323	hypothetical protein M419DRAFT_37415 [Trichoderma reesei RUT C-30]	unknown protein	-	-	-	-	-	-	-	N	Up	-	-	1.57447	Others	coral1	1100	-	-	-
6901	105445	hypothetical protein M419DRAFT_6901 [Trichoderma reesei RUT C-30]	unknown protein	-	-	-	-	-	-	-	N	Up	1.78721	1.59831	2.57696	Others	coral1	1091	-	-	-
54011	57237	hypothetical protein M419DRAFT_54011, partial [Trichoderma reesei RUT C-30]	unknown protein	-	-	-	-	-	-	-	N	Up	-	-	1.2935	Others	coral1	-	-	-	-
88640	54226	hypothetical protein M419DRAFT_88640 [Trichoderma reesei RUT C-30]	unknown protein	-	-	-	-	-	-	-	N	Up	4.46371	3.88574	6.1208	Others	coral1	-	-	-	-
92948	72091	hypothetical protein M419DRAFT_92948 [Trichoderma reesei RUT C-30]	unknown protein	-	-	-	-	Signal transduction mechanisms	-	-	N	Up	-	-	1.02781	Others	coral1	-	-	-	-
34132	59665	putative lipo protein [Trichoderma reesei RUT C-30]	unknown protein	-	-	-	-	-	-	-	Y	Up	1.24007	1.19407	1.667	Others	coral1	-	-	-	-
35874	61798	hypothetical protein M419DRAFT_35874 [Trichoderma reesei RUT C-30]	unknown protein	-	-	-	-	-	-	-	N	Up	-	-	1.3253	Others	coral1	-	-	-	-
97313	121146	hypothetical protein M419DRAFT_97313 [Trichoderma reesei RUT C-30]	unknown protein	-	-	-	-	-	-	-	N	Up	-	-	1.14725	Others	coral1	-	-	-	-
82308	122499	hypothetical protein M419DRAFT_82308 [Trichoderma reesei RUT C-30]	unknown protein	-	-	-	-	-	-	-	N	Up	-	1.0895	1.39435	Others	coral1	-	-	-	-
96001	76141	hypothetical protein M419DRAFT_96001 [Trichoderma reesei RUT C-30]	unknown protein	-	-	-	-	-	-	-	N	Up	1.19478	1.09613	1.80569	Others	coral1	-	-	-	-
84145	4952	hypothetical protein M419DRAFT_84145 [Trichoderma reesei RUT C-30]	unknown protein	-	-	-	-	-	-	-	N	Up	-	1.00801	1.75009	Others	coral1	-	-	-	-
24366	121189	hypothetical protein M419DRAFT_24366 [Trichoderma reesei RUT C-30]	unknown protein	-	-	-	-	-	-	-	N	Up	1.21164	-	1.60906	Others	coral1	-	-	-	-
68976	102966	hypothetical protein M419DRAFT_68976 [Trichoderma reesei RUT C-30]	unknown protein	-	-	-	-	-	-	-	N	Up	2.09092	1.96059	2.59871	Others	coral1	-	-	-	-
37773	110238	hypothetical protein M419DRAFT_37773 [Trichoderma reesei RUT C-30]	unknown protein	-	-	-	-	RNA processing and modification	-	-	N	Up	-	-	1.05334	Others	coral1	-	-	-	-
93256	70923	hypothetical protein M419DRAFT_93256 [Trichoderma reesei RUT C-30]	unknown protein	-	-	-	-	-	-	-	N	Up	-	1.11194	1.36986	Others	coral1	-	-	-	-
134224	30075	hypothetical protein M419DRAFT_134224 [Trichoderma reesei RUT C-30]	unknown protein	-	-	-	-	Nuclear structure	-	-	N	Up	-	-	1.18468	Others	coral1	-	-	-	-
72507	56547	hypothetical protein M419DRAFT_72507 [Trichoderma reesei RUT C-30]	unknown protein	-	-	-	-	-	-	-	N	Up	-	-	1.00435	Others	coral1	-	-	-	-
33808	120928	hypothetical protein M419DRAFT_33808 [Trichoderma reesei RUT C-30]	unknown protein	-	-	-	-	-	-	-	N	Up	-	-	1.15712	Others	coral1	-	-	-	-
139202	123963	hypothetical protein M419DRAFT_139202 [Trichoderma reesei RUT C-30]	unknown protein	-	-	-	-	-	-	-	N	Up	-	-	1.06527	Others	coral1	-	-	-	-
64818	105863	hypothetical protein M419DRAFT_64818, partial [Trichoderma reesei RUT C-30]	unknown protein	-	-	-	-	-	-	-	N	Up	-	-	1.21856	Others	coral1	-	-	-	-
48719	111778	hypothetical protein M419DRAFT_48719, partial [Trichoderma reesei RUT C-30]	unknown protein	-	-	-	-	-	-	-	N	Up	1.52228	-	1.80988	Others	coral1	-	-	-	-
126451	107780	hypothetical protein M419DRAFT_126451 [Trichoderma reesei RUT C-30]	unknown protein containing a putative BTB/POZ domain	-	-	-	-	-	-	-	N	Up	-	-	1.1312	Others	coral1	1110	-	-	-
90372	-	ankyrin [Trichoderma reesei RUT C-30]	-	Ankyrin	-	-	-	Cell wall/membrane/envelope biogenesis	-	-	N	Up	-	-	1.5188	Others	coral1	1112	-	-	-
101073	79931	hypothetical protein M419DRAFT_101073 [Trichoderma reesei RUT C-30]	unknown protein	ATPase, F1/V1/A1 complex, alpha/beta subunit, nucleotide-binding	-	-	-	Signal transduction mechanisms	-	-	N	Up	-	-	1.31047	Others	coral1	-	-	-	-
96157	120504	hypothetical protein M419DRAFT_96157 [Trichoderma reesei RUT C-30]	orphan protein	BTB/POZ-like	-	-	-	General function prediction only	-	-	N	Up	-	2.09895	3.83286	Others	coral1	-	-	-	-
74242	58848	YjgF-like protein [Trichoderma reesei RUT C-30]	unknown protein	Endoribonuclease L-PSP	-	-	-	Translation, ribosomal structure and biogenesis	-	-	N	Up	5.50699	6.48789	7.51506	Others	coral1	-	-	-	-
92192	112201	NAD(P)-binding protein [Trichoderma reesei RUT C-30]	Short-chain dehydrogenase/reductase	Glucose/ribitol dehydrogenase	-	-	-	General function prediction only	-	-	N	Up	-	-	1.05294	Others	coral1	-	-	-	-
5716	120156	hypothetical protein M419DRAFT_5716 [Trichoderma reesei RUT C-30]	cell morphogenesis protein PAG1	HEAT	-	-	-	General function prediction only	-	-	N	Up	-	-	1.09375	Others	coral1	-	-	-	-
75284	-	hypothetical protein M419DRAFT_75284 [Trichoderma reesei RUT C-30]	-	Lipase, active site	-	-	-	Function unknown	-	-	N	Up	-	-	1.10254	Others	coral1	-	-	-	-
93182	70847	hypothetical protein M419DRAFT_93182 [Trichoderma reesei RUT C-30]	unknown protein	Lipase, active site	-	-	-	Function unknown	-	-	N	Up	-	-	1.05569	Others	coral1	-	-	-	-
24302	58603	hypothetical protein M419DRAFT_24302 [Trichoderma reesei RUT C-30]	unknown protein	Pleckstrin-like	-	-	-	Transcription	-	-	N	Up	2.00642	1.99197	2.32708	Others	coral1	-	-	-	-
6004	58161	RabGAP/TBC [Trichoderma reesei RUT C-30]	GTPase-activating protein (GAP) for Rab family members	RabGAP/TBC	-	-	-	General function prediction only	-	-	N	Up	-	-	1.0457	Others	coral1	1116	-	-	-
88907	103064	hypothetical protein M419DRAFT_88907 [Trichoderma reesei RUT C-30]	unknown protein	WD40 repeat	-	-	-	Function unknown	-	-	N	Up	1.83864	2.00753	2.46574	Others	coral1	-	-	-	-
91403	70028	WD40 repeat-like protein, partial [Trichoderma reesei RUT C-30]	unknown WD40 and NACHT domain protein	WD40 repeat	-	-	-	Function unknown	-	-	N	Up	1.04653	-	1.31162	Others	coral1	-	-	-	-
51467	109341	hypothetical protein M419DRAFT_51467, partial [Trichoderma reesei RUT C-30]	ankyrin	-	eisosome assembly [GO:0070941]	eisosome [GO:0032126]	-	-	-	-	N	Up	1.18326	1.23338	1.60455	Others	coral1	-	-	-	-
124737	81331	PR-1-like protein [Trichoderma reesei RUT C-30]	SSCRP	Allergen V5/Tpx-1 related	-	extracellular region [GO:0005576]	-	Function unknown	-	-	N	Up	1.6418	1.17631	2.06576	Others	coral1	-	-	-	-
73133	104325	hypothetical protein M419DRAFT_73133 [Trichoderma reesei RUT C-30]	unknown protein	-	-	nucleus [GO:0005634]	-	Function unknown	-	-	N	Up	-	-	1.1648	Others	coral1	1110	-	-	-
133064	5296	putative pentafunctional AROM polypeptide [Trichoderma reesei RUT C-30]	DHQase_I	Dehydroquinase class I	-	-	3-dehydroquinate dehydratase activity [GO:0003855]	Amino acid transport and metabolism	-	-	N	Up	-	-	1.46203	Others	coral1	-	-	-	-
126792	55049	casein kinase I isoform delta [Trichoderma reesei RUT C-30]	casein kinase 1 delta	Protein kinase, core	-	-	ATP binding [GO:0005524]; protein kinase activity [GO:0004672]	Signal transduction mechanisms	-	-	N	Up	2.17938	1.36266	2.76598	Others	coral1	-	-	-	-
61763	35186	hypothetical protein M419DRAFT_61763, partial [Trichoderma reesei RUT C-30]	unknown protein	Ankyrin	nucleoside metabolic process [GO:0009116]	-	catalytic activity [GO:0003824]	Posttranslational modification, protein turnover, chaperones	-	-	N	Up	1.1883	1.23942	1.55711	Others	coral1	-	-	-	-
32766	2322	hypothetical protein M419DRAFT_32766 [Trichoderma reesei RUT C-30]	unknown protein	Molybdenum cofactor sulphurase, C-terminal	-	-	catalytic activity [GO:0003824]; molybdenum ion binding [GO:0030151]; pyridoxal phosphate binding [GO:0030170]	General function prediction only	-	-	N	Up	-	-	1.38477	Others	coral1	-	-	-	-
81914	4366	hypothetical protein M419DRAFT_81914 [Trichoderma reesei RUT C-30]	unknown protein	-	DNA replication [GO:0006260]	nuclear origin of replication recognition complex [GO:0005664]	DNA binding [GO:0003677]	Replication, recombination and repair	-	-	N	Up	-	-	1.49433	Others	coral1	1102	-	-	-
96728	76204	FMN-linked oxidoreductase [Trichoderma reesei RUT C-30]	NADH:flavin oxidoreductase/12-oxophytodienoate reductase	NADH:flavin oxidoreductase/NADH oxidase, N-terminal	-	-	FMN binding [GO:0010181]; oxidoreductase activity [GO:0016491]	General function prediction only	-	-	N	Up	1.37628	1.17825	1.93645	Others	coral1	-	-	-	-
35993	61605	hypothetical protein M419DRAFT_35993 [Trichoderma reesei RUT C-30]	Vacuolar sorting protein VPS1	Dynamin, GTPase region	-	-	GTPase activity [GO:0003924]; GTP binding [GO:0005525]	General function prediction only	-	-	N	Up	2.4243	2.41892	2.97291	Others	coral1	-	-	-	-
83590	-	meiotic helicase, partial [Trichoderma reesei RUT C-30]	-	DNA repair Rad51/transcription factor NusA, alpha-helical	-	-	helicase activity [GO:0004386]	RNA processing and modification	-	-	N	Up	-	-	1.2946	Others	coral1	-	-	-	-
67924	1992	hydrolase [Trichoderma reesei RUT C-30]	metal dependent phosphohydrolase	-	-	-	hydrolase activity [GO:0016787]	-	-	-	N	Up	-	-	1.86027	Others	coral1	-	-	-	-
10868	5007	Metallo-dependent phosphatase [Trichoderma reesei RUT C-30]	unknown protein	Metallophosphoesterase	-	-	hydrolase activity [GO:0016787]	General function prediction only	-	-	N	Up	-	-	1.26277	Others	coral1	-	-	-	-
79168	122301	O-acetylhomoserine-lyase [Trichoderma reesei RUT C-30]	O-acetyl-L-homoserine sulfhydrylase	Cys/Met metabolism, pyridoxal phosphate-dependent enzyme	cellular amino acid metabolic process [GO:0006520]	-	lyase activity [GO:0016829]; pyridoxal phosphate binding [GO:0030170]; transferase activity, transferring alkyl or aryl (other than methyl) groups [GO:0016765]	Amino acid transport and metabolism	-	-	N	Up	1.83547	1.61802	2.8659	Others	coral1	1114	-	-	-
93102	70800	fungalysin metallopeptidase [Trichoderma reesei RUT C-30]	elastinolytic metalloproteinase	-	-	extracellular space [GO:0005615]	metalloendopeptidase activity [GO:0004222]; zinc ion binding [GO:0008270]	-	-	-	Y	Up	-	1.10603	2.03588	Others	coral1	-	-	-	-
86339	110220	M6 metalloprotease [Trichoderma reesei RUT C-30]	unknown protein	-	-	-	metallopeptidase activity [GO:0008237]	-	-	-	N	Up	-	-	1.86629	Others	coral1	-	-	-	-
32207	122007	hypothetical protein M419DRAFT_32207 [Trichoderma reesei RUT C-30]	orphan protein	-	-	-	metallopeptidase activity [GO:0008237]; zinc ion binding [GO:0008270]	-	-	-	N	Up	1.12759	1.25649	2.36206	Others	coral1	-	-	-	-
88994	111395	SAM-dependent methyltransferase [Trichoderma reesei RUT C-30]	SAM-dependent methyltransferases	-	-	-	methyltransferase activity [GO:0008168]	-	-	-	N	Up	-	-	1.49152	Others	coral1	-	-	-	-
13375	6108	UMTA methyltransferase [Trichoderma reesei RUT C-30]	SAM-dependent methyltransferase	Methyltransferase type 12	-	-	methyltransferase activity [GO:0008168]	Lipid transport and metabolism	-	-	N	Up	1.56844	2.12512	2.6193	Others	coral1	-	-	-	-
103865	123668	putative GNAT family acetyltransferase [Trichoderma reesei RUT C-30]	N-acetyltransferase activity	-	-	-	N-acetyltransferase activity [GO:0008080]	-	-	-	N	Up	-	-	1.10083	Others	coral1	-	-	-	-
133861	111236	GCN5-related N-acetyltransferase [Trichoderma reesei RUT C-30]	N-acetyltransferase of bacterial origin	Streptothricin acetyltransferase	-	-	N-acetyltransferase activity [GO:0008080]	General function prediction only	-	-	N	Up	3.29048	3.182	4.12028	Others	coral1	1106	-	-	-
87225	67117	hypothetical protein M419DRAFT_87225, partial [Trichoderma reesei RUT C-30]	3'-5' exonuclease	Exonuclease	-	-	nucleic acid binding [GO:0003676]	Replication, recombination and repair	-	-	N	Up	1.64339	1.59904	2.3729	Others	coral1	-	-	-	-
138931	81576	hypothetical protein M419DRAFT_138931 [Trichoderma reesei RUT C-30]	Assimilatory sulfite reductase	Flavoprotein pyridine nucleotide cytochrome reductase	-	-	oxidoreductase activity, acting on the aldehyde or oxo group of donors [GO:0016903]	Energy production and conversion	-	-	N	Up	-	-	1.12922	Others	coral1	-	-	-	-
65134	40918	cyclin-domain-containing protein, partial [Trichoderma reesei RUT C-30]	unknown protein	Cyclin-related 2	regulation of cyclin-dependent protein serine/threonine kinase activity [GO:0000079]	-	protein kinase binding [GO:0019901]	General function prediction only	-	-	N	Up	1.44935	1.03329	1.78749	Others	coral1	-	-	-	-
84648	53525	hypothetical protein M419DRAFT_84648 [Trichoderma reesei RUT C-30]	unknown protein (tyrosin phosphatase domain)	-	-	-	protein tyrosine phosphatase activity [GO:0004725]	-	-	-	N	Up	-	-	1.1677	Others	coral1	-	-	-	-
46701	111451	hypothetical protein M419DRAFT_46701, partial [Trichoderma reesei RUT C-30]	peptidase S41	-	-	-	serine-type peptidase activity [GO:0008236]	-	-	-	N	Up	-	-	1.71469	Others	coral1	-	-	-	-
87315	67350	hypothetical protein M419DRAFT_87315 [Trichoderma reesei RUT C-30]	unknown protein	Quinoprotein amine dehydrogenase, beta chain-like	-	-	transcription cofactor activity [GO:0003712]; transcription factor binding [GO:0008134]	Transcription	-	-	N	Up	1.26085	1.03683	1.93058	Others	coral1	-	-	-	-
104478	124040	hypothetical protein M419DRAFT_104478 [Trichoderma reesei RUT C-30]	unknown protein	-	-	-	transferase activity, transferring acyl groups other than amino-acyl groups [GO:0016747]	-	-	-	N	Up	-	-	1.04879	Others	coral1	-	-	-	-
12275	69426	DmpA/ArgJ-like protein [Trichoderma reesei RUT C-30]	copper transporter	-	-	-	-	-	-	-	N	Up	2.40971	3.26619	3.79558	Others	coral1	-	-	-	-
124330	109234	DmpA/ArgJ-like protein [Trichoderma reesei RUT C-30]	D-aminopeptidase	-	-	-	-	-	-	-	N	Up	1.11493	-	2.28691	Others	coral1	-	-	-	-
111063	81070	Zn-dependent exopeptidase [Trichoderma reesei RUT C-30]	amidase	Protease-associated PA	-	-	aminopeptidase activity [GO:0004177]; metal ion binding [GO:0046872]	Posttranslational modification, protein turnover, chaperones	-	-	Y	Up	-	-	1.20555	Others	coral1	-	-	-	-
24600	121306	acid protease [Trichoderma reesei RUT C-30]	Aspartyl protease	Peptidase A1	-	-	aspartic-type endopeptidase activity [GO:0004190]	Posttranslational modification, protein turnover, chaperones	-	-	Y	Up	2.78258	2.06396	3.40085	Others	coral1	-	-	-	-
77379	-	DNA topoisomerase IV, alpha subunit [Trichoderma reesei RUT C-30]	-	Spo11/DNA topoisomerase VI, subunit A	DNA catabolic process, endonucleolytic [GO:0000737]	chromosome [GO:0005694]	ATP binding [GO:0005524]; DNA binding [GO:0003677]; isomerase activity [GO:0016853]	Replication, recombination and repair	-	-	N	Up	-	-	1.09983	Others	coral1	-	-	-	-
24428	76905	FAD/NAD(P)-binding domain-containing protein [Trichoderma reesei RUT C-30]	unknown protein	Pyridine nucleotide-disulphide oxidoreductase, NAD-binding region	-	-	flavin adenine dinucleotide binding [GO:0050660]; N,N-dimethylaniline monooxygenase activity [GO:0004499]; NADP binding [GO:0050661]	Secondary metabolites biosynthesis, transport and catabolism	-	-	N	Up	-	-	1.16981	Others	coral1	1114	-	-	-
26554	-	tripeptidyl peptidase precursor [Trichoderma reesei RUT C-30]	-	-	-	-	metal ion binding [GO:0046872]; serine-type endopeptidase activity [GO:0004252]	-	-	-	Y	Up	2.00288	1.68291	2.27856	Others	coral1	-	-	-	-
128643	105970	putative short chain dehydrogenase/ reductase [Trichoderma reesei RUT C-30]	short chain dehydrogenase/reductase	Short-chain dehydrogenase/reductase SDR	-	-	oxidoreductase activity [GO:0016491]	Lipid transport and metabolism	-	-	N	Up	1.05943	1.13467	1.55272	Others	coral1	-	-	-	-
129814	4213	ribonuclease Trv, RNase Trv [Trichoderma reesei RUT C-30]	ribonuclease T2	Ribonuclease T2	-	-	ribonuclease T2 activity [GO:0033897]; RNA binding [GO:0003723]	RNA processing and modification	-	-	Y	Up	-	1.49621	2.2492	Others	coral1	-	-	-	-
64599	34985	S-adenosyl-L-methionine-dependent methyltransferase, partial [Trichoderma reesei RUT C-30]	C-5 cytosine-specific DNA methylase	-	-	-	chromatin binding [GO:0003682]; methyltransferase activity [GO:0008168]	-	Amino Acid Metabolism	-	N	Up	-	-	1.98913	Others	coral1	-	-	-	-
104437	52432	O-methylsterigmatocystin oxidoreductase [Trichoderma reesei RUT C-30]	Cytochrome P450 CYP2 subfamily	Cytochrome P450	-	-	heme binding [GO:0020037]; iron ion binding [GO:0005506]; monooxygenase activity [GO:0004497]; oxidoreductase activity, acting on paired donors, with incorporation or reduction of molecular oxygen [GO:0016705]	Secondary metabolites biosynthesis, transport and catabolism	Amino Acid Metabolism	-	N	Up	-	-	1.25642	Others	coral1	-	-	-	-
7860	60067	putative 2-keto-3-deoxy-L-galactonate aldolase [Trichoderma reesei RUT C-30]	L-threo-3-deoxy-hexulosonate aldolase	-	metabolic process [GO:0008152]	-	lyase activity [GO:0016829]	-	Amino Acid Metabolism	-	N	Up	-	-	2.68307	Others	coral1	-	-	-	-
63200	40758	Homocysteine S-methyltransferase, partial [Trichoderma reesei RUT C-30]	Homocysteine/selenocysteine methylase (S-methylmethionine-dependent)	Homocysteine S-methyltransferase	-	-	metal ion binding [GO:0046872]; methyltransferase activity [GO:0008168]	Amino acid transport and metabolism	Amino Acid Metabolism	-	N	Up	-	-	1.05904	Others	coral1	-	-	-	-
5292	4109	aminotransferase class I and II [Trichoderma reesei RUT C-30]	Aspartate/tyrosine/aromatic aminotransferase	1-aminocyclopropane-1-carboxylate synthase	biosynthetic process [GO:0009058]	-	pyridoxal phosphate binding [GO:0030170]; transaminase activity [GO:0008483]	Amino acid transport and metabolism	Amino Acid Metabolism	-	N	Up	-	-	1.0695	Others	coral1	-	-	-	-
93219	112523	FAD/NAD(P)-binding domain-containing protein [Trichoderma reesei RUT C-30]	unknown protein	Aromatic-ring hydroxylase	-	-	FAD binding [GO:0071949]	Energy production and conversion	Biodegradation of Xenobiotics	-	N	Up	-	-	1.48467	Others	coral1	-	-	-	-
59206	37921	cytochrome P450, partial [Trichoderma reesei RUT C-30]	Cytochrome P450 CYP2 subfamily	Cytochrome P450	-	-	heme binding [GO:0020037]; iron ion binding [GO:0005506]; oxidoreductase activity, acting on paired donors, with incorporation or reduction of molecular oxygen [GO:0016705]	Secondary metabolites biosynthesis, transport and catabolism	Biodegradation of Xenobiotics	-	Y	Up	1.24762	1.07554	1.71248	Others	coral1	-	-	-	-
39240	-	aldehyde dehydrogenase-like protein [Trichoderma reesei RUT C-30]	-	Aldehyde dehydrogenase	-	-	oxidoreductase activity [GO:0016491]	Energy production and conversion	Biodegradation of Xenobiotics	-	N	Up	1.12594	1.40478	2.09273	Others	coral1	-	-	-	-
75180	59196	putative short-chain dehydrogenase [Trichoderma reesei RUT C-30]	short chain dehydrogenase/reductase	Glucose/ribitol dehydrogenase	-	-	oxidoreductase activity [GO:0016491]	Secondary metabolites biosynthesis, transport and catabolism	Biodegradation of Xenobiotics	-	N	Up	1.1003	-	1.34618	Others	coral1	-	-	-	-
111190	77806	oxidoreductase, zinc-binding protein [Trichoderma reesei RUT C-30]	Alcohol dehydrogenase	Alcohol dehydrogenase, zinc-binding	-	-	oxidoreductase activity [GO:0016491]; zinc ion binding [GO:0008270]	Secondary metabolites biosynthesis, transport and catabolism	Biodegradation of Xenobiotics	-	N	Up	-	-	2.15726	Others	coral1	-	-	-	-
73300	-	L-galactonate dehydratase [Trichoderma reesei RUT C-30]	-	-	carbohydrate catabolic process [GO:0016052]; cellular amino acid catabolic process [GO:0009063]	-	L-fuconate dehydratase activity [GO:0050023]	-	Carbohydrate Metabolism	-	N	Up	-	1.40071	2.00947	Others	coral1	-	-	-	-
75795	106164	NAD(P)-binding protein [Trichoderma reesei RUT C-30]	short chain dehydrogenase/reductase	Short-chain dehydrogenase/reductase SDR	-	-	-	Secondary metabolites biosynthesis, transport and catabolism	Lipid Metabolism	-	N	Up	4.59706	5.97551	7.3128	Others	coral1	-	-	-	-
132084	74366	carbon-nitrogen hydrolase [Trichoderma reesei RUT C-30]	nitrilase	Nitrilase/cyanide hydratase and apolipoprotein N-acyltransferase	nitrogen compound metabolic process [GO:0006807]	-	hydrolase activity, acting on carbon-nitrogen (but not peptide) bonds [GO:0016810]	Amino acid transport and metabolism	Metabolism of Cofactors and Vitamins	-	N	Up	-	-	1.4768	Others	coral1	1097	-	-	-
9281	4430	hypothetical protein M419DRAFT_9281 [Trichoderma reesei RUT C-30]	Developmental regulatory protein WetA	-	-	-	-	Transcription	Metabolism of Complex Carbohydrates	-	N	Up	2.12387	2.00765	3.06549	Others	coral1	1105	-	-	-
136697	121284	hypothetical protein M419DRAFT_136697 [Trichoderma reesei RUT C-30]	unknown protein	Nitrilase/cyanide hydratase and apolipoprotein N-acyltransferase	nitrogen compound metabolic process [GO:0006807]	-	hydrolase activity, acting on carbon-nitrogen (but not peptide) bonds [GO:0016810]	Amino acid transport and metabolism	Metabolism of Complex Carbohydrates	-	N	Up	1.57576	1.31965	2.00152	Others	coral1	1087	-	-	-
92333	58356	glycerol kinase [Trichoderma reesei RUT C-30]	glycerol kinase	Carbohydrate kinase, FGGY	carbohydrate metabolic process [GO:0005975]; glycerol-3-phosphate metabolic process [GO:0006072]	-	glycerol kinase activity [GO:0004370]	Carbohydrate transport and metabolism	Metabolism of Complex Lipids	-	N	Up	1.24446	1.04534	2.56382	Others	coral1	1102	-	-	-
36074	63889	adenosine deaminase family protein [Trichoderma reesei RUT C-30]	Adenosine deaminase-related growth factors	Adenosine/AMP deaminase	-	-	deaminase activity [GO:0019239]	Nucleotide transport and metabolism	Nucleotide Metabolism	-	N	Up	-	-	1.01466	Others	coral1	-	-	-	-
74997	-	hypothetical protein M419DRAFT_74997 [Trichoderma reesei RUT C-30]	-	-	-	integral component of membrane [GO:0016021]	-	-	-	1	N	Up	2.36149	1.4236	2.90965	Others	coral1	-	-	-	-
121158	-	hypothetical protein M419DRAFT_121158 [Trichoderma reesei RUT C-30]	-	-	-	integral component of membrane [GO:0016021]	-	-	-	1	N	Up	1.51682	1.02192	1.84239	Others	coral1	-	-	-	-
75071	58442	hypothetical protein M419DRAFT_75071 [Trichoderma reesei RUT C-30]	unknown protein	-	-	integral component of membrane [GO:0016021]	-	RNA processing and modification	-	1	N	Up	-	-	1.23785	Others	coral1	1100	-	-	-
84718	103236	hypothetical protein M419DRAFT_84718 [Trichoderma reesei RUT C-30]	unknown protein	-	-	integral component of membrane [GO:0016021]	-	Signal transduction mechanisms	-	1	Y	Up	-	-	1.25013	Others	coral1	1088	-	-	-
48365	34353	hypothetical protein M419DRAFT_48365, partial [Trichoderma reesei RUT C-30]	unknown protein	-	-	integral component of membrane [GO:0016021]	-	-	-	1	N	Up	-	-	1.0596	Others	coral1	-	-	-	-
50952	106605	hypothetical protein M419DRAFT_50952, partial [Trichoderma reesei RUT C-30]	unknown protein	-	-	integral component of membrane [GO:0016021]	-	-	-	1	N	Up	1.40261	1.25239	1.74786	Others	coral1	-	-	-	-
126911	37271	hypothetical protein M419DRAFT_126911 [Trichoderma reesei RUT C-30]	unknown protein with SH3 domain	Src homology-3	-	integral component of membrane [GO:0016021]	-	Carbohydrate transport and metabolism	-	1	N	Up	-	-	1.02996	Others	coral1	1104	-	-	-
78043	61055	hypothetical protein M419DRAFT_78043 [Trichoderma reesei RUT C-30]	orphan protein	-	-	-	arylesterase activity [GO:0004064]	-	-	1	N	Up	-	2.10152	4.20636	Others	coral1	-	-	-	-
128523	59352	cytochrome P450 [Trichoderma reesei RUT C-30]	cytochrome P450	Cytochrome P450	-	integral component of membrane [GO:0016021]	heme binding [GO:0020037]; iron ion binding [GO:0005506]; oxidoreductase activity, acting on paired donors, with incorporation or reduction of molecular oxygen [GO:0016705]	Lipid transport and metabolism	-	1	N	Up	-	-	1.33747	Others	coral1	-	-	-	-
69614	102487	cytochrome P450 [Trichoderma reesei RUT C-30]	Cytochrome P450 CYP2 subfamily	Cytochrome P450	-	integral component of membrane [GO:0016021]	heme binding [GO:0020037]; iron ion binding [GO:0005506]; monooxygenase activity [GO:0004497]; oxidoreductase activity, acting on paired donors, with incorporation or reduction of molecular oxygen [GO:0016705]	Secondary metabolites biosynthesis, transport and catabolism	Amino Acid Metabolism	1	N	Up	1.58039	2.66395	2.99176	Others	coral1	-	-	-	-
38294	67964	cytochrome P450 [Trichoderma reesei RUT C-30]	Cytochrome P450 CYP2 subfamily	Cytochrome P450	-	integral component of membrane [GO:0016021]	heme binding [GO:0020037]; iron ion binding [GO:0005506]; oxidoreductase activity, acting on paired donors, with incorporation or reduction of molecular oxygen [GO:0016705]	Secondary metabolites biosynthesis, transport and catabolism	Biodegradation of Xenobiotics	1	N	Up	1.04746	1.11262	1.70312	Others	coral1	-	-	-	-
85229	65141	cytochrome P450 [Trichoderma reesei RUT C-30]	cytochrome P450 monooxygenase	Cytochrome P450	-	integral component of membrane [GO:0016021]	heme binding [GO:0020037]; iron ion binding [GO:0005506]; monooxygenase activity [GO:0004497]; oxidoreductase activity, acting on paired donors, with incorporation or reduction of molecular oxygen [GO:0016705]	Secondary metabolites biosynthesis, transport and catabolism	Metabolism of Complex Lipids	1	N	Up	1.40586	1.15437	1.6474	Others	coral1	-	-	-	-
79548	57832	hypothetical protein M419DRAFT_79548 [Trichoderma reesei RUT C-30]	vacuolar ATPase assembly integral membrane protein VMA21	-	vacuolar proton-transporting V-type ATPase complex assembly [GO:0070072]	endoplasmic reticulum-Golgi intermediate compartment membrane [GO:0033116]; endoplasmic reticulum membrane [GO:0005789]; ER to Golgi transport vesicle membrane [GO:0012507]; integral component of membrane [GO:0016021]	-	-	-	2	N	Up	-	-	1.32968	Others	coral1	1103	-	-	-
130622	-	hypothetical protein M419DRAFT_130622 [Trichoderma reesei RUT C-30]	-	-	-	integral component of membrane [GO:0016021]	-	-	-	2	N	Up	4.10199	4.18061	4.50373	Others	coral1	-	-	-	-
104193	74580	hypothetical protein M419DRAFT_104193 [Trichoderma reesei RUT C-30]	unknown protein	-	-	integral component of membrane [GO:0016021]	-	-	-	3	N	Up	-	-	1.12235	Others	coral1	-	-	-	-
8730	57737	PRO41 protein [Trichoderma reesei RUT C-30]	unknown protein	-	-	integral component of membrane [GO:0016021]	-	-	-	3	N	Up	2.02522	1.26779	2.69002	Others	coral1	1086	-	-	-
104627	124278	EXS-domain-containing protein [Trichoderma reesei RUT C-30]	unknown protein with EXS domain	EXS, C-terminal	-	integral component of membrane [GO:0016021]	-	Intracellular trafficking, secretion, and vesicular transport	-	3	N	Up	-	-	1.39229	Others	coral1	1110	-	-	-
122572	121022	hypothetical protein M419DRAFT_122572, partial [Trichoderma reesei RUT C-30]	unknown protein	-	ion transport [GO:0006811]	integral component of membrane [GO:0016021]	-	-	-	3	N	Up	1.40143	1.38596	1.87728	Others	coral1	-	-	-	-
69800	102960	hypothetical protein M419DRAFT_69800 [Trichoderma reesei RUT C-30]	orphan protein	-	-	integral component of membrane [GO:0016021]	-	Chromatin structure and dynamics	-	4	N	Up	1.55113	1.19928	2.20528	Others	coral1	1110	-	-	-
131296	109039	hypothetical protein M419DRAFT_131296 [Trichoderma reesei RUT C-30]	unknown protein	-	-	integral component of membrane [GO:0016021]	-	-	-	4	N	Up	1.74123	1.38622	2.6065	Others	coral1	1119	-	-	-
59720	41604	hypothetical protein M419DRAFT_59720, partial [Trichoderma reesei RUT C-30]	unknown protein	-	-	integral component of membrane [GO:0016021]	-	-	-	4	N	Up	2.03128	1.27609	2.92715	Others	coral1	1102	-	-	-
132812	67084	hypothetical protein M419DRAFT_132812 [Trichoderma reesei RUT C-30]	unknown protein	-	-	integral component of membrane [GO:0016021]	-	-	-	6	N	Up	-	-	1.21233	Others	coral1	-	-	-	-
13068	70500	hypothetical protein M419DRAFT_13068 [Trichoderma reesei RUT C-30]	unknown protein	-	-	integral component of membrane [GO:0016021]	-	-	-	6	N	Up	2.25675	1.71981	2.4288	Others	coral1	-	-	-	-
86058	28731	G-protein coupled receptor [Trichoderma reesei RUT C-30]	-	GPCR, family 2, secretin-like	cell surface receptor signaling pathway [GO:0007166]	integral component of membrane [GO:0016021]	G-protein coupled receptor activity [GO:0004930]	Signal transduction mechanisms	-	6	N	Up	1.48064	2.03011	2.36426	Others	coral1	-	-	-	-
82265	-	hypothetical protein M419DRAFT_82265 [Trichoderma reesei RUT C-30]	-	-	-	integral component of membrane [GO:0016021]	-	-	-	7	N	Up	1.51362	-	2.22626	Others	coral1	-	-	-	-
24205	58767	integral membrane protein [Trichoderma reesei RUT C-30]	PTH11 GPCR	-	-	integral component of membrane [GO:0016021]	-	-	-	7	N	Up	-	1.70504	3.31512	Others	coral1	-	-	-	-
134160	55561	integral membrane protein [Trichoderma reesei RUT C-30]	PTH11 GPCR	-	-	integral component of membrane [GO:0016021]	-	-	-	7	N	Up	-	-	1.09466	Others	coral1	-	-	-	-
80603	107507	hypothetical protein M419DRAFT_80603 [Trichoderma reesei RUT C-30]	unknown protein	-	-	integral component of membrane [GO:0016021]	-	-	-	7	N	Up	-	-	1.4957	Others	coral1	1110	-	-	-
97766	77254	hypothetical protein M419DRAFT_97766 [Trichoderma reesei RUT C-30]	unknown protein	-	-	integral component of membrane [GO:0016021]	-	-	-	7	N	Up	1.3522	1.08671	2.27097	Others	coral1	1115	-	-	-
69999	53238	hypothetical protein M419DRAFT_69999 [Trichoderma reesei RUT C-30]	GPCR VII	-	cell surface receptor signaling pathway [GO:0007166]	integral component of membrane [GO:0016021]	transmembrane signaling receptor activity [GO:0004888]	-	-	7	N	Up	1.5601	1.94785	2.64619	Others	coral1	-	-	-	-
69330	54632	MFS general substrate transporter [Trichoderma reesei RUT C-30]	MFS permease	-	transmembrane transport [GO:0055085]	integral component of membrane [GO:0016021]	-	-	-	12	N	Up	1.10173	2.80589	4.29872	Others	coral1	-	-	-	-
140803	22004	D-galacturonic acid reductase [Trichoderma reesei RUT C-30]	D-galacturonic acid reductase	Aldo/keto reductase	-	-	oxidoreductase activity [GO:0016491]	General function prediction only	Lipid Metabolism	-	N	Up	-	1.34411	3.14817	PADs	coral1	-	-	-	-
36701	49918	TATA binding protein [Trichoderma reesei RUT C-30]	TATA-binding protein	TATA-box binding	DNA-templated transcription, initiation [GO:0006352]	-	DNA binding [GO:0003677]	Transcription	-	-	N	Up	-	-	1.01318	TF	coral1	-	-	-	-
100825	22755	hypothetical protein M419DRAFT_100825 [Trichoderma reesei RUT C-30]	Zn2Cys6 transcriptional regulator	Fungal transcriptional regulatory protein, N-terminal	-	nucleus [GO:0005634]	DNA binding [GO:0003677]; RNA polymerase II transcription factor activity, sequence-specific DNA binding [GO:0000981]; zinc ion binding [GO:0008270]	Transcription	-	-	N	Up	-	-	1.10109	TF	coral1	-	-	-	-
76250	26163	hypothetical protein M419DRAFT_76250, partial [Trichoderma reesei RUT C-30]	Zn2Cys6 transcriptional regulator CLR-2	-	transcription, DNA-templated [GO:0006351]	nucleus [GO:0005634]	DNA binding [GO:0003677]; RNA polymerase II transcription factor activity, sequence-specific DNA binding [GO:0000981]; zinc ion binding [GO:0008270]	-	-	-	N	Up	2.13476	2.87099	3.40049	TF	coral1	-	-	-	-
98455	77513	hypothetical protein M419DRAFT_98455 [Trichoderma reesei RUT C-30]	Zn2Cys6 transcriptional regulator ACE3	Fungal transcriptional regulatory protein, N-terminal	transcription, DNA-templated [GO:0006351]	nucleus [GO:0005634]	DNA binding [GO:0003677]; RNA polymerase II transcription factor activity, sequence-specific DNA binding [GO:0000981]; zinc ion binding [GO:0008270]	Signal transduction mechanisms	-	-	N	Up	-	1.26618	2.10852	TF	coral1	-	-	-	-
67471	62622	hypothetical protein M419DRAFT_67471 [Trichoderma reesei RUT C-30]	Zn2Cys6 transcriptional regulator	-	-	nucleus [GO:0005634]	RNA polymerase II transcription factor activity, sequence-specific DNA binding [GO:0000981]; zinc ion binding [GO:0008270]	-	-	-	N	Up	1.57835	1.71235	1.87661	TF	coral1	-	-	-	-
97256	121121	hypothetical protein M419DRAFT_97256 [Trichoderma reesei RUT C-30]	Zn2Cys6 transcriptional regulator	-	-	integral component of membrane [GO:0016021]; nucleus [GO:0005634]	RNA polymerase II transcription factor activity, sequence-specific DNA binding [GO:0000981]; zinc ion binding [GO:0008270]	-	-	2	N	Up	1.36805	1.67055	2.14297	TF	coral1	-	-	-	-
26008	123120	major facilitator superfamily transporter [Trichoderma reesei RUT C-30]	unknown protein	Major facilitator superfamily MFS-1	transmembrane transport [GO:0055085]	integral component of membrane [GO:0016021]	-	Carbohydrate transport and metabolism	-	10	N	Up	1.35228	1.46107	1.84669	Transporter	coral1	-	-	-	-
91714	5890	major facilitator superfamily transporter sugar [Trichoderma reesei RUT C-30]	MFS permease	Sugar transporter	-	integral component of membrane [GO:0016021]	transmembrane transporter activity [GO:0022857]	General function prediction only	Carbohydrate Metabolism	10	N	Up	1.44366	1.63362	2.11516	Transporter	coral1	-	-	-	-
138561	80767	general substrate transporter [Trichoderma reesei RUT C-30]	MFS permease	Sugar transporter	-	integral component of membrane [GO:0016021]	transmembrane transporter activity [GO:0022857]	General function prediction only	Carbohydrate Metabolism	11	N	Up	-	-	1.03279	Transporter	coral1	1112	-	-	-
23545	122153	major facilitator superfamily transporter [Trichoderma reesei RUT C-30]	MFS permease	-	transmembrane transport [GO:0055085]	integral component of membrane [GO:0016021]	-	-	-	12	N	Up	-	1.08967	1.30208	Transporter	coral1	-	-	-	-
116350	82296	MFS general substrate transporter [Trichoderma reesei RUT C-30]	MFS permease	Major facilitator superfamily MFS-1	transmembrane transport [GO:0055085]	integral component of membrane [GO:0016021]	-	Carbohydrate transport and metabolism	-	12	N	Up	1.20815	-	1.87335	Transporter	coral1	1101	-	-	-
91594	-	putative maltose permease [Trichoderma reesei RUT C-30]	-	General substrate transporter	-	integral component of membrane [GO:0016021]	transmembrane transporter activity [GO:0022857]	General function prediction only	Carbohydrate Metabolism	12	N	Up	4.10862	3.70192	5.55826	Transporter	coral1	-	-	-	-
38765	69026	general substrate transporter [Trichoderma reesei RUT C-30]	MFS permease	Sugar transporter	-	integral component of membrane [GO:0016021]	transmembrane transporter activity [GO:0022857]	General function prediction only	Carbohydrate Metabolism	12	N	Up	-	3.29778	4.33997	Transporter	coral1	-	-	-	-
106322	122013	general substrate transporter [Trichoderma reesei RUT C-30]	MFS permease	Sugar transporter	-	integral component of membrane [GO:0016021]	transmembrane transporter activity [GO:0022857]	General function prediction only	Carbohydrate Metabolism	12	Y	Up	-	-	1.162	Transporter	coral1	-	-	-	-
109243	3405	general substrate transporter [Trichoderma reesei RUT C-30]	MSF cellulose response transporter CTR1	Sugar transporter	-	integral component of membrane [GO:0016021]	transmembrane transporter activity [GO:0022857]	General function prediction only	Carbohydrate Metabolism	12	N	Up	5.45606	6.47432	7.54154	Transporter	coral1	-	-	-	-
142607	-	hypothetical protein M419DRAFT_142607 [Trichoderma reesei RUT C-30]	-	ABC transporter-like	-	integral component of membrane [GO:0016021]	ATPase activity, coupled to transmembrane movement of substances [GO:0042626]; ATP binding [GO:0005524]	Secondary metabolites biosynthesis, transport and catabolism	-	13	N	Up	1.51158	1.08487	1.98064	Transporter	coral1	-	-	-	-
135602	-	hypothetical protein M419DRAFT_135602 [Trichoderma reesei RUT C-30]	-	-	-	-	-	-	-	-	Y	Up	1.01819	-	1.53477	With SignalP	coral1	-	-	-	-
66994	-	hypothetical protein M419DRAFT_66994, partial [Trichoderma reesei RUT C-30]	-	-	-	-	-	Signal transduction mechanisms	-	-	Y	Up	2.21725	-	2.73193	With SignalP	coral1	-	-	-	-
24323	21982	hypothetical protein M419DRAFT_24323 [Trichoderma reesei RUT C-30]	Epl1/Sm1	-	-	-	-	-	-	-	Y	Up	1.262	1.16333	2.14744	With SignalP	coral1	1115	-	-	-
100282	122374	hypothetical protein M419DRAFT_100282 [Trichoderma reesei RUT C-30]	MRSP1/expansin-like	-	-	-	-	-	-	-	Y	Up	-	-	1.13887	With SignalP	coral1	-	-	-	-
131184	108663	hypothetical protein M419DRAFT_131184 [Trichoderma reesei RUT C-30]	SSCRP	-	-	-	-	-	-	-	Y	Up	1.90037	1.87908	4.16409	With SignalP	coral1	-	-	-	-
124417	123199	hypothetical protein M419DRAFT_124417 [Trichoderma reesei RUT C-30]	SSCRP	-	-	-	-	-	-	-	Y	Up	-	-	1.23444	With SignalP	coral1	1103	-	-	-
136540	76659	hypothetical protein M419DRAFT_136540 [Trichoderma reesei RUT C-30]	unknown protein	-	-	-	-	-	-	-	Y	Up	-	-	1.32859	With SignalP	coral1	-	-	-	-
139970	122087	hypothetical protein M419DRAFT_139970 [Trichoderma reesei RUT C-30]	unknown protein	-	-	-	-	-	-	-	Y	Up	2.21451	2.00307	2.68591	With SignalP	coral1	-	-	-	-
83358	122874	hypothetical protein M419DRAFT_83358 [Trichoderma reesei RUT C-30]	unknown protein	Blue (type 1) copper domain	-	-	-	Carbohydrate transport and metabolism	-	-	Y	Up	2.00933	1.64215	2.71189	With SignalP	coral1	-	-	-	-
97585	121251	hypothetical protein M419DRAFT_97585 [Trichoderma reesei RUT C-30]	cell wall protein (Metarhizium adhesion Mad1 ?)	-	-	-	-	Extracellular structures	TRANSCRIPTION	-	Y	Up	4.56763	3.07925	4.90875	With SignalP	coral1	-	-	-	-
89722	123674	hypothetical protein M419DRAFT_89722 [Trichoderma reesei RUT C-30]	orphan protein	-	-	-	-	-	-	1	Y	Up	1.08299	1.0533	1.41091	With SignalP	coral1	-	-	-	-
124863	123777	hypothetical protein M419DRAFT_124863 [Trichoderma reesei RUT C-30]	orphan protein	-	-	integral component of membrane [GO:0016021]	-	-	-	1	Y	Up	-	-	1.27999	With SignalP	coral1	-	-	-	-
101778	74364	hypothetical protein M419DRAFT_101778 [Trichoderma reesei RUT C-30]	unknown protein	-	-	integral component of membrane [GO:0016021]	-	-	-	1	Y	Up	1.66757	1.39522	2.4359	With SignalP	coral1	1105	-	-	-
127150	-	hypothetical protein M419DRAFT_127150 [Trichoderma reesei RUT C-30]	-	-	-	-	-	-	-	-	N	-	-	-	-	-	coral1	-	-	-	-
93142	-	endo-beta 1,3-glucanase [Trichoderma reesei RUT C-30]	-	-	-	-	-	-	-	-	Y	-	-	-	-	-	coral1	-	-	-	-
67644	-	hypothetical protein M419DRAFT_67644, partial [Trichoderma reesei RUT C-30]	-	-	-	-	-	Extracellular structures	-	-	N	-	-	-	-	-	coral1	-	-	-	-
10737	-	hypothetical protein M419DRAFT_10737 [Trichoderma reesei RUT C-30]	-	-	-	-	-	Inorganic ion transport and metabolism	-	-	N	-	-	-	-	-	coral1	1106	-	-	-
124514	-	hypothetical protein M419DRAFT_124514 [Trichoderma reesei RUT C-30]	-	-	-	-	-	-	-	-	N	-	-	-	-	-	coral1	-	-	-	-
4547	-	hypothetical protein M419DRAFT_4547 [Trichoderma reesei RUT C-30]	-	-	-	-	-	-	-	-	N	-	-	-	-	-	coral1	-	-	-	-
118191	-	hypothetical protein M419DRAFT_118191 [Trichoderma reesei RUT C-30]	-	-	-	-	-	-	-	-	N	-	-	-	-	-	coral1	-	-	-	-
7040	-	hypothetical protein M419DRAFT_7040 [Trichoderma reesei RUT C-30]	-	-	-	-	-	-	-	-	N	-	-	-	-	-	coral1	-	-	-	-
122524	-	hypothetical protein M419DRAFT_122524 [Trichoderma reesei RUT C-30]	-	-	-	-	-	-	-	-	N	-	-	-	-	-	coral1	-	-	-	-
106356	-	hypothetical protein M419DRAFT_106356, partial [Trichoderma reesei RUT C-30]	-	-	-	-	-	-	-	-	N	-	-	-	-	-	coral1	-	-	-	-
5247	-	hypothetical protein M419DRAFT_5247 [Trichoderma reesei RUT C-30]	-	-	-	-	-	-	-	-	N	-	-	-	-	-	coral1	-	-	-	-
23349	-	hypothetical protein M419DRAFT_23349 [Trichoderma reesei RUT C-30]	-	-	-	-	-	-	-	-	N	-	-	-	-	-	coral1	-	-	-	-
121269	-	hypothetical protein M419DRAFT_121269 [Trichoderma reesei RUT C-30]	-	-	-	-	-	-	-	-	N	-	-	-	-	-	coral1	-	-	-	-
124141	-	hypothetical protein M419DRAFT_124141 [Trichoderma reesei RUT C-30]	-	-	-	-	-	-	-	-	Y	-	-	-	-	-	coral1	-	-	-	-
82936	-	hypothetical protein M419DRAFT_82936 [Trichoderma reesei RUT C-30]	-	-	-	-	-	-	-	-	N	-	-	-	-	-	coral1	-	-	-	-
117860	-	hypothetical protein M419DRAFT_117860 [Trichoderma reesei RUT C-30]	-	-	-	-	-	-	-	-	N	-	-	-	-	-	coral1	-	-	-	-
37395	-	hypothetical protein M419DRAFT_37395 [Trichoderma reesei RUT C-30]	-	-	-	-	-	General function prediction only	-	-	N	-	-	-	-	-	coral1	-	-	-	-
96215	-	hypothetical protein M419DRAFT_96215 [Trichoderma reesei RUT C-30]	-	-	-	-	-	Function unknown	-	-	N	-	-	-	-	-	coral1	-	-	-	-
127289	-	hypothetical protein M419DRAFT_127289 [Trichoderma reesei RUT C-30]	-	-	-	-	-	-	-	-	N	-	-	-	-	-	coral1	-	-	-	-
4546	-	hypothetical protein M419DRAFT_4546 [Trichoderma reesei RUT C-30]	-	-	-	-	-	-	-	-	N	-	-	-	-	-	coral1	-	-	-	-
120376	-	hypothetical protein M419DRAFT_120376 [Trichoderma reesei RUT C-30]	-	-	-	-	-	-	-	-	N	-	-	-	-	-	coral1	-	-	-	-
121008	-	hypothetical protein M419DRAFT_121008 [Trichoderma reesei RUT C-30]	-	-	-	-	-	-	-	-	N	-	-	-	-	-	coral1	-	-	-	-
33980	-	hypothetical protein M419DRAFT_33980 [Trichoderma reesei RUT C-30]	-	-	-	-	-	Extracellular structures	-	-	N	-	-	-	-	-	coral1	-	-	-	-
132786	-	hypothetical protein M419DRAFT_132786 [Trichoderma reesei RUT C-30]	-	-	-	-	-	-	-	-	N	-	-	-	-	-	coral1	-	-	-	-
5098	-	hypothetical protein M419DRAFT_5098 [Trichoderma reesei RUT C-30]	-	-	-	-	-	Extracellular structures	-	-	Y	-	-	-	-	-	coral1	-	-	-	-
7050	-	hypothetical protein M419DRAFT_7050 [Trichoderma reesei RUT C-30]	-	-	-	-	-	-	-	-	N	-	-	-	-	-	coral1	-	-	-	-
25208	-	hypothetical protein M419DRAFT_25208 [Trichoderma reesei RUT C-30]	-	-	-	-	-	-	-	-	N	-	-	-	-	-	coral1	-	-	-	-
9584	-	hypothetical protein M419DRAFT_9584 [Trichoderma reesei RUT C-30]	-	-	-	-	-	-	-	-	N	-	-	-	-	-	coral1	-	-	-	-
125707	-	hypothetical protein M419DRAFT_125707 [Trichoderma reesei RUT C-30]	-	-	-	-	-	-	-	-	N	-	-	-	-	-	coral1	-	-	-	-
92680	-	hypothetical protein M419DRAFT_92680, partial [Trichoderma reesei RUT C-30]	-	-	-	-	-	-	-	-	N	-	-	-	-	-	coral1	-	-	-	-
124234	-	hypothetical protein M419DRAFT_124234 [Trichoderma reesei RUT C-30]	-	-	-	-	-	-	-	-	N	-	-	-	-	-	coral1	-	-	-	-
7446	59166	Mob1/phocein [Trichoderma reesei RUT C-30]	Mob1/phocein family protein	-	-	-	-	Cell cycle control, cell division, chromosome partitioning	-	-	N	-	-	-	-	-	coral1	-	-	-	-
131234	108975	hypothetical protein M419DRAFT_131234 [Trichoderma reesei RUT C-30]	orphan protein	-	-	-	-	-	-	-	N	-	-	-	-	-	coral1	-	-	-	-
130877	108460	hypothetical protein M419DRAFT_130877 [Trichoderma reesei RUT C-30]	orphan protein	-	-	-	-	-	-	-	N	-	-	-	-	-	coral1	-	-	-	-
135151	112630	hypothetical protein M419DRAFT_135151 [Trichoderma reesei RUT C-30]	orphan protein	-	-	-	-	-	-	-	N	-	-	-	-	-	coral1	-	-	-	-
133773	69021	hypothetical protein M419DRAFT_133773 [Trichoderma reesei RUT C-30]	SSCRP	-	-	-	-	-	-	-	N	-	-	-	-	-	coral1	1088	-	-	-
122177	120697	hypothetical protein M419DRAFT_122177 [Trichoderma reesei RUT C-30]	SSCRP	-	-	-	-	General function prediction only	-	-	Y	-	-	-	-	-	coral1	-	-	-	-
37557	5026	hypothetical protein M419DRAFT_37557 [Trichoderma reesei RUT C-30]	SSCRP	-	-	-	-	-	-	-	Y	-	-	-	-	-	coral1	-	-	-	-
72200	103804	hypothetical protein M419DRAFT_72200 [Trichoderma reesei RUT C-30]	SWI-SNF chromatin-remodeling complex protein	-	-	-	-	Cytoskeleton	-	-	N	-	-	-	-	-	coral1	-	-	-	-
108256	75184	hypothetical protein M419DRAFT_108256 [Trichoderma reesei RUT C-30]	topisomerase II associated protein (Pat1)	-	-	-	-	Function unknown	-	-	N	-	-	-	-	-	coral1	-	-	-	-
23575	75074	hypothetical protein M419DRAFT_23575 [Trichoderma reesei RUT C-30]	TRAPP complex component Gsg1	-	-	-	-	Cell cycle control, cell division, chromosome partitioning	-	-	N	-	-	-	-	-	coral1	-	-	-	-
108099	120388	hypothetical protein M419DRAFT_108099 [Trichoderma reesei RUT C-30]	TRAPP complex component Trs130	-	-	-	-	General function prediction only	-	-	N	-	-	-	-	-	coral1	-	-	-	-
110368	22472	L domain-like protein [Trichoderma reesei RUT C-30]	U2 small nuclear ribonucleoprotein A	-	-	-	-	RNA processing and modification	-	-	N	-	-	-	-	-	coral1	-	-	-	-
79044	108132	hypothetical protein M419DRAFT_79044 [Trichoderma reesei RUT C-30]	unknown protein	-	-	-	-	-	-	-	N	-	-	-	-	-	coral1	-	-	-	-
70133	53076	Pcc1-domain-containing protein [Trichoderma reesei RUT C-30]	unknown protein	-	-	-	-	-	-	-	N	-	-	-	-	-	coral1	-	-	-	-
11192	123343	hypothetical protein M419DRAFT_11192 [Trichoderma reesei RUT C-30]	unknown protein	-	-	-	-	-	-	-	N	-	-	-	-	-	coral1	-	-	-	-
100621	122630	hypothetical protein M419DRAFT_100621 [Trichoderma reesei RUT C-30]	unknown protein	-	-	-	-	-	-	-	N	-	-	-	-	-	coral1	-	-	-	-
90440	55876	hypothetical protein M419DRAFT_90440 [Trichoderma reesei RUT C-30]	unknown protein	-	-	-	-	-	-	-	N	-	-	-	-	-	coral1	-	-	-	-
47989	103455	hypothetical protein M419DRAFT_47989, partial [Trichoderma reesei RUT C-30]	unknown protein	-	-	-	-	-	-	-	N	-	-	-	-	-	coral1	-	-	-	-
142122	123019	hypothetical protein M419DRAFT_142122 [Trichoderma reesei RUT C-30]	unknown protein	-	-	-	-	-	-	-	N	-	-	-	-	-	coral1	-	-	-	-
9966	109473	complex I intermediate-associated protein 30 [Trichoderma reesei RUT C-30]	unknown protein	-	-	-	-	-	-	-	N	-	-	-	-	-	coral1	-	-	-	-
72602	56610	hypothetical protein M419DRAFT_72602 [Trichoderma reesei RUT C-30]	unknown protein	-	-	-	-	-	-	-	N	-	-	-	-	-	coral1	-	-	-	-
51855	123144	hypothetical protein M419DRAFT_51855, partial [Trichoderma reesei RUT C-30]	unknown protein	-	-	-	-	-	-	-	N	-	-	-	-	-	coral1	-	-	-	-
89754	68497	hypothetical protein M419DRAFT_89754 [Trichoderma reesei RUT C-30]	unknown protein	-	-	-	-	-	-	-	N	-	-	-	-	-	coral1	-	-	-	-
96496	120385	hypothetical protein M419DRAFT_96496 [Trichoderma reesei RUT C-30]	unknown protein	-	-	-	-	Chromatin structure and dynamics	-	-	N	-	-	-	-	-	coral1	-	-	-	-
122003	120124	hypothetical protein M419DRAFT_122003 [Trichoderma reesei RUT C-30]	unknown protein	-	-	-	-	-	-	-	N	-	-	-	-	-	coral1	1108	-	-	-
86140	66351	hypothetical protein M419DRAFT_86140 [Trichoderma reesei RUT C-30]	unknown protein	-	-	-	-	-	-	-	N	-	-	-	-	-	coral1	-	-	-	-
138766	123508	hypothetical protein M419DRAFT_138766, partial [Trichoderma reesei RUT C-30]	unknown protein	-	-	-	-	-	-	-	N	-	-	-	-	-	coral1	-	-	-	-
25692	122971	hypothetical protein M419DRAFT_25692 [Trichoderma reesei RUT C-30]	unknown protein	-	-	-	-	-	-	-	N	-	-	-	-	-	coral1	-	-	-	-
54287	28563	hypothetical protein M419DRAFT_54287, partial [Trichoderma reesei RUT C-30]	unknown protein	-	-	-	-	Intracellular trafficking, secretion, and vesicular transport	-	-	N	-	-	-	-	-	coral1	-	-	-	-
86694	72042	hypothetical protein M419DRAFT_86694 [Trichoderma reesei RUT C-30]	unknown protein	-	-	-	-	Cytoskeleton	-	-	N	-	-	-	-	-	coral1	1108	-	-	-
78901	62826	hypothetical protein M419DRAFT_78901 [Trichoderma reesei RUT C-30]	unknown protein	-	-	-	-	Transcription	-	-	N	-	-	-	-	-	coral1	-	-	-	-
24957	45748	hypothetical protein M419DRAFT_24957 [Trichoderma reesei RUT C-30]	unknown protein	-	-	-	-	Cytoskeleton	-	-	N	-	-	-	-	-	coral1	-	-	-	-
7053	105631	hypothetical protein M419DRAFT_7053 [Trichoderma reesei RUT C-30]	unknown protein	-	-	-	-	-	-	-	N	-	-	-	-	-	coral1	-	-	-	-
75988	106023	hypothetical protein M419DRAFT_75988 [Trichoderma reesei RUT C-30]	unknown protein	-	-	-	-	Function unknown	-	-	N	-	-	-	-	-	coral1	1099	-	-	-
73533	41518	hypothetical protein M419DRAFT_73533 [Trichoderma reesei RUT C-30]	unknown protein	-	-	-	-	-	-	-	N	-	-	-	-	-	coral1	-	-	-	-
137314	57397	hypothetical protein M419DRAFT_137314 [Trichoderma reesei RUT C-30]	unknown protein	-	-	-	-	-	-	-	N	-	-	-	-	-	coral1	-	-	-	-
33045	57855	hypothetical protein M419DRAFT_33045 [Trichoderma reesei RUT C-30]	unknown protein	-	-	-	-	RNA processing and modification	-	-	N	-	-	-	-	-	coral1	1092	-	-	-
82975	109004	hypothetical protein M419DRAFT_82975 [Trichoderma reesei RUT C-30]	unknown protein	-	-	-	-	-	-	-	N	-	-	-	-	-	coral1	-	-	-	-
93292	6067	hypothetical protein M419DRAFT_93292 [Trichoderma reesei RUT C-30]	unknown protein	-	-	-	-	RNA processing and modification	-	-	N	-	-	-	-	-	coral1	-	-	-	-
76200	106051	hypothetical protein M419DRAFT_76200 [Trichoderma reesei RUT C-30]	unknown protein	-	-	-	-	Transcription	-	-	N	-	-	-	-	-	coral1	-	-	-	-
104611	23087	hypothetical protein M419DRAFT_104611 [Trichoderma reesei RUT C-30]	unknown protein	-	-	-	-	Cytoskeleton	-	-	N	-	-	-	-	-	coral1	-	-	-	-
25748	80168	hypothetical protein M419DRAFT_25748 [Trichoderma reesei RUT C-30]	unknown protein	-	-	-	-	-	-	-	N	-	-	-	-	-	coral1	-	-	-	-
24851	78626	ThiJ/PfpI family protein [Trichoderma reesei RUT C-30]	unknown protein	-	-	-	-	-	-	-	N	-	-	-	-	-	coral1	-	-	-	-
67398	54890	hypothetical protein M419DRAFT_67398 [Trichoderma reesei RUT C-30]	unknown protein	-	-	-	-	-	-	-	N	-	-	-	-	-	coral1	-	-	-	-
41474	40534	hypothetical protein M419DRAFT_41474, partial [Trichoderma reesei RUT C-30]	unknown protein	-	-	-	-	-	-	-	N	-	-	-	-	-	coral1	-	-	-	-
143219	52537	hypothetical protein M419DRAFT_143219 [Trichoderma reesei RUT C-30]	unknown protein	-	-	-	-	-	-	-	N	-	-	-	-	-	coral1	-	-	-	-
87938	110922	hypothetical protein M419DRAFT_87938 [Trichoderma reesei RUT C-30]	unknown protein	-	-	-	-	RNA processing and modification	-	-	N	-	-	-	-	-	coral1	-	-	-	-
35596	2837	hypothetical protein M419DRAFT_35596 [Trichoderma reesei RUT C-30]	unknown protein	-	-	-	-	-	-	-	N	-	-	-	-	-	coral1	-	-	-	-
97629	47069	hypothetical protein M419DRAFT_97629 [Trichoderma reesei RUT C-30]	unknown protein	-	-	-	-	RNA processing and modification	-	-	N	-	-	-	-	-	coral1	-	-	-	-
81817	22573	hypothetical protein M419DRAFT_81817 [Trichoderma reesei RUT C-30]	unknown protein	-	-	-	-	-	-	-	N	-	-	-	-	-	coral1	-	-	-	-
81803	42513	hypothetical protein M419DRAFT_81803 [Trichoderma reesei RUT C-30]	unknown protein	-	-	-	-	-	-	-	N	-	-	-	-	-	coral1	-	-	-	-
77452	60487	hypothetical protein M419DRAFT_77452 [Trichoderma reesei RUT C-30]	unknown protein	-	-	-	-	-	-	-	N	-	-	-	-	-	coral1	-	-	-	-
73041	2703	hypothetical protein M419DRAFT_73041 [Trichoderma reesei RUT C-30]	unknown protein	-	-	-	-	-	-	-	N	-	-	-	-	-	coral1	-	-	-	-
34735	106321	hypothetical protein M419DRAFT_34735 [Trichoderma reesei RUT C-30]	unknown protein	-	-	-	-	-	-	-	N	-	-	-	-	-	coral1	-	-	-	-
8316	106731	hypothetical protein M419DRAFT_8316 [Trichoderma reesei RUT C-30]	unknown protein	-	-	-	-	-	-	-	N	-	-	-	-	-	coral1	-	-	-	-
109678	47167	hypothetical protein M419DRAFT_109678 [Trichoderma reesei RUT C-30]	unknown protein	-	-	-	-	-	-	-	N	-	-	-	-	-	coral1	-	-	-	-
80105	110831	hypothetical protein M419DRAFT_80105 [Trichoderma reesei RUT C-30]	unknown protein	-	-	-	-	-	-	-	N	-	-	-	-	-	coral1	-	-	-	-
24924	122314	hypothetical protein M419DRAFT_24924 [Trichoderma reesei RUT C-30]	unknown protein	-	-	-	-	General function prediction only	-	-	N	-	-	-	-	-	coral1	-	-	-	-
128823	106154	hypothetical protein M419DRAFT_128823 [Trichoderma reesei RUT C-30]	unknown protein	-	-	-	-	-	-	-	N	-	-	-	-	-	coral1	-	-	-	-
71331	56070	putative cell cycle control protein [Trichoderma reesei RUT C-30]	unknown protein	-	-	-	-	Function unknown	-	-	N	-	-	-	-	-	coral1	-	-	-	-
131683	50536	hypothetical protein M419DRAFT_131683 [Trichoderma reesei RUT C-30]	unknown protein	-	-	-	-	-	-	-	N	-	-	-	-	-	coral1	-	-	-	-
73501	56671	hypothetical protein M419DRAFT_73501 [Trichoderma reesei RUT C-30]	unknown protein	-	-	-	-	RNA processing and modification	-	-	N	-	-	-	-	-	coral1	-	-	-	-
9193	108645	hypothetical protein M419DRAFT_9193 [Trichoderma reesei RUT C-30]	unknown protein	-	-	-	-	no description	-	-	N	-	-	-	-	-	coral1	-	-	-	-
136102	120529	hypothetical protein M419DRAFT_136102 [Trichoderma reesei RUT C-30]	unknown protein	-	-	-	-	Cytoskeleton	-	-	N	-	-	-	-	-	coral1	-	-	-	-
31731	71284	hypothetical protein M419DRAFT_31731 [Trichoderma reesei RUT C-30]	unknown protein	-	-	-	-	Cytoskeleton	-	-	N	-	-	-	-	-	coral1	-	-	-	-
50460	40519	hypothetical protein M419DRAFT_50460, partial [Trichoderma reesei RUT C-30]	unknown protein	-	-	-	-	-	-	-	N	-	-	-	-	-	coral1	-	-	-	-
84011	34611	hypothetical protein M419DRAFT_84011, partial [Trichoderma reesei RUT C-30]	unknown protein	-	-	-	-	Cytoskeleton	-	-	N	-	-	-	-	-	coral1	-	-	-	-
72772	104276	hypothetical protein M419DRAFT_72772, partial [Trichoderma reesei RUT C-30]	unknown protein	-	-	-	-	-	-	-	N	-	-	-	-	-	coral1	-	-	-	-
103811	68438	vesicle-mediated transporter Vid24 [Trichoderma reesei RUT C-30]	vacuolar import and degradation protein	-	-	-	-	Intracellular trafficking, secretion, and vesicular transport	-	-	N	-	-	-	-	-	coral1	1110	-	-	-
97870	121415	hypothetical protein M419DRAFT_97870 [Trichoderma reesei RUT C-30]	Zn2Cys6 transcriptional regulator	-	-	-	-	-	-	-	N	-	-	-	-	-	coral1	-	-	-	-
43139	-	ankyrin repeat protein, partial [Trichoderma reesei RUT C-30]	-	Ankyrin	-	-	-	General function prediction only	-	-	N	-	-	-	-	-	coral1	-	-	-	-
63250	41794	hypothetical protein M419DRAFT_63250, partial [Trichoderma reesei RUT C-30]	unknown protein	BRCT	-	-	-	Function unknown	-	-	N	-	-	-	-	-	coral1	-	-	-	-
6161	75620	bromodomain associated protein [Trichoderma reesei RUT C-30]	Bromodomain transcription factor	Bromodomain transcription factor	-	-	-	Transcription	-	-	N	-	-	-	-	-	coral1	-	-	-	-
137893	79627	BSD domain protein [Trichoderma reesei RUT C-30]	unknown protein	BSD	-	-	-	Function unknown	-	-	N	-	-	-	-	-	coral1	-	-	-	-
127056	103618	hypothetical protein M419DRAFT_127056 [Trichoderma reesei RUT C-30]	t-SNARE Ufe1; ER membrane fusion and vesicular traffic	CheY-like	-	-	-	Intracellular trafficking, secretion, and vesicular transport	-	-	N	-	-	-	-	-	coral1	-	-	-	-
141733	63772	nuclear localization protein [Trichoderma reesei RUT C-30]	chromatin structure-remodeling complex protein	Chromatin remodelling complex, RSC SWI/SNF subunit Rsc7/Swp82	-	-	-	Translation, ribosomal structure and biogenesis	-	-	N	-	-	-	-	-	coral1	-	-	-	-
71565	3027	DRMBL-domain-containing protein [Trichoderma reesei RUT C-30]	Pso2 (Snm1)	DNA repair metallo-beta-lactamase	-	-	-	Replication, recombination and repair	-	-	N	-	-	-	-	-	coral1	-	-	-	-
71194	57286	hypothetical protein M419DRAFT_71194 [Trichoderma reesei RUT C-30]	unknown protein	Dpy-30	-	-	-	Transcription	-	-	N	-	-	-	-	-	coral1	-	-	-	-
107951	75424	protein HMF1 [Trichoderma reesei RUT C-30]	Mitochondrial Matrix Factor	Endoribonuclease L-PSP	-	-	-	Translation, ribosomal structure and biogenesis	-	-	N	-	-	-	-	-	coral1	-	-	-	-
25336	122384	hypothetical protein M419DRAFT_25336 [Trichoderma reesei RUT C-30]	unknown protein	Exon junction complex, Pym	-	-	-	Function unknown	-	-	N	-	-	-	-	-	coral1	-	-	-	-
83051	64498	hypothetical protein M419DRAFT_83051 [Trichoderma reesei RUT C-30]	Xrs2	Forkhead-associated	-	-	-	Nuclear structure	-	-	N	-	-	-	-	-	coral1	1093	-	-	-
78671	121693	glutathione-dependent formaldehyde-activating enzyme [Trichoderma reesei RUT C-30]	Glutathione-dependent formaldehyde-activating	Glutathione-dependent formaldehyde-activating, GFA	-	-	-	Function unknown	-	-	N	-	-	-	-	-	coral1	-	-	-	-
88934	54669	hypothetical protein M419DRAFT_88934 [Trichoderma reesei RUT C-30]	Golgi matrix protein	GRIP	-	-	-	Cytoskeleton	-	-	N	-	-	-	-	-	coral1	-	-	-	-
35370	63293	armadillo repeat protein [Trichoderma reesei RUT C-30]	unknown protein	HEAT	-	-	-	General function prediction only	-	-	N	-	-	-	-	-	coral1	-	-	-	-
62230	31481	DnaJ domain-containing protein, partial [Trichoderma reesei RUT C-30]	chaperone protein dnaJ 6	Heat shock protein DnaJ, N-terminal	-	-	-	Posttranslational modification, protein turnover, chaperones	-	-	N	-	-	-	-	-	coral1	-	-	-	-
87783	110973	hypothetical protein M419DRAFT_87783, partial [Trichoderma reesei RUT C-30]	unknown protein	HMG-I and HMG-Y, DNA-binding	-	-	-	Function unknown	-	-	N	-	-	-	-	-	coral1	-	-	-	-
7051	105628	hypothetical protein M419DRAFT_7051 [Trichoderma reesei RUT C-30]	unknown protein	Lipase, active site	-	-	-	Function unknown	-	-	N	-	-	-	-	-	coral1	-	-	-	-
58243	27042	hypothetical protein M419DRAFT_58243, partial [Trichoderma reesei RUT C-30]	GT90 protein	Lipopolysaccharide-modifying protein	-	-	-	General function prediction only	-	-	N	-	-	-	-	-	coral1	-	-	-	-
89128	123740	putative capsule associated protein [Trichoderma reesei RUT C-30]	GT90 protein	Lipopolysaccharide-modifying protein	-	-	-	General function prediction only	-	-	N	-	-	-	-	-	coral1	-	-	-	-
102752	23034	conidiophore development protein hymA [Trichoderma reesei RUT C-30]	unknown protein	Mo25-like	-	-	-	Function unknown	-	-	N	-	-	-	-	-	coral1	-	-	-	-
95949	120819	hypothetical protein M419DRAFT_95949 [Trichoderma reesei RUT C-30]	unknown protein	Peptidase, cysteine peptidase active site	-	-	-	Function unknown	-	-	N	-	-	-	-	-	coral1	-	-	-	-
85401	65128	PNK3P-domain-containing protein [Trichoderma reesei RUT C-30]	polynucleotide kinase 3 phosphatase	Polynucleotide kinase 3 phosphatase, central region	-	-	-	Replication, recombination and repair	-	-	N	-	-	-	-	-	coral1	-	-	-	-
38749	69118	hypothetical protein M419DRAFT_38749 [Trichoderma reesei RUT C-30]	unknown protein	Protein of unknown function DUF1325	-	-	-	General function prediction only	-	-	N	-	-	-	-	-	coral1	-	-	-	-
80342	57274	RIC1-domain-containing protein [Trichoderma reesei RUT C-30]	unknown protein	Protein of unknown function DUF1339	-	-	-	General function prediction only	-	-	N	-	-	-	-	-	coral1	-	-	-	-
141840	22660	DUF1716-domain-containing protein [Trichoderma reesei RUT C-30]	unknown protein	Protein of unknown function DUF1716, eukaryotic	-	-	-	Function unknown	-	-	N	-	-	-	-	-	coral1	-	-	-	-
101139	122914	DUF1752-domain-containing protein [Trichoderma reesei RUT C-30]	unknown protein	Protein of unknown function DUF1752, fungi	-	-	-	Nuclear structure	-	-	N	-	-	-	-	-	coral1	-	-	-	-
61138	54850	DUF55-domain-containing protein, partial [Trichoderma reesei RUT C-30]	AT DNA binding protein	Protein of unknown function DUF55	-	-	-	Function unknown	-	-	N	-	-	-	-	-	coral1	-	-	-	-
83820	65437	DUF572-domain-containing protein [Trichoderma reesei RUT C-30]	unknown protein	Protein of unknown function DUF572	-	-	-	Function unknown	-	-	N	-	-	-	-	-	coral1	-	-	-	-
128746	76845	DUF625-domain-containing protein [Trichoderma reesei RUT C-30]	unknown protein	Protein of unknown function DUF625	-	-	-	Carbohydrate transport and metabolism	-	-	N	-	-	-	-	-	coral1	-	-	-	-
83613	122838	hypothetical protein M419DRAFT_83613 [Trichoderma reesei RUT C-30]	unknown protein	Sporulation protein Zds1, C-terminal	-	-	-	Nuclear structure	-	-	N	-	-	-	-	-	coral1	-	-	-	-
74636	105432	hypothetical protein M419DRAFT_74636 [Trichoderma reesei RUT C-30]	unknown protein with RING finger SH3 domain	Src homology-3	-	-	-	General function prediction only	-	-	N	-	-	-	-	-	coral1	-	-	-	-
82645	108826	hypothetical protein M419DRAFT_82645 [Trichoderma reesei RUT C-30]	unknown protein with SH3 domain	Src homology-3	-	-	-	Signal transduction mechanisms	-	-	N	-	-	-	-	-	coral1	-	-	-	-
11317	80835	SWI/SNF complex protein [Trichoderma reesei RUT C-30]	SWI/SNF complex protein	SWIB/MDM2	-	-	-	Chromatin structure and dynamics	-	-	N	-	-	-	-	-	coral1	-	-	-	-
33874	120969	tetratricopeptide [Trichoderma reesei RUT C-30]	NADPH oxidase regulator NoxR	Tetratricopeptide TPR-1	-	-	-	Signal transduction mechanisms	-	-	N	-	-	-	-	-	coral1	-	-	-	-
97997	121359	hypothetical protein M419DRAFT_97997 [Trichoderma reesei RUT C-30]	Ubiquitin associated protein probably involved in cell signalling via protein kinases and theUbiquitin/proteasome pathway	Ubiquitin-associated/translation elongation factor EF1B, N-terminal	-	-	-	General function prediction only	-	-	N	-	-	-	-	-	coral1	1094	-	-	-
80502	-	hypothetical protein M419DRAFT_80502, partial [Trichoderma reesei RUT C-30]	-	WD40 repeat	-	-	-	General function prediction only	-	-	N	-	-	-	-	-	coral1	-	-	-	-
96499	120384	WD domain-containing protein [Trichoderma reesei RUT C-30]	RAD28	WD40 repeat	-	-	-	Function unknown	-	-	N	-	-	-	-	-	coral1	-	-	-	-
35391	108263	WD40 repeat-like protein [Trichoderma reesei RUT C-30]	unknown protein	WD40 repeat	-	-	-	Transcription	-	-	N	-	-	-	-	-	coral1	1115	-	-	-
8938	62053	YVTN repeat-like/Quino protein amine dehydrogenase [Trichoderma reesei RUT C-30]	unknown protein	WD40 repeat	-	-	-	Carbohydrate transport and metabolism	-	-	N	-	-	-	-	-	coral1	-	-	-	-
32611	55467	putative sna41 protein [Trichoderma reesei RUT C-30]	CDC45-like protein	CDC45-like protein	DNA replication initiation [GO:0006270]	-	-	Replication, recombination and repair	-	-	N	-	-	-	-	-	coral1	-	-	-	-
37761	5095	Pre-mRNA-splicing factor ISY1 [Trichoderma reesei RUT C-30]	Pre-mRNA-splicing factor ISY1	Isy1-like splicing	generation of catalytic spliceosome for second transesterification step [GO:0000350]	-	-	RNA processing and modification	-	-	N	-	-	-	-	-	coral1	-	-	-	-
82760	108951	hypothetical protein M419DRAFT_82760 [Trichoderma reesei RUT C-30]	unknown protein	-	histone acetylation [GO:0016573]	-	-	Signal transduction mechanisms	-	-	N	-	-	-	-	-	coral1	-	-	-	-
63277	34149	U6 snRNA-associated Sm-like protein LSm7, partial [Trichoderma reesei RUT C-30]	U6 snRNA-associated Sm-like protein LSm7	Like-Sm ribonucleoprotein, eukaryotic and archaea-type, core	mRNA splicing, via spliceosome [GO:0000398]; nuclear-transcribed mRNA catabolic process [GO:0000956]	-	-	RNA processing and modification	-	-	N	-	-	-	-	-	coral1	-	-	-	-
141574	61967	hypothetical protein M419DRAFT_141574 [Trichoderma reesei RUT C-30]	unknown protein	-	protein homooligomerization [GO:0051260]	-	-	-	-	-	N	-	-	-	-	-	coral1	-	-	-	-
140727	121071	hypothetical protein M419DRAFT_140727 [Trichoderma reesei RUT C-30]	GTPase regulator	RhoGAP	signal transduction [GO:0007165]	-	-	Signal transduction mechanisms	-	-	N	-	-	-	-	-	coral1	-	-	-	-
135686	78448	purine nucleoside permease [Trichoderma reesei RUT C-30]	unknown protein	-	transmembrane transport [GO:0055085]	-	-	-	-	-	N	-	-	-	-	-	coral1	-	-	-	-
92157	5912	autophagy protein Atg13 [Trichoderma reesei RUT C-30]	ATG13 autophagy related	-	autophagy [GO:0006914]	Atg1/ULK1 kinase complex [GO:1990316]	-	Intracellular trafficking, secretion, and vesicular transport	-	-	N	-	-	-	-	-	coral1	-	-	-	-
26486	123860	CCR4-NOT transcription complex [Trichoderma reesei RUT C-30]	CCR4-NOT transcription complex subunit 3	Not CCR4-Not complex component, N-terminal	regulation of transcription, DNA-templated [GO:0006355]	CCR4-NOT core complex [GO:0030015]; nucleus [GO:0005634]	-	Transcription	-	-	N	-	-	-	-	-	coral1	-	-	-	-
23340	21293	hypothetical protein M419DRAFT_23340 [Trichoderma reesei RUT C-30]	unknown protein	-	-	cytoplasm [GO:0005737]	-	Function unknown	-	-	N	-	-	-	-	-	coral1	-	-	-	-
132048	53498	ubiquitin related modifier 1 [Trichoderma reesei RUT C-30]	ubiquitin related modifier 1	Ubiquitin related modifier 1	protein urmylation [GO:0032447]; tRNA thio-modification [GO:0034227]; tRNA wobble uridine modification [GO:0002098]	cytosol [GO:0005829]	-	Posttranslational modification, protein turnover, chaperones	-	-	N	-	-	-	-	-	coral1	-	-	-	-
90537	55242	hypothetical protein M419DRAFT_90537 [Trichoderma reesei RUT C-30]	unknown protein	-	attachment of spindle microtubules to kinetochore [GO:0008608]	DASH complex [GO:0042729]; mitotic spindle [GO:0072686]	-	-	-	-	N	-	-	-	-	-	coral1	1106	-	-	-
127720	-	hypothetical protein M419DRAFT_127720 [Trichoderma reesei RUT C-30]	-	DASH complex, subunit Duo1	mitotic cell cycle [GO:0000278]	DASH complex [GO:0042729]; mitotic spindle [GO:0072686]	-	Chromatin structure and dynamics	-	-	N	-	-	-	-	-	coral1	-	-	-	-
9361	108479	hypothetical protein M419DRAFT_9361 [Trichoderma reesei RUT C-30]	dynamitin p50	Dynamitin	microtubule-based process [GO:0007017]	dynactin complex [GO:0005869]	-	Cytoskeleton	-	-	N	-	-	-	-	-	coral1	-	-	-	-
127915	-	NACHT-domain-containing protein [Trichoderma reesei RUT C-30]	-	-	eisosome assembly [GO:0070941]	eisosome [GO:0032126]	-	-	-	-	N	-	-	-	-	-	coral1	-	-	-	-
141975	122841	hypothetical protein M419DRAFT_141975 [Trichoderma reesei RUT C-30]	Exocyst component Sec3	-	exocytosis [GO:0006887]	exocyst [GO:0000145]	-	Intracellular trafficking, secretion, and vesicular transport	-	-	N	-	-	-	-	-	coral1	-	-	-	-
99152	75655	Dor1-like protein [Trichoderma reesei RUT C-30]	Component of oligomeric golgi complex Cog8	Dor1-like protein	-	Golgi transport complex [GO:0017119]	-	Intracellular trafficking, secretion, and vesicular transport	-	-	N	-	-	-	-	-	coral1	-	-	-	-
70459	58065	hypothetical protein M419DRAFT_70459 [Trichoderma reesei RUT C-30]	unknown protein	-	kinetochore assembly [GO:0051382]	kinetochore [GO:0000776]	-	-	-	-	N	-	-	-	-	-	coral1	-	-	-	-
7664	60345	hypothetical protein M419DRAFT_7664 [Trichoderma reesei RUT C-30]	unknown protein	-	Golgi organization [GO:0007030]; protein transport [GO:0015031]	membrane [GO:0016020]	-	Intracellular trafficking, secretion, and vesicular transport	-	-	N	-	-	-	-	-	coral1	1096	-	-	-
89212	68850	hypothetical protein M419DRAFT_89212 [Trichoderma reesei RUT C-30]	unknown protein	Spindle associated	-	microtubule organizing center [GO:0005815]	-	Cytoskeleton	-	-	N	-	-	-	-	-	coral1	-	-	-	-
78053	61000	hypothetical protein M419DRAFT_78053 [Trichoderma reesei RUT C-30]	cleavage and polyadenylylation specificity factor	RNA-metabolising metallo-beta-lactamase	mRNA cleavage [GO:0006379]; mRNA polyadenylation [GO:0006378]	mRNA cleavage and polyadenylation specificity factor complex [GO:0005847]	-	RNA processing and modification	-	-	N	-	-	-	-	-	coral1	-	-	-	-
103384	21330	hypothetical protein M419DRAFT_103384 [Trichoderma reesei RUT C-30]	unknown protein	Regulation of nuclear pre-mRNA protein	mRNA cleavage [GO:0006379]; mRNA polyadenylation [GO:0006378]; termination of RNA polymerase II transcription [GO:0006369]	mRNA cleavage factor complex [GO:0005849]	-	RNA processing and modification	-	-	N	-	-	-	-	-	coral1	1105	-	-	-
79723	57421	A/B/D/E cyclin [Trichoderma reesei RUT C-30]	G2/mitotic-specific cyclin-B [Neurospora crassa OR74A]	-	-	nucleus [GO:0005634]	-	Cell cycle control, cell division, chromosome partitioning	-	-	N	-	-	-	-	-	coral1	-	-	-	-
97388	121171	Swi3-domain-containing protein [Trichoderma reesei RUT C-30]	replication fork protection component Swi3	-	cell cycle [GO:0007049]; cellular response to DNA damage stimulus [GO:0006974]; replication fork protection [GO:0048478]	nucleus [GO:0005634]	-	Cell cycle control, cell division, chromosome partitioning	-	-	N	-	-	-	-	-	coral1	-	-	-	-
36131	122447	recombination protein Rad52 [Trichoderma reesei RUT C-30]	Rad52	Rad52/22 double-strand break repair protein	DNA recombinase assembly [GO:0000730]; double-strand break repair via single-strand annealing [GO:0045002]	nucleus [GO:0005634]	-	Replication, recombination and repair	-	-	N	-	-	-	-	-	coral1	1104	-	-	-
135927	-	cobW-domain-containing protein [Trichoderma reesei RUT C-30]	-	Cobalamin (vitamin B12) biosynthesis CobW-like	regulation of transcription, DNA-templated [GO:0006355]	nucleus [GO:0005634]	-	Coenzyme transport and metabolism	-	-	N	-	-	-	-	-	coral1	-	-	-	-
87226	67174	hypothetical protein M419DRAFT_87226 [Trichoderma reesei RUT C-30]	origin recognition complex subunit Orc5	-	DNA replication [GO:0006260]	nucleus [GO:0005634]; origin recognition complex [GO:0000808]	-	Replication, recombination and repair	-	-	N	-	-	-	-	-	coral1	-	-	-	-
71982	55039	hypothetical protein M419DRAFT_71982 [Trichoderma reesei RUT C-30]	unknown protein	-	RNA catabolic process [GO:0006401]	ribonuclease H2 complex [GO:0032299]	-	-	-	-	N	-	-	-	-	-	coral1	-	-	-	-
12382	55381	actin-like ATPase domain-containing protein [Trichoderma reesei RUT C-30]	unknown protein	Actin/actin-like	chromatin remodeling [GO:0006338]	RSC-type complex [GO:0016586]; SWI/SNF complex [GO:0016514]	-	Cytoskeleton	-	-	N	-	-	-	-	-	coral1	-	-	-	-
123563	22332	LSM domain-containing protein [Trichoderma reesei RUT C-30]	small nuclear ribonucleoprotein E	Like-Sm ribonucleoprotein, core	mRNA splicing, via spliceosome [GO:0000398]	spliceosomal complex [GO:0005681]	-	RNA processing and modification	-	-	N	-	-	-	-	-	coral1	-	-	-	-
34032	105682	hypothetical protein M419DRAFT_34032 [Trichoderma reesei RUT C-30]	unknown protein	-	intra-Golgi vesicle-mediated transport [GO:0006891]	TRAPPII protein complex [GO:1990071]	-	Chromatin structure and dynamics	-	-	N	-	-	-	-	-	coral1	-	-	-	-
135666	48599	PAF acetylhydrolase family protein [Trichoderma reesei RUT C-30]	unknown protein	Platelet-activating factor acetylhydrolase, plasma/intracellular isoform II	lipid catabolic process [GO:0016042]	-	1-alkyl-2-acetylglycerophosphocholine esterase activity [GO:0003847]	Lipid transport and metabolism	-	-	Y	-	-	-	-	-	coral1	-	-	-	-
55393	70084	DNA repair exonuclease, partial [Trichoderma reesei RUT C-30]	nuclease	Metallophosphoesterase	double-strand break repair [GO:0006302]; meiotic cell cycle [GO:0051321]	Mre11 complex [GO:0030870]	3'-5' exonuclease activity [GO:0008408]; endonuclease activity [GO:0004519]; manganese ion binding [GO:0030145]	Replication, recombination and repair	-	-	N	-	-	-	-	-	coral1	-	-	-	-
104923	70488	AhpC-TSA-domain-containing protein [Trichoderma reesei RUT C-30]	unknown protein	Alkyl hydroperoxide reductase/ Thiol specific antioxidant/ Mal allergen	cell redox homeostasis [GO:0045454]	cell [GO:0005623]	antioxidant activity [GO:0016209]; oxidoreductase activity [GO:0016491]	Posttranslational modification, protein turnover, chaperones	-	-	N	-	-	-	-	-	coral1	-	-	-	-
79518	104683	P-loop containing nucleoside triphosphate hydrolase protein [Trichoderma reesei RUT C-30]	AAA ATPase	AAA ATPase, core	-	-	ATP binding [GO:0005524]; chromatin binding [GO:0003682]; hydrolase activity [GO:0016787]	Replication, recombination and repair	-	-	N	-	-	-	-	-	coral1	1116	-	-	-
97984	77086	hypothetical protein M419DRAFT_97984 [Trichoderma reesei RUT C-30]	ATP dependent DNA ligase domain-containing protein	ATP dependent DNA ligase, central	DNA recombination [GO:0006310]; DNA repair [GO:0006281]	-	ATP binding [GO:0005524]; DNA binding [GO:0003677]; DNA ligase (ATP) activity [GO:0003910]	Replication, recombination and repair	-	-	N	-	-	-	-	-	coral1	-	-	-	-
70490	103655	P-loop containing nucleoside triphosphate hydrolase protein, partial [Trichoderma reesei RUT C-30]	rad55	AAA+ ATPase, core	DNA repair [GO:0006281]	-	ATP binding [GO:0005524]; DNA binding [GO:0003677]; DNA-dependent ATPase activity [GO:0008094]	Replication, recombination and repair	-	-	N	-	-	-	-	-	coral1	-	-	-	-
24145	120893	P-loop containing nucleoside triphosphate hydrolase protein [Trichoderma reesei RUT C-30]	ATPase	AAA ATPase, core	-	-	ATP binding [GO:0005524]; hydrolase activity [GO:0016787]	Replication, recombination and repair	-	-	N	-	-	-	-	-	coral1	1103	-	-	-
116578	82351	MAP kinase Mps1 [Trichoderma reesei RUT C-30]	MAK1; MAPK2	Protein kinase, core	-	intracellular [GO:0005622]	ATP binding [GO:0005524]; MAP kinase activity [GO:0004707]	Signal transduction mechanisms	-	-	N	-	-	-	-	-	coral1	-	-	-	-
137059	121539	mitogen-activated protein kinase [Trichoderma reesei RUT C-30]	MAK2; MAPK1	Protein kinase, core	-	intracellular [GO:0005622]	ATP binding [GO:0005524]; MAP kinase activity [GO:0004707]	Signal transduction mechanisms	-	-	N	-	-	-	-	-	coral1	-	-	-	-
72882	104474	kinesin-domain-containing protein [Trichoderma reesei RUT C-30]	kinesin-like protein	Kinesin, motor region	microtubule-based movement [GO:0007018]	microtubule [GO:0005874]	ATP binding [GO:0005524]; microtubule binding [GO:0008017]; microtubule motor activity [GO:0003777]	Cytoskeleton	-	-	N	-	-	-	-	-	coral1	-	-	-	-
67842	62301	DNA mismatch repair protein msh6 [Trichoderma reesei RUT C-30]	MMR; HR regulation	DNA mismatch repair protein MutS, C-terminal	mismatch repair [GO:0006298]	-	ATP binding [GO:0005524]; mismatched DNA binding [GO:0030983]	Replication, recombination and repair	-	-	N	-	-	-	-	-	coral1	-	-	-	-
128413	3208	hypothetical protein M419DRAFT_128413 [Trichoderma reesei RUT C-30]	MMR; inhibition of homeologous recombination	DNA mismatch repair protein MutS, C-terminal	mismatch repair [GO:0006298]	-	ATP binding [GO:0005524]; mismatched DNA binding [GO:0030983]	Replication, recombination and repair	-	-	N	-	-	-	-	-	coral1	1097	-	-	-
8232	61042	DNA mismatch repair protein MSH2 [Trichoderma reesei RUT C-30]	MMR; inhibition of homeologous recombination	DNA mismatch repair protein MutS, C-terminal	mismatch repair [GO:0006298]	mismatch repair complex [GO:0032300]	ATP binding [GO:0005524]; mismatched DNA binding [GO:0030983]	Replication, recombination and repair	-	-	N	-	-	-	-	-	coral1	1087	-	-	-
141463	75872	kinase-like protein [Trichoderma reesei RUT C-30]	MAPKK	Protein kinase, core	-	-	ATP binding [GO:0005524]; protein kinase activity [GO:0004672]	Signal transduction mechanisms	-	-	N	-	-	-	-	-	coral1	-	-	-	-
99998	36134	ARM repeat-containing protein [Trichoderma reesei RUT C-30]	protein kinase family protein	Protein kinase, core	-	-	ATP binding [GO:0005524]; protein kinase activity [GO:0004672]	General function prediction only	-	-	N	-	-	-	-	-	coral1	-	-	-	-
133725	123831	serine/threonine-protein kinase Sgk2 [Trichoderma reesei RUT C-30]	Serine/Threonine protein kinase	Protein kinase, core	-	-	ATP binding [GO:0005524]; protein kinase activity [GO:0004672]	Signal transduction mechanisms	-	-	N	-	-	-	-	-	coral1	-	-	-	-
125310	121944	kinase-like protein, partial [Trichoderma reesei RUT C-30]	serine/threonine protein kinase TPK2	Protein kinase, core	-	-	ATP binding [GO:0005524]; protein kinase activity [GO:0004672]	Signal transduction mechanisms	-	-	N	-	-	-	-	-	coral1	-	-	-	-
138610	67534	kinase-like protein [Trichoderma reesei RUT C-30]	serine/threonine-protein kinase	Protein kinase, core	-	-	ATP binding [GO:0005524]; protein kinase activity [GO:0004672]	Signal transduction mechanisms	-	-	N	-	-	-	-	-	coral1	-	-	-	-
10233	-	phosphatidyl inositol 3-kinase [Trichoderma reesei RUT C-30]	-	Phosphatidylinositol 3- and 4-kinase, catalytic	-	-	ATP binding [GO:0005524]; protein serine/threonine kinase activity [GO:0004674]	Signal transduction mechanisms	-	-	N	-	-	-	-	-	coral1	-	-	-	-
98259	121684	Pkinase-domain-containing protein [Trichoderma reesei RUT C-30]	calcium/calmodulin dependent protein kinase 2	Protein kinase, core	-	-	ATP binding [GO:0005524]; protein serine/threonine kinase activity [GO:0004674]	Signal transduction mechanisms	-	-	N	-	-	-	-	-	coral1	-	-	-	-
132519	-	ankyrin [Trichoderma reesei RUT C-30]	-	Ankyrin	nucleoside metabolic process [GO:0009116]	-	catalytic activity [GO:0003824]	General function prediction only	-	-	N	-	-	-	-	-	coral1	-	-	-	-
12994	70316	NAD dependent epimerase/dehydratase family protein [Trichoderma reesei RUT C-30]	NAD-dependent epimerase/dehydratase family	NAD-dependent epimerase/dehydratase	-	-	catalytic activity [GO:0003824]; coenzyme binding [GO:0050662]	Carbohydrate transport and metabolism	-	-	N	-	-	-	-	-	coral1	-	-	-	-
124341	-	hypothetical protein M419DRAFT_124341 [Trichoderma reesei RUT C-30]	-	-	mitotic sister chromatid cohesion [GO:0007064]	cohesin complex [GO:0008278]	chromatin binding [GO:0003682]; protein heterodimerization activity [GO:0046982]	Cell cycle control, cell division, chromosome partitioning	-	-	N	-	-	-	-	-	coral1	-	-	-	-
91298	69998	DNA repair protein [Trichoderma reesei RUT C-30]	Rad14	XPA	nucleotide-excision repair [GO:0006289]	nucleus [GO:0005634]	damaged DNA binding [GO:0003684]	Replication, recombination and repair	-	-	N	-	-	-	-	-	coral1	-	-	-	-
101572	74531	apses transcription factor [Trichoderma reesei RUT C-30]	transcriptional regulator ASM-1	DNA-binding, yeast	-	-	DNA binding [GO:0003677]	Chromatin structure and dynamics	-	-	N	-	-	-	-	-	coral1	-	-	-	-
133710	5664	ANK-repeat protein MBP1 [Trichoderma reesei RUT C-30]	transcriptional regulator APSES type	Ankyrin	regulation of transcription involved in G1/S transition of mitotic cell cycle [GO:0000083]	MBF transcription complex [GO:0030907]	DNA binding [GO:0003677]	General function prediction only	-	-	N	-	-	-	-	-	coral1	1103	-	-	-
98923	78706	origin recognition complex subunit 6 [Trichoderma reesei RUT C-30]	unknown protein	-	DNA replication [GO:0006260]	nuclear origin of replication recognition complex [GO:0005664]	DNA binding [GO:0003677]	-	-	-	N	-	-	-	-	-	coral1	-	-	-	-
37062	-	hypothetical protein M419DRAFT_37062 [Trichoderma reesei RUT C-30]	-	Homeobox	regulation of transcription, DNA-templated [GO:0006355]	nucleus [GO:0005634]	DNA binding [GO:0003677]	Transcription	-	-	N	-	-	-	-	-	coral1	-	-	-	-
101004	79871	putative C6 transcription factor [Trichoderma reesei RUT C-30]	Zn2Cys6 transcriptional regulator	-	transcription, DNA-templated [GO:0006351]	nucleus [GO:0005634]	DNA binding [GO:0003677]; RNA polymerase II transcription factor activity, sequence-specific DNA binding [GO:0000981]; zinc ion binding [GO:0008270]	-	-	-	N	-	-	-	-	-	coral1	-	-	-	-
99896	121894	hypothetical protein M419DRAFT_99896 [Trichoderma reesei RUT C-30]	Zn2Cys6 transcriptional regulator	-	transcription, DNA-templated [GO:0006351]	nucleus [GO:0005634]	DNA binding [GO:0003677]; RNA polymerase II transcription factor activity, sequence-specific DNA binding [GO:0000981]; zinc ion binding [GO:0008270]	-	-	-	N	-	-	-	-	-	coral1	-	-	-	-
87725	67339	hypothetical protein M419DRAFT_87725 [Trichoderma reesei RUT C-30]	Zn2Cys6 transcriptional regulator	-	transcription, DNA-templated [GO:0006351]	nucleus [GO:0005634]	DNA binding [GO:0003677]; RNA polymerase II transcription factor activity, sequence-specific DNA binding [GO:0000981]; zinc ion binding [GO:0008270]	-	-	-	N	-	-	-	-	-	coral1	1090	-	-	-
95750	120715	hypothetical protein M419DRAFT_95750 [Trichoderma reesei RUT C-30]	Zn2Cys6 transcriptional regulator	Fungal transcriptional regulatory protein, N-terminal	transcription, DNA-templated [GO:0006351]	nucleus [GO:0005634]	DNA binding [GO:0003677]; RNA polymerase II transcription factor activity, sequence-specific DNA binding [GO:0000981]; zinc ion binding [GO:0008270]	Transcription	-	-	N	-	-	-	-	-	coral1	-	-	-	-
126367	62297	hypothetical protein M419DRAFT_126367 [Trichoderma reesei RUT C-30]	Zn2Cys6 transcriptional regulator ADA3	Fungal transcriptional regulatory protein, N-terminal	transcription, DNA-templated [GO:0006351]	nucleus [GO:0005634]	DNA binding [GO:0003677]; RNA polymerase II transcription factor activity, sequence-specific DNA binding [GO:0000981]; zinc ion binding [GO:0008270]	Transcription	-	-	N	-	-	-	-	-	coral1	-	-	-	-
81446	63379	transcriptional Coactivator p15 family protein [Trichoderma reesei RUT C-30]	RNA polymerase II transcriptional coactivator	Transcriptional coactivator p15	regulation of transcription, DNA-templated [GO:0006355]	-	DNA binding [GO:0003677]; transcription coactivator activity [GO:0003713]	Transcription	-	-	N	-	-	-	-	-	coral1	1109	-	-	-
92664	112342	hypothetical protein M419DRAFT_92664 [Trichoderma reesei RUT C-30]	C2H2 transcriptional regulator	Zinc finger, C2H2-type	transcription, DNA-templated [GO:0006351]	nucleus [GO:0005634]	DNA binding [GO:0003677]; zinc ion binding [GO:0008270]	General function prediction only	-	-	N	-	-	-	-	-	coral1	-	-	-	-
33789	58897	hypothetical protein M419DRAFT_33789 [Trichoderma reesei RUT C-30]	C2H2 transcriptional regulator	Zinc finger, C2H2-type	transcription, DNA-templated [GO:0006351]	nucleus [GO:0005634]	DNA binding [GO:0003677]; zinc ion binding [GO:0008270]	General function prediction only	-	-	N	-	-	-	-	-	coral1	-	-	-	-
24073	104199	hypothetical protein M419DRAFT_24073 [Trichoderma reesei RUT C-30]	unknown protein	-	-	-	DNA binding transcription factor activity [GO:0003700]	-	-	-	N	-	-	-	-	-	coral1	-	-	-	-
110128	47635	response regulator [Trichoderma reesei RUT C-30]	stress response regulator SrrA	Signal transduction response regulator, receiver region	response to stress [GO:0006950]	nucleus [GO:0005634]	DNA binding transcription factor activity [GO:0003700]; phosphorelay response regulator activity [GO:0000156]; sequence-specific DNA binding [GO:0043565]	Transcription	-	-	N	-	-	-	-	-	coral1	-	-	-	-
92520	-	SAE2-domain-containing protein [Trichoderma reesei RUT C-30]	-	-	DNA repair [GO:0006281]	-	endonuclease activity [GO:0004519]	-	-	-	N	-	-	-	-	-	coral1	-	-	-	-
90534	56115	hypothetical protein M419DRAFT_90534 [Trichoderma reesei RUT C-30]	Spc97 / Spc98 family proteins involved in spindle pole body	Spc97/Spc98	microtubule nucleation [GO:0007020]	cytoplasm [GO:0005737]; microtubule [GO:0005874]; microtubule organizing center [GO:0005815]; spindle pole [GO:0000922]	gamma-tubulin binding [GO:0043015]	Cytoskeleton	-	-	N	-	-	-	-	-	coral1	-	-	-	-
138817	81416	hypothetical protein M419DRAFT_138817 [Trichoderma reesei RUT C-30]	unknown protein	Spc97/Spc98	microtubule nucleation [GO:0007020]	cytoplasm [GO:0005737]; microtubule [GO:0005874]; microtubule organizing center [GO:0005815]; spindle pole [GO:0000922]	gamma-tubulin binding [GO:0043015]	Cytoskeleton	-	-	N	-	-	-	-	-	coral1	-	-	-	-
87267	123302	G protein alpha subunit [Trichoderma reesei RUT C-30]	G-protein alpha subunit 1 GNA1	G protein alpha subunit, helical insertion	G-protein coupled receptor signaling pathway [GO:0007186]	heterotrimeric G-protein complex [GO:0005834]	G-protein beta/gamma-subunit complex binding [GO:0031683]; G-protein coupled receptor binding [GO:0001664]; GTPase activity [GO:0003924]; GTP binding [GO:0005525]; signal transducer activity [GO:0004871]	Signal transduction mechanisms	-	-	N	-	-	-	-	-	coral1	1112	-	-	-
141264	48835	zinc finger protein gcs1 [Trichoderma reesei RUT C-30]	ARF GAP zinc finger protein Gcs1	Arf GTPase activating protein	-	-	GTPase activator activity [GO:0005096]; metal ion binding [GO:0046872]	Signal transduction mechanisms	-	-	N	-	-	-	-	-	coral1	-	-	-	-
141433	104790	gamma-tubulin [Trichoderma reesei RUT C-30]	Tubulin gamma chain	Tubulin	cytoplasmic microtubule organization [GO:0031122]; microtubule nucleation [GO:0007020]	gamma-tubulin complex [GO:0000930]; microtubule [GO:0005874]	GTPase activity [GO:0003924]; GTP binding [GO:0005525]	Cytoskeleton	-	-	N	-	-	-	-	-	coral1	-	-	-	-
124148	50335	Rho-like GTPase cdc42 [Trichoderma reesei RUT C-30]	cdc42	Ras GTPase	small GTPase mediated signal transduction [GO:0007264]	intracellular [GO:0005622]; membrane [GO:0016020]	GTPase activity [GO:0003924]; GTP binding [GO:0005525]	General function prediction only	-	-	N	-	-	-	-	-	coral1	-	-	-	-
97568	76880	ras-domain-containing protein [Trichoderma reesei RUT C-30]	GTPase Rsr1 (A. fumigatus)	Ras GTPase	signal transduction [GO:0007165]	membrane [GO:0016020]	GTPase activity [GO:0003924]; GTP binding [GO:0005525]	General function prediction only	-	-	N	-	-	-	-	-	coral1	-	-	-	-
134757	58783	alpha/beta-hydrolase [Trichoderma reesei RUT C-30]	alpha/beta hydrolase	Alpha/beta hydrolase fold-1	-	-	hydrolase activity [GO:0016787]	Nuclear structure	-	-	N	-	-	-	-	-	coral1	1112	-	-	-
51374	50104	HAD-superfamily hydrolase, partial [Trichoderma reesei RUT C-30]	phosphatidyl synthase (A. fumigatus)	HAD-superfamily hydrolase, subfamily IIA, CECR5	-	-	hydrolase activity [GO:0016787]	General function prediction only	-	-	N	-	-	-	-	-	coral1	-	-	-	-
103323	119848	P-loop containing nucleoside triphosphate hydrolase protein [Trichoderma reesei RUT C-30]	DEAD helicases superfamily protein (Aquarius)	-	mRNA splicing, via spliceosome [GO:0000398]	spliceosomal complex [GO:0005681]	hydrolase activity [GO:0016787]	Replication, recombination and repair	-	-	N	-	-	-	-	-	coral1	-	-	-	-
78035	60768	peptidyl-tRNA hydrolase domain-containing protein [Trichoderma reesei RUT C-30]	unknown protein	Class I peptide chain release factor	-	-	hydrolase activity [GO:0016787]; translation release factor activity [GO:0003747]	Translation, ribosomal structure and biogenesis	-	-	N	-	-	-	-	-	coral1	-	-	-	-
7681	73248	pectin lyase-like protein [Trichoderma reesei RUT C-30]	GH55 exo-1	-	-	-	lyase activity [GO:0016829]	-	-	-	Y	-	-	-	-	-	coral1	-	-	-	-
26578	81457	putative proteasome activator subunit 4 [Trichoderma reesei RUT C-30]	unknown protein	HEAT	-	proteasome complex [GO:0000502]	lysine-acetylated histone binding [GO:0070577]; peptidase activator activity [GO:0016504]; proteasome binding [GO:0070628]	Function unknown	-	-	N	-	-	-	-	-	coral1	-	-	-	-
141094	121656	hypothetical protein M419DRAFT_141094 [Trichoderma reesei RUT C-30]	unknown protein	Protein of unknown function GLTT	-	-	metal ion binding [GO:0046872]	Nuclear structure	-	-	N	-	-	-	-	-	coral1	-	-	-	-
68537	102957	2OG-Fe(II) oxygenase superfamily protein [Trichoderma reesei RUT C-30]	2-oxoglutarate-dependent ethylene/succinate-forming enzyme	2OG-Fe(II) oxygenase	-	-	metal ion binding [GO:0046872]; oxidoreductase activity [GO:0016491]	General function prediction only	-	-	N	-	-	-	-	-	coral1	-	-	-	-
92905	70646	carotenoid cleavage dioxygenase 1 [Trichoderma reesei RUT C-30]	CCD1	Carotenoid oxygenase	-	-	metal ion binding [GO:0046872]; oxidoreductase activity, acting on single donors with incorporation of molecular oxygen, incorporation of two atoms of oxygen [GO:0016702]	Secondary metabolites biosynthesis, transport and catabolism	-	-	N	-	-	-	-	-	coral1	1090	-	-	-
107113	-	hypothetical protein M419DRAFT_107113, partial [Trichoderma reesei RUT C-30]	-	Zinc finger, C6HC-type	-	-	metal ion binding [GO:0046872]; ubiquitin-protein transferase activity [GO:0004842]	Posttranslational modification, protein turnover, chaperones	-	-	N	-	-	-	-	-	coral1	-	-	-	-
78374	77667	RING-5 like protein [Trichoderma reesei RUT C-30]	RING-5	Zinc finger, RING-type	-	-	metal ion binding [GO:0046872]; ubiquitin-protein transferase activity [GO:0004842]	Posttranslational modification, protein turnover, chaperones	-	-	N	-	-	-	-	-	coral1	-	-	-	-
67409	62643	S-adenosyl-L-methionine-dependent methyltransferase [Trichoderma reesei RUT C-30]	SAM-dependent methyltransferases	-	-	-	methyltransferase activity [GO:0008168]	-	-	-	N	-	-	-	-	-	coral1	-	-	-	-
101335	65965	S-adenosyl-L-methionine-dependent methyltransferase [Trichoderma reesei RUT C-30]	unknown protein	Methyltransferase type 12	-	-	methyltransferase activity [GO:0008168]	Lipid transport and metabolism	-	-	N	-	-	-	-	-	coral1	-	-	-	-
36860	65490	S-adenosyl-L-methionine-dependent methyltransferase [Trichoderma reesei RUT C-30]	SpermidineSynthase	Spermine synthase	-	-	methyltransferase activity [GO:0008168]	Amino acid transport and metabolism	-	-	N	-	-	-	-	-	coral1	-	-	-	-
9561	4536	DUF185-domain-containing protein [Trichoderma reesei RUT C-30]	unknown protein	-	-	mitochondrion [GO:0005739]	methyltransferase activity [GO:0008168]	-	-	-	N	-	-	-	-	-	coral1	-	-	-	-
122372	-	hypothetical protein M419DRAFT_122372 [Trichoderma reesei RUT C-30]	-	-	-	-	methyltransferase activity [GO:0008168]; nucleic acid binding [GO:0003676]	-	-	-	N	-	-	-	-	-	coral1	-	-	-	-
85979	66165	hypothetical protein M419DRAFT_85979 [Trichoderma reesei RUT C-30]	unknown protein	-	-	-	mRNA binding [GO:0003729]; RNA 7-methylguanosine cap binding [GO:0000340]	RNA processing and modification	-	-	N	-	-	-	-	-	coral1	-	-	-	-
131187	4484	putative acetyltransferase [Trichoderma reesei RUT C-30]	GCN5-N-acetyltransferase activity	-	-	-	N-acetyltransferase activity [GO:0008080]	-	-	-	N	-	-	-	-	-	coral1	-	-	-	-
71681	57335	hypothetical protein M419DRAFT_71681 [Trichoderma reesei RUT C-30]	unknown protein	VRR-NUC	interstrand cross-link repair [GO:0036297]	-	nuclease activity [GO:0004518]	Function unknown	-	-	N	-	-	-	-	-	coral1	-	-	-	-
60093	62805	putative C2H2 finger domain protein, partial [Trichoderma reesei RUT C-30]	C2H2 transcriptional regulator	Zinc finger, C2H2-type	-	-	nucleic acid binding [GO:0003676]	General function prediction only	-	-	N	-	-	-	-	-	coral1	-	-	-	-
36758	65447	hypothetical protein M419DRAFT_36758 [Trichoderma reesei RUT C-30]	unknown protein	Protein of unknown function DUF1604	mRNA processing [GO:0006397]	-	nucleic acid binding [GO:0003676]	RNA processing and modification	-	-	N	-	-	-	-	-	coral1	1114	-	-	-
137695	64249	Maf-domain-containing protein [Trichoderma reesei RUT C-30]	septum formation protein Maf	-	-	-	nucleoside-triphosphate diphosphatase activity [GO:0047429]; protein dimerization activity [GO:0046983]	Cell cycle control, cell division, chromosome partitioning	-	-	N	-	-	-	-	-	coral1	-	-	-	-
84514	65711	chlorophenol O-methyltransferase [Trichoderma reesei RUT C-30]	SAM-dependent methyltransferase	O-methyltransferase, family 2	-	-	O-methyltransferase activity [GO:0008171]	General function prediction only	-	-	N	-	-	-	-	-	coral1	-	-	-	-
100940	79694	FAD dependent oxidoreductase [Trichoderma reesei RUT C-30]	fructosyl amino acid oxidases	FAD dependent oxidoreductase	-	-	oxidoreductase activity [GO:0016491]	General function prediction only	-	-	N	-	-	-	-	-	coral1	-	-	-	-
84097	-	polyketide synthase [Trichoderma reesei RUT C-30]	-	Alcohol dehydrogenase, zinc-binding	-	-	oxidoreductase activity [GO:0016491]; phosphopantetheine binding [GO:0031177]	Lipid transport and metabolism	-	-	N	-	-	-	-	-	coral1	-	-	-	-
12240	111713	14-3-3 protein [Trichoderma reesei RUT C-30]	unknown protein	-	-	-	protein domain specific binding [GO:0019904]	-	-	-	N	-	-	-	-	-	coral1	-	-	-	-
130975	108906	hypothetical protein M419DRAFT_130975 [Trichoderma reesei RUT C-30]	unknown protein	-	-	protein phosphatase 4 complex [GO:0030289]	protein phosphatase regulator activity [GO:0019888]	Chromatin structure and dynamics	-	-	N	-	-	-	-	-	coral1	-	-	-	-
24964	104639	hypothetical protein M419DRAFT_24964 [Trichoderma reesei RUT C-30]	Transport protein Uso1	Uso1/p115 like vesicle tethering protein, head region	intracellular protein transport [GO:0006886]; vesicle fusion with Golgi apparatus [GO:0048280]	Golgi membrane [GO:0000139]	protein transporter activity [GO:0008565]	Intracellular trafficking, secretion, and vesicular transport	-	-	N	-	-	-	-	-	coral1	-	-	-	-
123411	120661	Adaptor protein complex sigma subunit [Trichoderma reesei RUT C-30]	aps1	Clathrin adaptor, sigma subunit/coatomer, zeta subunit	vesicle-mediated transport [GO:0016192]	membrane [GO:0016020]	protein transporter activity [GO:0008565]	Intracellular trafficking, secretion, and vesicular transport	-	-	N	-	-	-	-	-	coral1	1105	-	-	-
88073	67988	hypothetical protein M419DRAFT_88073 [Trichoderma reesei RUT C-30]	unknown protein	-	-	cytoplasm [GO:0005737]	protein-lysine N-methyltransferase activity [GO:0016279]	RNA processing and modification	-	-	N	-	-	-	-	-	coral1	-	-	-	-
130962	64009	putative importin 11 [Trichoderma reesei RUT C-30]	importin ß KapH	Importin-beta, N-terminal	intracellular protein transport [GO:0006886]	nucleus [GO:0005634]	Ran GTPase binding [GO:0008536]	Nuclear structure	-	-	N	-	-	-	-	-	coral1	-	-	-	-
98591	77404	putative nuclear import and export protein Msn5 [Trichoderma reesei RUT C-30]	importin ß KapI	Importin-beta, N-terminal	intracellular protein transport [GO:0006886]	nucleus [GO:0005634]	Ran GTPase binding [GO:0008536]	Nuclear structure	-	-	N	-	-	-	-	-	coral1	-	-	-	-
72606	120482	hypothetical protein M419DRAFT_72606 [Trichoderma reesei RUT C-30]	unknown protein	Dbl homology (DH) domain	regulation of Rho protein signal transduction [GO:0035023]	-	Rho guanyl-nucleotide exchange factor activity [GO:0005089]	Signal transduction mechanisms	-	-	N	-	-	-	-	-	coral1	-	-	-	-
61240	36530	hypothetical protein M419DRAFT_61240, partial [Trichoderma reesei RUT C-30]	unknown protein	Riboflavin kinase	riboflavin biosynthetic process [GO:0009231]	-	riboflavin kinase activity [GO:0008531]	Coenzyme transport and metabolism	-	-	N	-	-	-	-	-	coral1	-	-	-	-
134382	70017	ribosomal protein S19 [Trichoderma reesei RUT C-30]	mitochondrial ribosomal protein S19/S15.	Ribosomal protein S19/S15	translation [GO:0006412]	ribosome [GO:0005840]	RNA binding [GO:0003723]; structural constituent of ribosome [GO:0003735]	Translation, ribosomal structure and biogenesis	-	-	N	-	-	-	-	-	coral1	-	-	-	-
81946	4422	hypothetical protein M419DRAFT_81946 [Trichoderma reesei RUT C-30]	unknown protein	-	transcription, DNA-templated [GO:0006351]	mediator complex [GO:0016592]	RNA polymerase II transcription cofactor activity [GO:0001104]	-	-	-	N	-	-	-	-	-	coral1	-	-	-	-
12783	28353	hypothetical protein M419DRAFT_12783 [Trichoderma reesei RUT C-30]	unknown protein	-	-	nucleus [GO:0005634]	RNA polymerase II transcription factor activity, sequence-specific DNA binding [GO:0000981]; zinc ion binding [GO:0008270]	-	-	-	N	-	-	-	-	-	coral1	-	-	-	-
76518	60215	hypothetical protein M419DRAFT_76518 [Trichoderma reesei RUT C-30]	Zn2Cys6 transcriptional regulator	-	-	nucleus [GO:0005634]	RNA polymerase II transcription factor activity, sequence-specific DNA binding [GO:0000981]; zinc ion binding [GO:0008270]	-	-	-	N	-	-	-	-	-	coral1	-	-	-	-
101468	80139	hypothetical protein M419DRAFT_101468 [Trichoderma reesei RUT C-30]	Zn2Cys6 transcriptional regulator	-	-	nucleus [GO:0005634]	RNA polymerase II transcription factor activity, sequence-specific DNA binding [GO:0000981]; zinc ion binding [GO:0008270]	-	-	-	N	-	-	-	-	-	coral1	-	-	-	-
75762	105917	hypothetical protein M419DRAFT_75762 [Trichoderma reesei RUT C-30]	Zn2Cys6 transcriptional regulator	Fungal transcriptional regulatory protein, N-terminal	-	nucleus [GO:0005634]	RNA polymerase II transcription factor activity, sequence-specific DNA binding [GO:0000981]; zinc ion binding [GO:0008270]	Nuclear structure	-	-	N	-	-	-	-	-	coral1	-	-	-	-
5727	103725	hypothetical protein M419DRAFT_5727 [Trichoderma reesei RUT C-30]	unknown protein	Proteinase inhibitor I1, Kazal	-	nucleus [GO:0005634]	RNA polymerase II transcription factor activity, sequence-specific DNA binding [GO:0000981]; zinc ion binding [GO:0008270]	Posttranslational modification, protein turnover, chaperones	-	-	N	-	-	-	-	-	coral1	-	-	-	-
93715	73504	telomere-binding alpha subunit central domain-containing protein [Trichoderma reesei RUT C-30]	unknown protein	Nucleic acid-binding, OB-fold-like	telomere maintenance [GO:0000723]	nuclear chromosome, telomeric region [GO:0000784]	single-stranded telomeric DNA binding [GO:0043047]	General function prediction only	-	-	N	-	-	-	-	-	coral1	-	-	-	-
128248	105479	ribosomal protein L13 [Trichoderma reesei RUT C-30]	ribosomal protein L23	Ribosomal protein L13	translation [GO:0006412]	ribosome [GO:0005840]	structural constituent of ribosome [GO:0003735]	Translation, ribosomal structure and biogenesis	-	-	N	-	-	-	-	-	coral1	-	-	-	-
100782	122697	hypothetical protein M419DRAFT_100782 [Trichoderma reesei RUT C-30]	ribosomal protein L36	Ribosomal protein L36	translation [GO:0006412]	ribosome [GO:0005840]	structural constituent of ribosome [GO:0003735]	Translation, ribosomal structure and biogenesis	-	-	N	-	-	-	-	-	coral1	-	-	-	-
80947	61863	putative acetyltransferase, GNAT family [Trichoderma reesei RUT C-30]	unknown protein	-	-	-	transferase activity [GO:0016740]	-	-	-	N	-	-	-	-	-	coral1	-	-	-	-
100822	109078	terpenoid cyclases/Protein prenyltransferase [Trichoderma reesei RUT C-30]	prenyltransferase	Prenyltransferase/squalene oxidase	protein farnesylation [GO:0018343]; regulation of cell proliferation [GO:0042127]	protein farnesyltransferase complex [GO:0005965]	transferase activity [GO:0016740]	Posttranslational modification, protein turnover, chaperones	-	-	N	-	-	-	-	-	coral1	-	-	-	-
75375	59188	hypothetical protein M419DRAFT_75375 [Trichoderma reesei RUT C-30]	unknown protein	-	-	-	transferase activity, transferring acyl groups other than amino-acyl groups [GO:0016747]	-	-	-	N	-	-	-	-	-	coral1	-	-	-	-
72604	2707	putative anaphase-promoting complex subunit ApcB [Trichoderma reesei RUT C-30]	Cullin family protein	-	ubiquitin-dependent protein catabolic process [GO:0006511]	-	ubiquitin protein ligase binding [GO:0031625]	Cell cycle control, cell division, chromosome partitioning	-	-	N	-	-	-	-	-	coral1	-	-	-	-
8628	58036	Prefoldin [Trichoderma reesei RUT C-30]	prefoldin subunit 1	Prefoldin beta-like	protein folding [GO:0006457]	prefoldin complex [GO:0016272]	unfolded protein binding [GO:0051082]	Posttranslational modification, protein turnover, chaperones	-	-	N	-	-	-	-	-	coral1	-	-	-	-
97217	58734	Prefoldin beta-like protein [Trichoderma reesei RUT C-30]	prefoldin subunit 2	Prefoldin beta-like	protein folding [GO:0006457]	prefoldin complex [GO:0016272]	unfolded protein binding [GO:0051082]	Posttranslational modification, protein turnover, chaperones	-	-	N	-	-	-	-	-	coral1	-	-	-	-
140537	75204	zinc finger protein [Trichoderma reesei RUT C-30]	Zn-finger protein AN1	Zinc finger, AN1-type	-	-	zinc ion binding [GO:0008270]	General function prediction only	-	-	N	-	-	-	-	-	coral1	-	-	-	-
99016	22528	zf-CHY-domain-containing protein [Trichoderma reesei RUT C-30]	Unknown protein with zinc finger domain.	Zinc finger, RING-type	-	-	zinc ion binding [GO:0008270]	General function prediction only	-	-	N	-	-	-	-	-	coral1	1093	-	-	-
136803	-	RNI-like protein [Trichoderma reesei RUT C-30]	-	Leucine-rich repeat, cysteine-containing subtype	regulation of transcription, DNA-templated [GO:0006355]	-	zinc ion binding [GO:0008270]	General function prediction only	-	-	N	-	-	-	-	-	coral1	-	-	-	-
70036	53576	hypothetical protein M419DRAFT_70036 [Trichoderma reesei RUT C-30]	unknown protein	-	-	-	-	Transcription	-	-	N	-	-	-	-	-	coral1	-	-	-	-
134421	112052	hypothetical protein M419DRAFT_134421 [Trichoderma reesei RUT C-30]	unknown protein	-	-	-	-	RNA processing and modification	-	-	N	-	-	-	-	-	coral1	-	-	-	-
131079	108784	GroES-like protein [Trichoderma reesei RUT C-30]	unknown Zinc-dependent oxidoreductase	Alcohol dehydrogenase GroES-like	-	-	-	Energy production and conversion	-	-	N	-	-	-	-	-	coral1	-	-	-	-
9804	64421	hypothetical protein M419DRAFT_9804 [Trichoderma reesei RUT C-30]	unknown protein	Fibronectin, type III	-	-	-	Cytoskeleton	-	-	Y	-	-	-	-	-	coral1	-	-	-	-
11776	21324	ARM repeat-containing protein [Trichoderma reesei RUT C-30]	protein phosphatase PP2A regulatory subunit A	HEAT	-	-	-	Signal transduction mechanisms	-	-	N	-	-	-	-	-	coral1	-	-	-	-
24555	77084	putative cell wall biogenesis protein phosphatase Ssd1 [Trichoderma reesei RUT C-30]	cell wall biogenesis protein phosphatase Ssd1	Ribonuclease II and R	-	-	-	Translation, ribosomal structure and biogenesis	-	-	N	-	-	-	-	-	coral1	-	-	-	-
142292	122817	hypothetical protein M419DRAFT_142292 [Trichoderma reesei RUT C-30]	unknown protein	-	-	microtubule organizing center [GO:0005815]	-	Nuclear structure	-	-	N	-	-	-	-	-	coral1	-	-	-	-
8032	60769	hypothetical protein M419DRAFT_8032 [Trichoderma reesei RUT C-30]	Exonuclease	DNA repair protein (XPGC)/yeast Rad	DNA repair [GO:0006281]	-	5'-3' exodeoxyribonuclease activity [GO:0035312]; DNA binding [GO:0003677]	Replication, recombination and repair	-	-	N	-	-	-	-	-	coral1	-	-	-	-
102809	67205	hypothetical protein M419DRAFT_102809 [Trichoderma reesei RUT C-30]	arginine-tRNA-protein transferase.	Arginine-tRNA-protein transferase, N-terminal	-	-	arginyltransferase activity [GO:0004057]	Posttranslational modification, protein turnover, chaperones	-	-	N	-	-	-	-	-	coral1	-	-	-	-
31596	102461	P-loop containing nucleoside triphosphate hydrolase protein [Trichoderma reesei RUT C-30]	unknown protein	DNA/RNA helicase, C-terminal	-	-	ATP binding [GO:0005524]; DNA binding [GO:0003677]; hydrolase activity [GO:0016787]	General function prediction only	-	-	N	-	-	-	-	-	coral1	-	-	-	-
98502	77478	kinesin-domain-containing protein [Trichoderma reesei RUT C-30]	kinesin-like protein	Kinesin, motor region	microtubule-based movement [GO:0007018]	-	ATP binding [GO:0005524]; microtubule binding [GO:0008017]; microtubule motor activity [GO:0003777]	Cytoskeleton	-	-	N	-	-	-	-	-	coral1	-	-	-	-
76260	59994	tRNA delta-isopentenylpyrophosphate transferase family protein [Trichoderma reesei RUT C-30]	tRNA isopentenyltransferase.	tRNA isopentenyltransferase	tRNA processing [GO:0008033]	cytoplasm [GO:0005737]	ATP binding [GO:0005524]; nucleic acid binding [GO:0003676]; tRNA dimethylallyltransferase activity [GO:0052381]; zinc ion binding [GO:0008270]	Translation, ribosomal structure and biogenesis	-	-	N	-	-	-	-	-	coral1	-	-	-	-
74103	58476	Pkinase-domain-containing protein [Trichoderma reesei RUT C-30]	serine/threonine protein kinase	Protein kinase, core	-	-	ATP binding [GO:0005524]; protein serine/threonine kinase activity [GO:0004674]	Transcription	-	-	N	-	-	-	-	-	coral1	-	-	-	-
127356	57860	L-ascorbate oxidase [Trichoderma reesei RUT C-30]	Multicopper oxidases	Multicopper oxidase, type 1	-	-	copper ion binding [GO:0005507]; oxidoreductase activity [GO:0016491]	Secondary metabolites biosynthesis, transport and catabolism	-	-	N	-	-	-	-	-	coral1	-	-	-	-
107032	120154	cytochrome P450 oxidoreductase [Trichoderma reesei RUT C-30]	NADPH cytochrome P450 oxidoreductase	Flavodoxin-like	ergosterol biosynthetic process [GO:0006696]	endoplasmic reticulum membrane [GO:0005789]; mitochondrial outer membrane [GO:0005741]; plasma membrane [GO:0005886]	flavin adenine dinucleotide binding [GO:0050660]; FMN binding [GO:0010181]; NADP binding [GO:0050661]; NADPH-hemoprotein reductase activity [GO:0003958]	Energy production and conversion	-	-	N	-	-	-	-	-	coral1	-	-	-	-
5979	57435	hypothetical protein M419DRAFT_5979 [Trichoderma reesei RUT C-30]	unknown protein	Spc97/Spc98	microtubule nucleation [GO:0007020]	cytoplasm [GO:0005737]; microtubule [GO:0005874]; microtubule organizing center [GO:0005815]; spindle pole [GO:0000922]	gamma-tubulin binding [GO:0043015]	Cytoskeleton	-	-	N	-	-	-	-	-	coral1	1103	-	-	-
39569	5916	hypothetical protein M419DRAFT_39569 [Trichoderma reesei RUT C-30]	unknown protein	MOZ/SAS-like protein	regulation of transcription, DNA-templated [GO:0006355]	nucleus [GO:0005634]	histone acetyltransferase activity [GO:0004402]	Chromatin structure and dynamics	-	-	N	-	-	-	-	-	coral1	-	-	-	-
126744	103960	nitrilase and fragile histidine triad fusion protein NitFhit [Trichoderma reesei RUT C-30]	nitrilase	Nitrilase/cyanide hydratase and apolipoprotein N-acyltransferase	nitrogen compound metabolic process [GO:0006807]	-	hydrolase activity, acting on carbon-nitrogen (but not peptide) bonds [GO:0016810]	Amino acid transport and metabolism	-	-	N	-	-	-	-	-	coral1	-	-	-	-
67561	22459	Zn-dependent exopeptidase [Trichoderma reesei RUT C-30]	carboxypeptidase A	Peptidase M14, carboxypeptidase A	-	-	metallocarboxypeptidase activity [GO:0004181]; zinc ion binding [GO:0008270]	Function unknown	-	-	Y	-	-	-	-	-	coral1	-	-	-	-
62873	38767	guanine-N(7)-methyltransferase, partial [Trichoderma reesei RUT C-30]	mRNA capping enzyme	mRNA capping enzyme, large subunit	-	nucleus [GO:0005634]	mRNA (guanine-N7-)-methyltransferase activity [GO:0004482]	RNA processing and modification	-	-	N	-	-	-	-	-	coral1	-	-	-	-
86458	110170	hypothetical protein M419DRAFT_86458 [Trichoderma reesei RUT C-30]	D-isomer specific 2-hydroxyacid dehydrogenase	D-isomer specific 2-hydroxyacid dehydrogenase, catalytic region	-	-	NAD binding [GO:0051287]; oxidoreductase activity, acting on the CH-OH group of donors, NAD or NADP as acceptor [GO:0016616]	Energy production and conversion	-	-	N	-	-	-	-	-	coral1	-	-	-	-
103678	81716	cyclophilin-like protein [Trichoderma reesei RUT C-30]	peptidyl-prolyl cis-trans isomerase	Peptidyl-prolyl cis-trans isomerase, cyclophilin-type	-	-	peptidyl-prolyl cis-trans isomerase activity [GO:0003755]; RNA binding [GO:0003723]	Posttranslational modification, protein turnover, chaperones	-	-	N	-	-	-	-	-	coral1	-	-	-	-
94802	122050	NIF-domain-containing protein [Trichoderma reesei RUT C-30]	TFIIF-interacting CTD phosphatase (involved in RNA polymerase II regulation)	NLI interacting factor	-	-	phosphatase activity [GO:0016791]	Transcription	-	-	N	-	-	-	-	-	coral1	-	-	-	-
136884	59944	Serine/threonine-protein phosphatase 2B catalytic subunit [Trichoderma reesei RUT C-30]	calcineurin catalytic subunit	Serine/threonine-specific protein phosphatase and bis(5-nucleosyl)-tetraphosphatase	-	-	phosphoprotein phosphatase activity [GO:0004721]	General function prediction only	-	-	N	-	-	-	-	-	coral1	1097	-	-	-
67933	53004	Rhodanese-like protein [Trichoderma reesei RUT C-30]	protein tyrosine phosphatase activity	-	positive regulation of cell cycle G2/M phase transition [GO:1902751]	intracellular [GO:0005622]	protein tyrosine phosphatase activity [GO:0004725]	Cell cycle control, cell division, chromosome partitioning	-	-	N	-	-	-	-	-	coral1	-	-	-	-
100677	64719	subtilisin-like serine protease [Trichoderma reesei RUT C-30]	Subtilisin like protease (SUB3)	Peptidase S8 and S53, subtilisin, kexin, sedolisin	-	-	serine-type endopeptidase activity [GO:0004252]	Posttranslational modification, protein turnover, chaperones	-	-	Y	-	-	-	-	-	coral1	-	-	-	-
4768	1847	putative RNA polymerase II transcription elongation factor [Trichoderma reesei RUT C-30]	RNA polymerase II transcription elongation factor (Ctr9)	Tetratricopeptide TPR-1	histone modification [GO:0016570]; regulation of transcription, DNA-templated [GO:0006355]	-	translation elongation factor activity [GO:0003746]	Inorganic ion transport and metabolism	-	-	N	-	-	-	-	-	coral1	-	-	-	-
68836	54441	HECT-domain-containing protein [Trichoderma reesei RUT C-30]	HECT-domain-containing protein	HECT	-	-	ubiquitin-protein transferase activity [GO:0004842]	Posttranslational modification, protein turnover, chaperones	-	-	N	-	-	-	-	-	coral1	-	-	-	-
138930	123738	arginase [Trichoderma reesei RUT C-30]	Arginase	Arginase	arginine metabolic process [GO:0006525]	-	arginase activity [GO:0004053]; metal ion binding [GO:0046872]	Amino acid transport and metabolism	Amino Acid Metabolism	-	N	-	-	-	-	-	coral1	-	-	-	-
77742	61239	asparaginyl-tRNA synthetase [Trichoderma reesei RUT C-30]	unknown protein	Aspartyl-tRNA synthetase, class IIb	asparaginyl-tRNA aminoacylation [GO:0006421]	cytoplasm [GO:0005737]	asparagine-tRNA ligase activity [GO:0004816]; ATP binding [GO:0005524]; nucleic acid binding [GO:0003676]	Translation, ribosomal structure and biogenesis	Amino Acid Metabolism	-	N	-	-	-	-	-	coral1	-	-	-	-
142293	22804	glutaminyl-tRNA synthetase [Trichoderma reesei RUT C-30]	glutaminyl-trna synthetase.	Glutamyl/glutaminyl-tRNA synthetase, class Ic	glutaminyl-tRNA aminoacylation [GO:0006425]	cytoplasm [GO:0005737]	ATP binding [GO:0005524]; glutamine-tRNA ligase activity [GO:0004819]	Translation, ribosomal structure and biogenesis	Amino Acid Metabolism	-	N	-	-	-	-	-	coral1	-	-	-	-
82432	64327	putative threonine--tRNA ligase [Trichoderma reesei RUT C-30]	threonyl-tRNA synthetase	Threonyl-tRNA synthetase, class IIa	threonyl-tRNA aminoacylation [GO:0006435]	cytoplasm [GO:0005737]	ATP binding [GO:0005524]; threonine-tRNA ligase activity [GO:0004829]	Translation, ribosomal structure and biogenesis	Amino Acid Metabolism	-	N	-	-	-	-	-	coral1	-	-	-	-
114246	-	alcohol oxidase [Trichoderma reesei RUT C-30]	-	Glucose-methanol-choline oxidoreductase, N-terminal	-	-	flavin adenine dinucleotide binding [GO:0050660]; oxidoreductase activity, acting on CH-OH group of donors [GO:0016614]	General function prediction only	Amino Acid Metabolism	-	N	-	-	-	-	-	coral1	-	-	-	-
32011	71371	acetyltransferase [Trichoderma reesei RUT C-30]	Acetyltransf_Acetyltransferase (GNAT) family	GCN5-related N-acetyltransferase	-	-	N-acetyltransferase activity [GO:0008080]	Amino acid transport and metabolism	Amino Acid Metabolism	-	N	-	-	-	-	-	coral1	-	-	-	-
113473	44399	hypothetical protein M419DRAFT_113473 [Trichoderma reesei RUT C-30]	unknown protein	Zinc finger, RanBP2-type	-	nucleus [GO:0005634]	nucleic acid binding [GO:0003676]	General function prediction only	Amino Acid Metabolism	-	N	-	-	-	-	-	coral1	-	-	-	-
99227	57322	PLP-dependent transferase [Trichoderma reesei RUT C-30]	ARO Transcriptional regulators containing a DNA-binding HTH domain and an aminotransferase domain (MocR family)	Aminotransferase, class I and II	biosynthetic process [GO:0009058]	-	pyridoxal phosphate binding [GO:0030170]; transferase activity [GO:0016740]	Amino acid transport and metabolism	Amino Acid Metabolism	-	N	-	-	-	-	-	coral1	-	-	-	-
105185	6037	bin/amphiphysin/Rvs domain for vesicular trafficking [Trichoderma reesei RUT C-30]	unknown protein	BAR	-	cytoplasm [GO:0005737]	-	Lipid transport and metabolism	Biodegradation of Xenobiotics	-	N	-	-	-	-	-	coral1	-	-	-	-
7217	105888	putative short-chain dehydrogenases/reductase [Trichoderma reesei RUT C-30]	short chain dehydrogenase/reductase	Glucose/ribitol dehydrogenase	-	-	oxidoreductase activity [GO:0016491]	General function prediction only	Biosynthesis of Secondary Metabolites	-	N	-	-	-	-	-	coral1	-	-	-	-
81016	107323	NAD(P)-binding protein [Trichoderma reesei RUT C-30]	short chain dehydrogenase/reductase	Glucose/ribitol dehydrogenase	-	-	-	Secondary metabolites biosynthesis, transport and catabolism	Carbohydrate Metabolism	-	N	-	-	-	-	-	coral1	-	-	-	-
89424	69081	hypothetical protein M419DRAFT_89424 [Trichoderma reesei RUT C-30]	mitochondrial cytochrome b2	Cytochrome b5	-	-	oxidoreductase activity [GO:0016491]	Energy production and conversion	Carbohydrate Metabolism	-	N	-	-	-	-	-	coral1	-	-	-	-
119722	4878	Non-heme 11 kDa protein of cytochrome bc1 complex [Trichoderma reesei RUT C-30]	ubiquinol-cytochrome c reductase complex 17 kd protein	Ubiquinol-cytochrome C reductase hinge	mitochondrial electron transport, ubiquinol to cytochrome c [GO:0006122]	mitochondrion [GO:0005739]	ubiquinol-cytochrome-c reductase activity [GO:0008121]	Energy production and conversion	Energy Metabolism	-	N	-	-	-	-	-	coral1	-	-	-	-
99974	22637	DNA excision repair protein ERCC-8 [Trichoderma reesei RUT C-30]	ERCC8 (CSA	WD40 repeat	-	-	-	Transcription	Lipid Metabolism	-	N	-	-	-	-	-	coral1	-	-	-	-
104448	70096	WD40 repeat-like protein [Trichoderma reesei RUT C-30]	Gß-WD40 domain protein	WD40 repeat	-	-	-	RNA processing and modification	Lipid Metabolism	-	N	-	-	-	-	-	coral1	-	-	-	-
102467	123265	short-chain dehydrogenase/reductase family protein [Trichoderma reesei RUT C-30]	unknown protein	Short-chain dehydrogenase/reductase SDR	-	-	oxidoreductase activity [GO:0016491]	General function prediction only	Lipid Metabolism	-	N	-	-	-	-	-	coral1	1109	-	-	-
38825	-	DHS-like NAD/FAD-binding domain-containing protein [Trichoderma reesei RUT C-30]	-	NAD-dependent histone deacetylase, silent information regulator Sir2	-	-	NAD+ binding [GO:0070403]	Chromatin structure and dynamics	Metabolism of Cofactors and Vitamins	-	N	-	-	-	-	-	coral1	-	-	-	-
25614	79919	putative SIR2 family histone deacetylase [Trichoderma reesei RUT C-30]	histone chapterones class II	NAD-dependent histone deacetylase, silent information regulator Sir2	-	-	NAD+ binding [GO:0070403]; protein-malonyllysine demalonylase activity [GO:0036054]; protein-succinyllysine desuccinylase activity [GO:0036055]	Chromatin structure and dynamics	Metabolism of Cofactors and Vitamins	-	N	-	-	-	-	-	coral1	-	-	-	-
49935	-	hypothetical protein M419DRAFT_49935, partial [Trichoderma reesei RUT C-30]	-	-	-	-	-	General function prediction only	Metabolism of Complex Carbohydrates	-	N	-	-	-	-	-	coral1	-	-	-	-
125956	-	hypothetical protein M419DRAFT_125956 [Trichoderma reesei RUT C-30]	-	-	-	-	-	Extracellular structures	Metabolism of Complex Carbohydrates	-	N	-	-	-	-	-	coral1	-	-	-	-
141552	48058	hypothetical protein M419DRAFT_141552 [Trichoderma reesei RUT C-30]	unknown protein	-	-	-	-	Nuclear structure	Metabolism of Complex Carbohydrates	-	N	-	-	-	-	-	coral1	-	-	-	-
142724	68130	hypothetical protein M419DRAFT_142724 [Trichoderma reesei RUT C-30]	unknown protein	-	-	-	-	Function unknown	Metabolism of Complex Carbohydrates	-	N	-	-	-	-	-	coral1	-	-	-	-
78490	61441	L domain-like protein [Trichoderma reesei RUT C-30]	unknown protein	Leucine-rich repeat	-	-	-	Function unknown	Metabolism of Complex Carbohydrates	-	N	-	-	-	-	-	coral1	-	-	-	-
68022	102458	hypothetical protein M419DRAFT_68022 [Trichoderma reesei RUT C-30]	QDE3	DNA/RNA helicase, DEAD/DEAH box type, N-terminal	DNA recombination [GO:0006310]; DNA repair [GO:0006281]; DNA replication [GO:0006260]	intracellular [GO:0005622]	ATP binding [GO:0005524]; ATP-dependent 3'-5' DNA helicase activity [GO:0043140]; nucleic acid binding [GO:0003676]	Replication, recombination and repair	Metabolism of Complex Carbohydrates	-	N	-	-	-	-	-	coral1	1097	-	-	-
68436	62226	DNA repair helicase [Trichoderma reesei RUT C-30]	DNA repair helicase family protein	DEAD2	nucleobase-containing compound metabolic process [GO:0006139]	nucleus [GO:0005634]	ATP binding [GO:0005524]; ATP-dependent DNA helicase activity [GO:0004003]; DNA binding [GO:0003677]	Replication, recombination and repair	Metabolism of Complex Carbohydrates	-	N	-	-	-	-	-	coral1	-	-	-	-
101385	123030	Rho guanyl nucleotide exchange factor [Trichoderma reesei RUT C-30]	RhoGEF	Pleckstrin-like	regulation of Rho protein signal transduction [GO:0035023]	-	Rho guanyl-nucleotide exchange factor activity [GO:0005089]	Signal transduction mechanisms	Metabolism of Complex Carbohydrates	-	N	-	-	-	-	-	coral1	-	-	-	-
107568	46247	WD40 repeat-like protein [Trichoderma reesei RUT C-30]	unknown protein	WD40 repeat	-	-	-	General function prediction only	Metabolism of Complex Lipids	-	N	-	-	-	-	-	coral1	-	-	-	-
126481	122070	putative mRNA splicing factor [Trichoderma reesei RUT C-30]	pre-mRNA-processing factor 17	WD40 repeat	mRNA splicing, via spliceosome [GO:0000398]	catalytic step 2 spliceosome [GO:0071013]	-	Function unknown	Metabolism of Complex Lipids	-	N	-	-	-	-	-	coral1	-	-	-	-
103152	51562	kinase-like protein [Trichoderma reesei RUT C-30]	choline kinase	Choline/ethanolamine kinase	-	-	kinase activity [GO:0016301]; phosphotransferase activity, alcohol group as acceptor [GO:0016773]	Cell wall/membrane/envelope biogenesis	Metabolism of Complex Lipids	-	N	-	-	-	-	-	coral1	-	-	-	-
138111	123013	hypothetical protein M419DRAFT_138111 [Trichoderma reesei RUT C-30]	Phosphatidylinositol 4-kinase	Phosphatidylinositol 3- and 4-kinase, catalytic	phosphatidylinositol-mediated signaling [GO:0048015]; phosphatidylinositol phosphorylation [GO:0046854]	intracellular [GO:0005622]	kinase activity [GO:0016301]; phosphotransferase activity, alcohol group as acceptor [GO:0016773]	Signal transduction mechanisms	Metabolism of Complex Lipids	-	N	-	-	-	-	-	coral1	-	-	-	-
37890	110507	hypothetical protein M419DRAFT_37890 [Trichoderma reesei RUT C-30]	unknown protein	PAPA-1-like conserved region	chromatin remodeling [GO:0006338]	Ino80 complex [GO:0031011]	-	Chromatin structure and dynamics	Nucleotide Metabolism	-	N	-	-	-	-	-	coral1	-	-	-	-
95143	75069	hypothetical protein M419DRAFT_95143 [Trichoderma reesei RUT C-30]	DNA polymeraseDelta	-	DNA replication [GO:0006260]	nucleus [GO:0005634]	-	Signal transduction mechanisms	Nucleotide Metabolism	-	N	-	-	-	-	-	coral1	-	-	-	-
11768	53105	putative DNA polymerase alpha catalytic subunit [Trichoderma reesei RUT C-30]	DNA polymerase alpha catalytic subunit	DNA-directed DNA polymerase, family B	DNA replication [GO:0006260]	nucleus [GO:0005634]	3'-5' exonuclease activity [GO:0008408]; 4 iron, 4 sulfur cluster binding [GO:0051539]; DNA binding [GO:0003677]; DNA-directed DNA polymerase activity [GO:0003887]; metal ion binding [GO:0046872]; nucleoside binding [GO:0001882]; nucleotide binding [GO:0000166]	Replication, recombination and repair	Nucleotide Metabolism	-	N	-	-	-	-	-	coral1	-	-	-	-
34423	73190	hypothetical protein M419DRAFT_34423 [Trichoderma reesei RUT C-30]	Rev3p of Saccharomyces cerevisiae	DNA-directed DNA polymerase, family B	DNA replication [GO:0006260]; translesion synthesis [GO:0019985]	nucleus [GO:0005634]; zeta DNA polymerase complex [GO:0016035]	3'-5' exonuclease activity [GO:0008408]; 4 iron, 4 sulfur cluster binding [GO:0051539]; DNA binding [GO:0003677]; DNA-directed DNA polymerase activity [GO:0003887]; metal ion binding [GO:0046872]; nucleotide binding [GO:0000166]	Replication, recombination and repair	Nucleotide Metabolism	-	N	-	-	-	-	-	coral1	-	-	-	-
102993	81260	adenylate kinase [Trichoderma reesei RUT C-30]	adenylate kinase	Adenylate/cytidine kinase, N-terminal	ADP biosynthetic process [GO:0006172]; AMP metabolic process [GO:0046033]; GTP metabolic process [GO:0046039]; ITP metabolic process [GO:0046041]	mitochondrial matrix [GO:0005759]	adenylate kinase activity [GO:0004017]; ATP binding [GO:0005524]; GTP binding [GO:0005525]; nucleoside triphosphate adenylate kinase activity [GO:0046899]	Nucleotide transport and metabolism	Nucleotide Metabolism	-	N	-	-	-	-	-	coral1	-	-	-	-
84962	74323	putative SWI/SNF family DNA-dependent ATPase Ris1 [Trichoderma reesei RUT C-30]	unknown protein	Zinc finger, RING-type	-	-	ATP binding [GO:0005524]	Transcription	Nucleotide Metabolism	-	N	-	-	-	-	-	coral1	-	-	-	-
91783	5899	MCM-domain-containing protein [Trichoderma reesei RUT C-30]	DNA replication licensing factor mcm2	MCM	DNA replication initiation [GO:0006270]	MCM complex [GO:0042555]; nucleus [GO:0005634]	ATP binding [GO:0005524]; DNA binding [GO:0003677]; DNA helicase activity [GO:0003678]	Replication, recombination and repair	Nucleotide Metabolism	-	N	-	-	-	-	-	coral1	-	-	-	-
93873	73646	MCM-domain-containing protein [Trichoderma reesei RUT C-30]	DNA replication licensing factor mcm4	MCM	DNA replication initiation [GO:0006270]	MCM complex [GO:0042555]; nucleus [GO:0005634]	ATP binding [GO:0005524]; DNA binding [GO:0003677]; DNA helicase activity [GO:0003678]	Replication, recombination and repair	Nucleotide Metabolism	-	N	-	-	-	-	-	coral1	1102	-	-	-
39851	112463	MCM-domain-containing protein [Trichoderma reesei RUT C-30]	DNA replication licensing factor mcm3	MCM	DNA replication initiation [GO:0006270]	MCM complex [GO:0042555]; nucleus [GO:0005634]	ATP binding [GO:0005524]; DNA binding [GO:0003677]; helicase activity [GO:0004386]	Replication, recombination and repair	Nucleotide Metabolism	-	N	-	-	-	-	-	coral1	-	-	-	-
34000	58696	helicase and polymerase containing protein tebichi [Trichoderma reesei RUT C-30]	DEAD/DEAH box helicase	DNA/RNA helicase, DEAD/DEAH box type, N-terminal	-	-	ATP binding [GO:0005524]; helicase activity [GO:0004386]; nucleic acid binding [GO:0003676]	General function prediction only	Nucleotide Metabolism	-	N	-	-	-	-	-	coral1	-	-	-	-
74444	58631	DNA repair protein RAD5 [Trichoderma reesei RUT C-30]	Rad5p	Zinc finger, RING-type	-	-	ATP binding [GO:0005524]; hydrolase activity, acting on acid anhydrides, in phosphorus-containing anhydrides [GO:0016818]; nucleic acid binding [GO:0003676]; zinc ion binding [GO:0008270]	Transcription	Nucleotide Metabolism	-	N	-	-	-	-	-	coral1	-	-	-	-
81622	63484	hypothetical protein M419DRAFT_81622 [Trichoderma reesei RUT C-30]	chromodomain-helicase-DNA-binding protein	SNF2-related	-	-	ATP binding [GO:0005524]; metal ion binding [GO:0046872]	General function prediction only	Nucleotide Metabolism	-	N	-	-	-	-	-	coral1	-	-	-	-
75918	59417	sister chromatid cohesion protein Eso1 [Trichoderma reesei RUT C-30]	DNA polymerase eta (RAD30)	Zinc finger, C2H2-type	DNA repair [GO:0006281]	-	damaged DNA binding [GO:0003684]	Replication, recombination and repair	Nucleotide Metabolism	-	N	-	-	-	-	-	coral1	-	-	-	-
126470	107805	DNA/RNA polymerase [Trichoderma reesei RUT C-30]	DNA polymerase kappa	UMUC-like DNA-repair protein	DNA repair [GO:0006281]	-	damaged DNA binding [GO:0003684]; DNA-directed DNA polymerase activity [GO:0003887]	Replication, recombination and repair	Nucleotide Metabolism	-	N	-	-	-	-	-	coral1	-	-	-	-
39217	69753	adenosine deaminase [Trichoderma reesei RUT C-30]	ADA	Adenosine/AMP deaminase	-	-	deaminase activity [GO:0019239]	Nucleotide transport and metabolism	Nucleotide Metabolism	-	N	-	-	-	-	-	coral1	-	-	-	-
94044	73778	P-loop containing nucleoside triphosphate hydrolase protein [Trichoderma reesei RUT C-30]	Rfc3 of Saccharomyces cerevisiae.	-	DNA replication [GO:0006260]	-	DNA binding [GO:0003677]; hydrolase activity [GO:0016787]	Cell cycle control, cell division, chromosome partitioning	Nucleotide Metabolism	-	N	-	-	-	-	-	coral1	-	-	-	-
26559	23209	5'-nucleotidase [Trichoderma reesei RUT C-30]	5'-nucleotidase	5'-Nucleotidase and apyrase	nucleotide catabolic process [GO:0009166]	-	hydrolase activity [GO:0016787]; nucleotide binding [GO:0000166]	Nucleotide transport and metabolism	Nucleotide Metabolism	-	N	-	-	-	-	-	coral1	-	-	-	-
96226	75518	DNA repair protein [Trichoderma reesei RUT C-30]	REV1 deoxycytidyl transferase involved in DNA translesion synthesis	BRCT	carbohydrate metabolic process [GO:0005975]; error-prone translesion synthesis [GO:0042276]	nucleus [GO:0005634]	damaged DNA binding [GO:0003684]; isomerase activity [GO:0016853]; nucleotidyltransferase activity [GO:0016779]	Replication, recombination and repair	REPLICATION AND REPAIR	-	N	-	-	-	-	-	coral1	-	-	-	-
97180	121066	histidine kinase 1 [Trichoderma reesei RUT C-30]	-	Signal transduction response regulator, receiver region	-	integral component of membrane [GO:0016021]; intracellular [GO:0005622]	phosphorelay sensor kinase activity [GO:0000155]	Signal transduction mechanisms	SORTING AND DEGRADATION	-	N	-	-	-	-	-	coral1	-	-	-	-
25448	-	DNA-dependent RNA polymerase II beta subunit [Trichoderma reesei RUT C-30]	-	DNA-directed RNA polymerase, subunit 2, domain 6	transcription, DNA-templated [GO:0006351]	-	DNA binding [GO:0003677]; DNA-directed 5'-3' RNA polymerase activity [GO:0003899]; ribonucleoside binding [GO:0032549]	Transcription	TRANSCRIPTION	-	N	-	-	-	-	-	coral1	1101	-	-	-
24544	59928	methionyl-tRNA synthetase [Trichoderma reesei RUT C-30]	-	Methionyl-tRNA synthetase, class Ia, N-terminal	methionyl-tRNA aminoacylation [GO:0006431]	cytoplasm [GO:0005737]	ATP binding [GO:0005524]; methionine-tRNA ligase activity [GO:0004825]	Translation, ribosomal structure and biogenesis	TRANSLATION	-	N	-	-	-	-	-	coral1	-	-	-	-
93095	70823	Gpi16 subunit, GPI transamidase component [Trichoderma reesei RUT C-30]	GPI transamidase component GPI16	Gpi16 subunit, GPI transamidase component	attachment of GPI anchor to protein [GO:0016255]	GPI-anchor transamidase complex [GO:0042765]	-	Cell wall/membrane/envelope biogenesis	-	1	Y	-	-	-	-	-	coral1	-	-	-	-
138720	-	hypothetical protein M419DRAFT_138720 [Trichoderma reesei RUT C-30]	-	-	-	integral component of membrane [GO:0016021]	-	-	-	1	N	-	-	-	-	-	coral1	-	-	-	-
86432	66835	putative NADH-ubiquinone oxidoreductase 9.5 kDa subunit [Trichoderma reesei RUT C-30]	NADH-ubiquinone oxidoreductase 9.5 kDa subunit	-	-	integral component of membrane [GO:0016021]	-	-	-	1	N	-	-	-	-	-	coral1	-	-	-	-
75112	40538	hypothetical protein M419DRAFT_75112, partial [Trichoderma reesei RUT C-30]	unknown protein	-	-	integral component of membrane [GO:0016021]	-	-	-	1	N	-	-	-	-	-	coral1	1115	-	-	-
79182	108199	hypothetical protein M419DRAFT_79182 [Trichoderma reesei RUT C-30]	unknown protein	-	-	integral component of membrane [GO:0016021]	-	Extracellular structures	-	1	N	-	-	-	-	-	coral1	1105	-	-	-
114634	123556	hypothetical protein M419DRAFT_114634 [Trichoderma reesei RUT C-30]	unknown protein	-	-	integral component of membrane [GO:0016021]	-	Function unknown	-	1	N	-	-	-	-	-	coral1	-	-	-	-
69706	54611	cytochrome b5 [Trichoderma reesei RUT C-30]	unknown protein	Cytochrome b5	-	integral component of membrane [GO:0016021]	-	General function prediction only	-	1	N	-	-	-	-	-	coral1	-	-	-	-
116622	52709	hypothetical protein M419DRAFT_116622, partial [Trichoderma reesei RUT C-30]	unknown protein	Sad1/UNC-like, C-terminal	-	integral component of membrane [GO:0016021]	-	Function unknown	-	1	N	-	-	-	-	-	coral1	-	-	-	-
138889	-	hypothetical protein M419DRAFT_138889 [Trichoderma reesei RUT C-30]	-	Myb, DNA-binding	-	integral component of membrane [GO:0016021]	DNA binding [GO:0003677]	Transcription	-	1	N	-	-	-	-	-	coral1	-	-	-	-
127278	105070	cystathionine beta-lyase [Trichoderma reesei RUT C-30]	MetC Cystathionine beta-lyases/cystathionine gamma-synthases	Cys/Met metabolism, pyridoxal phosphate-dependent enzyme	carbohydrate metabolic process [GO:0005975]	integral component of membrane [GO:0016021]	hydrolase activity, acting on carbon-nitrogen (but not peptide) bonds [GO:0016810]; lyase activity [GO:0016829]; pyridoxal phosphate binding [GO:0030170]	Amino acid transport and metabolism	-	1	N	-	-	-	-	-	coral1	-	-	-	-
84899	53685	ectonucleotide pyrophosphatase/phosphodiesterase family member 3 [Trichoderma reesei RUT C-30]	phosphodiesterase/nucleotide pyrophosphatasetype 1	Type I phosphodiesterase/nucleotide pyrophosphatase/phosphate transferase	metabolic process [GO:0008152]	integral component of membrane [GO:0016021]	catalytic activity [GO:0003824]	General function prediction only	-	1	N	-	-	-	-	-	coral1	1113	-	-	-
12022	-	putative glycosyl hydrolase [Trichoderma reesei RUT C-30]	-	-	carbohydrate catabolic process [GO:0016052]	integral component of membrane [GO:0016021]	mannan endo-1,6-alpha-mannosidase activity [GO:0008496]	-	-	1	Y	-	-	-	-	-	coral1	-	-	-	-
78942	63341	family 4 glycosyltransferase [Trichoderma reesei RUT C-30]	Phosphatidylinositol:UDP-GlcNAc a-GlcNAc-transferase (Pig-A)	Glycosyl transferase, group 1	GPI anchor biosynthetic process [GO:0006506]	integral component of membrane [GO:0016021]	transferase activity [GO:0016740]	Cell wall/membrane/envelope biogenesis	-	1	N	-	-	-	-	-	coral1	1095	-	-	-
136825	121351	glucosidase II alpha subunit [Trichoderma reesei RUT C-30]	GH31 Glucosidase II alpha subunit GLS2	Glycoside hydrolase, family 31	carbohydrate metabolic process [GO:0005975]	-	carbohydrate binding [GO:0030246]; hydrolase activity, hydrolyzing O-glycosyl compounds [GO:0004553]	Carbohydrate transport and metabolism	Carbohydrate Metabolism	1	Y	-	-	-	-	-	coral1	-	-	-	-
136643	121227	hypothetical protein M419DRAFT_136643 [Trichoderma reesei RUT C-30]	GT2 dolichyl-phosphate ß-glucosyltransferase	Glycosyl transferase, family 2	-	integral component of membrane [GO:0016021]	-	General function prediction only	Metabolism of Complex Carbohydrates	1	N	-	-	-	-	-	coral1	1108	-	-	-
5621	103850	putative beta-1,4-mannosyltransferase [Trichoderma reesei RUT C-30]	GT33 ß-1	Glycosyl transferase, group 1	-	integral component of membrane [GO:0016021]	transferase activity, transferring glycosyl groups [GO:0016757]	Posttranslational modification, protein turnover, chaperones	Metabolism of Complex Carbohydrates	1	N	-	-	-	-	-	coral1	-	-	-	-
113024	80191	putative triglyceride lipase-cholesterol esterase, partial [Trichoderma reesei RUT C-30]	steryl ester lipase TPL1	Alpha/beta hydrolase fold-1	-	integral component of membrane [GO:0016021]	-	Lipid transport and metabolism	Metabolism of Complex Lipids	1	N	-	-	-	-	-	coral1	-	-	-	-
10818	66270	Golgi membrane protein [Trichoderma reesei RUT C-30]	Golgi membrane protein	CASP, C-terminal	intra-Golgi vesicle-mediated transport [GO:0006891]	integral component of Golgi membrane [GO:0030173]	-	Transcription	-	2	N	-	-	-	-	-	coral1	-	-	-	-
113655	123186	hypothetical protein M419DRAFT_113655, partial [Trichoderma reesei RUT C-30]	unknown protein	-	-	integral component of membrane [GO:0016021]	-	-	-	2	N	-	-	-	-	-	coral1	1108	-	-	-
7793	59936	hypothetical protein M419DRAFT_7793 [Trichoderma reesei RUT C-30]	unknown protein	-	-	integral component of membrane [GO:0016021]	-	-	-	2	N	-	-	-	-	-	coral1	-	-	-	-
44019	43430	hypothetical protein M419DRAFT_44019, partial [Trichoderma reesei RUT C-30]	unknown secreted protein	-	-	integral component of membrane [GO:0016021]	-	-	-	2	Y	-	-	-	-	-	coral1	-	-	-	-
71780	57474	DUF726-domain-containing protein [Trichoderma reesei RUT C-30]	unknown protein	Protein of unknown function DUF726	-	integral component of membrane [GO:0016021]	-	Function unknown	-	2	N	-	-	-	-	-	coral1	-	-	-	-
10259	65996	hypothetical protein M419DRAFT_10259 [Trichoderma reesei RUT C-30]	unknown protein	Protein of unknown function DUF788	-	integral component of membrane [GO:0016021]	-	Function unknown	-	2	N	-	-	-	-	-	coral1	-	-	-	-
101433	65760	alpha/beta-hydrolase [Trichoderma reesei RUT C-30]	CE10 protein	Alpha/beta hydrolase fold-3	-	integral component of membrane [GO:0016021]	hydrolase activity [GO:0016787]	Defense mechanisms	-	2	N	-	-	-	-	-	coral1	1109	-	-	-
114258	123325	Zip-domain-containing protein, partial [Trichoderma reesei RUT C-30]	zinc transporter	Zinc/iron permease	-	integral component of membrane [GO:0016021]	metal ion transmembrane transporter activity [GO:0046873]	Intracellular trafficking, secretion, and vesicular transport	-	2	N	-	-	-	-	-	coral1	-	-	-	-
81421	79119	PX domain-containing protein [Trichoderma reesei RUT C-30]	unknown protein	Phox-like	-	integral component of membrane [GO:0016021]	phosphatidylinositol binding [GO:0035091]	Nuclear structure	-	2	N	-	-	-	-	-	coral1	-	-	-	-
12163	68436	hypothetical protein M419DRAFT_12163 [Trichoderma reesei RUT C-30]	unknown protein	-	-	integral component of membrane [GO:0016021]	-	-	-	3	N	-	-	-	-	-	coral1	1095	-	-	-
75738	59625	DUF1691-domain-containing protein [Trichoderma reesei RUT C-30]	unknown protein	-	-	integral component of membrane [GO:0016021]	-	-	-	3	N	-	-	-	-	-	coral1	-	-	-	-
116529	52670	mitochondrial carrier [Trichoderma reesei RUT C-30]	Mitochondrial carrier protein	Mitochondrial carrier protein	transmembrane transport [GO:0055085]	integral component of membrane [GO:0016021]	-	Energy production and conversion	-	3	N	-	-	-	-	-	coral1	-	-	-	-
111687	79075	protein ORM1 [Trichoderma reesei RUT C-30]	unknown protein of ORM1 family	ORMDL	-	endoplasmic reticulum membrane [GO:0005789]; integral component of membrane [GO:0016021]	-	Function unknown	-	4	N	-	-	-	-	-	coral1	-	-	-	-
8694	104721	SFT2-domain-containing protein [Trichoderma reesei RUT C-30]	Late Golgi transport protein Sft2	SFT2-like	protein transport [GO:0015031]; vesicle-mediated transport [GO:0016192]	Golgi membrane [GO:0000139]; integral component of membrane [GO:0016021]	-	Intracellular trafficking, secretion, and vesicular transport	-	4	N	-	-	-	-	-	coral1	-	-	-	-
33232	57167	putative secretory component protein shr3 [Trichoderma reesei RUT C-30]	SHR3	-	-	integral component of membrane [GO:0016021]	-	-	-	4	N	-	-	-	-	-	coral1	-	-	-	-
88964	53360	hypothetical protein M419DRAFT_88964 [Trichoderma reesei RUT C-30]	SSCRP	-	-	integral component of membrane [GO:0016021]	-	-	-	4	N	-	-	-	-	-	coral1	-	-	-	-
80523	32204	hypothetical protein M419DRAFT_80523 [Trichoderma reesei RUT C-30]	unknown protein	-	-	integral component of membrane [GO:0016021]	-	-	-	4	N	-	-	-	-	-	coral1	1102	-	-	-
7641	106533	Yip1-domain-containing protein [Trichoderma reesei RUT C-30]	Rab GTPase interacting factor Yip1	Yip1 domain	-	integral component of membrane [GO:0016021]	-	Intracellular trafficking, secretion, and vesicular transport	-	4	N	-	-	-	-	-	coral1	-	-	-	-
92949	21415	pali-domain-containing protein [Trichoderma reesei RUT C-30]	PalI/RIM9 pH regulation	Signal transduction response regulator, pH-responsive, PalI/Rim9	-	integral component of membrane [GO:0016021]; plasma membrane [GO:0005886]	-	General function prediction only	-	4	Y	-	-	-	-	-	coral1	1121	-	-	-
112341	79490	hypothetical protein M419DRAFT_112341 [Trichoderma reesei RUT C-30]	unknown protein	-	ER to Golgi vesicle-mediated transport [GO:0006888]	cytoplasm [GO:0005737]; integral component of membrane [GO:0016021]	hydrolase activity [GO:0016787]	Replication, recombination and repair	-	4	N	-	-	-	-	-	coral1	-	-	-	-
107707	45732	hypothetical protein M419DRAFT_107707 [Trichoderma reesei RUT C-30]	Oligosaccharyltransferase	OST3/OST6	-	integral component of membrane [GO:0016021]	-	Posttranslational modification, protein turnover, chaperones	Metabolism of Complex Carbohydrates	4	Y	-	-	-	-	-	coral1	-	-	-	-
101340	80245	ER to Golgi transporter Yif1 [Trichoderma reesei RUT C-30]	Membrane protein	Hrf1	-	integral component of membrane [GO:0016021]	-	Function unknown	-	5	N	-	-	-	-	-	coral1	-	-	-	-
89845	68430	DUF747-domain-containing protein [Trichoderma reesei RUT C-30]	unknown protein	Protein of unknown function DUF747, CMV receptor	-	integral component of membrane [GO:0016021]	-	Function unknown	-	5	N	-	-	-	-	-	coral1	-	-	-	-
129742	61161	hypothetical protein M419DRAFT_129742 [Trichoderma reesei RUT C-30]	Peptidase S54	Peptidase S54, rhomboid	-	integral component of membrane [GO:0016021]	serine-type endopeptidase activity [GO:0004252]	Function unknown	-	5	N	-	-	-	-	-	coral1	-	-	-	-
83525	109652	putative longevity-assurance protein [Trichoderma reesei RUT C-30]	sphingosine N-acyltransferase lac1	Longevity-assurance protein (LAG1)	-	integral component of membrane [GO:0016021]	-	Intracellular trafficking, secretion, and vesicular transport	Metabolism of Complex Lipids	5	N	-	-	-	-	-	coral1	-	-	-	-
12242	69281	hypothetical protein M419DRAFT_12242 [Trichoderma reesei RUT C-30]	cation diffusion facilitator family transporter	Cation efflux protein	-	integral component of membrane [GO:0016021]	cation transmembrane transporter activity [GO:0008324]	Inorganic ion transport and metabolism	-	6	N	-	-	-	-	-	coral1	1089	-	-	-
114628	-	chitin synthase [Trichoderma reesei RUT C-30]	-	Chitin synthase	chitin biosynthetic process [GO:0006031]	integral component of membrane [GO:0016021]	chitin synthase activity [GO:0004100]	Cell wall/membrane/envelope biogenesis	Metabolism of Complex Carbohydrates	7	N	-	-	-	-	-	coral1	-	-	-	-
62450	104395	TRP-domain-containing protein, partial [Trichoderma reesei RUT C-30]	unknown protein	-	-	integral component of membrane [GO:0016021]	-	-	-	8	Y	-	-	-	-	-	coral1	-	-	-	-
141503	-	ERG4/ERG24 ergosterol biosynthesis protein [Trichoderma reesei RUT C-30]	-	ERG4/ERG24 ergosterol biosynthesis protein	-	integral component of membrane [GO:0016021]	oxidoreductase activity, acting on the CH-CH group of donors, NAD or NADP as acceptor [GO:0016628]	Lipid transport and metabolism	-	8	N	-	-	-	-	-	coral1	-	-	-	-
133835	68425	hypothetical protein M419DRAFT_133835 [Trichoderma reesei RUT C-30]	unknown protein	Permease for cytosine/purines, uracil, thiamine, allantoin	transcription, DNA-templated [GO:0006351]	integral component of membrane [GO:0016021]; nucleus [GO:0005634]	DNA binding [GO:0003677]; transmembrane transporter activity [GO:0022857]; zinc ion binding [GO:0008270]	Nucleotide transport and metabolism	-	9	N	-	-	-	-	-	coral1	-	-	-	-
93001	70772	PGAP1-domain-containing protein [Trichoderma reesei RUT C-30]	GPI inositol deacylase of the ER Bst1	PGAP1-like	-	integral component of membrane [GO:0016021]	hydrolase activity, acting on ester bonds [GO:0016788]	Intracellular trafficking, secretion, and vesicular transport	-	9	N	-	-	-	-	-	coral1	-	-	-	-
72395	37067	DUF803-domain-containing protein [Trichoderma reesei RUT C-30]	unknown protein	Protein of unknown function DUF803	-	integral component of membrane [GO:0016021]	magnesium ion transmembrane transporter activity [GO:0015095]	Function unknown	-	9	N	-	-	-	-	-	coral1	1099	-	-	-
141867	122644	Choline/ethanolaminephosphotransferase [Trichoderma reesei RUT C-30]	CDP-alcohol phosphatidyltransferase	CDP-alcohol phosphatidyltransferase	phospholipid biosynthetic process [GO:0008654]	integral component of membrane [GO:0016021]	phosphotransferase activity, for other substituted phosphate groups [GO:0016780]	Lipid transport and metabolism	Metabolism of Complex Lipids	9	N	-	-	-	-	-	coral1	-	-	-	-
89591	81763	ER membrane protein [Trichoderma reesei RUT C-30]	unknown protein	-	-	integral component of membrane [GO:0016021]	-	-	-	10	Y	-	-	-	-	-	coral1	-	-	-	-
35651	-	60S ribosomal protein L19 [Trichoderma reesei RUT C-30]	-	-	-	integral component of membrane [GO:0016021]; ribosome [GO:0005840]	-	General function prediction only	-	10	N	-	-	-	-	-	coral1	-	-	-	-
4992	54846	heavy metal tolerance protein [Trichoderma reesei RUT C-30]	half-sized ABC transporter	ABC transporter-like	-	integral component of membrane [GO:0016021]	ATPase activity, coupled to transmembrane movement of substances [GO:0042626]; ATP binding [GO:0005524]	Inorganic ion transport and metabolism	-	10	N	-	-	-	-	-	coral1	-	-	-	-
68750	54391	hypothetical protein M419DRAFT_68750 [Trichoderma reesei RUT C-30]	unknown protein	-	-	integral component of membrane [GO:0016021]	malate transmembrane transporter activity [GO:0015140]	-	-	10	N	-	-	-	-	-	coral1	-	-	-	-
92072	61486	putative sulfatase [Trichoderma reesei RUT C-30]	GPI ethanolamine phosphate transferase GPI7	Alkaline-phosphatase-like, core domain	metabolic process [GO:0008152]	integral component of membrane [GO:0016021]	catalytic activity [GO:0003824]	Signal transduction mechanisms	-	10	N	-	-	-	-	-	coral1	1095	-	-	-
72561	56812	hypothetical protein M419DRAFT_72561 [Trichoderma reesei RUT C-30]	GT59 ?-1	DIE2/ALG10	dolichol-linked oligosaccharide biosynthetic process [GO:0006488]	endoplasmic reticulum membrane [GO:0005789]; integral component of membrane [GO:0016021]	dolichyl-phosphate-glucose-glycolipid alpha-glucosyltransferase activity [GO:0004583]	Posttranslational modification, protein turnover, chaperones	Metabolism of Complex Carbohydrates	10	N	-	-	-	-	-	coral1	-	-	-	-
103191	81348	hypothetical protein M419DRAFT_103191 [Trichoderma reesei RUT C-30]	amino acid transporter	Amino acid transporter, transmembrane	-	integral component of membrane [GO:0016021]	-	Amino acid transport and metabolism	-	11	N	-	-	-	-	-	coral1	-	-	-	-
97336	76713	hypothetical protein M419DRAFT_97336 [Trichoderma reesei RUT C-30]	unknown protein	Protein of unknown function DUF895, eukaryotic	-	integral component of membrane [GO:0016021]	-	Function unknown	-	11	N	-	-	-	-	-	coral1	-	-	-	-
87089	110430	MFS general substrate transporter [Trichoderma reesei RUT C-30]	MFS permease	-	transmembrane transport [GO:0055085]	integral component of membrane [GO:0016021]	-	-	-	11	N	-	-	-	-	-	coral1	-	-	-	-
72569	104320	MFS general substrate transporter [Trichoderma reesei RUT C-30]	MFS permease	Major facilitator superfamily MFS-1	transmembrane transport [GO:0055085]	integral component of membrane [GO:0016021]	-	General function prediction only	-	11	N	-	-	-	-	-	coral1	-	-	-	-
99490	123493	hypothetical protein M419DRAFT_99490 [Trichoderma reesei RUT C-30]	Ubiquitin-protein ligase (E3)	Zinc finger, RING-type	-	integral component of membrane [GO:0016021]	zinc ion binding [GO:0008270]	RNA processing and modification	-	11	N	-	-	-	-	-	coral1	-	-	-	-
100199	78958	MFS general substrate transporter [Trichoderma reesei RUT C-30]	ATG22_NEUCR RecName: Full=Autophagy-related protein 22	-	amino acid transport [GO:0006865]; autophagy [GO:0006914]	integral component of membrane [GO:0016021]; vacuolar membrane [GO:0005774]	-	-	-	12	N	-	-	-	-	-	coral1	-	-	-	-
78577	60988	metabolite transport protein [Trichoderma reesei RUT C-30]	phosphate transporter	Major facilitator superfamily MFS-1	-	integral component of membrane [GO:0016021]	transmembrane transporter activity [GO:0022857]	Inorganic ion transport and metabolism	-	12	N	-	-	-	-	-	coral1	-	-	-	-
132644	27770	putative sugar transporter [Trichoderma reesei RUT C-30]	MFS permease	Sugar transporter	carbohydrate transport [GO:0008643]	integral component of membrane [GO:0016021]	transmembrane transporter activity [GO:0022857]	General function prediction only	Carbohydrate Metabolism	12	N	-	-	-	-	-	coral1	-	-	-	-
95752	-	small oligopeptide transporter [Trichoderma reesei RUT C-30]	-	Oligopeptide transporter OPT superfamily	transmembrane transport [GO:0055085]	integral component of membrane [GO:0016021]	-	Signal transduction mechanisms	-	13	N	-	-	-	-	-	coral1	-	-	-	-
70875	55634	MFS general substrate transporter [Trichoderma reesei RUT C-30]	MFS permease	Tetracycline resistance protein, TetB	transmembrane transport [GO:0055085]	integral component of membrane [GO:0016021]	-	General function prediction only	-	13	N	-	-	-	-	-	coral1	-	-	-	-
87644	23028	hypothetical protein M419DRAFT_87644 [Trichoderma reesei RUT C-30]	Ca2+ permeable channel	Ion transport	-	integral component of membrane [GO:0016021]	calcium ion binding [GO:0005509]; ion channel activity [GO:0005216]	Inorganic ion transport and metabolism	-	21	N	-	-	-	-	-	coral1	-	-	-	-
† RNA-Seq class
1) CAZy annotation from JGI database was used to annotate the genes encoding CAZymes, and genes encoding CAZymes predicted by the dbCAN pipeline (Yin et al., 2012) (parameters: e-value < 1.00E-17; coverage > 0.45), but not found in JGI, or in the study of Häkkinen et al. (2012) were labeled as “New_CAZyme”. Genes encoding proteins annotated as CAZymes by dbCAN but having values of e-value > 1.00E…
2) Putative sugar transporter proteins (mainly, MFS and ABC transporters) were labeled as “transporters” and those related to ion, amino acids and drugs as “other transporters”. The number of transmembrane helices was assessed by the TMHMM Server v2.0 (Krogh et al., 2001).
3) Transcription factors were annotated following the study of Schmoll et al. (2016). New candidate transcription factors were identified following the strategy proposed in Perez-Rodriguez et al. (2010), with a set of updated classification rules (Renato Santos et al., unpublished results).
4) Detoxifying and lignin/phenol modification enzymes, namely aldo/keto reductase and glutathione S-transferase, were grouped in the PAD (Prooxidant, Antioxidant, and Detoxification enzymes) class.
5) Hydrophobin, swollenin, membrane proteins and enzymes from carbohydrate metabolism were labeled as “interesting”.
6) For genes encoding proteins with no functional annotation in the JGI database, PFAM domains were searched using Motif Search tool (Motif Search, 2018). Proteins of unknown function grouped in the “with signalp” class contained PFAM domains with e-value > 1.00E-10 and secretion signal peptide predicted by SignalP v4.1 (Petersen et al., 2011).
References
· Yin, Y., Mao, X., Yang, J., Chen, X., Mao, F., and Xu, Y. (2012). dbCAN: a web resource for automated carbohydrate-active enzyme annotation. Nucleic Acids Res. 40, W445–W451. doi:10.1093/nar/gks479.
· Häkkinen, M., Arvas, M., Oja, M., Aro, N., Penttilä, M., Saloheimo, M., et al. (2012). Re-annotation of the CAZy genes of Trichoderma reesei and transcription in the presence of lignocellulosic substrates. Microb. Cell Fact. 11, 134. doi:10.1186/1475-2859-11-134.
· Krogh, A., Larsson, B., von Heijne, G., and Sonnhammer, E. L. . (2001). Predicting transmembrane protein topology with a hidden markov model: application to complete genomes. J. Mol. Biol. 305, 567–580. doi:10.1006/jmbi.2000.4315.
· Pérez-Rodríguez, P., Riaño-Pachón, D. M., Corrêa, L. G. G., Rensing, S. A., Kersten, B., and Mueller-Roeber, B. (2010). PlnTFDB: updated content and new features of the plant transcription factor database. Nucleic Acids Res. 38, D822-7. doi:10.1093/nar/gkp805.
· Schmoll, M., Dattenböck, C., Carreras-Villaseñor, N., Mendoza-Mendoza, A., Tisch, D., Alemán, M. I., et al. (2016). The genomes of three uneven siblings: footprints of the lifestyles of three Trichoderma species. Microbiol. Mol. Biol. Rev. 80, 205–327. doi:10.1128/MMBR.00040-15.
· Motif Search (2018). Available at: http://www.genome.jp/tools/motif/.
· Petersen, T. N., Brunak, S., von Heijne, G., and Nielsen, H. (2011). SignalP 4.0: discriminating signal peptides from transmembrane regions. Nat. Methods 8, 785–786. doi:10.1038/nmeth.1701.

## Sheet: Hub genes
Hub genes co-expressed with xyr1 having predicted XBS
ᵞ JGI database was used to recover the T. reesei proteins ID and the best hit to
⁺ QM6a ortholog IDs were obtained applying the OrthoMCL pipeline. It was only considered orthologs 1:1
ᶲ BP: Biological Process; CC: Cellular Component; MF: Molecular Function
ᶿ Number of transmembrane helices predicted by the TMHMM Server
ᵝ Presence of signal peptide was predicted by SignalP 4.1 Server
ᵟ Genes differentially expressed in bagasse; Up: upreregulated
ᵠ Expression data from Borin et al., 2017. Log2 fold change; B: bagasse.
† General annotation retrieved from Borin et al., 2017. Please see more details below the table
ᵡ Number of links
ᵜ Number of predicted Xyr1 bindind site (XBS) in the 1.5-kb promoter
RUT-C30 IDᵞ	QM6a ortholog ID⁺	NCBI Description	trichoCODE Description	InterPro Description	GO_BPᶲ	GO_CCᶲ	GO_MFᶲ	KOG class	KEGG pathway class	Transmembrane domainᶿ	Signal Peptideᵝ	DEGᵟ	log₂FCᵠ			RNASeq class†	Module	Hub degreeᵡ	Number of predicted XBSᵜ
													B6h	B12h	B24h
136698	-	hypothetical protein M419DRAFT_136698 [Trichoderma reesei RUT C-30]	-	-	-	-	-	-	-	-	N	Up	3.01007	2.82633	4.38862	Others	coral1	1102	1
93149	70860	MFS general substrate transporter [Trichoderma reesei RUT C-30]	allantoate permease	Major facilitator superfamily MFS-1	transmembrane transport [GO:0055085]	integral component of membrane [GO:0016021]	-	Carbohydrate transport and metabolism	-	11	N	Up	-	-	1.27344	Transporter	coral1	1088	1
114362	67408	WD40 repeat-like protein [Trichoderma reesei RUT C-30]	AMA1 which is an activator of meiotic anaphase promoting complex and required for initiation of spore wall assembly	WD40 repeat	positive regulation of ubiquitin protein ligase activity [GO:1904668]	-	anaphase-promoting complex binding [GO:0010997]; ubiquitin-protein transferase activator activity [GO:0097027]	Posttranslational modification, protein turnover, chaperones	-	-	N	Up	-	-	1.11151	Others	coral1	1097	2
130333	67795	hypothetical protein M419DRAFT_130333 [Trichoderma reesei RUT C-30]	Ankyrin	Ankyrin	nucleoside metabolic process [GO:0009116]	-	catalytic activity [GO:0003824]	Cell wall/membrane/envelope biogenesis	-	-	N	Up	1.23931	1.00195	1.83485	Others	coral1	1114	1
73493	56744	hypothetical protein M419DRAFT_73493 [Trichoderma reesei RUT C-30]	Calcium transporter	Sodium/calcium exchanger membrane region	-	integral component of membrane [GO:0016021]	calcium:proton antiporter activity [GO:0015369]	Inorganic ion transport and metabolism	-	10	N	Up	-	-	1.02565	Other transporter	coral1	1097	2
104799	76652	putative flavin-binding monooxygenase [Trichoderma reesei RUT C-30]	flavin-binding monooxygenase	FAD-dependent pyridine nucleotide-disulphide oxidoreductase	-	-	flavin adenine dinucleotide binding [GO:0050660]; N,N-dimethylaniline monooxygenase activity [GO:0004499]; NADP binding [GO:0050661]	Secondary metabolites biosynthesis, transport and catabolism	Biodegradation of Xenobiotics	-	N	Up	-	-	1.23436	Others	coral1	1091	1
79810	110744	hypothetical protein M419DRAFT_79810 [Trichoderma reesei RUT C-30]	PTH11 GPCR	-	-	integral component of membrane [GO:0016021]	-	-	-	6	N	Up	-	-	1.20349	Others	coral1	1113	1
23679	120150	ras-domain-containing protein [Trichoderma reesei RUT C-30]	RAS like small GTPase	Ras GTPase	signal transduction [GO:0007165]	membrane [GO:0016020]	GTPase activity [GO:0003924]; GTP binding [GO:0005525]	General function prediction only	-	-	N	Up	-	-	1.16843	Others	coral1	1115	1
139603	119556	hypothetical protein M419DRAFT_139603 [Trichoderma reesei RUT C-30]	unknown protein	Galactose oxidase/kelch, beta-propeller	-	integral component of membrane [GO:0016021]	-	Carbohydrate transport and metabolism	-	1	Y	Up	1.01301	1.09263	1.71188	Others	coral1	1090	2
10988	123207	hypothetical protein M419DRAFT_10988 [Trichoderma reesei RUT C-30]	unknown protein	-	-	-	-	-	-	-	N	Up	1.16229	-	1.71061	Others	coral1	1111	1
26281	23146	hypothetical protein M419DRAFT_26281 [Trichoderma reesei RUT C-30]	unknown protein	-	-	integral component of membrane [GO:0016021]	-	Chromatin structure and dynamics	-	1	N	Up	2.44789	2.36126	3.27364	Others	coral1	1107	1
94478	119800	hypothetical protein M419DRAFT_94478 [Trichoderma reesei RUT C-30]	unknown protein	-	ER to Golgi vesicle-mediated transport [GO:0006888]	cytoplasm [GO:0005737]; integral component of membrane [GO:0016021]	-	Replication, recombination and repair	-	2	N	Up	-	-	1.09726	Others	coral1	1112	1
89700	68527	DNA repair protein Rad26 [Trichoderma reesei RUT C-30]	UVSD; probable regulator of DNA damage response	Armadillo-type fold	-	-	-	Transcription	-	-	N	Up	-	-	1.08907	Others	coral1	1112	1
139402	121107	hypothetical protein M419DRAFT_139402 [Trichoderma reesei RUT C-30]	Zn2Cys6 transcriptional regulator	-	transcription, DNA-templated [GO:0006351]	nucleus [GO:0005634]	DNA binding [GO:0003677]; RNA polymerase II transcription factor activity, sequence-specific DNA binding [GO:0000981]; zinc ion binding [GO:0008270]	-	-	-	N	Up	-	-	1.3753	TF	coral1	1104	1
† RNA-Seq class
1) CAZy annotation from JGI database was used to annotate the genes encoding CAZymes, and genes encoding CAZymes predicted by the dbCAN pipeline (Yin et al., 2012) (parameters: e-value < 1.00E-17; coverage > 0.45), but not found in JGI, or in the study of Häkkinen et al. (2012) were labeled as “New_CAZyme”. Genes encoding proteins annotated as CAZymes by dbCAN but having values of e-value > 1.00E…
2) Putative sugar transporter proteins (mainly, MFS and ABC transporters) were labeled as “transporters” and those related to ion, amino acids and drugs as “other transporters”. The number of transmembrane helices was assessed by the TMHMM Server v2.0 (Krogh et al., 2001).
3) Transcription factors were annotated following the study of Schmoll et al. (2016). New candidate transcription factors were identified following the strategy proposed in Perez-Rodriguez et al. (2010), with a set of updated classification rules (Renato Santos et al., unpublished results).
4) Detoxifying and lignin/phenol modification enzymes, namely aldo/keto reductase and glutathione S-transferase, were grouped in the PAD (Prooxidant, Antioxidant, and Detoxification enzymes) class.
5) Hydrophobin, swollenin, membrane proteins and enzymes from carbohydrate metabolism were labeled as “interesting”.
6) For genes encoding proteins with no functional annotation in the JGI database, PFAM domains were searched using Motif Search tool (Motif Search, 2018). Proteins of unknown function grouped in the “with signalp” class contained PFAM domains with e-value > 1.00E-10 and secretion signal peptide predicted by SignalP v4.1 (Petersen et al., 2011).
References
· Yin, Y., Mao, X., Yang, J., Chen, X., Mao, F., and Xu, Y. (2012). dbCAN: a web resource for automated carbohydrate-active enzyme annotation. Nucleic Acids Res. 40, W445–W451. doi:10.1093/nar/gks479.
· Häkkinen, M., Arvas, M., Oja, M., Aro, N., Penttilä, M., Saloheimo, M., et al. (2012). Re-annotation of the CAZy genes of Trichoderma reesei and transcription in the presence of lignocellulosic substrates. Microb. Cell Fact. 11, 134. doi:10.1186/1475-2859-11-134.
· Krogh, A., Larsson, B., von Heijne, G., and Sonnhammer, E. L. . (2001). Predicting transmembrane protein topology with a hidden markov model: application to complete genomes. J. Mol. Biol. 305, 567–580. doi:10.1006/jmbi.2000.4315.
· Pérez-Rodríguez, P., Riaño-Pachón, D. M., Corrêa, L. G. G., Rensing, S. A., Kersten, B., and Mueller-Roeber, B. (2010). PlnTFDB: updated content and new features of the plant transcription factor database. Nucleic Acids Res. 38, D822-7. doi:10.1093/nar/gkp805.
· Schmoll, M., Dattenböck, C., Carreras-Villaseñor, N., Mendoza-Mendoza, A., Tisch, D., Alemán, M. I., et al. (2016). The genomes of three uneven siblings: footprints of the lifestyles of three Trichoderma species. Microbiol. Mol. Biol. Rev. 80, 205–327. doi:10.1128/MMBR.00040-15.
· Motif Search (2018). Available at: http://www.genome.jp/tools/motif/.
· Petersen, T. N., Brunak, S., von Heijne, G., and Nielsen, H. (2011). SignalP 4.0: discriminating signal peptides from transmembrane regions. Nat. Methods 8, 785–786. doi:10.1038/nmeth.1701.
